# Supplementary material for: Non-Catalytic Inhibitors of the p38/MK2 Interface: Repurposing Approved Drugs to Target Neuroinflammation in Alzheimer’s Disease
Source: J Med Chem. 2025 Dec 5;68(24):25866–80. doi: 10.1021/acs.jmedchem.5c01425 (PMC12751014; doi:10.1021/acs.jmedchem.5c01425)
Supplement: Supplementary file 2 [file jm5c01425_si_002.csv]

Name	CAS	MMGBSA dG Bind	Formula	MolWeight	Selleck Cat. Number	SMILES
Radotinib	926037-48-1	-75.37	C27H21F3N8O	530.504	S8134	CC1=C[N](C=N1)C2=CC(=CC(=C2)C(F)(F)F)NC(=O)C3=CC=C(C)C(=C3)NC4=NC=CC(=N4)C5=NC=CN=C5
Fedratinib (TG101348)	936091-26-8	-74	C27H36N6O3S	524.678	S2736	CC1=C(NC2=CC=CC(=C2)[S](=O)(=O)NC(C)(C)C)N=C(NC3=CC=C(OCCN4CCCC4)C=C3)N=C1
Vorapaxar (MK-5348)	618385-01-6	-70.62	C29H33FN2O4	492.582	S8067	CCOC(=O)NC1CCC2C(C1)CC3C(C(C)OC3=O)C2\C=C\C4=CC=C(C=N4)C5=CC=CC(=C5)F
Astemizole	68844-77-9	-69.13	C28H31FN4O	458.57	S0398	COC1=CC=C(CCN2CCC(CC2)NC3=NC4=CC=CC=C4[N]3CC5=CC=C(F)C=C5)C=C1
Domperidone	57808-66-9	-68.34	C22H24ClN5O2	425.911	S2461	ClC1=CC2=C(C=C1)N(C3CCN(CCCN4C(=O)NC5=C4C=CC=C5)CC3)C(=O)N2
Lumefantrine	82186-77-4	-68.18	C30H32Cl3NO	528.94	S3746	CCCCN(CCCC)CC(O)C1=CC(=CC\2=C1C3=C(C=C(Cl)C=C3)C2=C/C4=CC=C(Cl)C=C4)Cl
(R)-Avanafil	1638497-26-3	-67.71	C23H26ClN7O3	483.951	E0423	COC1=C(Cl)C=C(CNC2=NC(=NC=C2C(=O)NCC3=NC=CC=N3)N4CCCC4CO)C=C1
Selpercatinib (LOXO-292)	2152628-33-4	-67.69	C29H31N7O3	525.602	S8781	COC1=NC=C(CN2C3CC2CN(C3)C4=NC=C(C=C4)C5=CC(=C[N]6N=CC(=C56)C#N)OCC(C)(C)O)C=C1
Cabozantinib (BMS-907351)	849217-68-1	-66.21	C28H24FN3O5	501.506	S1119	COC1=CC2=C(C=C1OC)C(=CC=N2)OC3=CC=C(NC(=O)C4(CC4)C(=O)NC5=CC=C(F)C=C5)C=C3
Acalabrutinib (ACP-196)	1420477-60-6	-65.21	C26H23N7O2	465.507	S8116	CC#CC(=O)N1CCCC1C2=NC(=C3[N]2C=CN=C3N)C4=CC=C(C=C4)C(=O)NC5=NC=CC=C5
Ozanimod (RPC1063)	1306760-87-1	-64.94	C23H24N4O3	404.462	S7952	CC(C)OC1=CC=C(C=C1C#N)C2=NC(=NO2)C3=CC=CC4=C3CCC4NCCO
Trazodone	19794-93-5	-64.94	C19H22ClN5O	371.864	S5857	ClC1=CC(=CC=C1)N2CCN(CCCN3N=C4C=CC=CN4C3=O)CC2
Pimozide	2062-78-4	-64.08	C28H29F2N3O	461.546	S4358	FC1=CC=C(C=C1)C(CCCN2CCC(CC2)N3C(=O)NC4=CC=CC=C34)C5=CC=C(F)C=C5
Nilotinib (AMN-107)	641571-10-0	-64.03	C28H22F3N7O	529.516	S1033	CC1=C[N](C=N1)C2=CC(=CC(=C2)C(F)(F)F)NC(=O)C3=CC=C(C)C(=C3)NC4=NC=CC(=N4)C5=CN=CC=C5
Nebivolol	118457-14-0	-63.88	C22H25F2NO4	405.435	S5739	OC(CNCC(O)C1CCC2=CC(=CC=C2O1)F)C3CCC4=C(O3)C=CC(=C4)F
Barnidipine	104713-75-9	-63.64	C27H29N3O6	491.536	S0870	COC(=O)C1=C(C)NC(=C(C1C2=CC(=CC=C2)[N+]([O-])=O)C(=O)OC3CCN(C3)CC4=CC=CC=C4)C
Masitinib (AB1010)	790299-79-5	-62.98	C28H30N6OS	498.642	S1064	CN1CCN(CC1)CC2=CC=C(C=C2)C(=O)NC3=CC(=C(C)C=C3)NC4=NC(=CS4)C5=CC=CN=C5
Tebipenem Pivoxil	161715-24-8	-62.76	C22H31N3O6S2	497.628	S2159	CC(O)C1C2C(C)C(=C(N2C1=O)C(=O)OCOC(=O)C(C)(C)C)SC3CN(C3)C4=NCCS4
Carvedilol	72956-09-3	-62.47	C24H26N2O4	406.474	S1831	COC1=CC=CC=C1OCCNCC(O)COC2=C3C(=CC=C2)[NH]C4=C3C=CC=C4
Rilpivirine	500287-72-9	-62.44	C22H18N6	366.419	S7303	CC1=CC(=CC(=C1NC2=NC(=NC=C2)NC3=CC=C(C=C3)C#N)C)/C=C/C#N
Afatinib (BIBW2992)	850140-72-6	-62.43	C24H25ClFN5O3	485.938	S1011	CN(C)C/C=C/C(=O)NC1=CC2=C(NC3=CC=C(F)C(=C3)Cl)N=CN=C2C=C1OC4CCOC4
Avapritinib (BLU-285)	1703793-34-3	-62.1	C26H27FN10	498.558	S8553	C[N]1C=C(C=N1)C2=C[N]3N=CN=C(N4CCN(CC4)C5=NC=C(C=N5)C(C)(N)C6=CC=C(F)C=C6)C3=C2
Doxazosin	74191-85-8	-62.09	C23H25N5O5	451.475	S5782	COC1=CC2=C(C=C1OC)C(=NC(=N2)N3CCN(CC3)C(=O)C4COC5=C(O4)C=CC=C5)N
Terfenadine	50679-08-8	-62.06	C32H41NO2	471.673	S4353	CC(C)(C)C1=CC=C(C=C1)C(O)CCCN2CCC(CC2)C(O)(C3=CC=CC=C3)C4=CC=CC=C4
Lumateperone	313368-91-1	-62.04	C24H28FN3O	393.497	E4477	CN1CCN2C3CCN(CCCC(=O)C4=CC=C(F)C=C4)CC3C5=CC=CC1=C25
Squalane	111-01-3	-61.73	C30H62	422.813	S5407	CC(C)CCCC(C)CCCC(C)CCCCC(C)CCCC(C)CCCC(C)C
Tirbanibulin	897016-82-9	-61.16	C26H29N3O3	431.527	S2700	O=C(CC1=CC=C(C=N1)C2=CC=C(OCCN3CCOCC3)C=C2)NCC4=CC=CC=C4
Crizotinib (PF-02341066)	877399-52-5	-61.08	C21H22Cl2FN5O	450.337	S1068	CC(OC1=C(N)N=CC(=C1)C2=C[N](N=C2)C3CCNCC3)C4=C(Cl)C=CC(=C4Cl)F
Remogliflozin etabonate (GSK189075)	442201-24-3	-61.01	C26H38N2O9	522.588	S0993	CCOC(=O)OCC1OC(OC2=N[N](C(C)C)C(=C2CC3=CC=C(OC(C)C)C=C3)C)C(O)C(O)C1O
Apatinib	811803-05-1	-60.87	C24H23N5O	397.472	S5248	O=C(NC1=CC=C(C=C1)C2(CCCC2)C#N)C3=C(NCC4=CC=NC=C4)N=CC=C3
Ubrogepant	1374248-77-7	-60.57	C29H26F3N5O3	549.544	E1280	CC1C(CC(NC(=O)C2=CN=C3CC4(CC3=C2)C(=O)NC5=NC=CC=C45)C(=O)N1CC(F)(F)F)C6=CC=CC=C6
Fenretinide (NSC 374551)	65646-68-6	-60.49	C26H33NO2	391.546	S5233	CC1=C(\C=C\C(C)=C\C=C\C(C)=C\C(=O)NC2=CC=C(O)C=C2)C(C)(C)CCC1
Doxorubicin	23214-92-8	-60.09	C27H29NO11	543.519	E2516	COC1=C2C(=O)C3=C(C(=C4CC(O)(CC(OC5CC(N)C(O)C(C)O5)C4=C3O)C(=O)CO)O)C(=O)C2=CC=C1
Permethrin	52645-53-1	-59.57	C21H20Cl2O3	391.288	S6461	CC1(C)C(C=C(Cl)Cl)C1C(=O)OCC2=CC(=CC=C2)OC3=CC=CC=C3
(S)-crizotinib	1374356-45-2	-59.48	C21H22Cl2FN5O	450.337	S7505	CC(OC1=C(N)N=CC(=C1)C2=C[N](N=C2)C3CCNCC3)C4=C(Cl)C=CC(=C4Cl)F
Tazarotene	118292-40-3	-59.48	C21H21NO2S	351.462	S1569	CCOC(=O)C1=CN=C(C=C1)C#CC2=CC3=C(SCCC3(C)C)C=C2
Mitapivat	1260075-17-9	-59.28	C24H26N4O3S	450.553	S6508	O=C(N1CCN(CC1)CC2CC2)C3=CC=C(N[S](=O)(=O)C4=C5N=CC=CC5=CC=C4)C=C3
Dasatinib (BMS-354825)	302962-49-8	-58.79	C22H26ClN7O2S	488.006	S1021	CC1=NC(=CC(=N1)N2CCN(CCO)CC2)NC3=NC=C(S3)C(=O)NC4=C(Cl)C=CC=C4C
Apixaban (BMS 562247-01)	503612-47-3	-58.74	C25H25N5O4	459.497	S1593	COC1=CC=C(C=C1)[N]2N=C(C(N)=O)C3=C2C(=O)N(CC3)C4=CC=C(C=C4)N5CCCCC5=O
Polydatin	65914-17-2	-57.71	C20H22O8	390.384	S2390	OCC1OC(OC2=CC(=CC(=C2)\C=C\C3=CC=C(O)C=C3)O)C(O)C(O)C1O
Ebastine	90729-43-4	-57.36	C32H39NO2	469.658	S4262	CC(C)(C)C1=CC=C(C=C1)C(=O)CCCN2CCC(CC2)OC(C3=CC=CC=C3)C4=CC=CC=C4
Olodaterol (BI 1744)	868049-49-4	-57.11	C21H26N2O5	386.442	S4485	COC1=CC=C(CC(C)(C)NCC(O)C2=C3OCC(=O)NC3=CC(=C2)O)C=C1
Silymarin	65666-07-1	-57.06	C25H22O10	482.436	S2358	COC1=CC(=CC=C1O)C2OC3=CC=C(C=C3OC2CO)C4OC5=C(C(=CC(=C5)O)O)C(=O)C4O
Amitraz	33089-61-1	-56.96	C19H23N3	293.406	S3643	CN(C=NC1=CC=C(C)C=C1C)C=NC2=CC=C(C)C=C2C
Rivaroxaban (BAY 59-7939)	366789-02-8	-56.63	C19H18ClN3O5S	435.881	S3002	ClC1=CC=C(S1)C(=O)NCC2CN(C(=O)O2)C3=CC=C(C=C3)N4CCOCC4=O
Imatinib (STI571)	152459-95-5	-56.49	C29H31N7O	493.603	S2475	CN1CCN(CC1)CC2=CC=C(C=C2)C(=O)NC3=CC=C(C)C(=C3)NC4=NC=CC(=N4)C5=CC=CN=C5
Doxapram	309-29-5	-56.43	C24H30N2O2	378.507	S5257	CCN1CC(CCN2CCOCC2)C(C1=O)(C3=CC=CC=C3)C4=CC=CC=C4
Econazole	27220-47-9	-56.41	C18H15Cl3N2O	381.683	S5492	ClC1=CC=C(COC(C[N]2C=CN=C2)C3=C(Cl)C=C(Cl)C=C3)C=C1
Estradiol valerate	979-32-8	-56.38	C23H32O3	356.498	S3149	CCCCC(=O)OC1CCC2C3CCC4=CC(=CC=C4C3CCC12C)O
Telmisartan	144701-48-4	-56.35	C33H30N4O2	514.617	S1738	CCCC1=NC2=C(C=C(C=C2C)C3=NC4=C(C=CC=C4)[N]3C)[N]1CC5=CC=C(C=C5)C6=CC=CC=C6C(O)=O
Urapidil	34661-75-1	-56.16	C20H29N5O3	387.476	S5965	COC1=CC=CC=C1N2CCN(CCCNC3=CC(=O)N(C)C(=O)N3C)CC2
Harringtonine	26833-85-2	-55.94	C28H37NO9	531.595	S9063	COC(=O)CC(O)(CCC(C)(C)O)C(=O)OC1C2C3=CC4=C(OCO4)C=C3CCN5CCCC25C=C1OC
Dacomitinib (PF-00299804)	1110813-31-4	-55.91	C24H25ClFN5O2	469.939	S2727	COC1=C(NC(=O)/C=C/CN2CCCCC2)C=C3C(=NC=NC3=C1)NC4=CC(=C(F)C=C4)Cl
Sunitinib (SU11248)	557795-19-4	-55.89	C22H27FN4O2	398.474	S7781	CCN(CC)CCNC(=O)C1=C(C)[NH]C(=C1C)/C=C/2C(=O)NC3=C2C=C(F)C=C3
Glasdegib (PF-04449913)	1095173-27-5	-55.78	C21H22N6O	374.439	S7160	CN1CCC(CC1C2=NC3=CC=CC=C3[NH]2)NC(=O)NC4=CC=C(C=C4)C#N
Raloxifene	84449-90-1	-55.37	C28H27NO4S	473.583	S5781	OC1=CC=C(C=C1)C2=C(C(=O)C3=CC=C(OCCN4CCCCC4)C=C3)C5=C(S2)C=C(O)C=C5
Ivacaftor (VX-770)	873054-44-5	-55.29	C24H28N2O3	392.491	S1144	CC(C)(C)C1=CC(=C(NC(=O)C2=CNC3=C(C=CC=C3)C2=O)C=C1O)C(C)(C)C
Ranolazine	95635-55-5	-55.1	C24H33N3O4	427.537	S1799	COC1=CC=CC=C1OCC(O)CN2CCN(CC2)CC(=O)NC3=C(C)C=CC=C3C
Glyburide (Glibenclamide)	10238-21-8	-55.06	C23H28ClN3O5S	494.004	S1716	COC1=C(C=C(Cl)C=C1)C(=O)NCCC2=CC=C(C=C2)[S](=O)(=O)NC(=O)NC3CCCCC3
Rotundine	483-14-7	-55.05	C21H25NO4	355.428	S2437	COC1=CC2=C(C=C1OC)C3CC4=CC=C(OC)C(=C4CN3CC2)OC
Erlotinib (OSI-774)	183321-74-6	-55.03	C22H23N3O4	393.436	S7786	COCCOC1=C(OCCOC)C=C2C(=NC=NC2=C1)NC3=CC=CC(=C3)C#C
Palbociclib	571190-30-2	-55.02	C24H29N7O2	447.533	S4482	CC(=O)C1=C(C)C2=CN=C(NC3=NC=C(C=C3)N4CCNCC4)N=C2N(C5CCCC5)C1=O
Calcifediol	19356-17-3	-55.01	C27H44O2	400.637	S1469	CC(CCCC(C)(C)O)C1CCC2/C(CCCC12C)=C/C=C3/CC(O)CCC3=C
Nintedanib (BIBF 1120)	656247-17-5	-54.92	C31H33N5O4	539.625	S1010	COC(=O)C1=CC=C\2C(=C1)NC(=O)C2=C(NC3=CC=C(C=C3)N(C)C(=O)CN4CCN(C)CC4)/C5=CC=CC=C5
Fenofibrate (NSC-281319)	49562-28-9	-54.84	C20H21ClO4	360.831	S1794	CC(C)OC(=O)C(C)(C)OC1=CC=C(C=C1)C(=O)C2=CC=C(Cl)C=C2
Prednisolone Acetate	52-21-1	-54.58	C23H30O6	402.481	S2570	CC(=O)OCC(=O)C1(O)CCC2C3CCC4=CC(=O)C=CC4(C)C3C(O)CC12C
Zanubrutinib (BGB-3111)	1691249-45-2	-54.53	C27H29N5O3	471.551	S8791	NC(=O)C1=C2NCCC(C3CCN(CC3)C(=O)C=C)[N]2N=C1C4=CC=C(OC5=CC=CC=C5)C=C4
Azilsartan	147403-03-0	-54.53	C25H20N4O5	456.45	S3046	CCOC1=NC2=CC=CC(=C2[N]1CC3=CC=C(C=C3)C4=CC=CC=C4C5=NC(=O)ON5)C(O)=O
Nitrendipine	39562-70-4	-54.34	C18H20N2O6	360.361	S2491	CCOC(=O)C1=C(C)NC(=C(C1C2=CC(=CC=C2)[N+]([O-])=O)C(=O)OC)C
Ripretinib (DCC-2618)	1442472-39-0	-54.02	C24H21BrFN5O2	510.358	S8757	CCN1C(=O)C(=CC2=C1C=C(NC)N=C2)C3=C(Br)C=C(F)C(=C3)NC(=O)NC4=CC=CC=C4
Aripiprazole	129722-12-9	-54	C23H27Cl2N3O2	448.385	S1975	ClC1=CC=CC(=C1Cl)N2CCN(CCCCOC3=CC=C4CCC(=O)NC4=C3)CC2
Sorafenib (BAY 43-9006)	284461-73-0	-53.86	C21H16ClF3N4O3	464.825	S7397	CNC(=O)C1=CC(=CC=N1)OC2=CC=C(NC(=O)NC3=CC=C(Cl)C(=C3)C(F)(F)F)C=C2
Enzastaurin (LY317615)	170364-57-5	-53.51	C32H29N5O2	515.605	S1055	C[N]1C=C(C2=CC=CC=C12)C3=C(C(=O)NC3=O)C4=C[N](C5CCN(CC5)CC6=NC=CC=C6)C7=CC=CC=C47
Butoconazole	64872-76-0	-53.45	C19H17Cl3N2S	411.776	S5359	ClC1=CC=C(CCC(C[N]2C=CN=C2)SC3=C(Cl)C=CC=C3Cl)C=C1
Maraviroc (UK-427857)	376348-65-1	-53.41	C29H41F2N5O	513.666	S2003	CC(C)C1=NN=C(C)[N]1C2CC3CCC(C2)N3CCC(NC(=O)C4CCC(F)(F)CC4)C5=CC=CC=C5
Valemetostat (DS-3201)	1809336-39-7	-53.38	C26H34ClN3O4	488.019	S8926	CN(C)C1CCC(CC1)C2(C)OC3=C(Cl)C=C(C(=O)NCC4=C(C)C=C(C)NC4=O)C(=C3O2)C
Pioglitazone (AD-4833)	111025-46-8	-53.32	C19H20N2O3S	356.439	S2590	CCC1=CC=C(CCOC2=CC=C(CC3SC(=O)NC3=O)C=C2)N=C1
Bekanamycin	4696-76-8	-53.15	C18H37N5O10	483.514	S4383	NCC1OC(OC2C(N)CC(N)C(OC3OC(CO)C(O)C(N)C3O)C2O)C(N)C(O)C1O
Gliquidone	33342-05-1	-53.07	C27H33N3O6S	527.632	S3151	COC1=CC2=C(C=C1)C(C)(C)C(=O)N(CCC3=CC=C(C=C3)[S](=O)(=O)NC(=O)NC4CCCCC4)C2=O
Sofosbuvir (GS-7977)	1190307-88-0	-53.03	C22H29FN3O9P	529.453	S2794	CC(C)OC(=O)C(C)N[P](=O)(OCC1OC(N2C=CC(=O)NC2=O)C(C)(F)C1O)OC3=CC=CC=C3
Cabergoline	81409-90-7	-53.02	C26H37N5O2	451.604	S5842	CCNC(=O)N(CCCN(C)C)C(=O)C1CC2C(CC3=C[NH]C4=C3C2=CC=C4)N(CC=C)C1
Diclazuril	101831-37-2	-53.01	C17H9Cl3N4O2	407.638	S2028	ClC1=CC=C(C=C1)C(C#N)C2=C(Cl)C=C(C=C2Cl)N3N=CC(=O)NC3=O
Dolutegravir (GSK1349572)	1051375-16-6	-52.93	C20H19F2N3O5	419.379	S2667	CC1CCOC2CN3C=C(C(=O)NCC4=C(F)C=C(F)C=C4)C(=O)C(=C3C(=O)N12)O
Amenamevir	841301-32-4	-52.85	C24H26N4O5S	482.552	S5552	CC1=C(N(CC(=O)NC2=CC=C(C=C2)C3=NOC=N3)C(=O)C4CC[S](=O)(=O)CC4)C(=CC=C1)C
Etofibrate	31637-97-5	-52.8	C18H18ClNO5	363.792	S4264	CC(C)(OC1=CC=C(Cl)C=C1)C(=O)OCCOC(=O)C2=CC=CN=C2
Gossypol	303-45-7	-52.72	C30H30O8	518.554	S6852	CC(C)C1=C(O)C(=C(C=O)C2=C1C=C(C)C(=C2O)C3=C(O)C4=C(C=C3C)C(=C(O)C(=C4C=O)O)C(C)C)O
Entinostat (MS-275)	209783-80-2	-52.68	C21H20N4O3	376.409	S1053	NC1=CC=CC=C1NC(=O)C2=CC=C(CNC(=O)OCC3=CN=CC=C3)C=C2
Probucol	23288-49-5	-52.66	C31H48O2S2	516.842	S2119	CC(C)(C)C1=CC(=CC(=C1O)C(C)(C)C)SC(C)(C)SC2=CC(=C(O)C(=C2)C(C)(C)C)C(C)(C)C
Vilazodone	163521-12-8	-52.59	C26H27N5O2	441.525	S5858	NC(=O)C1=CC2=C(O1)C=CC(=C2)N3CCN(CCCCC4=C[NH]C5=C4C=C(C=C5)C#N)CC3
Metolazone	17560-51-9	-52.56	C16H16ClN3O3S	365.835	S1610	CC1NC2=CC(=C(C=C2C(=O)N1C3=CC=CC=C3C)[S](N)(=O)=O)Cl
Alectinib (CH5424802)	1256580-46-7	-52.46	C30H34N4O2	482.617	S2762	CCC1=CC2=C(C=C1N3CCC(CC3)N4CCOCC4)C(C)(C)C5=C(C2=O)C6=CC=C(C=C6[NH]5)C#N
Thiothixene	3313-26-6	-52.41	C23H29N3O2S2	443.625	S9467	CN1CCN(CC\C=C/2C3=C(SC4=C2C=C(C=C4)[S](=O)(=O)N(C)C)C=CC=C3)CC1
Prulifloxacin (NM441)	123447-62-1	-52.24	C21H20FN3O6S	461.463	S2071	CC1SC2=C(C(O)=O)C(=O)C3=CC(=C(C=C3N12)N4CCN(CC4)CC5=C(C)OC(=O)O5)F
Butenafine	101828-21-1	-52.18	C23H27N	317.467	S5944	CN(CC1=CC=C(C=C1)C(C)(C)C)CC2=CC=CC3=C2C=CC=C3
Ozenoxacin	245765-41-7	-52.12	C21H21N3O3	363.41	S6582	CNC1=NC=C(C=C1C)C2=C(C)C3=C(C=C2)C(=O)C(=CN3C4CC4)C(O)=O
Garenoxacin	194804-75-6	-51.95	C23H20F2N2O4	426.413	S5908	CC1NCC2=C1C=CC(=C2)C3=C(OC(F)F)C4=C(C=C3)C(=O)C(=CN4C5CC5)C(O)=O
Liranaftate	88678-31-3	-51.9	C18H20N2O2S	328.429	S1997	COC1=NC(=CC=C1)N(C)C(=S)OC2=CC3=C(CCCC3)C=C2
Rimegepant (BMS-927711)	1289023-67-1	-51.83	C28H28F2N6O3	534.557	S6659	NC1C(CCC(OC(=O)N2CCC(CC2)N3C(=O)NC4=NC=CC=C34)C5=NC=CC=C15)C6=CC=CC(=C6F)F
Cynarin	30964-13-7	-51.73	C25H24O12	516.451	S3301	OC1CC(CC(OC(=O)/C=C/C2=CC=C(O)C(=C2)O)C1O)(OC(=O)\C=C\C3=CC=C(O)C(=C3)O)C(O)=O
Pralatrexate (NSC 754230)	146464-95-1	-51.72	C23H23N7O5	477.473	S1497	NC1=NC(=C2N=C(CC(CC#C)C3=CC=C(C=C3)C(=O)NC(CCC(O)=O)C(O)=O)C=NC2=N1)N
Adrafinil	63547-13-7	-51.71	C15H15NO3S	289.349	S5224	ONC(=O)C[S](=O)C(C1=CC=CC=C1)C2=CC=CC=C2
Pazopanib	444731-52-6	-51.59	C21H23N7O2S	437.518	S3012	C[N]1N=C2C=C(C=CC2=C1C)N(C)C3=NC(=NC=C3)NC4=CC=C(C)C(=C4)[S](N)(=O)=O
Bithionol	97-18-7	-51.45	C12H6Cl4O2S	356.052	S4552	OC1=C(Cl)C=C(Cl)C=C1SC2=C(O)C(=CC(=C2)Cl)Cl
Rubitecan	91421-42-0	-51.4	C20H15N3O6	393.35	S2288	CCC1(O)C(=O)OCC2=C1C=C3N(CC4=C3N=C5C=CC=C(C5=C4)[N+]([O-])=O)C2=O
Linagliptin (BI-1356)	668270-12-0	-51.37	C25H28N8O2	472.542	S3031	CC#CC[N]1C(=NC2=C1C(=O)N(CC3=NC4=CC=CC=C4C(=N3)C)C(=O)N2C)N5CCCC(N)C5
Lanraplenib (GS-9876)	1800046-95-0	-51.35	C23H25N9O	443.504	S9715	NC1=CN=CC(=N1)C2=C[N]3C=CN=C3C(=N2)NC4=CC=C(C=C4)N5CCN(CC5)C6COC6
Fingolimod	162359-55-9	-51.31	C19H33NO2	307.471	S5950	CCCCCCCCC1=CC=C(CCC(N)(CO)CO)C=C1
Ibrutinib (PCI-32765)	936563-96-1	-51.29	C25H24N6O2	440.497	S2680	NC1=C2C(=NC=N1)[N](N=C2C3=CC=C(OC4=CC=CC=C4)C=C3)C5CCCN(C5)C(=O)C=C
Canagliflozin (JNJ 28431754)	842133-18-0	-51.26	C24H25FO5S	444.516	S2760	CC1=C(CC2=CC=C(S2)C3=CC=C(F)C=C3)C=C(C=C1)C4OC(CO)C(O)C(O)C4O
Etrasimod(APD334)	1206123-37-6	-51.19	C26H26F3NO3	457.485	E2363	OC(=O)CC1CCC2=C1[NH]C3=CC=C(OCC4=CC(=C(C=C4)C5CCCC5)C(F)(F)F)C=C23
Peficitinib (ASP015K)	944118-01-8	-51.19	C18H22N4O2	326.393	S7650	NC(=O)C1=C(N[CH]2C3C[CH]4CC2C[C](O)(C4)C3)C5=C([NH]C=C5)N=C1
Nisoldipine	63675-72-9	-51.12	C20H24N2O6	388.414	S1748	COC(=O)C1=C(C)NC(=C(C1C2=CC=CC=C2[N+]([O-])=O)C(=O)OCC(C)C)C
Amsacrine hydrochloride	54301-15-4	-51.04	C21H20ClN3O3S	429.92	S5627	Cl.COC1=CC(=CC=C1NC2=C3C=CC=CC3=NC4=C2C=CC=C4)N[S](C)(=O)=O
Balofloxacin	127294-70-6	-50.92	C20H24FN3O4	389.421	S2064	CNC1CCCN(C1)C2=C(OC)C3=C(C=C2F)C(=O)C(=CN3C4CC4)C(O)=O
Sparfloxacin	110871-86-8	-50.89	C19H22F2N4O3	392.4	S1884	CC1CN(CC(C)N1)C2=C(F)C3=C(C(=C2F)N)C(=O)C(=CN3C4CC4)C(O)=O
Tauroursodeoxycholic Acid (TUDCA)	14605-22-2	-50.78	C26H45NO6S	499.704	S3654	CC(CCC(=O)NCC[S](O)(=O)=O)C1CCC2C3C(O)CC4CC(O)CCC4(C)C3CCC12C
Dotinurad	1285572-51-1	-50.73	C14H9Cl2NO4S	358.197	E2355	OC1=C(Cl)C=C(C=C1Cl)C(=O)N2C[S;v6](=O)(=O)C3=CC=CC=C23
Ponesimod	854107-55-4	-50.68	C23H25ClN2O4S	460.974	S8241	CCCN=C1S\C(=C/C2=CC=C(OCC(O)CO)C(=C2)Cl)C(=O)N1C3=CC=CC=C3C
Neticonazole	130726-68-0	-50.46	C17H22N2OS	302.434	S5080	CCCCCOC1=CC=CC=C1C(=C\SC)/[N]2C=CN=C2
Glipizide	29094-61-9	-50.44	C21H27N5O4S	445.535	S1715	CC1=NC=C(N=C1)C(=O)NCCC2=CC=C(C=C2)[S](=O)(=O)NC(=O)NC3CCCCC3
Atovaquone	95233-18-4	-50.43	C22H19ClO3	366.837	S3079	OC1=C(C2CCC(CC2)C3=CC=C(Cl)C=C3)C(=O)C4=C(C=CC=C4)C1=O
Triclocarban	101-20-2	-50.4	C13H9Cl3N2O	315.582	S6444	ClC1=CC=C(NC(=O)NC2=CC=C(Cl)C(=C2)Cl)C=C1
Retinyl (Vitamin A) Palmitate	79-81-2	-50.39	C36H60O2	524.86	S4126	CCCCCCCCCCCCCCCC(=O)OC/C=C(C)/C=C/C=C(C)/C=C/C1=C(C)CCCC1(C)C
Trelagliptin	865759-25-7	-50.34	C18H20FN5O2	357.382	S7513	CN1C(=O)C=C(N2CCCC(N)C2)N(CC3=CC(=CC=C3C#N)F)C1=O
Momelotinib (CYT387)	1056634-68-4	-50.16	C23H22N6O2	414.46	S2219	O=C(NCC#N)C1=CC=C(C=C1)C2=NC(=NC=C2)NC3=CC=C(C=C3)N4CCOCC4
Pexidartinib (PLX3397)	1029044-16-3	-50.12	C20H15ClF3N5	417.815	S7818	FC(F)(F)C1=NC=C(CNC2=NC=C(CC3=C[NH]C4=NC=C(Cl)C=C34)C=C2)C=C1
Amodiaquine	86-42-0	-50.11	C20H22ClN3O	355.861	S5948	CCN(CC)CC1=CC(=CC=C1O)NC2=CC=NC3=C2C=CC(=C3)Cl
Ticlopidine	55142-85-3	-50.07	C14H14ClNS	263.786	S0721	ClC1=CC=CC=C1CN2CCC3=C(C2)C=CS3
Farrerol	24211-30-1	-50	C17H16O5	300.306	S9552	CC1=C(O)C2=C(OC(CC2=O)C3=CC=C(O)C=C3)C(=C1O)C
Tioconazole	65899-73-2	-49.91	C16H13Cl3N2OS	387.711	S1910	ClC1=CC=C(C(C[N]2C=CN=C2)OCC3=C(Cl)SC=C3)C(=C1)Cl
Levofloxacin	100986-85-4	-49.87	C18H20FN3O4	361.368	S1940	CC1COC2=C(N3CCN(C)CC3)C(=CC4=C2N1C=C(C(O)=O)C4=O)F
Silodosin	160970-54-7	-49.75	C25H32F3N3O4	495.534	S1613	CC(CC1=CC2=C(N(CCCO)CC2)C(=C1)C(N)=O)NCCOC3=CC=CC=C3OCC(F)(F)F
Chloroquine (NSC-187208)	54-05-7	-49.75	C18H26ClN3	319.872	S6999	CCN(CC)CCCC(C)NC1=C2C=CC(=CC2=NC=C1)Cl
Ofloxacin	82419-36-1	-49.69	C18H20FN3O4	361.368	S1463	CC1COC2=C(N3CCN(C)CC3)C(=CC4=C2N1C=C(C(O)=O)C4=O)F
Perphenazine	58-39-9	-49.61	C21H26ClN3OS	403.969	S4731	OCCN1CCN(CCCN2C3=CC=CC=C3SC4=C2C=C(Cl)C=C4)CC1
Cinacalcet	226256-56-0	-49.6	C22H22F3N	357.412	S5191	CC(NCCCC1=CC(=CC=C1)C(F)(F)F)C2=CC=CC3=CC=CC=C23
Propafenone	54063-53-5	-49.58	C21H27NO3	341.444	S5789	CCCNCC(O)COC1=CC=CC=C1C(=O)CCC2=CC=CC=C2
Miconazole	22916-47-8	-49.55	C18H14Cl4N2O	416.129	S2536	ClC1=CC=C(COC(C[N]2C=CN=C2)C3=C(Cl)C=C(Cl)C=C3)C(=C1)Cl
Tandospirone	87760-53-0	-49.48	C21H29N5O2	383.487	E2356	O=C1C2C3CCC(C3)C2C(=O)N1CCCCN4CCN(CC4)C5=NC=CC=N5
Panobinostat (LBH589)	404950-80-7	-49.33	C21H23N3O2	349.426	S1030	CC1=C(CCNCC2=CC=C(\C=C\C(=O)NO)C=C2)C3=C([NH]1)C=CC=C3
Levamlodipine	103129-82-4	-49.27	C20H25ClN2O5	408.876	S3674	CCOC(=O)C1=C(COCCN)NC(=C(C1C2=CC=CC=C2Cl)C(=O)OC)C
Dracohodin perochlorate	125536-25-6	-49.26	C17H15ClO7	366.75	S9270	COC1=C(C)C(=CC2=C1C=CC(=[O+]2)C3=CC=CC=C3)O.[O-][Cl](=O)(=O)=O
Aucubin	479-98-1	-49.2	C15H22O9	346.33	S5459	OCC1OC(OC2OC=CC3C(O)C=C(CO)C23)C(O)C(O)C1O
Nirogacestat (PF-03084014)	1290543-63-3	-49.15	C27H41F2N5O	489.644	S8018	CCCC(NC1CCC2=CC(=CC(=C2C1)F)F)C(=O)NC3=C[N](C=N3)C(C)(C)CNCC(C)(C)C
Encorafenib (LGX818)	1269440-17-6	-49.12	C22H27ClFN7O4S	540.011	S7108	COC(=O)NC(C)CNC1=NC=CC(=N1)C2=C[N](N=C2C3=C(F)C(=CC(=C3)Cl)N[S;v6](C)(=O)=O)C(C)C
Elvitegravir (JTK-303)	697761-98-1	-48.95	C23H23ClFNO5	447.884	S2001	COC1=CC2=C(C=C1CC3=C(F)C(=CC=C3)Cl)C(=O)C(=CN2C(CO)C(C)C)C(O)=O
Lafutidine	118288-08-7	-48.73	C22H29N3O4S	431.548	S2065	O=C(C[S](=O)CC1=CC=CO1)NC\C=C/COC2=CC(=CC=N2)CN3CCCCC3
Prazosin	19216-56-9	-48.7	C19H21N5O4	383.401	S5780	COC1=CC2=NC(=NC(=C2C=C1OC)N)N3CCN(CC3)C(=O)C4=CC=CO4
Glycerol phenylbutyrate	611168-24-2	-48.69	C33H38O6	530.651	S6981	O=C(CCCC1=CC=CC=C1)OCC(COC(=O)CCCC2=CC=CC=C2)OC(=O)CCCC3=CC=CC=C3
Perospirone	150915-41-6	-48.69	C23H30N4O2S	426.575	S5185	O=C1C2CCCCC2C(=O)N1CCCCN3CCN(CC3)C4=NSC5=CC=CC=C45
(S)-10-Hydroxycamptothecin	19685-09-7	-48.47	C20H16N2O5	364.351	S2423	CCC1(O)C(=O)OCC2=C1C=C3N(CC4=CC5=CC(=CC=C5N=C34)O)C2=O
Cefuroxime axetil	64544-07-6	-48.44	C20H22N4O10S	510.474	S4813	CO\N=C(/C(=O)NC1C2SCC(=C(N2C1=O)C(=O)OC(C)OC(C)=O)COC(N)=O)C3=CC=CO3
Hexetidine	141-94-6	-48.39	C21H45N3	339.602	S6408	CCCCC(CC)CN1CN(CC(CC)CCCC)CC(C)(N)C1
Imazalil	35554-44-0	-48.33	C14H14Cl2N2O	297.18	S5053	ClC1=CC=C(C(C[N]2C=CN=C2)OCC=C)C(=C1)Cl
Avobenzone	70356-09-1	-48.3	C20H22O3	310.387	S1904	COC1=CC=C(C=C1)C(=O)CC(=O)C2=CC=C(C=C2)C(C)(C)C
Trifluoperazine	117-89-5	-48.29	C21H24F3N3S	407.496	S5856	CN1CCN(CCCN2C3=C(SC4=C2C=C(C=C4)C(F)(F)F)C=CC=C3)CC1
Flurbiprofen Axetil	91503-79-6	-48.28	C19H19FO4	330.35	S6457	CC(OC(C)=O)OC(=O)C(C)C1=CC=C(C(=C1)F)C2=CC=CC=C2
Proguanil	500-92-5	-48.26	C11H16ClN5	253.731	S5927	CC(C)NC(=N)NC(=N)NC1=CC=C(Cl)C=C1
Amlodipine	88150-42-9	-48.23	C20H25ClN2O5	408.876	S1905	CCOC(=O)C1=C(COCCN)NC(=C(C1C2=C(Cl)C=CC=C2)C(=O)OC)C
Hydroxy Camptothecine	64439-81-2	-48.06	C20H16N2O5	364.351	S3898	CCC1(O)C(=O)OCC2=C1C=C3N(CC4=CC5=C(C=CC(=C5)O)N=C34)C2=O
Oxethazaine	126-27-2	-48.04	C28H41N3O3	467.643	S4343	CN(C(=O)CN(CCO)CC(=O)N(C)C(C)(C)CC1=CC=CC=C1)C(C)(C)CC2=CC=CC=C2
Triheptanoin	620-67-7	-48.03	C24H44O6	428.603	E0018	CCCCCCC(=O)OCC(COC(=O)CCCCCC)OC(=O)CCCCCC
Ezetimibe (SCH-58235)	163222-33-1	-48.02	C24H21F2NO3	409.425	S1655	OC(CCC1C(N(C1=O)C2=CC=C(F)C=C2)C3=CC=C(O)C=C3)C4=CC=C(F)C=C4
Nadifloxacin	124858-35-1	-47.88	C19H21FN2O4	360.379	S3105	CC1CCC2=C3N1C=C(C(O)=O)C(=O)C3=CC(=C2N4CCC(O)CC4)F
Vericiguat	1350653-20-1	-47.85	C19H16F2N8O2	426.38	S9693	COC(=O)NC1=C(N)N=C(N=C1N)C2=N[N](CC3=CC=CC=C3F)C4=NC=C(F)C=C24
Edoxaban	480449-70-5	-47.83	C24H30ClN7O4S	548.058	S4429	CN1CCC2=C(C1)SC(=N2)C(=O)NC3CC(CCC3NC(=O)C(=O)NC4=NC=C(Cl)C=C4)C(=O)N(C)C
Bisoprolol	66722-44-9	-47.78	C18H31NO4	325.443	S5942	CC(C)NCC(O)COC1=CC=C(COCCOC(C)C)C=C1
Gefitinib (ZD1839)	184475-35-2	-47.73	C22H24ClFN4O3	446.902	S1025	COC1=C(OCCCN2CCOCC2)C=C3C(=NC=NC3=C1)NC4=CC=C(F)C(=C4)Cl
Boldine	476-70-0	-47.72	C19H21NO4	327.374	S9050	COC1=C(O)C=C2CC3N(C)CCC4=CC(=C(OC)C(=C34)C2=C1)O
Flubendazole	31430-15-6	-47.71	C16H12FN3O3	313.283	S1837	COC(=O)NC1=NC2=C([NH]1)C=C(C=C2)C(=O)C3=CC=C(F)C=C3
Pralsetinib (BLU-667)	2097132-94-8	-47.71	C27H32FN9O2	533.6	S8716	COC1(CCC(CC1)C2=NC(=CC(=N2)NC3=N[NH]C(=C3)C)C)C(=O)NC(C)C4=CN=C(C=C4)[N]5C=C(F)C=N5
Lactitol	585-86-4	-47.69	C12H24O11	344.312	S5368	OCC(O)C(O)C(OC1OC(CO)C(O)C(O)C1O)C(O)CO
Siponimod (BAF312)	1230487-00-9	-47.65	C29H35F3N2O3	516.595	S7179	CCC1=CC(=CC=C1CN2CC(C2)C(O)=O)\C(C)=N\OCC3=CC=C(C4CCCCC4)C(=C3)C(F)(F)F
Boceprevir	394730-60-0	-47.62	C27H45N5O5	519.677	S3733	CC(C)(C)NC(=O)NC(C(=O)N1CC2C(C1C(=O)NC(CC3CCC3)C(=O)C(N)=O)C2(C)C)C(C)(C)C
Rabeprazole	117976-89-3	-47.61	C18H21N3O3S	359.443	S4845	COCCCOC1=C(C)C(=NC=C1)C[S](=O)C2=NC3=C([NH]2)C=CC=C3
Metoprolol	51384-51-1	-47.6	C15H25NO3	267.364	S5430	COCCC1=CC=C(OCC(O)CNC(C)C)C=C1
Benzalkonium chloride	63449-41-2, 8001-54-5	-47.59	C15H26ClNR	255.827	S5626	[Cl-].CCCCCC[N+](C)(C)CC1=CC=CC=C1
Saroglitazar	495399-09-2	-47.58	C25H29NO4S	439.567	S9674	CCOC(CC1=CC=C(OCC[N]2C(=CC=C2C3=CC=C(SC)C=C3)C)C=C1)C(O)=O
Podophyllotoxin (Podofilox)	518-28-5	-47.56	C22H22O8	414.405	S2345	COC1=C(OC)C(=CC(=C1)C2C3C(COC3=O)C(O)C4=CC5=C(OCO5)C=C24)OC
Salmeterol	89365-50-4	-47.53	C25H37NO4	415.566	S5527	OCC1=C(O)C=CC(=C1)C(O)CNCCCCCCOCCCCC2=CC=CC=C2
Naftopidil	57149-07-2	-47.52	C24H28N2O3	392.491	S2126	COC1=CC=CC=C1N2CCN(CC2)CC(O)COC3=C4C=CC=CC4=CC=C3
Norethisterone Enanthate	3836-23-5	-47.45	C27H38O3	410.589	S6589	CCCCCCC(=O)OC1(CCC2C3CCC4=CC(=O)CCC4C3CCC12C)C#C
Fenoterol	13392-18-2	-47.43	C17H21NO4	303.353	S5769	CC(CC1=CC=C(O)C=C1)NCC(O)C2=CC(=CC(=C2)O)O
Orlistat (Ro 18-0647)	96829-58-2	-47.43	C29H53NO5	495.735	S1629	CCCCCCCCCCCC(CC1OC(=O)C1CCCCCC)OC(=O)C(CC(C)C)NC=O
Nuciferine	475-83-2	-47.42	C19H21NO2	295.376	S3821	COC1=C(OC)C2=C3C(CC4=C2C=CC=C4)N(C)CCC3=C1
Mirtazapine	85650-52-8	-47.39	C17H19N3	265.353	S2016	CN1CCN2C(C1)C3=C(CC4=C2N=CC=C4)C=CC=C3
Talazoparib (BMN 673)	1207456-01-6	-47.37	C19H14F2N6O	380.351	S7048	C[N]1N=CN=C1C2C(NC3=CC(=CC4=C3C2=NNC4=O)F)C5=CC=C(F)C=C5
Fenbendazole	43210-67-9	-47.3	C15H13N3O2S	299.348	S2468	COC(=O)NC1=NC2=C([NH]1)C=C(SC3=CC=CC=C3)C=C2
Ribociclib (LEE011)	1211441-98-3	-47.25	C23H30N8O	434.537	S7440	CN(C)C(=O)C1=CC2=CN=C(NC3=NC=C(C=C3)N4CCNCC4)N=C2[N]1C5CCCC5
Cinnarizine	298-57-7	-47.25	C26H28N2	368.514	S4727	C1CN(CCN1C\C=C\C2=CC=CC=C2)C(C3=CC=CC=C3)C4=CC=CC=C4
Clocortolone Pivalate	34097-16-0	-47.24	C27H36ClFO5	495.023	E2872	CC1CC2C3CC(F)C4=CC(=O)C=CC4(C)C3(Cl)C(O)CC2(C)C1C(=O)COC(=O)C(C)(C)C
Fenoldopam	67227-56-9	-47.2	C16H16ClNO3	305.756	S2089	OC1=CC=C(C=C1)C2CNCCC3=C(Cl)C(=C(O)C=C23)O
Tolvaptan	150683-30-0	-47.16	C26H25ClN2O3	448.941	S2593	CC1=CC=CC=C1C(=O)NC2=CC(=C(C=C2)C(=O)N3CCCC(O)C4=C3C=CC(=C4)Cl)C
Fluzoparib (SHR-3162)	1358715-18-0	-47.09	C22H16F4N6O2	472.395	S9712	FC1=CC=C(CC2=NNC(=O)C3=C2C=CC=C3)C=C1C(=O)N4CC[N]5N=C(N=C5C4)C(F)(F)F
Regorafenib (BAY 73-4506)	755037-03-7	-47.03	C21H15ClF4N4O3	482.815	S1178	CNC(=O)C1=CC(=CC=N1)OC2=CC(=C(NC(=O)NC3=CC=C(Cl)C(=C3)C(F)(F)F)C=C2)F
Selexipag	475086-01-2	-46.99	C26H32N4O4S	496.622	S3726	CC(C)N(CCCCOCC(=O)N[S](C)(=O)=O)C1=NC(=C(N=C1)C2=CC=CC=C2)C3=CC=CC=C3
Lubiprostone	136790-76-6	-46.93	C20H32F2O5	390.462	S1675	CCCCC(F)(F)C(=O)CCC1C(O)CC(=O)C1CCCCCCC(O)=O
Rosiglitazone (BRL 49653)	122320-73-4	-46.84	C18H19N3O3S	357.427	S2556	CN(CCOC1=CC=C(CC2SC(=O)NC2=O)C=C1)C3=CC=CC=N3
Quinine	130-95-0	-46.83	C20H24N2O2	324.417	S4495	COC1=CC2=C(C=CN=C2C=C1)C(O)C3CC4CCN3CC4C=C
Trandolapril	87679-37-6	-46.72	C24H34N2O5	430.537	S6468	CCOC(=O)C(CCC1=CC=CC=C1)NC(C)C(=O)N2C3CCCCC3CC2C(O)=O
Eicosapentaenoic Acid	10417-94-4	-46.61	C20H30O2	302.451	S6476	CC/C=C\C\C=C/C/C=C\C\C=C/C/C=C\CCCC(O)=O
Almonertinib (HS-10296)	1899921-05-1	-46.59	C30H35N7O2	525.645	S8817	COC1=C(NC2=NC(=CC=N2)C3=C[N](C4CC4)C5=C3C=CC=C5)C=C(NC(=O)C=C)C(=C1)N(C)CCN(C)C
Raltegravir (MK-0518)	518048-05-0	-46.59	C20H21FN6O5	444.416	S2005	CN1C(=O)C(=C(N=C1C(C)(C)NC(=O)C2=NN=C(C)O2)C(=O)NCC3=CC=C(F)C=C3)O
Olaparib (AZD2281)	763113-22-0	-46.48	C24H23FN4O3	434.463	S1060	FC1=C(C=C(CC2=NNC(=O)C3=C2C=CC=C3)C=C1)C(=O)N4CCN(CC4)C(=O)C5CC5
Morin	480-16-0	-46.46	C15H10O7	302.236	S9110	OC1=CC(=C(C=C1)C2=C(O)C(=O)C3=C(O2)C=C(O)C=C3O)O
Bendazol	621-72-7	-46.4	C14H12N2	208.258	S3589	C(C1=NC2=CC=CC=C2[NH]1)C3=CC=CC=C3
Fipronil	120068-37-3	-46.4	C12H4Cl2F6N4OS	437.148	S5366	NC1=C(C(=N[N]1C2=C(Cl)C=C(C=C2Cl)C(F)(F)F)C#N)[S](=O)C(F)(F)F
Oxfendazole	53716-50-0	-46.38	C15H13N3O3S	315.347	S1830	COC(=O)NC1=NC2=C([NH]1)C=C(C=C2)[S](=O)C3=CC=CC=C3
Sonidegib (NVP-LDE225)	956697-53-3	-46.33	C26H26F3N3O3	485.498	S2151	CC1CN(CC(C)O1)C2=CC=C(NC(=O)C3=C(C)C(=CC=C3)C4=CC=C(OC(F)(F)F)C=C4)C=N2
Darolutamide (ODM-201)	1297538-32-9	-46.3	C19H19ClN6O2	398.846	S7559	CC(O)C1=CC(=N[NH]1)C(=O)NC(C)C[N]2C=CC(=N2)C3=CC(=C(C=C3)C#N)Cl
Sulfatinib	1308672-74-3	-46.16	C24H28N6O3S	480.583	S0487	CN(C)CCN[S](=O)(=O)CC1=CC(=CC=C1)NC2=NC=CC(=N2)OC3=CC4=C([NH]C(=C4)C)C=C3
Methylene Blue	61-73-4	-46.14	C16H18ClN3S	319.852	S4535	[Cl-].CN(C)C1=CC2=C(C=C1)N=C3C=CC(C=C3S2)=[N+](C)C
Ketanserin	74050-98-9	-46.13	C22H22FN3O3	395.427	S2232	FC1=CC=C(C=C1)C(=O)C2CCN(CC2)CCN3C(=O)NC4=CC=CC=C4C3=O
Piribedil	1/4/3605	-46.13	C16H18N4O2	298.34	S3656	C1OC2=CC=C(CN3CCN(CC3)C4=NC=CC=N4)C=C2O1
Rhodamine 6G	989-38-8	-46.11	C28H31ClN2O3	479.01	S3593	[Cl-].CCNC1=CC2=C(C=C1C)C(=C3C=C(C)C(C=C3O2)=[NH+]CC)C4=CC=CC=C4C(=O)OCC
Selumetinib (AZD6244)	606143-52-6	-46.07	C17H15BrClFN4O3	457.681	S1008	C[N]1C=NC2=C(F)C(=C(C=C12)C(=O)NOCCO)NC3=CC=C(Br)C=C3Cl
Icotinib (BPI-2009H)	610798-31-7	-46.06	C22H21N3O4	391.42	S2922	C#CC1=CC(=CC=C1)NC2=NC=NC3=C2C=C4OCCOCCOCCOC4=C3
Vitamin A	68-26-8	-46.05	C20H30O	286.452	S5592	CC(=C/CO)\C=C\C=C(C)\C=C\C1=C(C)CCCC1(C)C
Anethole trithione	532-11-6	-46.04	C10H8OS3	240.365	S4744	COC1=CC=C(C=C1)C2=CC(=S)SS2
Dofetilide	115256-11-6	-45.97	C19H27N3O5S2	441.565	S1658	CN(CCOC1=CC=C(N[S](C)(=O)=O)C=C1)CCC2=CC=C(N[S](C)(=O)=O)C=C2
Ethinyl Estradiol	57-63-6	-45.97	C20H24O2	296.403	S1625	CC12CCC3C(CCC4=CC(=CC=C34)O)C1CCC2(O)C#C
Betaxolol	63659-18-7	-45.95	C18H29NO3	307.428	S2091	CC(C)NCC(O)COC1=CC=C(CCOCC2CC2)C=C1
Carbetapentane	77-23-6	-45.92	C20H31NO3	333.465	S0869	CCN(CC)CCOCCOC(=O)C1(CCCC1)C2=CC=CC=C2
Colchicine (NSC 757)	64-86-8	-45.87	C22H25NO6	399.437	S2284	COC1=CC=C2C(=CC1=O)C(CCC3=C2C(=C(OC)C(=C3)OC)OC)NC(C)=O
Racecadotril	81110-73-8	-45.84	C21H23NO4S	385.477	S2503	CC(=O)SCC(CC1=CC=CC=C1)C(=O)NCC(=O)OCC2=CC=CC=C2
Parecoxib	198470-84-7	-45.84	C19H18N2O4S	370.422	S4656	CCC(=O)N[S](=O)(=O)C1=CC=C(C=C1)C2=C(C)ON=C2C3=CC=CC=C3
Vitexin	3681-93-4	-45.81	C21H20O10	432.377	S9192	OCC1OC(C(O)C(O)C1O)C2=C(O)C=C(O)C3=C2OC(=CC3=O)C4=CC=C(O)C=C4
Flibanserin	167933-07-5	-45.79	C20H21F3N4O	390.402	S3716	FC(F)(F)C1=CC=CC(=C1)N2CCN(CC2)CCN3C(=O)NC4=C3C=CC=C4
Lenvatinib (E7080)	417716-92-8	-45.76	C21H19ClN4O4	426.853	S1164	COC1=C(C=C2C(=CC=NC2=C1)OC3=CC(=C(NC(=O)NC4CC4)C=C3)Cl)C(N)=O
Etofenamate	30544-47-9	-45.69	C18H18F3NO4	369.335	S6742	OCCOCCOC(=O)C1=C(NC2=CC=CC(=C2)C(F)(F)F)C=CC=C1
Euquinine	83-75-0	-45.63	C23H28N2O4	396.479	S0846	CCOC(=O)OC(C1CC2CCN1CC2C=C)C3=C4C=C(OC)C=CC4=NC=C3
Dihydrocapsaicin	19408-84-5	-45.56	C18H29NO3	307.428	S9086	COC1=C(O)C=CC(=C1)CNC(=O)CCCCCCC(C)C
Carazolol	57775-29-8	-45.54	C18H22N2O2	298.379	S6447	CC(C)NCC(O)COC1=CC=CC2=C1C3=C([NH]2)C=CC=C3
Triapine	200933-27-3	-45.54	C7H9N5S	195.245	S7470	NC(=S)N/N=C/C1=NC=CC=C1N
(-)-Epigallocatechin Gallate	989-51-5	-45.47	C22H18O11	458.372	S2250	OC1=CC2=C(CC(OC(=O)C3=CC(=C(O)C(=C3)O)O)C(O2)C4=CC(=C(O)C(=C4)O)O)C(=C1)O
Ursolic Acid	77-52-1	-45.4	C30H48O3	456.7	S2370	CC1CC(C2CCC3(C)C(=CCC4C5(C)CCC(O)C(C)(C)C5CCC34C)C2C1C)C(O)=O
Eltrombopag	496775-61-2	-45.31	C25H22N4O4	442.467	S4502	CC1=CC=C(C=C1C)N2N=C(C)C(=N/NC3=CC=CC(=C3O)C4=CC(=CC=C4)C(O)=O)/C2=O
Aloin	1415-73-2	-45.31	C21H22O9	418.394	S2375	OCC1OC(C(O)C(O)C1O)C2C3=C(C(=CC=C3)O)C(=O)C4=C2C=C(CO)C=C4O
Clobetasol propionate	25122-46-7	-45.28	C25H32ClFO5	466.97	S2584	CCC(=O)OC1(C(C)CC2C3CCC4=CC(=O)C=CC4(C)C3(F)C(O)CC12C)C(=O)CCl
Darunavir	206361-99-1	-45.26	C27H37N3O7S	547.664	S5250	CC(C)CN(CC(O)C(CC1=CC=CC=C1)NC(=O)OC2COC3OCCC23)[S](=O)(=O)C4=CC=C(N)C=C4
Prednicarbate	73771-04-7	-45.24	C27H36O8	488.57	E0530	CCOC(=O)OC1(CCC2C3CCC4=CC(=O)C=CC4(C)C3C(O)CC12C)C(=O)COC(=O)CC
Amiloxate	71617-10-2	-45.23	C15H20O3	248.317	S3218	COC1=CC=C(C=CC(=O)OCCC(C)C)C=C1
Meprednisone	1247-42-3	-45.19	C22H28O5	372.455	S1689	CC1CC2C3CCC4=CC(=O)C=CC4(C)C3C(=O)CC2(C)C1(O)C(=O)CO
Dimenhydrinate	523-87-5	-45.15	C24H28ClN5O3	469.964	S4672	CN(C)CCOC(C1=CC=CC=C1)C2=CC=CC=C2.CN3C(=O)N(C)C4=C([NH]C(=N4)Cl)C3=O
Benzyl benzoate	120-51-4	-45.09	C14H12O2	212.244	S4599	O=C(OCC1=CC=CC=C1)C2=CC=CC=C2
Ixabepilone (BMS-247550)	219989-84-1	-45.09	C27H42N2O5S	506.698	S7930	CC1CCCC2(C)OC2CC(NC(=O)CC(O)C(C)(C)C(=O)C(C)C1O)C(/C)=C/C3=CSC(=N3)C
Curculigoside	85643-19-2	-44.96	C22H26O11	466.435	S5457	COC1=C(C(=O)OCC2=CC(=CC=C2OC3OC(CO)C(O)C(O)C3O)O)C(=CC=C1)OC
Brinzolamide	138890-62-7	-44.96	C12H21N3O5S3	383.507	S3178	CCNC1CN(CCCOC)[S](=O)(=O)C2=C1C=C(S2)[S](N)(=O)=O
Rimonabant (SR141716)	168273-06-1	-44.87	C22H21Cl3N4O	463.787	S3021	CC1=C([N](N=C1C(=O)NN2CCCCC2)C3=CC=C(Cl)C=C3Cl)C4=CC=C(Cl)C=C4
Imidafenacin	170105-16-5	-44.8	C20H21N3O	319.4	S5385	CC1=NC=C[N]1CCC(C(N)=O)(C2=CC=CC=C2)C3=CC=CC=C3
Vismodegib (GDC-0449)	879085-55-9	-44.77	C19H14Cl2N2O3S	421.297	S1082	C[S](=O)(=O)C1=CC=C(C(=C1)Cl)C(=O)NC2=CC(=C(Cl)C=C2)C3=NC=CC=C3
10-Deacetylbaccatin-III	32981-86-5	-44.74	C29H36O10	544.59	S2409	CC(=O)OC12COC1CC(O)C3(C)C2C(OC(=O)C4=CC=CC=C4)C5(O)CC(O)C(=C(C(O)C3=O)C5(C)C)C
Sotagliflozin (LX4211)	1018899-04-1	-44.7	C21H25ClO5S	424.938	S8103	CCOC1=CC=C(CC2=C(Cl)C=CC(=C2)C3OC(SC)C(O)C(O)C3O)C=C1
Puerarin	3681-99-0	-44.6	C21H20O10	432.377	S2346	OCC1OC(OC2=C(O)C=CC3=C2OC=C(C3=O)C4=CC=C(O)C=C4)C(O)C(O)C1O
Silibinin (NSC 651520)	22888-70-6	-44.6	C25H22O10	482.436	S2357	COC1=CC(=CC=C1O)C2OC3=CC(=CC=C3OC2CO)C4OC5=CC(=CC(=C5C(=O)C4O)O)O
Tafenoquine	106635-80-7	-44.58	C24H28F3N3O3	463.493	E2665	COC1=NC2=C(C(=C1)C)C(=C(OC)C=C2NC(C)CCCN)OC3=CC(=CC=C3)C(F)(F)F
Chlorotrianisene	569-57-3	-44.51	C23H21ClO3	380.864	S4629	COC1=CC=C(C=C1)C(Cl)=C(C2=CC=C(OC)C=C2)C3=CC=C(OC)C=C3
Alfuzosin	81403-80-7	-44.39	C19H27N5O4	389.449	S5766	COC1=CC2=NC(=NC(=C2C=C1OC)N)N(C)CCCNC(=O)C3CCCO3
Etravirine (TMC125)	269055-15-4	-44.33	C20H15BrN6O	435.277	S3080	CC1=CC(=CC(=C1OC2=C(Br)C(=NC(=N2)NC3=CC=C(C=C3)C#N)N)C)C#N
Niclosamide (BAY2353)	50-65-7	-44.22	C13H8Cl2N2O4	327.12	S3030	OC1=CC=C(Cl)C=C1C(=O)NC2=C(Cl)C=C(C=C2)[N+]([O-])=O
Lorlatinib?(PF-6463922)	1454846-35-5	-44.19	C21H19FN6O2	406.413	S7536	CC1OC2=C(N)N=CC(=C2)C3=C(C#N)[N](C)N=C3CN(C)C(=O)C4=C1C=C(F)C=C4
Adefovir Dipivoxil (GS 0840)	142340-99-6	-44.18	C20H32N5O8P	501.471	S1718	CC(C)(C)C(=O)OCO[P](=O)(COCC[N]1C=NC2=C1N=CN=C2N)OCOC(=O)C(C)(C)C
Tanshinone I	568-73-0	-44.18	C18H12O3	276.286	S2364	CC1=COC2=C1C(=O)C(=O)C3=C2C=CC4=C(C)C=CC=C34
Ixazomib Citrate (MLN9708)	1239908-20-3	-44.14	C20H23BCl2N2O9	517.122	S4432	CC(C)CC(NC(=O)CNC(=O)C1=C(Cl)C=CC(=C1)Cl)B2OC(=O)C(CC(O)=O)(CC(O)=O)O2
Pantoprazole	102625-70-7	-44.1	C16H15F2N3O4S	383.37	S2105	COC1=C(OC)C(=NC=C1)C[S](=O)C2=NC3=CC=C(OC(F)F)C=C3[NH]2
Trimebutine	39133-31-8	-44.08	C22H29NO5	387.469	S2085	CCC(COC(=O)C1=CC(=C(OC)C(=C1)OC)OC)(N(C)C)C2=CC=CC=C2
Pipemidic acid	51940-44-4	-44.04	C14H17N5O3	303.316	S5051	CCN1C=C(C(O)=O)C(=O)C2=CN=C(N=C12)N3CCNCC3
Mupirocin	12650-69-0	-44.03	C26H44O9	500.622	S4297	CC(O)C(C)C1OC1CC2COC(C\C(C)=C\C(=O)OCCCCCCCCC(O)=O)C(O)C2O
Bosutinib (SKI-606)	380843-75-4	-44.02	C26H29Cl2N5O3	530.446	S1014	COC1=C(Cl)C=C(Cl)C(=C1)NC2=C(C=NC3=CC(=C(OC)C=C23)OCCCN4CCN(C)CC4)C#N
Ipriflavone (Osteofix)	35212-22-7	-44.01	C18H16O3	280.318	S2422	CC(C)OC1=CC=C2C(=C1)OC=C(C2=O)C3=CC=CC=C3
Osimertinib (AZD9291)	1421373-65-0	-43.93	C28H33N7O2	499.607	S7297	COC1=C(NC2=NC=CC(=N2)C3=C[N](C)C4=C3C=CC=C4)C=C(NC(=O)C=C)C(=C1)N(C)CCN(C)C
Ufenamate	67330-25-0	-43.93	C18H18F3NO2	337.336	S5261	CCCCOC(=O)C1=CC=CC=C1NC2=CC(=CC=C2)C(F)(F)F
Duloxetine	116539-59-4	-43.92	C18H19NOS	297.415	S5071	CNCCC(OC1=CC=CC2=CC=CC=C12)C3=CC=CS3
Scopolamine	51-34-3	-43.85	C17H21NO4	303.353	S9326	CN1C2CC(CC1C3OC23)OC(=O)C(CO)C4=CC=CC=C4
Ilaprazole	172152-36-2	-43.73	C19H18N4O2S	366.437	S3666	COC1=CC=NC(=C1C)C[S](=O)C2=NC3=C([NH]2)C=C(C=C3)[N]4C=CC=C4
Paliperidone	144598-75-4	-43.73	C23H27FN4O3	426.484	S1724	CC1=C(CCN2CCC(CC2)C3=NOC4=C3C=CC(=C4)F)C(=O)N5CCCC(O)C5=N1
CB-5339	1863952-15-1	-43.68	C24H24N6O	412.487	S9865	CC1=CC2=C(C=CC=C2[N]1C3=NC(=C4CCCN=C4N3)NCC5=CC=CC=C5)C(N)=O
Delafloxacin (ABT-492)	189279-58-1, 339591-82-1 (sodium salt)	-43.68	C18H12ClF3N4O4	440.76	S1553	NC1=C(F)C=C(F)C(=N1)N2C=C(C(O)=O)C(=O)C3=CC(=C(N4CC(O)C4)C(=C23)Cl)F
Octisalate	118-60-5	-43.65	C15H22O3	250.333	S6405	CCCCC(CC)COC(=O)C1=C(O)C=CC=C1
Calcipotriene	112965-21-6	-43.59	C27H40O3	412.605	S3739	CC(\C=C\C(O)C1CC1)C2CCC3/C(CCCC23C)=C/C=C\4CC(O)CC(O)C4=C
Anagliptin	739366-20-2	-43.49	C19H25N7O2	383.447	S5909	CC1=N[N]2C=C(C=NC2=C1)C(=O)NCC(C)(C)NCC(=O)N3CCCC3C#N
Honokiol (NSC 293100)	35354-74-6	-43.49	C18H18O2	266.334	S2310	OC1=C(CC=C)C=C(C=C1)C2=CC(=CC=C2O)CC=C
Praziquantel	55268-74-1	-43.35	C19H24N2O2	312.406	S1691	O=C1CN(CC2N1CCC3=CC=CC=C23)C(=O)C4CCCCC4
CB-5083	1542705-92-9	-43.28	C24H23N5O2	413.472	S8101	CC1=CC2=C(C=CC=C2C(N)=O)[N]1C3=NC4=C(COCC4)C(=N3)NCC5=CC=CC=C5
Pleconaril	153168-05-9	-43.28	C18H18F3N3O3	381.349	S0436	CC1=NOC(=C1)CCCOC2=C(C)C=C(C=C2C)C3=NOC(=N3)C(F)(F)F
Axitinib (AG 013736)	319460-85-0	-43.21	C22H18N4OS	386.47	S1005	CNC(=O)C1=CC=CC=C1SC2=CC3=C(C=C2)C(=N[NH]3)\C=C\C4=CC=CC=N4
Belumosudil (KD025)	911417-87-3	-43.18	C26H24N6O2	452.508	S7936	CC(C)NC(=O)COC1=CC(=CC=C1)C2=NC3=CC=CC=C3C(=N2)NC4=CC5=C([NH]N=C5)C=C4
Ramipril	87333-19-5	-43.15	C23H32N2O5	416.511	S1793	CCOC(=O)C(CCC1=CC=CC=C1)NC(C)C(=O)N2C3CCCC3CC2C(O)=O
Mifepristone (RU486)	84371-65-3	-43.06	C29H35NO2	429.594	S2606	CC#CC1(O)CCC2C3CCC4=CC(=O)CCC4=C3C(CC12C)C5=CC=C(C=C5)N(C)C
Sucrose	57-50-1	-43.05	C12H22O11	342.296	S3598	OCC1OC(OC2(CO)OC(CO)C(O)C2O)C(O)C(O)C1O
Brivudine	69304-47-8	-43.04	C11H13BrN2O5	333.135	S5009	OCC1OC(CC1O)N2C=C(\C=C\Br)C(=O)NC2=O
Ethynodiol diacetate	297-76-7	-43.03	C24H32O4	384.508	S3160	CC(=O)OC1CCC2C3CCC4(C)C(CCC4(OC(C)=O)C#C)C3CCC2=C1
Doravirine (MK-1439)	1338225-97-0	-42.98	C17H11ClF3N5O3	425.749	S6492	CN1C(=O)NN=C1CN2C=CC(=C(OC3=CC(=CC(=C3)C#N)Cl)C2=O)C(F)(F)F
Osalmid	526-18-1	-42.96	C13H11NO3	229.231	S3641	OC1=CC=C(NC(=O)C2=C(O)C=CC=C2)C=C1
Estriol	50-27-1	-42.92	C18H24O3	288.381	S2466	CC12CCC3C(CCC4=CC(=CC=C34)O)C1CC(O)C2O
Rotigotine	99755-59-6	-42.85	C19H25NOS	315.473	S4274	CCCN(CCC1=CC=CS1)C2CCC3=C(C2)C=CC=C3O
Topiroxostat	577778-58-6	-42.85	C13H8N6	248.243	S3719	N#CC1=NC=CC(=C1)C2=N[NH]C(=N2)C3=CC=NC=C3
Cinchonine(LA40221)	118-10-5	-42.8	C19H22N2O	294.391	S2283	OC(C1CC2CCN1CC2C=C)C3=CC=NC4=CC=CC=C34
Halofuginone	55837-20-2	-42.8	C16H17BrClN3O3	414.681	S8144	OC1CCCNC1CC(=O)CN2C=NC3=CC(=C(Cl)C=C3C2=O)Br
Triclosan	3380-34-5	-42.77	C12H7Cl3O2	289.542	S4541	OC1=CC(=CC=C1OC2=CC=C(Cl)C=C2Cl)Cl
Cobimetinib (GDC-0973)	934660-93-2	-42.73	C21H21F3IN3O2	531.31	S8041	OC1(CN(C1)C(=O)C2=C(NC3=CC=C(I)C=C3F)C(=C(F)C=C2)F)C4CCCCN4
Nomegestrol Acetate	58652-20-3	-42.73	C23H30O4	370.482	E0707	CC(=O)OC1(CCC2C3C=C(C)C4=CC(=O)CCC4C3CCC12C)C(C)=O
Clotrimazole	23593-75-1	-42.72	C22H17ClN2	344.837	S1606	ClC1=C(C=CC=C1)C([N]2C=CN=C2)(C3=CC=CC=C3)C4=CC=CC=C4
Benzthiazide	91-33-8	-42.7	C15H14ClN3O4S3	431.937	S4308	N[S](=O)(=O)C1=CC2=C(C=C1Cl)N=C(CSCC3=CC=CC=C3)N[S]2(=O)=O
Mavacamten (MYK-461)	1642288-47-8	-42.68	C15H19N3O2	273.33	S8861	CC(C)N1C(=O)NC(=CC1=O)NC(C)C2=CC=CC=C2
Pizotifen	15574-96-6	-42.68	C19H21NS	295.442	S5770	CN1CCC(CC1)=C2C3=C(CCC4=CC=CC=C24)SC=C3
Clozapine	5786-21-0	-42.67	C18H19ClN4	326.823	S2459	CN1CCN(CC1)C2=NC3=C(NC4=C2C=CC=C4)C=CC(=C3)Cl
Neotame	165450-17-9	-42.66	C20H30N2O5	378.463	S4442	COC(=O)C(CC1=CC=CC=C1)NC(=O)C(CC(O)=O)NCCC(C)(C)C
Idebenone	58186-27-9	-42.58	C19H30O5	338.438	S2605	COC1=C(OC)C(=O)C(=C(C)C1=O)CCCCCCCCCCO
Rutaecarpine	84-26-4	-42.53	C18H13N3O	287.315	S2349	O=C1N2CCC3=C([NH]C4=C3C=CC=C4)C2=NC5=C1C=CC=C5
Fluspirilene	1841-19-6	-42.51	C29H31F2N3O	475.573	E1410	FC1=CC=C(C=C1)C(CCCN2CCC3(CC2)N(CNC3=O)C4=CC=CC=C4)C5=CC=C(F)C=C5
Cinchonidine	485-71-2	-42.49	C19H22N2O	294.391	S2282	OC(C1CC2CCN1CC2C=C)C3=CC=NC4=CC=CC=C34
Equol	531-95-3	-42.48	C15H14O3	242.27	S2450	OC1=CC=C(C=C1)C2COC3=CC(=CC=C3C2)O
Chlormadinone acetate	302-22-7	-42.46	C23H29ClO4	404.927	S4593	CC(=O)OC1(CCC2C3C=C(Cl)C4=CC(=O)CCC4(C)C3CCC12C)C(C)=O
Retigabine	150812-12-7	-42.43	C16H18FN3O2	303.331	S4733	CCOC(=O)NC1=CC=C(NCC2=CC=C(F)C=C2)C=C1N
Quercitrin	522-12-3	-42.22	C21H20O11	448.377	S3824	CC1OC(OC2=C(OC3=C(C(=CC(=C3)O)O)C2=O)C4=CC(=C(O)C=C4)O)C(O)C(O)C1O
Lesinurad	878672-00-5	-42.18	C17H14BrN3O2S	404.281	S4640	OC(=O)CSC1=NN=C(Br)[N]1C2=C3C=CC=CC3=C(C=C2)C4CC4
Monobenzone	103-16-2	-42.17	C13H12O2	200.233	S1652	OC1=CC=C(OCC2=CC=CC=C2)C=C1
Oleuropein	32619-42-4	-42.16	C25H32O13	540.514	S7867	COC(=O)C1=COC(OC2OC(CO)C(O)C(O)C2O)\C(=C\C)C1CC(=O)OCCC3=CC(=C(O)C=C3)O
Molnupiravir (EIDD-2801)	2349386-89-4	-42.13	C13H19N3O7	329.306	S8969	CC(C)C(=O)OCC1OC(C(O)C1O)N2C=C\C(NC2=O)=N/O
Vorinostat (SAHA)	149647-78-9	-42.12	C14H20N2O3	264.32	S1047	ONC(=O)CCCCCCC(=O)NC1=CC=CC=C1
Tolnaftate	2398-96-1	-42.1	C19H17NOS	307.409	S2058	CN(C(=S)OC1=CC=C2C=CC=CC2=C1)C3=CC(=CC=C3)C
Fursultiamine	804-30-8	-42.09	C17H26N4O3S2	398.543	S6614	CC1=NC=C(CN(C=O)/C(C)=C(CCO)/SSCC2CCCO2)C(=N1)N
Cefathiamidine	33075-00-2	-42.09	C19H28N4O6S2	472.579	S4880	CC(C)NC(SCC(=O)NC1C2SCC(=C(N2C1=O)C(O)=O)COC(C)=O)=NC(C)C
Casticin	479-91-4	-42.07	C19H18O8	374.341	S9288	COC1=C(O)C=C(C=C1)C2=C(OC)C(=O)C3=C(O2)C=C(OC)C(=C3O)OC
Cefatrizine	51627-14-6	-42.05	C19H28N4O6S2	472.579	E0515	CC(C)NC(SCC(=O)NC1C2SCC(=C(N2C1=O)C(O)=O)COC(C)=O)=NC(C)C
Ajmaline	12/7/4360	-41.99	C20H26N2O2	326.433	S5371	CCC1C(O)N2C3CC1C4C(O)C5(CC24)C3N(C)C6=CC=CC=C56
Tenofovir Disoproxil	201341-05-1	-41.99	C19H30N5O10P	519.443	S5959	CC(C)OC(=O)OCO[P](=O)(COC(C)C[N]1C=NC2=C(N)N=CN=C12)OCOC(=O)OC(C)C
sulfaisodimidine	515-64-0	-41.98	C12H14N4O2S	278.33	S5291	CC1=CC(=NC(=N1)C)N[S](=O)(=O)C2=CC=C(N)C=C2
Oxcarbazepine	28721-07-5	-41.97	C15H12N2O2	252.268	S1391	NC(=O)N1C2=C(CC(=O)C3=C1C=CC=C3)C=CC=C2
Pemigatinib (INCB054828)	1513857-77-6	-41.94	C24H27F2N5O4	487.499	S0088	CCN1C(=O)N(CC2=C1C3=C([NH]C(=C3)CN4CCOCC4)N=C2)C5=C(F)C(=CC(=C5F)OC)OC
Apremilast (CC-10004)	608141-41-9	-41.94	C22H24N2O7S	460.5	S8034	CCOC1=C(OC)C=CC(=C1)C(C[S](C)(=O)=O)N2C(=O)C3=C(C2=O)C(=CC=C3)NC(C)=O
Prednisone acetate	125-10-0	-41.9	C23H28O6	400.465	S5489	CC(=O)OCC(=O)C1(O)CCC2C3CCC4=CC(=O)C=CC4(C)C3C(=O)CC12C
Alcaftadine	147084-10-4	-41.88	C19H21N3O	307.39	S4625	CN1CCC(CC1)=C2C3=C(CC[N]4C(=CN=C24)C=O)C=CC=C3
Talniflumate	66898-62-2	-41.84	C21H13F3N2O4	414.334	S6439	FC(F)(F)C1=CC(=CC=C1)NC2=C(C=CC=N2)C(=O)OC3OC(=O)C4=C3C=CC=C4
Desloratadine	100643-71-8	-41.79	C19H19ClN2	310.821	S4012	ClC1=CC2=C(C=C1)C(=C3CCNCC3)C4=C(CC2)C=CC=N4
Rotenone (Barbasco)	83-79-4	-41.77	C23H22O6	394.417	S2348	COC1=CC2=C(C=C1OC)C3C(CO2)OC4=C(C=CC5=C4CC(O5)C(C)=C)C3=O
Clevidipine Butyrate	167221-71-8	-41.75	C21H23Cl2NO6	456.316	S2080	CCCC(=O)OCOC(=O)C1=C(C)NC(=C(C1C2=CC=CC(=C2Cl)Cl)C(=O)OC)C
Pindolol	13523-86-9	-41.74	C14H20N2O2	248.321	S4406	CC(C)NCC(O)COC1=C2C=C[NH]C2=CC=C1
Torsemide	56211-40-6	-41.67	C16H20N4O3S	348.42	S1698	CC(C)NC(=O)N[S](=O)(=O)C1=C(NC2=CC(=CC=C2)C)C=CN=C1
Alvimopan	156053-89-3	-41.66	C25H32N2O4	424.533	S5935	CC1CN(CCC1(C)C2=CC=CC(=C2)O)CC(CC3=CC=CC=C3)C(=O)NCC(O)=O
Esmolol	81147-92-4	-41.64	C16H25NO4	295.374	S5778	COC(=O)CCC1=CC=C(OCC(O)CNC(C)C)C=C1
Pyrimethamine	58-14-0	-41.54	C12H13ClN4	248.711	S2006	CCC1=NC(=NC(=C1C2=CC=C(Cl)C=C2)N)N
Gelsemine	509-15-9	-41.5	C20H22N2O2	322.401	S9294	CN1CC2(C=C)C3CC4OCC3C1C2C45C(=O)NC6=CC=CC=C56
Tedizolid Phosphate	856867-55-5	-41.49	C17H16FN6O6P	450.318	S4641	C[N]1N=NC(=N1)C2=NC=C(C=C2)C3=CC=C(C=C3F)N4CC(CO[P](O)(O)=O)OC4=O
Selinexor (KPT-330)	1393477-72-9	-41.43	C17H11F6N7O	443.306	S7252	FC(F)(F)C1=CC(=CC(=C1)C2=N[N](\C=C/C(=O)NNC3=CN=CC=N3)C=N2)C(F)(F)F
Allylestrenol	432-60-0	-41.4	C21H32O	300.478	S5219	CC12CCC3C(CCC4=CCCCC34)C1CCC2(O)CC=C
Varenicline	249296-44-4	-41.37	C13H13N3	211.262	S6985	C1NCC2CC1C3=CC4=NC=CN=C4C=C23
Lomefloxacin	98079-51-7	-41.31	C17H19F2N3O3	351.348	S5491	CCN1C=C(C(O)=O)C(=O)C2=C1C(=C(N3CCNC(C)C3)C(=C2)F)F
Sulphadimethoxine	122-11-2	-41.3	C12H14N4O4S	310.329	S1962	COC1=CC(=NC(=N1)OC)N[S](=O)(=O)C2=CC=C(N)C=C2
Moclobemide (Ro 111163)	71320-77-9	-41.21	C13H17ClN2O2	268.739	S3212	ClC1=CC=C(C=C1)C(=O)NCCN2CCOCC2
Lactose	63-42-3	-41.16	C12H22O11	342.296	S6047	OCC(O)C(OC1OC(CO)C(O)C(O)C1O)C(O)C(O)C=O
Clemizole	442-52-4	-41.12	C19H20ClN3	325.835	S6410	ClC1=CC=C(C[N]2C(=NC3=C2C=CC=C3)CN4CCCC4)C=C1
Esaxerenone (CS-3150)	1632006-28-0	-41.1	C22H21F3N2O4S	466.473	E0704	CC1=C([N](CCO)C=C1C(=O)NC2=CC=C(C=C2)[S](C)(=O)=O)C3=CC=CC=C3C(F)(F)F
Dibutyl sebacate	109-43-3	-41.01	C18H34O4	314.46	S6041	CCCCOC(=O)CCCCCCCCC(=O)OCCCC
Methylprednisolone (NSC-19987)	83-43-2	-40.9	C22H30O5	374.471	S1733	CC1CC2C3CCC(O)(C(=O)CO)C3(C)CC(O)C2C4(C)C=CC(=O)C=C14
Carbadox	7/5/6804	-40.85	C11H10N4O4	262.221	S4312	COC(=O)N/N=C/C1=[N+]([O-])C2=C(C=CC=C2)[N+](=C1)[O-]
Maltotriose	1109-28-0	-40.85	C18H32O16	504.437	S6121	OCC1OC(OC2C(O)C(O)C(OC2CO)OC3C(O)C(O)C(O)OC3CO)C(O)C(O)C1O
Finasteride	98319-26-7	-40.83	C23H36N2O2	372.544	S1197	CC(C)(C)NC(=O)C1CCC2C3CCC4NC(=O)C=CC4(C)C3CCC12C
Staurosporine (AM-2282)	62996-74-1	-40.73	C28H26N4O3	466.531	S1421	CNC1CC2OC(C)(C1OC)[N]3C4=C(C=CC=C4)C5=C6CNC(=O)C6=C7C8=CC=CC=C8[N]2C7=C35
Istradefylline	155270-99-8	-40.71	C20H24N4O4	384.429	S2790	CCN1C(=O)N(CC)C2=C([N](C)C(=N2)\C=C\C3=CC=C(OC)C(=C3)OC)C1=O
Dabrafenib (GSK2118436)	1195765-45-7	-40.69	C23H20F3N5O2S2	519.562	S2807	CC(C)(C)C1=NC(=C(S1)C2=NC(=NC=C2)N)C3=C(F)C(=CC=C3)N[S](=O)(=O)C4=C(F)C=CC=C4F
Flecainide	54143-55-4	-40.59	C17H20F6N2O3	414.343	E0528	FC(F)(F)COC1=CC=C(OCC(F)(F)F)C(=C1)C(=O)NCC2CCCCN2
Thonzylamine	91-85-0	-40.59	C16H22N4O	286.372	S6469	COC1=CC=C(CN(CCN(C)C)C2=NC=CC=N2)C=C1
Thiamphenicol	15318-45-3	-40.55	C12H15Cl2NO5S	356.222	S2583	C[S](=O)(=O)C1=CC=C(C=C1)C(O)C(CO)NC(=O)C(Cl)Cl
Alpelisib (BYL719)	1217486-61-7	-40.55	C19H22F3N5O2S	441.47	S2814	CC1=C(SC(=N1)NC(=O)N2CCCC2C(N)=O)C3=CC(=NC=C3)C(C)(C)C(F)(F)F
Brimonidine	59803-98-4	-40.54	C11H10BrN5	292.135	S9508	BrC1=C(NC2=NCCN2)C=CC3=C1N=CC=N3
Salicin	138-52-3	-40.53	C13H18O7	286.278	S2351	OCC1OC(OC2=CC=CC=C2CO)C(O)C(O)C1O
Nifedipine (BAY-a-1040)	21829-25-4	-40.53	C17H18N2O6	346.335	S1808	COC(=O)C1=C(C)NC(=C(C1C2=C(C=CC=C2)[N+]([O-])=O)C(=O)OC)C
Rucaparib	283173-50-2	-40.5	C19H18FN3O	323.364	S4948	CNCC1=CC=C(C=C1)C2=C3CCNC(=O)C4=C3C(=CC(=C4)F)[NH]2
Pramipexole	104632-26-0	-40.49	C10H17N3S	211.327	S2460	CCCNC1CCC2=C(C1)SC(=N2)N
Pretomanid (PA-824)	187235-37-6	-40.48	C14H12F3N3O5	359.257	S1162	[O-][N+](=O)C1=C[N]2CC(COC2=N1)OCC3=CC=C(OC(F)(F)F)C=C3
Hematoxylin	517-28-2	-40.48	C16H14O6	302.279	S2384	OC1=CC2=C(C=C1O)C3C4=C(OCC3(O)C2)C(=C(O)C=C4)O
Sinomenine	115-53-7	-40.47	C19H23NO4	329.39	S2359	COC1=CC2C3CC4=C(C(=C(OC)C=C4)O)C2(CCN3C)CC1=O
Roflumilast (B9302-107)	162401-32-3	-40.39	C17H14Cl2F2N2O3	403.207	S2131	FC(F)OC1=CC=C(C=C1OCC2CC2)C(=O)NC3=C(Cl)C=NC=C3Cl
Moguisteine	119637-67-1	-40.27	C16H21NO5S	339.407	S3104	CCOC(=O)CC(=O)N1CCSC1COC2=CC=CC=C2OC
Metoclopramide	364-62-5	-40.25	C14H22ClN3O2	299.796	S5862	CCN(CC)CCNC(=O)C1=C(OC)C=C(N)C(=C1)Cl
Palmatine	3486-67-7	-40.24	C21H22NO4+	352.404	S3769	COC1=CC2=C(C=C1OC)C3=CC4=C(C=[N+]3CC2)C(=C(OC)C=C4)OC
Sulfamerazine	127-79-7	-40.21	C11H12N4O2S	264.304	S3132	CC1=NC(=NC=C1)N[S](=O)(=O)C2=CC=C(N)C=C2
Binimetinib (MEK162)	606143-89-9	-40.19	C17H15BrF2N4O3	441.227	S7007	C[N]1C=NC2=C1C=C(C(=O)NOCCO)C(=C2F)NC3=C(F)C=C(Br)C=C3
Isorhamnetin	480-19-3	-40.09	C16H12O7	316.262	S9111	COC1=C(O)C=CC(=C1)C2=C(O)C(=O)C3=C(O2)C=C(O)C=C3O
Mestranol	72-33-3	-40.07	C21H26O2	310.43	S2125	COC1=CC2=C(C=C1)C3CCC4(C)C(CCC4(O)C#C)C3CC2
Olanzapine	132539-06-1	-40.04	C17H20N4S	312.433	S2493	CN1CCN(CC1)C2=NC3=C(NC4=C2C=C(C)S4)C=CC=C3
Xylometazoline	526-36-3	-40.04	C16H24N2	244.375	S5854	CC1=CC(=CC(=C1CC2=NCCN2)C)C(C)(C)C
Lidocaine	137-58-6	-40.03	C14H22N2O	234.337	S1357	CCN(CC)CC(=O)NC1=C(C)C=CC=C1C
Tropicamide	1508-75-4	-40.02	C17H20N2O2	284.353	S1913	CCN(CC1=CC=NC=C1)C(=O)C(CO)C2=CC=CC=C2
Fexinidazole	59729-37-2	-40.01	C12H13N3O3S	279.315	S2600	CSC1=CC=C(OCC2=NC=C([N]2C)[N+]([O-])=O)C=C1
Abametapir	1762-34-1	-40	C12H12N2	184.237	S5752	CC1=CN=C(C=C1)C2=CC=C(C)C=N2
Formestane	566-48-3	-39.97	C19H26O3	302.408	S2208	C[C@]12CCC(=O)C(=C1CC[C@@H]3[C@@H]2CC[C@]4([C@H]3CCC4=O)C)O
Baicalein	491-67-8	-39.92	C15H10O5	270.237	S2268	OC1=C(O)C(=C2C(=O)C=C(OC2=C1)C3=CC=CC=C3)O
Atropine	51-55-8	-39.88	C17H23NO3	289.369	S4713	CN1C2CCC1CC(C2)OC(=O)C(CO)C3=CC=CC=C3
Medroxyprogesterone	520-85-4	-39.83	C22H32O3	344.488	S3635	CC1CC2C(CCC3(C)C2CCC3(O)C(C)=O)C4(C)CCC(=O)C=C14
Albendazole (SKF-62979)	54965-21-8	-39.75	C12H15N3O2S	265.331	S1640	CCCSC1=CC=C2N=C(NC(=O)OC)[NH]C2=C1
Levosulpiride	23672-07-3	-39.6	C15H23N3O4S	341.426	S2104	CCN1CCCC1CNC(=O)C2=C(OC)C=CC(=C2)[S](N)(=O)=O
Resmetirom (MGL-3196)	920509-32-6	-39.59	C17H12Cl2N6O4	435.221	S6663	CC(C)C1=CC(=NNC1=O)OC2=C(Cl)C=C(C=C2Cl)N3N=C(C#N)C(=O)NC3=O
Chlorpromazine	50-53-3	-39.58	C17H19ClN2S	318.864	S5749	CN(C)CCCN1C2=C(SC3=C1C=C(Cl)C=C3)C=CC=C2
Lonidamine (AF-1890)	50264-69-2	-39.57	C15H10Cl2N2O2	321.158	S2610	OC(=O)C1=N[N](CC2=C(Cl)C=C(Cl)C=C2)C3=CC=CC=C13
Catharanthine	2468-21-5	-39.56	C21H24N2O2	336.427	S3202	CCC1=CC2CN3CCC4=C([NH]C5=CC=CC=C45)C(C2)(C13)C(=O)OC
Cyclizine	82-92-8	-39.53	C18H22N2	266.381	S0897	CN1CCN(CC1)C(C2=CC=CC=C2)C3=CC=CC=C3
Harpagoside	19210-12-9	-39.51	C24H30O11	494.488	S9171	CC1(CC(O)C2(O)C=COC(OC3OC(CO)C(O)C(O)C3O)C12)OC(=O)\C=C\C4=CC=CC=C4
Apalutamide?(ARN-509)	956104-40-8	-39.48	C21H15F4N5O2S	477.435	S2840	CNC(=O)C1=CC=C(C=C1F)N2C(=S)N(C(=O)C23CCC3)C4=CN=C(C#N)C(=C4)C(F)(F)F
Flavone	525-82-6	-39.37	C15H10O2	222.239	S3967	O=C1C=C(OC2=C1C=CC=C2)C3=CC=CC=C3
Ibuprofen piconol	64622-45-3	-39.36	C19H23NO2	297.391	S6448	CC(C)CC1=CC=C(C=C1)C(C)C(=O)OCC2=NC=CC=C2
Trifluridine (NSC 75520)	70-00-8	-39.35	C10H11F3N2O5	296.2	S1778	OCC1OC(CC1O)N2C=C(C(=O)NC2=O)C(F)(F)F
Ethyl Oleate	111-62-6	-39.33	C20H38O2	310.515	S5367	CCCCCCCC\C=C/CCCCCCCC(=O)OCC
Sulfadoxine	2447-57-6	-39.32	C12H14N4O4S	310.329	S2511	COC1=C(OC)C(=NC=N1)N[S](=O)(=O)C2=CC=C(N)C=C2
Benazepril	86541-75-5	-39.32	C24H28N2O5	424.49	S5938	CCOC(=O)C(CCC1=CC=CC=C1)NC2CCC3=C(C=CC=C3)N(CC(O)=O)C2=O
Methocarbamol	532-03-6	-39.29	C11H15NO5	241.24	S1736	COC1=C(OCC(O)COC(N)=O)C=CC=C1
Indapamide	26807-65-8	-39.27	C16H16ClN3O3S	365.835	S1730	CC1CC2=C(C=CC=C2)N1NC(=O)C3=CC=C(Cl)C(=C3)[S](N)(=O)=O
Spironolactone	52-01-7	-39.27	C24H32O4S	416.573	S4054	CC(=O)SC1CC2=CC(=O)CCC2(C)C3CCC4(C)C(CCC45CCC(=O)O5)C13
L-Ascorbyl 6-palmitate	137-66-6	-39.27	C22H38O7	414.533	S2532	CCCCCCCCCCCCCCCC(=O)OCC(O)C1OC(=O)C(=C1O)O
Combretastatin A4	117048-59-6	-39.25	C18H20O5	316.348	S7783	COC1=C(O)C=C(\C=C/C2=CC(=C(OC)C(=C2)OC)OC)C=C1
Resiquimod (R-848)	144875-48-9	-39.25	C17H22N4O2	314.382	S8133	CCOCC1=NC2=C([N]1CC(C)(C)O)C3=C(C=CC=C3)N=C2N
Geniposide	24512-63-8	-39.22	C17H24O10	388.366	S2411	COC(=O)C1=COC(OC2OC(CO)C(O)C(O)C2O)C3C1CC=C3CO
Capecitabine?(RO 09-1978)	154361-50-9	-39.2	C15H22FN3O6	359.35	S1156	CCCCCOC(=O)NC1=NC(=O)N(C=C1F)C2OC(C)C(O)C2O
Vildagliptin (LAF-237)	274901-16-5	-39.17	C17H25N3O2	303.399	S3033	O[C]12CC3[CH2]C(C1)C[C](C3)(C2)NCC(=O)N4CCCC4C#N
Oxybutynin	5633-20-5	-39.16	C22H31NO3	357.486	S1754	CCN(CC)CC#CCOC(=O)C(O)(C1CCCCC1)C2=CC=CC=C2
Cimetidine	51481-61-9	-39.14	C10H16N6S	252.339	S1845	CNC(NCCSCC1=C(C)[NH]C=N1)=NC#N
Terbinafine	91161-71-6	-39.12	C21H25N	291.43	S1725	CN(C\C=C\C#CC(C)(C)C)CC1=CC=CC2=CC=CC=C12
Loganin	18524-94-2	-39.11	C17H26O10	390.382	S3835	COC(=O)C1=COC(OC2OC(CO)C(O)C(O)C2O)C3C(C)C(O)CC13
Octinoxate	5466-77-3	-39.11	C18H26O3	290.397	S5320	CCCCC(CC)COC(=O)C=CC1=CC=C(OC)C=C1
alpha-Asarone	2883-98-9	-39.09	C12H16O3	208.254	S4772	COC1=CC(=C(\C=C\C)C=C1OC)OC
Brequinar (DUP785)	96187-53-0	-39.08	C23H15F2NO2	375.368	S6626	CC1=C(N=C2C=CC(=CC2=C1C(O)=O)F)C3=CC=C(C=C3)C4=C(F)C=CC=C4
Alverine	150-59-4	-39.05	C20H27N	281.435	S5945	CCN(CCCC1=CC=CC=C1)CCCC2=CC=CC=C2
Chloroxine	773-76-2	-39.04	C9H5Cl2NO	214.048	S1839	OC1=C(Cl)C=C(Cl)C2=C1N=CC=C2
Quercetin (NSC 9221)	117-39-5	-39.02	C15H10O7	302.236	S2391	OC1=CC(=C2C(=O)C(=C(OC2=C1)C3=CC=C(O)C(=C3)O)O)O
Amygdalin	29883-15-6	-39.01	C20H27NO11	457.428	S2260	OCC1OC(OCC2OC(OC(C#N)C3=CC=CC=C3)C(O)C(O)C2O)C(O)C(O)C1O
Atipamezole	104054-27-5	-38.99	C14H16N2	212.29	S4650	CCC1(CC2=C(C1)C=CC=C2)C3=CN=C[NH]3
Diosmetin	520-34-3	-38.96	C16H12O6	300.263	S2380	COC1=CC=C(C=C1O)C2=CC(=O)C3=C(O)C=C(O)C=C3O2
Pranlukast	103177-37-3	-38.83	C27H23N5O4	481.503	S1829	O=C(NC1=CC2=C(C=C1)C(=O)C=C(O2)C3=NN=N[NH]3)C4=CC=C(OCCCCC5=CC=CC=C5)C=C4
Kaempferol (NSC 407289)	520-18-3	-38.79	C15H10O6	286.236	S2314	OC1=CC=C(C=C1)C2=C(O)C(=O)C3=C(O)C=C(O)C=C3O2
Niraparib (MK-4827)	1038915-60-4	-38.76	C19H20N4O	320.388	S2741	NC(=O)C1=CC=CC2=C[N](N=C12)C3=CC=C(C=C3)C4CCCNC4
Medrysone	2668-66-8	-38.75	C22H32O3	344.488	S4332	CC1CC2C3CCC(C(C)=O)C3(C)CC(O)C2C4(C)CCC(=O)C=C14
Temocapril	111902-57-9	-38.75	C23H28N2O5S2	476.609	S2100	CCOC(=O)C(CCC1=CC=CC=C1)NC2CSC(CN(CC(O)=O)C2=O)C3=CC=CS3
Chlorprothixene hydrochloride	6469-93-8	-38.74	C18H19Cl2NS	352.321	S5399	Cl.CN(C)CC\C=C/1C2=C(SC3=C1C=C(Cl)C=C3)C=CC=C2
Aciclovir (BW 248U)	59277-89-3	-38.68	C8H11N5O3	225.205	S1807	NC1=NC2=C(N=C[N]2COCCO)C(=O)N1
Norgestimate	35189-28-7	-38.65	C23H31NO3	369.497	E0527	CCC12CCC3C(CCC4=C/C(CCC34)=N/O)C1CCC2(OC(C)=O)C#C
Sulfameter	651-06-9	-38.62	C11H12N4O3S	280.303	S1618	COC1=CN=C(N[S](=O)(=O)C2=CC=C(N)C=C2)N=C1
Nefiracetam	77191-36-7	-38.61	C14H18N2O2	246.305	S1969	CC1=CC=CC(=C1NC(=O)CN2CCCC2=O)C
Dasabuvir (ABT-333)	1132935-63-7	-38.6	C26H27N3O5S	493.575	S5402	COC1=C(C=C(C=C1C2=CC3=CC=C(N[S](C)(=O)=O)C=C3C=C2)N4C=CC(=O)NC4=O)C(C)(C)C
Taxifolin (Dihydroquercetin)	480-18-2	-38.58	C15H12O7	304.252	S2366	OC1C(OC2=CC(=CC(=C2C1=O)O)O)C3=CC(=C(O)C=C3)O
Hypericin	548-04-9	-38.56	C30H16O8	504.443	S3273	CC1=C2C3=C(C)C=C(O)C4=C3C5=C6C2=C(C(=C1)O)C(=O)C7=C6C(=C(O)C=C7O)C8=C(O)C=C(O)C(=C58)C4=O
Crotamiton	483-63-6	-38.54	C13H17NO	203.28	S1711	CCN(C(=O)\C=C\C)C1=CC=CC=C1C
17-Hydroxyprogesterone	68-96-2	-38.5	C21H30O3	330.461	S4507	CC(=O)C1(O)CCC2C3CCC4=CC(=O)CCC4(C)C3CCC12C
Bicalutamide (ICI-176334)	90357-06-5	-38.49	C18H14F4N2O4S	430.373	S1190	CC(O)(C[S](=O)(=O)C1=CC=C(F)C=C1)C(=O)NC2=CC=C(C#N)C(=C2)C(F)(F)F
Upadacitinib (ABT-494)	1310726-60-3	-38.47	C17H19F3N6O	380.368	S8162	CCC1CN(CC1C2=CN=C3C=NC4=C(C=C[NH]4)[N]23)C(=O)NCC(F)(F)F
Meisoindigo	97207-47-1	-38.43	C17H12N2O2	276.289	S5327	CN1C(=O)/C(C2=C1C=CC=C2)=C3/C(=O)NC4=CC=CC=C34
Eplerenone (CGP 30083)	107724-20-9	-38.39	C24H30O6	414.491	S1707	COC(=O)C1CC2=CC(=O)CCC2(C)C34OC3CC5(C)C(CCC56CCC(=O)O6)C14
Laninamivir Octanoate	203120-46-1	-38.34	C21H36N4O8	472.533	S0861	CCCCCCCC(=O)OCC(O)C(OC)C1OC(=CC(N=C(N)N)C1NC(C)=O)C(O)=O
Mebendazole	31431-39-7	-38.3	C16H13N3O3	295.293	S4610	COC(=O)NC1=NC2=C([NH]1)C=CC(=C2)C(=O)C3=CC=CC=C3
Meloxicam	71125-38-7	-38.28	C14H13N3O4S2	351.401	S1734	CN1C(=C(O)C2=C(C=CC=C2)[S]1(=O)=O)C(=O)NC3=NC=C(C)S3
Guanosine	118-00-3	-38.26	C10H13N5O5	283.241	S2439	NC1=NC2=C(N=C[N]2C3OC(CO)C(O)C3O)C(=O)N1
Metipranolol	22664-55-7	-38.24	C17H27NO4	309.401	E0529	CC(C)NCC(O)COC1=CC(=C(OC(C)=O)C(=C1C)C)C
Nifurtimox	23256-30-6	-38.24	C10H13N3O5S	287.292	S6459	CC1C[S](=O)(=O)CCN1\N=C\C2=CC=C(O2)[N+]([O-])=O
Indirubin?(NSC 105327)	479-41-4	-38.24	C16H10N2O2	262.263	S2386	O=C1NC2=CC=CC=C2\C1=C3/NC4=C(C=CC=C4)C3=O
Peimine	23496-41-5	-38.23	C27H45NO3	431.651	S9281	CC1CCC2N(C1)CC3C4CC5C(CC(O)C6CC(O)CCC56C)C4CCC3C2(C)O
Promethazine	60-87-7	-38.23	C17H20N2S	284.419	S5196	CC(CN1C2=CC=CC=C2SC3=CC=CC=C13)N(C)C
Nicaraven	79455-30-4	-38.2	C15H16N4O2	284.313	S4265	CC(CNC(=O)C1=CN=CC=C1)NC(=O)C2=CN=CC=C2
Bictegravir	1611493-60-7	-38.14	C21H18F3N3O5	449.38	S5911	OC1=C2N(CC3OC4CCC(C4)N3C2=O)C=C(C(=O)NCC5=C(F)C=C(F)C=C5F)C1=O
Lactulose	4618-18-2	-38.12	C12H22O11	342.296	S1511	OCC(O)C(OC1OC(CO)C(O)C(O)C1O)C(O)C(=O)CO
Phenprocoumon	435-97-2,53621-47-9 (sodium salt)	-38.12	C18H16O3	280.318	S2188	CCC(C1=CC=CC=C1)C2=C(O)C3=CC=CC=C3OC2=O
Futibatinib (TAS-120)	1448169-71-8	-38.07	C22H22N6O3	418.448	S8848	COC1=CC(=CC(=C1)C#CC2=N[N](C3CCN(C3)C(=O)C=C)C4=NC=NC(=C24)N)OC
Ambrisentan	177036-94-1	-38.03	C22H22N2O4	378.421	S2097	COC(C(OC1=NC(=CC(=N1)C)C)C(O)=O)(C2=CC=CC=C2)C3=CC=CC=C3
Miglitol	72432-03-2	-37.95	C8H17NO5	207.224	S2589	OCCN1CC(O)C(O)C(O)C1CO
Ingenol	30220-46-3	-37.93	C20H28O5	348.433	S9101	CC1CC2C(C3C=C(CO)C(O)C4(O)C(O)C(=CC14C3=O)C)C2(C)C
Mepivacaine	96-88-8	-37.9	C15H22N2O	246.348	S5392	CN1CCCCC1C(=O)NC2=C(C)C=CC=C2C
Pyridoxine	65-23-6	-37.9	C8H11NO3	169.178	S3980	CC1=NC=C(CO)C(=C1O)CO
Cinnamyl acetate	103-54-8	-37.79	C11H12O2	176.212	S5583	CC(=O)OC/C=C/C1=CC=CC=C1
Digoxigenin	1672-46-4	-37.79	C23H34O5	390.513	S4396	CC12CCC(O)CC1CCC3C2CC(O)C4(C)C(CCC34O)C5=CC(=O)OC5
Lovastatin (MK-803)	75330-75-5	-37.78	C24H36O5	404.54	S2061	CCC(C)C(=O)OC1CC(C)C=C2C=CC(C)C(CCC3CC(O)CC(=O)O3)C12
Nitrofurantoin	67-20-9	-37.77	C8H6N4O5	238.157	S4536	[O-][N+](=O)C1=CC=C(O1)/C=N/N2CC(=O)NC2=O
Fumagillin	23110-15-8	-37.75	C26H34O7	458.544	S7784	COC1C(CCC2(CO2)C1C3(C)OC3CC=C(C)C)OC(=O)\C=C\C=C\C=C\C=C\C(O)=O
Nimorazole	6506-37-2	-37.69	C9H14N4O3	226.232	S6411	[O-][N+](=O)C1=CN=C[N]1CCN2CCOCC2
Cortisone	53-06-5	-37.68	C21H28O5	360.444	S5869	CC12CCC(=O)C=C1CCC3C4CCC(O)(C(=O)CO)C4(C)CC(=O)C23
Quetiapine	111974-69-7	-37.68	C21H25N3O2S	383.507	S5741	OCCOCCN1CCN(CC1)C2=NC3=CC=CC=C3SC4=C2C=CC=C4
Trimethoprim	738-70-5	-37.67	C14H18N4O3	290.318	S3129	COC1=C(OC)C(=CC(=C1)CC2=CN=C(N)N=C2N)OC
Vincamine	1617-90-9	-37.61	C21H26N2O3	354.443	S3891	CCC12CCCN3CCC4=C(C13)[N](C5=CC=CC=C45)C(O)(C2)C(=O)OC
Estrone	53-16-7	-37.59	C18H22O2	270.366	S1665	CC12CCC3C(CCC4=CC(=CC=C34)O)C1CCC2=O
Menadiol Diacetate	573-20-6	-37.59	C15H14O4	258.269	S4779	CC(=O)OC1=C2C=CC=CC2=C(OC(C)=O)C(=C1)C
Cefdinir	91832-40-5	-37.57	C14H13N5O5S2	395.414	S1605	NC1=NC(=CS1)C(=N/O)/C(=O)NC2C3SCC(=C(N3C2=O)C(O)=O)C=C
Tropisetron	89565-68-4	-37.53	C17H20N2O2	284.353	S5538	CN1C2CCC1CC(C2)OC(=O)C3=C[NH]C4=C3C=CC=C4
Moxifloxacin	151096-09-2	-37.53	C21H24FN3O4	401.431	S5535	COC1=C2N(C=C(C(O)=O)C(=O)C2=CC(=C1N3CC4CCCNC4C3)F)C5CC5
Sparteine	492-08-0	-37.52	C15H26N2	234.38	S9142	C1CCN2CC3CC(CN4CCCCC34)C2C1
Etonogestrel	54048-10-1	-37.49	C22H28O2	324.457	S4673	CCC12CC(=C)C3C(CCC4=CC(=O)CCC34)C1CCC2(O)C#C
Butamben	94-25-7	-37.46	C11H15NO2	193.242	S4583	CCCCOC(=O)C1=CC=C(N)C=C1
MK-2048	869901-69-9	-37.45	C21H21ClFN5O4	461.874	S2765	CCN1CC(C)[N]2C(=C(O)C3=C2C(=NN(CC4=CC=C(F)C(=C4)Cl)C3=O)C(=O)NC)C1=O
Allopregnanolone	516-54-1	-37.39	C21H34O2	318.493	S5805	CC(=O)C1CCC2C3CCC4CC(O)CCC4(C)C3CCC12C
Hodostin	51-60-5	-37.36	C13H22N2O6S	334.389	S5886	CO[S]([O-])(=O)=O.CN(C)C(=O)OC1=CC(=CC=C1)[N+](C)(C)C
Citronellal	106-23-0	-37.36	C10H18O	154.249	S5585	CC(CCC=C(C)C)CC=O
Palovarotene	410528-02-8	-37.27	C27H30N2O2	414.539	E1445	CC1(C)CCC(C)(C)C2=CC(=C(C[N]3C=CC=N3)C=C12)\C=C\C4=CC=C(C=C4)C(O)=O
Luteolin	491-70-3	-37.2	C15H10O6	286.236	S2320	OC1=CC(=C2C(=O)C=C(OC2=C1)C3=CC=C(O)C(=C3)O)O
Pinacidil	85371-64-8	-37.2	C13H21N5O	263.339	S4366	O.CC(NC(NC1=CC=NC=C1)=NC#N)C(C)(C)C
Docosahexaenoic Acid	6217-54-5	-37.11	C22H32O2	328.488	S6454	CC\C=C/C/C=C\C\C=C/C/C=C\C\C=C/C/C=C\CCC(O)=O
Tofacitinib (CP-690550)	477600-75-2	-37.06	C16H20N6O	312.37	S2789	CC1CCN(CC1N(C)C2=C3C=C[NH]C3=NC=N2)C(=O)CC#N
Etretinate	54350-48-0	-36.99	C23H30O3	354.483	S4699	CCOC(=O)/C=C(C)/C=C/C=C(C)/C=C/C1=C(C)C(=C(OC)C=C1C)C
Butylparaben	94-26-8	-36.94	C11H14O3	194.227	S4584	CCCCOC(=O)C1=CC=C(O)C=C1
Zolmitriptan	139264-17-8	-36.91	C16H21N3O2	287.357	S1649	CN(C)CCC1=C[NH]C2=C1C=C(CC3COC(=O)N3)C=C2
Quinestrol	152-43-2	-36.9	C25H32O2	364.52	S3671	CC12CCC3C(CCC4=C3C=CC(=C4)OC5CCCC5)C1CCC2(O)C#C
Raffinose	512-69-6	-36.86	C18H32O16	504.437	S5155	OCC1OC(OCC2OC(OC3(CO)OC(CO)C(O)C3O)C(O)C(O)C2O)C(O)C(O)C1O
Pipobroman	54-91-1	-36.81	C10H16Br2N2O2	356.054	S4447	BrCCC(=O)N1CCN(CC1)C(=O)CCBr
Midodrine	42794-76-3	-36.77	C12H18N2O4	254.282	S5735	COC1=CC=C(OC)C(=C1)C(O)CNC(=O)CN
Sulfadiazine	68-35-9	-36.74	C10H10N4O2S	250.277	S1770	NC1=CC=C(C=C1)[S](=O)(=O)NC2=NC=CC=N2
Dexamethasone Acetate	1177-87-3	-36.69	C24H31FO6	434.498	S3124	CC1CC2C3CCC4=CC(=O)C=CC4(C)C3(F)C(O)CC2(C)C1(O)C(=O)COC(C)=O
Bicyclol	118159-48-1	-36.69	C19H18O9	390.341	S6453	COC(=O)C1=CC(=C2OCOC2=C1C3=C4OCOC4=C(OC)C=C3CO)OC
Ribavirin (ICN-1229)	36791-04-5	-36.56	C8H12N4O5	244.205	S2504	NC(=O)C1=N[N](C=N1)C2OC(CO)C(O)C2O
Methyl cinnamate	103-26-4	-36.52	C10H10O2	162.185	S6221	COC(=O)/C=C/C1=CC=CC=C1
Methyl cinnamate	103-26-4	-36.52	C10H10O2	162.185	S6221	COC(=O)/C=C/C1=CC=CC=C1
Bornyl acetate	76-49-3	-36.47	C12H20O2	196.286	S3893	CC(=O)OC1CC2CCC1(C)C2(C)C
Azacitidine (5-Azacytidine)	320-67-2	-36.47	C8H12N4O5	244.205	S1782	NC1=NC(=O)N(C=N1)C2OC(CO)C(O)C2O
Ruxolitinib (INCB018424)	941678-49-5	-36.46	C17H18N6	306.365	S1378	N#CCC(C1CCCC1)[N]2C=C(C=N2)C3=NC=NC4=C3C=C[NH]4
Levocetirizine	130018-77-8	-36.44	C21H25ClN2O3	388.888	S5864	OC(=O)COCCN1CCN(CC1)C(C2=CC=CC=C2)C3=CC=C(Cl)C=C3
Rhynchophylline	76-66-4	-36.43	C22H28N2O4	384.469	S9400	CCC1CN2CCC3(C2CC1\C(=C/OC)C(=O)OC)C(=O)NC4=CC=CC=C34
Anastrozole (ZD-1033)	120511-73-1	-36.38	C17H19N5	293.366	S1188	CC(C)(C#N)C1=CC(=CC(=C1)C[N]2C=NC=N2)C(C)(C)C#N
Phenytoin	57-41-0	-36.34	C15H12N2O2	252.268	S2525	O=C1NC(=O)C(N1)(C2=CC=CC=C2)C3=CC=CC=C3
Mitotane	53-19-0	-36.3	C14H10Cl4	320.041	S1732	ClC(Cl)C(C1=CC=C(Cl)C=C1)C2=C(Cl)C=CC=C2
Sulfabenzamide	127-71-9	-36.28	C13H12N2O3S	276.311	S4576	NC1=CC=C(C=C1)[S](=O)(=O)NC(=O)C2=CC=CC=C2
fluticasone furoate	397864-44-7	-36.28	C27H29F3O6S	538.576	S6487	CC1CC2C3CC(F)C4=CC(=O)C=CC4(C)C3(F)C(O)CC2(C)C1(OC(=O)C5=CC=CO5)C(=O)SCF
Marimastat (BB-2516)	154039-60-8	-36.16	C15H29N3O5	331.408	S7156	CNC(=O)C(NC(=O)C(CC(C)C)C(O)C(=O)NO)C(C)(C)C
Mequitazine	29216-28-2	-36.11	C20H22N2S	322.467	S6435	C1CN2CCC1C(C2)CN3C4=C(SC5=C3C=CC=C5)C=CC=C4
Irisflorentin	41743-73-1	-36.11	C20H18O8	386.352	S9053	COC1=CC(=CC(=C1OC)OC)C2=COC3=CC4=C(OCO4)C(=C3C2=O)OC
Ospemifene	128607-22-7	-36.07	C24H23ClO2	378.891	S4285	OCCOC1=CC=C(C=C1)\C(=C(\CCCl)C2=CC=CC=C2)C3=CC=CC=C3
Hematein	475-25-2	-36.01	C16H12O6	300.263	E2826	OC1=CC2=C(C=C1O)C3=C4C=CC(=O)C(=C4OCC3(O)C2)O
Promestriene	39219-28-8	-36	C22H32O2	328.488	S3657	CCCOC1=CC2=C(C=C1)C3CCC4(C)C(CCC4C3CC2)OC
Clorsulon	60200-06-8	-35.96	C8H8Cl3N3O4S2	380.656	S2613	NC1=CC(=C(C=C1[S](N)(=O)=O)[S](N)(=O)=O)C(Cl)=C(Cl)Cl
Diazolidinyl urea	78491-02-8	-35.96	C8H14N4O7	278.219	S5292	OCNC(=O)N(CO)C1N(CO)C(=O)N(CO)C1=O
Amoxapine	14028-44-5	-35.94	C17H16ClN3O	313.781	S4218	ClC1=CC2=C(OC3=C(C=CC=C3)N=C2N4CCNCC4)C=C1
Famotidine	76824-35-6	-35.92	C8H15N7O2S3	337.445	S2078	NC(=N)NC1=NC(=CS1)CSCCC(=N)N[S](N)(=O)=O
Baloxavir	1985605-59-1	-35.84	C24H19F2N3O4S	483.487	E0110	OC1=C2N(C=CC1=O)N(C3COCCN3C2=O)C4C5=C(CSC6=CC=CC=C46)C(=C(F)C=C5)F
S-Ruxolitinib (INCB018424)	941685-37-6	-35.82	C17H18N6	306.365	S2902	N#CCC(C1CCCC1)[N]2C=C(C=N2)C3=NC=NC4=C3C=C[NH]4
Formononetin	485-72-3	-35.81	C16H12O4	268.264	S2299	COC1=CC=C(C=C1)C2=COC3=C(C=CC(=C3)O)C2=O
Nilvadipine	75530-68-6	-35.8	C19H19N3O6	385.371	S2721	COC(=O)C1=C(NC(=C(C1C2=CC=CC(=C2)[N+]([O-])=O)C(=O)OC(C)C)C)C#N
Progesterone (NSC 9704)	57-83-0	-35.77	C21H30O2	314.462	S1705	CC(=O)C1CCC2C3CCC4=CC(=O)CCC4(C)C3CCC12C
Sivelestat (ONO-5046)	127373-66-4	-35.76	C20H22N2O7S	434.463	S8136	CC(C)(C)C(=O)OC1=CC=C(C=C1)[S](=O)(=O)NC2=CC=CC=C2C(=O)NCC(O)=O
Lumacaftor (VX-809)	936727-05-8	-35.7	C24H18F2N2O5	452.407	S1565	CC1=C(N=C(NC(=O)C2(CC2)C3=CC4=C(OC(F)(F)O4)C=C3)C=C1)C5=CC=CC(=C5)C(O)=O
Yangonin	500-62-9	-35.6	C15H14O4	258.269	S9413	COC1=CC=C(C=C1)/C=C/C2=CC(=CC(=O)O2)OC
Mexenone	1641-17-4	-35.58	C15H14O3	242.27	S5692	COC1=CC(=C(C=C1)C(=O)C2=CC=C(C)C=C2)O
Danthron	117-10-2	-35.52	C14H8O4	240.211	S4561	OC1=CC=CC2=C1C(=O)C3=C(O)C=CC=C3C2=O
Sulfaphenazole	526-08-9	-35.52	C15H14N4O2S	314.362	S3673	NC1=CC=C(C=C1)[S](=O)(=O)NC2=CC=N[N]2C3=CC=CC=C3
Ruscogenin	472-11-7	-35.47	C27H42O4	430.62	S9183	CC1CCC2(OC1)OC3CC4C5CC=C6CC(O)CC(O)C6(C)C5CCC4(C)C3C2C
Larotrectinib	1223403-58-4	-35.43	C21H22F2N6O2	428.435	S5860	OC1CCN(C1)C(=O)NC2=C3N=C(C=C[N]3N=C2)N4CCCC4C5=CC(=CC=C5F)F
Fargesin	31008-19-2	-35.41	C21H22O6	370.396	S9285	COC1=CC=C(C=C1OC)C2OCC3C2COC3C4=CC5=C(OCO5)C=C4
Tenoxicam	59804-37-4	-35.41	C13H11N3O4S2	337.374	S2512	CN1C(=C(O)C2=C(C=CS2)[S]1(=O)=O)C(=O)NC3=CC=CC=N3
Saxagliptin (BMS-477118)	361442-04-8	-35.38	C18H25N3O2	315.41	S1540	NC(C(=O)N1C(CC2CC12)C#N)[C]34CC5[CH2]C(C[C](O)(C5)C3)C4
(+)-(S)-Carvone	2244-16-8	-35.31	C10H14O	150.218	S6049	CC(=C)C1CC=C(C)C(=O)C1
Tetraethylammonium chloride	56-34-8	-35.29	C8H20ClN	165.704	S4489	[Cl-].CC[N+](CC)(CC)CC
Isomalt	64519-82-0	-35.29	C12H24O11	344.312	S4441	OCC(O)C(O)C(O)C(O)COC1OC(CO)C(O)C(O)C1O
2'-Deoxyguanosine monohydrate	961-07-9	-35.2	C10H13N5O4	267.241	S9007	NC1=NC2=C(N=C[N]2C3CC(O)C(CO)O3)C(=O)N1
Clofoctol	37693-01-9	-35.19	C21H26Cl2O	365.337	S4394	CC(C)(C)CC(C)(C)C1=CC(=C(O)C=C1)CC2=CC=C(Cl)C=C2Cl
Hydrocortisone butyrate	13609-67-1	-35.18	C25H36O6	432.55	S6590	CCCC(=O)OC1(CCC2C3CCC4=CC(=O)CCC4(C)C3C(O)CC12C)C(=O)CO
Sinensetin	2306-27-6	-35.17	C20H20O7	372.369	S9227	COC1=CC=C(C=C1OC)C2=CC(=O)C3=C(O2)C=C(OC)C(=C3OC)OC
Fadrozole (CGS16949A)	102676-47-1	-35.16	C14H13N3	223.273	S9519	N#CC1=CC=C(C=C1)C2CCCC3=CN=C[N]23
Idelalisib	870281-82-6	-35.15	C22H18FN7O	415.423	S2226	CCC(NC1=C2N=C[NH]C2=NC=N1)C3=NC4=CC=CC(=C4C(=O)N3C5=CC=CC=C5)F
Clopamide	636-54-4	-35.12	C14H20ClN3O3S	345.845	S4316	CC1CCCC(C)N1NC(=O)C2=CC=C(Cl)C(=C2)[S](N)(=O)=O
Bepotastine	125602-71-3	-35.09	C21H25ClN2O3	388.888	S5940	OC(=O)CCCN1CCC(CC1)OC(C2=CC=C(Cl)C=C2)C3=CC=CC=N3
Suxibuzone	27470-51-5	-35.05	C24H26N2O6	438.473	S4367	CCCCC1(COC(=O)CCC(O)=O)C(=O)N(N(C1=O)C2=CC=CC=C2)C3=CC=CC=C3
Antineoplaston A10	91531-30-5	-35.03	C13H14N2O3	246.262	S0323	O=C1CCC(NC(=O)CC2=CC=CC=C2)C(=O)N1
Trans-Tranilast	70806-55-2	-34.95	C18H17NO5	327.331	S5871	COC1=C(OC)C=C(\C=C\C(=O)NC2=C(C=CC=C2)C(O)=O)C=C1
Raclopride	84225-95-6	-34.88	C15H20Cl2N2O3	347.237	E0125	CCN1CCCC1CNC(=O)C2=C(OC)C(=CC(=C2O)Cl)Cl
Clindamycin Phosphate	24729-96-2	-34.88	C18H34ClN2O8PS	504.963	S2048	CCCC1CC(N(C)C1)C(=O)NC(C(C)Cl)C2OC(SC)C(O[P](O)(O)=O)C(O)C2O
Desogestrel	54024-22-5	-34.88	C22H30O	310.473	S4638	CCC12CC(=C)C3C(CCC4=CCCCC34)C1CCC2(O)C#C
Tetryzoline	84-22-0	-34.85	C13H16N2	200.28	S5727	C1CC(C2=NCCN2)C3=C(C1)C=CC=C3
Abscisic Acid (Dormin)	21293-29-8	-34.82	C15H20O4	264.317	S7594	CC(/C=C/C1(O)C(=CC(=O)CC1(C)C)C)=C/C(O)=O
Bisphenol A	80-05-7	-34.71	C15H16O2	228.286	S6007	CC(C)(C1=CC=C(O)C=C1)C2=CC=C(O)C=C2
4-Aminoantipyrine	83-07-8	-34.68	C11H13N3O	203.24	S4509	CN1N(C2=CC=CC=C2)C(=O)C(=C1C)N
Enasidenib (AG-221)	1446502-11-9	-34.66	C19H17F6N7O	473.375	S8205	CC(C)(O)CNC1=NC(=NC(=N1)NC2=CC=NC(=C2)C(F)(F)F)C3=NC(=CC=C3)C(F)(F)F
Securinine	5610-40-2	-34.63	C13H15NO2	217.264	S9249	O=C1OC23CC(C=CC2=C1)N4CCCCC34
Primidone	125-33-7	-34.62	C12H14N2O2	218.252	S1965	CCC1(C(=O)NCNC1=O)C2=CC=CC=C2
Chlorphenesin	104-29-0	-34.59	C9H11ClO3	202.635	S6442	OCC(O)COC1=CC=C(Cl)C=C1
Luliconazole	187164-19-8	-34.54	C14H9Cl2N3S2	354.277	S4258	ClC1=CC=C(C2CSC(/S2)=C(C#N)\[N]3C=CN=C3)C(=C1)Cl
Nimodipine	66085-59-4	-34.54	C21H26N2O7	418.44	S1747	COCCOC(=O)C1=C(C)NC(=C(C1C2=CC=CC(=C2)[N+]([O-])=O)C(=O)OC(C)C)C
MPEP	96206-92-7	-34.52	C14H11N	193.244	S2809	CC1=NC(=CC=C1)C#CC2=CC=CC=C2
Risperidone	106266-06-2	-34.5	C23H27FN4O2	410.484	S1615	CC1=C(CCN2CCC(CC2)C3=NOC4=C3C=CC(=C4)F)C(=O)N5CCCCC5=N1
Belinostat (PXD101)	866323-14-0	-34.4	C15H14N2O4S	318.348	S1085	ONC(=O)/C=C/C1=CC(=CC=C1)[S](=O)(=O)NC2=CC=CC=C2
Levobupivacaine	27262-47-1	-34.32	C18H28N2O	288.428	S5181	CCCCN1CCCCC1C(=O)NC2=C(C)C=CC=C2C
Zucapsaicin	25775-90-0	-34.3	C18H27NO3	305.412	S6409	COC1=C(O)C=CC(=C1)CNC(=O)CCCC\C=C/C(C)C
Cytisine	485-35-8	-34.29	C11H14N2O	190.242	S2287	O=C1C=CC=C2C3CNCC(C3)CN12
Ipragliflozin L-Proline	951382-34-6	-34.14	C26H30FNO7S	519.582	S0994	OCC1OC(C(O)C(O)C1O)C2=CC(=C(F)C=C2)CC3=CC4=CC=CC=C4S3.OC(=O)C5CCCN5
Nordihydroguaiaretic acid (NDGA)	500-38-9	-34.11	C18H22O4	302.365	S3984	CC(CC1=CC=C(O)C(=C1)O)C(C)CC2=CC=C(O)C(=C2)O
Furagin	1672-88-4	-34.11	C10H8N4O5	264.194	S3709	[O-][N+](=O)C1=CC=C(O1)/C=C/C=N/N2CC(=O)NC2=O
Megestrol	3562-63-8	-34.09	C22H30O3	342.472	S5738	CC(=O)C1(O)CCC2C3C=C(C)C4=CC(=O)CCC4(C)C3CCC12C
HEPES	7365-45-9	-34.05	C8H18N2O4S	238.305	S6831	OCCN1CCN(CC1)CC[S](O)(=O)=O
Metaxalone	1665-48-1	-34.04	C12H15NO3	221.252	S3730	CC1=CC(=CC(=C1)C)OCC2CNC(=O)O2
Hexylresorcinol	136-77-6	-33.99	C12H18O2	194.27	S4571	CCCCCCC1=C(O)C=C(O)C=C1
D-Pinitol	10284-63-6	-33.98	C7H14O6	194.182	S3870	COC1C(O)C(O)C(O)C(O)C1O
Melatonin (NSC 113928)	73-31-4	-33.98	C13H16N2O2	232.278	S1204	COC1=CC2=C([NH]C=C2CCNC(C)=O)C=C1
Riociguat (BAY 63-2521)	625115-55-1	-33.98	C20H19FN8O2	422.416	S8135	COC(=O)N(C)C1=C(N)N=C(N=C1N)C2=N[N](CC3=CC=CC=C3F)C4=NC=CC=C24
Edaravone	89-25-8	-33.96	C10H10N2O	174.199	S1326	CC1=NN(C(=O)C1)C2=CC=CC=C2
Kinetin	525-79-1	-33.94	C10H9N5O	215.211	S2316	C(NC1=NC=NC2=C1[NH]C=N2)C3=CC=CO3
Bendamustine (SDX105)	16506-27-7	-33.91	C16H21Cl2N3O2	358.263	S5939	C[N]1C(=NC2=C1C=CC(=C2)N(CCCl)CCCl)CCCC(O)=O
Ethylparaben	120-47-8	-33.88	C9H10O3	166.174	S4525	CCOC(=O)C1=CC=C(O)C=C1
Fluticasone propionate	80474-14-2	-33.88	C25H31F3O5S	500.571	S1992	CCC(=O)OC1(C(C)CC2C3CC(F)C4=CC(=O)C=CC4(C)C3(F)C(O)CC12C)C(=O)SCF
Pramiracetam	68497-62-1	-33.87	C14H27N3O2	269.383	S2594	CC(C)N(CCNC(=O)CN1CCCC1=O)C(C)C
Thymidine (NSC 21548)	50-89-5	-33.86	C10H14N2O5	242.229	S4803	CC1=CN(C2CC(O)C(CO)O2)C(=O)NC1=O
Pravastatin	81093-37-0	-33.85	C23H36O7	424.528	S5713	CCC(C)C(=O)OC1CC(O)C=C2C=CC(C)C(CCC(O)CC(O)CC(O)=O)C12
Paeoniflorin (NSC 178886)	23180-57-6	-33.79	C23H28O11	480.462	S2410	CC12CC3(O)OC(O1)C4(COC(=O)C5=CC=CC=C5)C3CC24OC6OC(CO)C(O)C(O)C6O
Acemetacin	53164-05-9	-33.77	C21H18ClNO6	415.824	S2602	COC1=CC2=C(C=C1)[N](C(=C2CC(=O)OCC(O)=O)C)C(=O)C3=CC=C(Cl)C=C3
Exemestane (FCE 24304)	107868-30-4	-33.74	C20H24O2	296.403	S1196	CC12CCC3C(CC(=C)C4=CC(=O)C=CC34C)C1CCC2=O
Fluorometholone	426-13-1	-33.69	C22H29FO4	376.462	S5486	CC1CC2C3CCC(O)(C(C)=O)C3(C)CC(O)C2(F)C4(C)C=CC(=O)C=C14
N-Acetyl-D-mannosamine	7772-94-3	-33.67	C8H15NO6	221.208	S3371	CC(=O)NC1C(O)OC(CO)C(O)C1O
Piperine	94-62-2	-33.64	C17H19NO3	285.338	S2344	O=C(\C=C\C=C\C1=CC2=C(OCO2)C=C1)N3CCCCC3
Azathioprine	446-86-6	-33.59	C9H7N7O2S	277.263	S1721	C[N]1C=NC(=C1SC2=C3[NH]C=NC3=NC=N2)[N+]([O-])=O
Niflumic acid	4394-00-7	-33.59	C13H9F3N2O2	282.218	S3018	OC(=O)C1=CC=CN=C1NC2=CC=CC(=C2)C(F)(F)F
Abrocitinib (PF-04965842)	1622902-68-4	-33.56	C14H21N5O2S	323.414	S8765	CCC[S](=O)(=O)NC1CC(C1)N(C)C2=C3C=C[NH]C3=NC=N2
Pentostatin	53910-25-1	-33.55	C11H16N4O4	268.269	S9521	OCC1OC(CC1O)[N]2C=NC3=C2NC=NCC3O
Guanabenz	5051-62-7	-33.45	C8H8Cl2N4	231.082	S4481	NC(=N)N\N=C\C1=C(Cl)C=CC=C1Cl
Ceftezole	26973-24-0	-33.4	C13H12N8O4S3	440.481	S5289	OC(=O)C1=C(CSC2C(NC(=O)C[N]3C=NN=N3)C(=O)N12)CSC4=NN=CS4
Acetaminophen	103-90-2	-33.37	C8H9NO2	151.163	S1634	CC(=O)Nc1ccc(O)cc1
Sodium Dehydrocholate	145-41-5	-33.37	C24H33NaO5	424.506	S5765	[Na+].CC(CCC([O-])=O)C1CCC2C3C(CC(=O)C12C)C4(C)CCC(=O)CC4CC3=O
Sodium Dehydrocholate	145-41-5	-33.37	C24H33NaO5	424.506	S5765	[Na+].CC(CCC([O-])=O)C1CCC2C3C(CC(=O)C12C)C4(C)CCC(=O)CC4CC3=O
Felbamate	25451-15-4	-33.33	C11H14N2O4	238.24	S1330	NC(=O)OCC(COC(N)=O)C1=CC=CC=C1
(-)-Huperzine A (HupA)	102518-79-6	-33.31	C15H18N2O	242.316	S2251	C\C=C/1C2CC3=C(C=CC(=O)N3)C1(N)CC(=C2)C
Enarodustat (JTZ-951)	1262132-81-9	-33.31	C17H16N4O4	340.333	S9656	OC(=O)CNC(=O)C1=C(O)C=C(CCC2=CC=CC=C2)[N]3N=CN=C13
Inosine	58-63-9	-33.28	C10H12N4O5	268.226	S2442	OCC1OC(C(O)C1O)[N]2C=NC3=C2N=CNC3=O
Lomustine	13010-47-4	-33.28	C9H16ClN3O2	233.695	S1840	ClCCN(N=O)C(=O)NC1CCCCC1
Xylazine	7361-61-7	-33.19	C12H16N2S	220.334	S5564	CC1=C(NC2=NCCCS2)C(=CC=C1)C
Fenofibric acid	42017-89-0	-33.17	C17H15ClO4	318.752	S4527	CC(C)(OC1=CC=C(C=C1)C(=O)C2=CC=C(Cl)C=C2)C(O)=O
Gliclazide	21187-98-4	-33.16	C15H21N3O3S	323.411	S2601	CC1=CC=C(C=C1)[S](=O)(=O)NC(=O)NN2CC3CCCC3C2
Dienestrol	84-17-3	-33.12	C18H18O2	266.334	S1858	C/C=C(C1=CC=C(O)C=C1)/C(=C/C)C2=CC=C(O)C=C2
3-Phenoxybenzoic acid	3739-38-6	-33.11	C13H10O3	214.217	S3597	OC(=O)C1=CC(=CC=C1)OC2=CC=CC=C2
Diflunisal	22494-42-4	-33.1	C13H8F2O3	250.198	S4609	OC(=O)C1=C(O)C=CC(=C1)C2=C(F)C=C(F)C=C2
Osthole	484-12-8	-33.04	C15H16O3	244.286	S2337	COC1=CC=C2C=CC(=O)OC2=C1CC=C(C)C
Oleanolic Acid	508-02-1	-32.94	C30H48O3	456.7	S2334	CC1(C)CC(C2CCC3(C)C(=CCC4C5(C)CCC(O)C(C)(C)C5CCC34C)C2C1)C(O)=O
Esculin	531-75-9	-32.92	C15H16O9	340.282	S2258	OCC1OC(OC2=C(O)C=C3OC(=O)C=CC3=C2)C(O)C(O)C1O
Vidarabine	5536-17-4	-32.91	C10H13N5O4	267.241	S1784	NC1=C2N=C[N](C3OC(CO)C(O)C3O)C2=NC=N1
Evocalcet	870964-67-3	-32.83	C24H26N2O2	374.475	E0359	CC(NC1CCN(C1)C2=CC=C(CC(O)=O)C=C2)C3=CC=CC4=C3C=CC=C4
Corydaline	518-69-4	-32.81	C22H27NO4	369.454	S9252	COC1=CC2=C(C=C1OC)C3C(C)C4=C(CN3CC2)C(=C(OC)C=C4)OC
Altrenogest	850-52-2	-32.8	C21H26O2	310.43	S3167	CC12C=CC3=C4CCC(=O)C=C4CCC3C1CCC2(O)CC=C
Hexestrol	84-16-2	-32.71	C18H22O2	270.366	S2473	CCC(C(CC)C1=CC=C(O)C=C1)C2=CC=C(O)C=C2
Udenafil	268203-93-6	-32.7	C25H36N6O4S	516.656	S6433	CCCOC1=CC=C(C=C1C2=NC(=O)C3=C(N2)C(=N[N]3C)CCC)[S](=O)(=O)NCCC4CCCN4C
Fluocinolone Acetonide	67-73-2	-32.7	C24H30F2O6	452.488	S2470	CC1(C)OC2CC3C4CC(F)C5=CC(=O)C=CC5(C)C4(F)C(O)CC3(C)C2(O1)C(=O)CO
Topotecan	123948-87-8	-32.69	C23H23N3O5	421.446	S9321	CCC1(O)C(=O)OCC2=C1C=C3N(CC4=C3N=C5C=CC(=C(CN(C)C)C5=C4)O)C2=O
Roquinimex	84088-42-6	-32.69	C18H16N2O3	308.331	S2307	CN(C1=CC=CC=C1)C(=O)C2=C(O)C3=C(C=CC=C3)N(C)C2=O
Chlorogenic Acid	327-97-9	-32.64	C16H18O9	354.309	S2280	OC1CC(O)(CC(OC(=O)\C=C\C2=CC(=C(O)C=C2)O)C1O)C(O)=O
Pentoxifylline	5/6/6493	-32.59	C13H18N4O3	278.307	S4345	C[N]1C=NC2=C1C(=O)N(CCCCC(C)=O)C(=O)N2C
Loteprednol etabonate	82034-46-6	-32.53	C24H31ClO7	466.952	S1669	CCOC(=O)OC1(CCC2C3CCC4=CC(=O)C=CC4(C)C3C(O)CC12C)C(=O)OCCl
Palonosetron	135729-61-2	-32.51	C19H24N2O	296.407	S5740	O=C1N(CC2CCCC3=C2C1=CC=C3)C4CN5CCC4CC5
Phenylbutazone	50-33-9	-32.51	C19H20N2O2	308.374	S1654	CCCCC1C(=O)N(N(C1=O)C2=CC=CC=C2)C3=CC=CC=C3
L-Tryptophan	73-22-3	-32.5	C11H12N2O2	204.225	S3987	NC(CC1=C[NH]C2=C1C=CC=C2)C(O)=O
Synephrine	94-07-5	-32.5	C9H13NO2	167.205	S2362	CNCC(O)C1=CC=C(O)C=C1
Hexythiazox	78587-05-0	-32.44	C17H21ClN2O2S	352.879	E4464	CC1C(SC(=O)N1C(=O)NC2CCCCC2)C3=CC=C(Cl)C=C3
Betamethasone Dipropionate	5593-20-4	-32.41	C28H37FO7	504.588	S1688	CCC(=O)OCC(=O)C1(OC(=O)CC)C(C)CC2C3CCC4=CC(=O)C=CC4(C)C3(F)C(O)CC12C
Zalcitabine	7481-89-2	-32.38	C9H13N3O3	211.218	S1719	NC1=NC(=O)N(C=C1)C2CCC(CO)O2
Malotilate	59937-28-9	-32.38	C12H16O4S2	288.383	S1137	CC(C)OC(=O)C(C(=O)OC(C)C)=C1SC=CS1
Cyclothiazide	2259-96-3	-32.35	C14H16ClN3O4S2	389.878	S6611	N[S](=O)(=O)C1=CC2=C(NC(N[S]2(=O)=O)C3CC4CC3C=C4)C=C1Cl
Nevirapine (NSC 641530)	129618-40-2	-32.31	C15H14N4O	266.298	S1742	CC1=CC=NC2=C1NC(=O)C3=C(N=CC=C3)N2C4CC4
Tecovirimat	869572-92-9	-32.28	C19H15F3N2O3	376.329	S3380	FC(F)(F)C1=CC=C(C=C1)C(=O)NN2C(=O)C3C4C=CC(C5CC45)C3C2=O
Aprepitant (MK-0869)	170729-80-3	-32.22	C23H21F7N4O3	534.427	S1189	CC(OC1OCCN(CC2=NNC(=O)N2)C1C3=CC=C(F)C=C3)C4=CC(=CC(=C4)C(F)(F)F)C(F)(F)F
Bergenin	477-90-7	-32.2	C14H16O9	328.271	S2270	COC1=C(O)C2=C(C=C1O)C(=O)OC3C(O)C(O)C(CO)OC23
2-Deoxy-D-glucose (2-DG)	154-17-6	-32.18	C6H12O5	164.156	S4701	OCC1OC(O)CC(O)C1O
D-Galactose	59-23-4	-32.09	C6H12O6	180.156	S3849	OCC1OC(O)C(O)C(O)C1O
Methoxsalen	298-81-7	-32.09	C12H8O4	216.19	S1952	COC1=C2OC=CC2=CC3=C1OC(=O)C=C3
Esculetin	305-01-1	-32.08	C9H6O4	178.142	S4711	OC1=CC2=C(C=CC(=O)O2)C=C1O
Segesterone acetate	7759-35-5	-31.99	C23H30O4	370.482	E0937	CC(=O)OC1(C(C)=O)C(=C)CC2C3CCC4=CC(=O)CCC4C3CCC12C
Carbaryl	63-25-2	-31.97	C12H11NO2	201.221	S5424	CNC(=O)OC1=C2C=CC=CC2=CC=C1
Cefoxitin	35607-66-0	-31.97	C16H17N3O7S2	427.452	S5951	COC1(NC(=O)CC2=CC=CS2)C3SCC(=C(N3C1=O)C(O)=O)COC(N)=O
Gastrodin	62499-27-8	-31.95	C13H18O7	286.278	S2383	OCC1OC(OC2=CC=C(CO)C=C2)C(O)C(O)C1O
pemafibrate	848259-27-8	-31.94	C28H30N2O6	490.548	E2876	CCC(OC1=CC=CC(=C1)CN(CCCOC2=CC=C(OC)C=C2)C3=NC4=CC=CC=C4O3)C(O)=O
Chloramphenicol	56-75-7	-31.94	C11H12Cl2N2O5	323.129	S1677	OCC(NC(=O)C(Cl)Cl)C(O)C1=CC=C(C=C1)[N+]([O-])=O
Cimifugin	37921-38-3	-31.91	C16H18O6	306.311	S9028	COC1=C2CC(OC2=CC3=C1C(=O)C=C(CO)O3)C(C)(C)O
Azosemide	27589-33-9	-31.87	C12H11ClN6O2S2	370.838	E2358	N[S](=O)(=O)C1=CC(=C(NCC2=CC=CS2)C=C1Cl)C3=N[NH]N=N3
Olprinone	106730-54-5	-31.86	C14H10N4O	250.255	S5539	CC1=C(C=C(C#N)C(=O)N1)C2=C[N]3C=CN=C3C=C2
Sophoridine	6882-68-4	-31.83	C15H24N2O	248.364	S3895	O=C1CCCC2C3CCCN4CCCC(CN12)C34
Isoeugenol	97-54-1	-31.7	C10H12O2	164.201	S5757	COC1=C(O)C=CC(=C1)\C=C\C
Protionamide	14222-60-7	-31.62	C9H12N2S	180.27	S1881	CCCC1=NC=CC(=C1)C(N)=S
Artemether	71963-77-4	-31.6	C16H26O5	298.375	S2264	COC1OC2OC3(C)CCC4C(C)CCC(C1C)C24OO3
Ensulizole	27503-81-7	-31.6	C13H10N2O3S	274.295	S4419	O[S](=O)(=O)C1=CC2=C(C=C1)N=C([NH]2)C3=CC=CC=C3
Amylmetacresol	1300-94-3	-31.58	C12H18O	178.271	S6173	CCCCCC1=C(O)C=C(C)C=C1
Ganoderic acid A	81907-62-2	-31.53	C30H44O7	516.666	S4753	CC(CC(=O)CC(C)C(O)=O)C1CC(O)C2(C)C3=C(C(=O)CC12C)C4(C)CCC(=O)C(C)(C)C4CC3O
Hyodeoxycholic acid (HDCA)	83-49-8	-31.52	C24H40O4	392.572	S2311	CC(CCC(O)=O)C1CCC2C3CC(O)C4CC(O)CCC4(C)C3CCC12C
Hesperetin	520-33-2	-31.48	C16H14O6	302.279	S2308	COC1=CC=C(C=C1O)C2CC(=O)C3=C(O)C=C(O)C=C3O2
Benzonatate	32760-16-0	-31.46	C14H21NO3R	251.321	S9461	CCCCNC1=CC=C(C=C1)C(=O)OCCOC
Alprostadil	745-65-3	-31.44	C20H34O5	354.481	S1508	CCCCCC(O)/C=C/C1C(O)CC(=O)C1CCCCCCC(O)=O
4-Methylbenzylidene camphor	36861-47-9	-31.4	C18H22O	254.367	S3704	CC1=CC=C(C=C1)\C=C/2C3CCC(C)(C2=O)C3(C)C
Ethacridine lactate	1837-57-6	-31.38	C18H21N3O4	343.377	S4945	CCOC1=CC2=C(N)C3=C(C=C(N)C=C3)N=C2C=C1.CC(O)C(O)=O
Hydroxyflutamide (Hydroxyniphtholide)	52806-53-8	-31.32	C11H11F3N2O4	292.211	S2174	CC(C)(O)C(=O)NC1=CC=C(C(=C1)C(F)(F)F)[N+]([O-])=O
2,4-dichlorobenzyl alcohol	1777-82-8	-31.28	C7H6Cl2O	177.028	S6067	OCC1=C(Cl)C=C(Cl)C=C1
Nimesulide	51803-78-2	-31.19	C13H12N2O5S	308.31	S2040	C[S](=O)(=O)NC1=C(OC2=CC=CC=C2)C=C(C=C1)[N+]([O-])=O
Citral	5392-40-5	-31.19	C10H16O	152.233	S5138	CC(C)=CCCC(/C)=C/C=O
Lenalidomide (CC-5013)	191732-72-6	-31.18	C13H13N3O3	259.261	S1029	NC1=C2CN(C3CCC(=O)NC3=O)C(=O)C2=CC=C1
Simvastatin (MK 733)	79902-63-9	-31.15	C25H38O5	418.566	S1792	CCC(C)(C)C(=O)OC1CC(C)C=C2C=CC(C)C(CCC3CC(O)CC(=O)O3)C12
Lacidipine	103890-78-4	-31.14	C26H33NO6	455.543	S1994	CCOC(=O)C1=C(C)NC(=C(C1C2=C(C=CC=C2)\C=C\C(=O)OC(C)(C)C)C(=O)OCC)C
Bufexamac	2438-72-4	-31.13	C12H17NO3	223.268	S3023	CCCCOC1=CC=C(CC(=O)NO)C=C1
Rufinamide	106308-44-5	-31.11	C10H8F2N4O	238.194	S1256	NC(=O)C1=C[N](CC2=C(F)C=CC=C2F)N=N1
1,4-Cineole	470-67-7	-31.09	C10H18O	154.249	S5419	CC(C)C12CCC(C)(CC1)O2
Ethotoin	86-35-1	-31.07	C11H12N2O2	204.225	S9460	CCN1C(=O)NC(C1=O)C2=CC=CC=C2
Emtricitabine (BW 1592)	143491-57-0	-31.07	C8H10FN3O3S	247.247	S1704	NC1=NC(=O)N(C=C1F)C2CSC(CO)O2
Cholic acid	81-25-4	-31.02	C24H40O5	408.571	S3742	CC(CCC(O)=O)C1CCC2C3C(O)CC4CC(O)CCC4(C)C3CC(O)C12C
Zidovudine	30516-87-1	-30.95	C10H13N5O4	267.241	S2579	CC1=CN(C2CC(N=[N+]=[N-])C(CO)O2)C(=O)NC1=O
Riluzole (PK 26124)	1744-22-5	-30.95	C8H5F3N2OS	234.198	S1614	NC1=NC2=C(S1)C=C(OC(F)(F)F)C=C2
DPCPX	102146-07-6	-30.89	C16H24N4O2	304.387	E1310	CCCN1C(=O)N(CCC)C2=C([NH]C(=N2)C3CCCC3)C1=O
Norethindrone acetate	51-98-9	-30.84	C22H28O3	340.456	S5785	CC(=O)OC1(CCC2C3CCC4=CC(=O)CCC4C3CCC12C)C#C
Nirmatrelvir (PF-07321332)	2628280-40-8	-30.82	C23H32F3N5O4	499.526	S9866	CC(C)(C)C(NC(=O)C(F)(F)F)C(=O)N1CC2C(C1C(=O)NC(CC3CCNC3=O)C#N)C2(C)C
Ciprofibrate	52214-84-3	-30.78	C13H14Cl2O3	289.154	S2665	CC(C)(OC1=CC=C(C=C1)C2CC2(Cl)Cl)C(O)=O
Guaiazulene	489-84-9	-30.77	C15H18	198.303	S3995	CC(C)C1=CC2=C(C)C=CC2=C(C)C=C1
Ampalex (CX-516)	154235-83-3	-30.77	C14H15N3O	241.288	S0165	O=C(N1CCCCC1)C2=CC3=NC=CN=C3C=C2
Fructose	57-48-7	-30.75	C6H12O6	180.156	S5176	OCC(O)C(O)C(O)C(=O)CO
Apigenin (LY 080400)	520-36-5	-30.75	C15H10O5	270.237	S2262	OC1=CC=C(C=C1)C2=CC(=O)C3=C(O2)C=C(O)C=C3O
DL-Panthenol	16485-10-2	-30.68	C9H19NO4	205.251	S4566	CC(C)(CO)C(O)C(=O)NCCCO
Ataluren (PTC124)	775304-57-9	-30.65	C15H9FN2O3	284.242	S6003	OC(=O)C1=CC=CC(=C1)C2=NOC(=N2)C3=CC=CC=C3F
Puromycin aminonucleoside	58-60-6	-30.63	C12H18N6O3	294.31	S9631	CN(C)C1=C2N=C[N](C3OC(CO)C(N)C3O)C2=NC=N1
Diazoxide	364-98-7	-30.62	C8H7ClN2O2S	230.671	S4630	CC1=NC2=CC=C(Cl)C=C2[S](=O)(=O)N1
Dithranol	1143-38-0	-30.61	C14H10O3	226.227	S4590	OC1=CC=CC2=C1C(=O)C3=C(C2)C=CC=C3O
Bromhexine	3572-43-8	-30.59	C14H20Br2N2	376.13	S5943	CN(CC1=CC(=CC(=C1N)Br)Br)C2CCCCC2
Dacarbazine (NSC-45388)	3/4/4342	-30.59	C6H10N6O	182.183	S1221	CN(C)N=NC1=C(N=C[NH]1)C(N)=O
Trimetazidine	5011-34-7	-30.57	C14H22N2O3	266.336	S5779	COC1=CC=C(CN2CCNCC2)C(=C1OC)OC
Baricitinib (INCB028050)	1187594-09-7	-30.55	C16H17N7O2S	371.417	S2851	CC[S](=O)(=O)N1CC(CC#N)(C1)[N]2C=C(C=N2)C3=NC=NC4=C3C=C[NH]4
Abacavir (1592U89)	136470-78-5	-30.39	C14H18N6O	286.332	S5215	NC1=NC2=C(N=C[N]2C3CC(CO)C=C3)C(=N1)NC4CC4
Bronopol	52-51-7	-30.35	C3H6BrNO4	199.988	S4553	OCC(Br)(CO)[N+]([O-])=O
Levosimendan	141505-33-1	-30.31	C14H12N6O	280.285	S2446	CC1CC(=O)NN=C1C2=CC=C(NN=C(C#N)C#N)C=C2
L-5-Hydroxytryptophan	9/8/4350	-30.26	C11H12N2O3	220.225	S4769	NC(CC1=C[NH]C2=CC=C(O)C=C12)C(O)=O
Ethopabate	59-06-3	-30.26	C12H15NO4	237.252	S3707	CCOC1=CC(=CC=C1C(=O)OC)NC(C)=O
Chlorothiazide	58-94-6	-30.2	C7H6ClN3O4S2	295.723	S1641	N[S](=O)(=O)C1=C(Cl)C=C2N=CN[S](=O)(=O)C2=C1
3-n-Butylphathlide	6066-49-5	-30.16	C12H14O2	190.238	S9263	CCCCC1OC(=O)C2=C1C=CC=C2
Solifenacin (YM905)	242478-37-1	-30.1	C23H26N2O2	362.465	S5238	O=C(OC1CN2CCC1CC2)N3CCC4=C(C=CC=C4)C3C5=CC=CC=C5
Sorbitol	50-70-4	-30.06	C6H14O6	182.172	S2393	OCC(O)C(O)C(O)C(O)CO
Carvacrol	499-75-2	-30.05	C10H14O	150.218	S3788	CC(C)C1=CC=C(C)C(=C1)O
Apronal	528-92-7	-30.05	C9H16N2O2	184.236	S6450	CC(C)C(CC=C)C(=O)NC(N)=O
2-Aminoethyl Diphenylborinate (2-APB)	524-95-8	-30.02	C14H16BNO	225.094	S6657	NCCOB(C1=CC=CC=C1)C2=CC=CC=C2
Moxonidine	75438-57-2	-29.95	C9H12ClN5O	241.677	S2066	COC1=NC(=NC(=C1NC2=NCCN2)Cl)C
Thiotepa	52-24-4	-29.94	C6H12N3PS	189.218	S1775	S=[P](N1CC1)(N2CC2)N3CC3
Naproxen	22204-53-1	-29.9	C14H14O3	230.259	S5177	COC1=CC2=CC=C(C=C2C=C1)C(C)C(O)=O
Eriodictyol	552-58-9	-29.89	C15H12O6	288.252	S9123	OC1=CC2=C(C(=O)CC(O2)C3=CC(=C(O)C=C3)O)C(=C1)O
Cyproterone Acetate	427-51-0	-29.84	C24H29ClO4	416.938	S2042	CC(=O)OC1(CCC2C3C=C(Cl)C4=CC(=O)C5CC5C4(C)C3CCC12C)C(C)=O
Fenbufen	36330-85-5	-29.82	C16H14O3	254.281	S4526	OC(=O)CCC(=O)C1=CC=C(C=C1)C2=CC=CC=C2
Geraniol	106-24-1	-29.78	C10H18O	154.249	S5530	CC(C)=CCC\C(C)=C\CO
Indigo	482-89-3	-29.75	C16H10N2O2	262.263	S3876	O=C1\C(NC2=C1C=CC=C2)=C\3NC4=C(C=CC=C4)C3=O
Phthalylsulfathiazole	85-73-4	-29.69	C17H13N3O5S2	403.432	S5700	OC(=O)C1=C(C=CC=C1)C(=O)NC2=CC=C(C=C2)[S](=O)(=O)NC3=NC=CS3
Pyridoxal hydrochloride	65-22-5	-29.69	C8H10ClNO3	203.623	S3111	Cl.CC1=NC=C(CO)C(=C1O)C=O
Trapidil	15421-84-8	-29.66	C10H15N5	205.26	S4736	CCN(CC)C1=CC(=NC2=NC=N[N]12)C
Epalrestat (ONO-2235)	82159-09-9	-29.61	C15H13NO3S2	319.399	S2035	CC(=C/C1=CC=CC=C1)\C=C2/SC(=S)N(CC(O)=O)C2=O
Adenosine	58-61-7	-29.61	C10H13N5O4	267.241	S1647	NC1=NC=NC2=C1N=C[N]2C3OC(CO)C(O)C3O
Bexarotene (LGD1069)	153559-49-0	-29.58	C24H28O2	348.478	S2098	CC1=CC2=C(C=C1C(=C)C3=CC=C(C=C3)C(O)=O)C(C)(C)CCC2(C)C
Sancycline	808-26-4	-29.58	C21H22N2O7	414.409	S5859	CN(C)C1C2CC3CC4=C(C(=CC=C4)O)C(=O)C3=C(O)C2(O)C(=O)C(=C1O)C(N)=O
Lamotrigine	84057-84-1	-29.57	C9H7Cl2N5	256.091	S3024	NC1=NC(=C(N=N1)C2=CC=CC(=C2Cl)Cl)N
(-)Epicatechin	490-46-0	-29.55	C15H14O6	290.268	S4723	OC1CC2=C(OC1C3=CC(=C(O)C=C3)O)C=C(O)C=C2O
Gemcitabine (LY-188011)	95058-81-4	-29.48	C9H11F2N3O4	263.198	S1714	NC1=NC(=O)N(C=C1)C2OC(CO)C(O)C2(F)F
Minoxidil sulphate	83701-22-8	-29.46	C9H15N5O4S	289.312	S5228	NC1=NC(=CC(=N)N1O[S](O)(=O)=O)N2CCCCC2
Pemetrexed	137281-23-3	-29.45	C20H21N5O6	427.411	S5971	NC1=NC(=O)C2=C([NH]C=C2CCC3=CC=C(C=C3)C(=O)NC(CCC(O)=O)C(O)=O)N1
Isoquercitrin	482-35-9	-29.42	C21H20O12	464.376	S3842	OCC1OC(OC2=C(OC3=CC(=CC(=C3C2=O)O)O)C4=CC(=C(O)C=C4)O)C(O)C(O)C1O
Salidroside	10338-51-9	-29.4	C14H20O7	300.304	S2396	OCC1OC(OCCC2=CC=C(O)C=C2)C(O)C(O)C1O
Enoxacin	74011-58-8	-29.37	C15H17FN4O3	320.319	S1756	CCN1C=C(C(O)=O)C(=O)C2=CC(=C(N=C12)N3CCNCC3)F
Fosfluconazole	194798-83-9	-29.37	C13H13F2N6O4P	386.251	S6467	O[P](O)(=O)OC(C[N]1C=NC=N1)(C[N]2C=NC=N2)C3=C(F)C=C(F)C=C3
Isosorbide Mononitrate	16051-77-7	-29.36	C6H9NO6	191.139	S4633	OC1COC2C(COC12)O[N+]([O-])=O
Amdinocillin	32887-01-7	-29.36	C15H23N3O3S	325.426	S6584	CC1(C)SC2C(N=CN3CCCCCC3)C(=O)N2C1C(O)=O
Menthol	1490-04-6	-29.35	C10H20O	156.265	E4112	CC(C)C1CCC(C)CC1O
Deferasirox (ICL-670)	201530-41-8	-29.33	C21H15N3O4	373.361	S1712	OC(=O)C1=CC=C(C=C1)[N]2N=C(N=C2C3=CC=CC=C3O)C4=CC=CC=C4O
3'-Fluoro-3'-deoxythymidine (Alovudine)	25526-93-6	-29.29	C10H13FN2O4	244.22	S6848	CC1=CN(C2CC(F)C(CO)O2)C(=O)NC1=O
Furazolidone	67-45-8	-29.29	C8H7N3O5	225.158	S4528	[O-][N+](=O)C1=CC=C(O1)\C=N\N2CCOC2=O
Rasagiline	136236-51-6	-29.28	C12H13N	171.238	S5795	C#CCNC1CCC2=C1C=CC=C2
Vadadustat	1000025-07-9	-29.28	C14H11ClN2O4	306.701	S6490	OC(=O)CNC(=O)C1=NC=C(C=C1O)C2=CC=CC(=C2)Cl
Amprenavir (VX-478)	161814-49-9	-29.21	C25H35N3O6S	505.627	S1639	CC(C)CN(CC(O)C(CC1=CC=CC=C1)NC(=O)OC2CCOC2)[S](=O)(=O)C3=CC=C(N)C=C3
Famciclovir	104227-87-4	-29.16	C14H19N5O4	321.332	S2467	CC(=O)OCC(CC[N]1C=NC2=CN=C(N)N=C12)COC(C)=O
S-(+)-Rolipram	85416-73-5	-29.14	C16H21NO3	275.343	S2127	COC1=C(OC2CCCC2)C=C(C=C1)C3CNC(=O)C3
Norcantharidin	29745-04-8	-29.13	C8H8O4	168.147	S3759	O=C1OC(=O)C2C3CCC(O3)C12
Isavuconazole	241479-67-4	-29.11	C22H17F2N5OS	437.465	S3722	CC(C1=NC(=CS1)C2=CC=C(C=C2)C#N)C(O)(C[N]3C=NC=N3)C4=CC(=CC=C4F)F
Emodin	518-82-1	-29.1	C15H10O5	270.237	S2295	CC1=CC2=C(C(=C1)O)C(=O)C3=C(C=C(O)C=C3O)C2=O
Diacerein	13739-02-1	-29.07	C19H12O8	368.294	S4267	CC(=O)OC1=CC=CC2=C1C(=O)C3=C(C=C(C=C3OC(C)=O)C(O)=O)C2=O
Imidacloprid	138261-41-3	-29.04	C9H10ClN5O2R	255.661	E0172	[O-][N+](=O)\N=C1/NCCN1CC2=CC=C(Cl)N=C2
Nitazoxanide (NSC 697855)	55981-09-4	-29.04	C12H9N3O5S	307.282	S1627	CC(=O)OC1=C(C=CC=C1)C(=O)NC2=NC=C(S2)[N+]([O-])=O
Guaifenesin	93-14-1	-29.03	C10H14O4	198.216	S1740	COC1=C(OCC(O)CO)C=CC=C1
Sulfathiazole	72-14-0	-28.91	C9H9N3O2S2	255.317	S3116	NC1=CC=C(C=C1)[S](=O)(=O)NC2=NC=CS2
Isofraxidin	486-21-5	-28.9	C11H10O5	222.194	S9240	COC1=CC2=C(OC(=O)C=C2)C(=C1O)OC
(R)-(-)-Mandelic acid	611-71-2	-28.86	C8H8O3	152.147	S9003	OC(C(O)=O)C1=CC=CC=C1
Indomethacin (NSC-77541)	53-86-1	-28.86	C19H16ClNO4	357.788	S1723	COC1=CC=C2[N](C(=C(CC(O)=O)C2=C1)C)C(=O)C3=CC=C(Cl)C=C3
Raltitrexed	112887-68-0	-28.85	C21H22N4O6S	458.488	S1192	CN(CC1=CC2=C(C=C1)N=C(C)NC2=O)C3=CC=C(S3)C(=O)NC(CCC(O)=O)C(O)=O
Afloqualone	56287-74-2	-28.85	C16H14FN3O	283.3	S3663	CC1=C(C=CC=C1)N2C(=O)C3=C(C=CC(=C3)N)N=C2CF
Cephalexin	15686-71-2	-28.84	C16H17N3O4S	347.389	S1502	CC1=C(N2C(SC1)C(NC(=O)C(N)C3=CC=CC=C3)C2=O)C(O)=O
Ciclopirox	29342-05-0	-28.77	C12H17NO2	207.269	S2528	CC1=CC(=O)N(O)C(=C1)C2CCCCC2
Benznidazole	22994-85-0	-28.76	C12H12N4O3	260.249	S3741	[O-][N+](=O)C1=NC=C[N]1CC(=O)NCC2=CC=CC=C2
Ethionamide	536-33-4	-28.67	C8H10N2S	166.243	S1777	CCC1=NC=CC(=C1)C(N)=S
Beclamide	501-68-8	-28.67	C10H12ClNO	197.661	S5888	ClCCC(=O)NCC1=CC=CC=C1
Cefazolin	25953-19-9	-28.62	C14H14N8O4S3	454.507	S5936	CC1=NN=C(SCC2=C(N3C(SC2)C(NC(=O)C[N]4C=NN=N4)C3=O)C(O)=O)S1
Rofecoxib	162011-90-7	-28.57	C17H14O4S	314.356	S3043	C[S](=O)(=O)C1=CC=C(C=C1)C2=C(C(=O)OC2)C3=CC=CC=C3
Tioxolone	4991-65-5	-28.56	C7H4O3S	168.17	S2603	OC1=CC=C2SC(=O)OC2=C1
Umbelliferone	93-35-6	-28.55	C9H6O3	162.142	S3675	OC1=CC2=C(C=C1)C=CC(=O)O2
Clevudine	163252-36-6	-28.5	C10H13FN2O5	260.219	S3001	CC1=CN(C2OC(CO)C(O)C2F)C(=O)NC1=O
Chloroxylenol	88-04-0	-28.49	C8H9ClO	156.609	S4518	CC1=CC(=CC(=C1Cl)C)O
Doripenem	148016-81-3	-28.46	C15H24N4O6S2	420.504	S5531	CC(O)C1C2C(C)C(=C(N2C1=O)C(O)=O)SC3CNC(CN[S](N)(=O)=O)C3
Tamibarotene	94497-51-5	-28.46	C22H25NO3	351.439	S4260	CC1(C)CCC(C)(C)C2=C1C=CC(=C2)NC(=O)C3=CC=C(C=C3)C(O)=O
Bestatin (NK421)	58970-76-6	-28.46	C16H24N2O4	308.373	S1591	CC(C)CC(NC(=O)C(O)C(N)CC1=CC=CC=C1)C(O)=O
D-Mannitol	69-65-8	-28.44	C6H14O6	182.172	S2381	OCC(O)C(O)C(O)C(O)CO
Terpin hydrate	1/6/2451	-28.43	C10H22O3	190.28	S4577	O.CC(C)(O)C1CCC(C)(O)CC1
Sulfamonomethoxine	1220-83-3	-28.4	C11H12N4O3S	280.303	S3644	COC1=NC=NC(=C1)N[S](=O)(=O)C2=CC=C(N)C=C2
Chlormezanone	80-77-3	-28.36	C11H12ClNO3S	273.736	S2021	CN1C(C2=CC=C(Cl)C=C2)[S](=O)(=O)CCC1=O
Prilocaine	721-50-6	-28.34	C13H20N2O	220.311	S1619	CCCNC(C)C(=O)NC1=C(C)C=CC=C1
Cloxiquine	130-16-5	-28.28	C9H6ClNO	179.603	S4559	OC1=CC=C(Cl)C2=CC=CN=C12
Acid Yellow 36	587-98-4	-28.21	C18H14N3NaO3S	375.377	S6189	[Na+].[O-][S](=O)(=O)C1=CC(=CC=C1)N=NC2=CC=C(NC3=CC=CC=C3)C=C2
(-)-Menthol	2216-51-5	-28.2	C10H20O	156.265	S4714	CC(C)C1CCC(C)CC1O
DL-Menthol	89-78-1	-28.2	C10H20O	156.265	S5868	CC(C)C1CCC(C)CC1O
Levomefolic acid	31690-09-2	-28.15	C20H25N7O6	459.456	S6909	CN1C(CNC2=CC=C(C=C2)C(=O)NC(CCC(O)=O)C(O)=O)CNC3=C1C(=O)N=C(N)N3
Pleuromutilin	125-65-5	-28.07	C22H34O5	378.502	S4436	CC1CCC23CCC(=O)C2C1(C)C(CC(C)(C=C)C(O)C3C)OC(=O)CO
Lornoxicam	70374-39-9	-28.05	C13H10ClN3O4S2	371.819	S2047	CN1C(=C(O)C2=C(C=C(Cl)S2)[S]1(=O)=O)C(=O)NC3=NC=CC=C3
Tavaborole (AN-2690)	174671-46-6	-28.03	C7H6BFO2	151.931	S4996	OB1OCC2=CC(=CC=C12)F
Rimantadine	13392-28-4	-28.02	C12H21N	179.302	S1964	CC(N)[C]12C[CH]3[CH2]C([CH2][CH](C3)C1)C2
Levonorgestrel	797-63-7	-28.01	C21H28O2	312.446	S1727	CCC12CCC3C(CCC4=CC(=O)CCC34)C1CCC2(O)C#C
L-Arabinose	87-72-9	-27.97	C5H10O5	150.13	S3986	OC1COC(O)C(O)C1O
Triethyl citrate	77-93-0	-27.96	C12H20O7	276.283	S6223	CCOC(=O)CC(O)(CC(=O)OCC)C(=O)OCC
Meglumine	6284-40-8	-27.94	C7H17NO5	195.214	S1974	CNCC(O)C(O)C(O)C(O)CO
Finerenone	1050477-31-0	-27.91	C21H22N4O3	378.424	S9702	CCOC1=NC=C(C)C2=C1C(C3=CC=C(C=C3OC)C#N)C(=C(C)N2)C(N)=O
Thalidomide (K17)	50-35-1	-27.83	C13H10N2O4	258.229	S1193	O=C1CCC(N2C(=O)C3=C(C=CC=C3)C2=O)C(=O)N1
Glycyrrhetinic acid	1449-05-4	-27.82	C30H46O4	470.684	S6456	CC1(C)C(O)CCC2(C)C1CCC3(C)C2C(=O)C=C4C5CC(C)(CCC5(C)CCC34C)C(O)=O
Pirfenidone (S-7701)	53179-13-8	-27.82	C12H11NO	185.222	S2907	CC1=CN(C(=O)C=C1)C2=CC=CC=C2
Lamivudine (BCH-189)	134678-17-4	-27.8	C8H11N3O3S	229.256	S1706	NC1=NC(=O)N(C=C1)C2CSC(CO)O2
Phenacetin	62-44-2	-27.76	C10H13NO2	179.216	S2577	CCOC1=CC=C(NC(C)=O)C=C1
Vanillin	121-33-5	-27.7	C8H8O3	152.147	S3071	COC1=CC(=CC=C1O)C=O
(-)-Fenchone	7787-20-4	-27.69	C10H16O	152.233	S5934	CC1(C)C2CCC(C)(C2)C1=O
Besifovir	441785-25-7	-27.67	C10H14N5O4P	299.223	S6729	NC1=NC=C2N=C[N](CC3(CC3)OC[P](O)(O)=O)C2=N1
Treosulfan	299-75-2	-27.61	C6H14O8S2	278.301	S6958	C[S](=O)(=O)OCC(O)C(O)CO[S](C)(=O)=O
Benzophenone	119-61-9	-27.58	C13H10O	182.218	S4438	O=C(C1=CC=CC=C1)C2=CC=CC=C2
Terpinen-4-ol	562-74-3	-27.57	C10H18O	154.249	S6118	CC(C)C1(O)CCC(=CC1)C
D-Glucuronic acid	12/3/6556	-27.56	C6H10O7	194.139	S6343	OC(C=O)C(O)C(O)C(O)C(O)=O
Ethylvanillin	121-32-4	-27.55	C9H10O3	166.174	S4568	CCOC1=C(O)C=CC(=C1)C=O
Menthone	10458-14-7	-27.52	C10H18O	154.249	S3009	CC(C)C1CCC(C)CC1=O
Clofibrate	637-07-0	-27.45	C12H15ClO3	242.699	S1820	CCOC(=O)C(C)(C)OC1=CC=C(Cl)C=C1
Phensuximide	86-34-0	-27.38	C11H11NO2	189.211	S9457	CN1C(=O)CC(C1=O)C2=CC=CC=C2
Acetazolamide	59-66-5	-27.35	C4H6N4O3S2	222.245	S4506	CC(=O)NC1=NN=C(S1)[S](N)(=O)=O
4-Methylumbelliferone (4-MU)	90-33-5	-27.3	C10H8O3	176.169	S2256	CC1=CC(=O)OC2=C1C=CC(=C2)O
(?)-Norepinephrine	51-41-2	-27.3	C8H11NO3	169.178	S9507	NCC(O)C1=CC(=C(O)C=C1)O
Fluocinonide	356-12-7	-27.27	C26H32F2O7	494.525	S2608	CC(=O)OCC(=O)C12OC(C)(C)OC1CC3C4CC(F)C5=CC(=O)C=CC5(C)C4(F)C(O)CC23C
Droxidopa	23651-95-8	-27.26	C9H11NO5	213.187	S3041	NC(C(O)C1=CC(=C(O)C=C1)O)C(O)=O
Xylitol	87-99-0	-27.25	C5H12O5	152.146	S4546	OCC(O)C(O)C(O)CO
Aspartame	22839-47-0	-27.21	C14H18N2O5	294.303	S2036	COC(=O)C(CC1=CC=CC=C1)NC(=O)C(N)CC(O)=O
Carbendazim	10605-21-7	-27.16	C9H9N3O2	191.187	S3676	COC(=O)NC1=NC2=C([NH]1)C=CC=C2
Dithiothreitol (DTT)	12/3/3483	-27.13	C4H10O2S2	154.251	S6829	OC(CS)C(O)CS
Ethoxzolamide	452-35-7	-27.11	C9H10N2O3S2	258.317	S4326	CCOC1=CC=C2N=C(SC2=C1)[S](N)(=O)=O
Clopidol	2971-90-6	-27.06	C7H7Cl2NO	192.043	S4142	CC1=C(Cl)C(=C(Cl)C(=N1)C)O
Khellin	82-02-0	-27.04	C14H12O5	260.242	S5887	COC1=C2OC(=CC(=O)C2=C(OC)C3=C1OC=C3)C
Ornidazole	16773-42-5	-27.03	C7H10ClN3O3	219.626	S3121	CC1=NC=C([N]1CC(O)CCl)[N+]([O-])=O
DEET	134-62-3	-27.02	C12H17NO	191.269	S4521	CCN(CC)C(=O)C1=CC(=CC=C1)C
Sulindac	38194-50-2	-26.97	C20H17FO3S	356.411	S2007	CC1=C(CC(O)=O)C2=C(C=CC(=C2)F)\C1=C/C3=CC=C(C=C3)[S](C)=O
Mirogabalin (DS-5565)	1138245-13-2	-26.95	C12H19NO2	209.285	S6632	CCC1=CC2C(C1)CC2(CN)CC(O)=O
Amantadine	768-94-5	-26.92	C10H17N	151.249	S5499	N[C]12C[CH]3[CH2]C([CH2][CH](C3)C1)C2
Ganciclovir (BW 759)	82410-32-0	-26.86	C9H13N5O4	255.231	S1878	NC1=NC2=C(N=C[N]2COC(CO)CO)C(=O)N1
Melibiose	585-99-9	-26.81	C12H22O11	342.296	S4768	OCC1OC(OCC(O)C(O)C(O)C(O)C=O)C(O)C(O)C1O
Xylose	25990-60-7, 58-86-6	-26.78	C5H10O5	150.13	S2124	OCC(O)C(O)C(O)C=O
4-Phenylbutyric acid (4-PBA)	1821-12-1	-26.78	C10H12O2	164.201	S3592	OC(=O)CCCC1=CC=CC=C1
Obeticholic Acid	459789-99-2	-26.78	C26H44O4	420.625	S7660	CCC1C(O)C2C3CCC(C(C)CCC(O)=O)C3(C)CCC2C4(C)CCC(O)CC14
Sulfamethazine	57-68-1	-26.76	C12H14N4O2S	278.33	S3133	CC1=NC(=NC(=C1)C)N[S](=O)(=O)C2=CC=C(N)C=C2
Triamcinolone Acetonide	76-25-5	-26.74	C24H31FO6	434.498	S1628	CC1(C)OC2CC3C4CCC5=CC(=O)C=CC5(C)C4(F)C(O)CC3(C)C2(O1)C(=O)CO
p-Nitrobenzyl mesylate	39628-94-9	-26.68	C8H9NO5S	231.226	E1248	C[S;v6](=O)(=O)OCC1=CC=C(C=C1)[N;v5](=O)=O
5-Methoxytryptamine	608-07-1	-26.61	C11H14N2O	190.242	S6324	COC1=CC2=C([NH]C=C2CCN)C=C1
Pulegone	89-82-7	-26.56	C10H16O	152.233	S9140	CC1CCC(=C(C)C)C(=O)C1
Glucosamine	3416-24-8	-26.49	C6H13NO5	179.171	S6400	NC(C=O)C(O)C(O)C(O)CO
Artesunate (WR-256283)	88495-63-0	-26.46	C19H28O8	384.421	S2265	CC1CCC2C(C)C(OC3OC4(C)CCC1C23OO4)OC(=O)CCC(O)=O
Succinylsulfathiazole	116-43-8	-26.42	C13H13N3O5S2	355.389	S4585	OC(=O)CCC(=O)NC1=CC=C(C=C1)[S](=O)(=O)NC2=NC=CS2
Clobetasone butyrate	25122-57-0	-26.36	C26H32ClFO5	478.981	S6587	CCCC(=O)OC1(C(C)CC2C3CCC4=CC(=O)C=CC4(C)C3(F)C(=O)CC12C)C(=O)CCl
i-Inositol	87-89-8	-26.27	C6H12O6	180.156	S4530	OC1C(O)C(O)C(O)C(O)C1O
4-Aminohippuric Acid	61-78-9	-26.24	C9H10N2O3	194.187	S2883	NC1=CC=C(C=C1)C(=O)NCC(O)=O
Trichlormethiazide	133-67-5	-26.23	C8H8Cl3N3O4S2	380.656	S1667	N[S](=O)(=O)C1=C(Cl)C=C2NC(N[S](=O)(=O)C2=C1)C(Cl)Cl
(+)-Matrine	519-02-8	-26.2	C15H24N2O	248.364	S2322	O=C1CCCC2C3CCCN4CCCC(CN12)C34
Sulisobenzone	4065-45-6	-26.17	C14H12O6S	308.306	S4652	COC1=CC(=C(C=C1[S](O)(=O)=O)C(=O)C2=CC=CC=C2)O
(+/-)-Sulfinpyrazone	57-96-5	-26.13	C23H20N2O3S	404.481	S4628	O=C1C(CC[S](=O)C2=CC=CC=C2)C(=O)N(N1C3=CC=CC=C3)C4=CC=CC=C4
Furosemide (NSC 269420)	54-31-9	-26.12	C12H11ClN2O5S	330.744	S1603	N[S](=O)(=O)C1=C(Cl)C=C(NCC2=CC=CO2)C(=C1)C(O)=O
Artemisinin	63968-64-9	-26.02	C15H22O5	282.332	S1282	CC1CCC2C(C)C(=O)OC3OC4(C)CCC1C23OO4
Amitriptyline	50-48-6	-26.01	C20H23N	277.403	S5947	CN(C)CC\C=C1/C2=C(CCC3=CC=CC=C13)C=CC=C2
Ursodiol	128-13-2	-25.94	C24H40O4	392.572	S1643	CC(CCC(O)=O)C1CCC2C3C(O)CC4CC(O)CCC4(C)C3CCC12C
Doxifluridine	9/5/3094	-25.93	C9H11FN2O5	246.192	S2045	CC1OC(C(O)C1O)N2C=C(F)C(=O)NC2=O
Nalidixic acid	389-08-2	-25.93	C12H12N2O3	232.235	S2328	CCN1C=C(C(O)=O)C(=O)C2=C1N=C(C)C=C2
Oxtriphylline	4499-40-5	-25.75	C12H21N5O3	283.327	S9472	CN1C(=O)N(C)C2=C([N-]C=N2)C1=O.C[N+](C)(C)CCO
S-(+)-Ketoprofen	22161-81-5	-25.75	C16H14O3	254.281	S5192	CC(C(O)=O)C1=CC(=CC=C1)C(=O)C2=CC=CC=C2
Secnidazole	3366-95-8	-25.71	C7H11N3O3	185.181	S2537	CC(O)C[N]1C(=NC=C1[N+]([O-])=O)C
Methyldopa	555-30-6	-25.57	C10H13NO4	211.215	S1642	CC(N)(CC1=CC(=C(O)C=C1)O)C(O)=O
5-hydroxytryptophan (5-HTP)	56-69-9	-25.54	C11H12N2O3	220.225	S2374	NC(CC1=C[NH]C2=CC=C(O)C=C12)C(O)=O
Aspirin (NSC 27223)	50-78-2	-25.52	C9H8O4	180.157	S3017	CC(=O)OC1=C(C=CC=C1)C(O)=O
Ozagrel	82571-53-7	-25.51	C13H12N2O2	228.247	S2496	OC(=O)/C=C/C1=CC=C(C[N]2C=CN=C2)C=C1
Caryophyllene oxide	1139-30-6	-25.4	C15H24O	220.35	S3983	CC1(C)CC2C1CCC3(C)OC3CCC2=C
Desoximetasone	382-67-2	-25.4	C22H29FO4	376.462	S5685	CC1CC2C3CCC4=CC(=O)C=CC4(C)C3(F)C(O)CC2(C)C1C(=O)CO
Gabapentin	60142-96-3	-25.35	C9H17NO2	171.237	S2133	NCC1(CCCCC1)CC(O)=O
Mebrofenin	78266-06-5	-25.35	C15H19BrN2O5	387.226	S3587	CC1=C(Br)C(=C(NC(=O)CN(CC(O)=O)CC(O)=O)C(=C1)C)C
Oxiracetam	62613-82-5	-25.27	C6H10N2O3	158.155	S4270	NC(=O)CN1CC(O)CC1=O
Nateglinide	105816-04-4	-25.16	C19H27NO3	317.423	S2489	CC(C)C1CCC(CC1)C(=O)NC(CC2=CC=CC=C2)C(O)=O
Disulfiram (NSC 190940)	97-77-8	-25.12	C10H20N2S4	296.539	S1680	CCN(CC)C(=S)SSC(=S)N(CC)CC
Amcinonide	51022-69-6	-25.1	C28H35FO7	502.572	S5671	CC(=O)OCC(=O)C12OC3(CCCC3)OC1CC4C5CCC6=CC(=O)C=CC6(C)C5(F)C(O)CC24C
Alibendol	26750-81-2	-25.1	C13H17NO4	251.278	S1928	COC1=CC(=CC(=C1O)C(=O)NCCO)CC=C
Milrinone	78415-72-2	-25.08	C12H9N3O	211.219	S2484	CC1=C(C=C(C#N)C(=O)N1)C2=CC=NC=C2
Papain	9001-73-4	-25.05	C9H14N4O3	226.232	E0149	NCCC(=O)NC(CC1=CN=C[NH]1)C(O)=O
Dextrose	50-99-7	-25.03	C6H12O6	180.156	S2123	OCC(O)C(O)C(O)C(O)C=O
Bendazac L-lysine	81919-14-4	-24.95	C22H28N4O5	428.482	S5867	NCCCCC(N)C(O)=O.OC(=O)COC1=N[N](CC2=CC=CC=C2)C3=C1C=CC=C3
L-Fucose	2438-80-4	-24.89	C6H12O5	164.156	S9002	CC(O)C(O)C(O)C(O)C=O
Daphnetin	486-35-1	-24.86	C9H6O4	178.142	S2554	OC1=CC=C2C=CC(=O)OC2=C1O
Chloramine-T	127-65-1	-24.8	C7H7ClNNaO2S	227.644	S6403	CC1=CC=C(C=C1)[S](=O)(=O)N([Na])Cl
Invert sugar	8013-17-0	-24.77	C12H24O12	360.312	E0190	OCC(O)C(O)C(O)C(O)C=O.OCC(O)C(O)C(O)C(=O)CO
Triacetin	102-76-1	-24.76	C9H14O6	218.204	S4581	CC(=O)OCC(COC(C)=O)OC(C)=O
Nitrofural	59-87-0	-24.72	C6H6N4O4	198.136	S1644	NC(=O)N/N=C/C1=CC=C(O1)[N+]([O-])=O
Tretinoin (NSC 122758)	302-79-4	-24.69	C20H28O2	300.435	S1653	CC1=C(\C=C\C(C)=C\C=C\C(C)=C\C(O)=O)C(C)(C)CCC1
D-Mannose	3458-28-4	-24.67	C6H12O6	180.156	S5763	OCC1OC(O)C(O)C(O)C1O
Triptonide	38647-11-9	-24.64	C20H22O6	358.385	S9416	CC(C)C12OC1C3OC34C5(C)CCC6=C(COC6=O)C5CC7OC47C2=O
Paeonol	552-41-0	-24.63	C9H10O3	166.174	S2339	COC1=CC(=C(C=C1)C(C)=O)O
Thiabendazole	148-79-8	-24.58	C10H7N3S	201.248	S1739	[NH]1C2=C(C=CC=C2)N=C1C3=CSC=N3
2-Ethoxybenzamide	938-73-8	-24.55	C9H11NO2	165.189	S4524	CCOC1=C(C=CC=C1)C(N)=O
Proflavine	92-62-6	-24.46	C13H11N3	209.247	S5776	NC1=CC2=NC3=CC(=CC=C3C=C2C=C1)N
Didanosine	69655-05-6	-24.46	C10H12N4O3	236.227	S1702	OCC1CCC(O1)[N]2C=NC3=C2N=CNC3=O
Cyclophosphamide	50-18-0	-24.39	C7H15Cl2N2O2P	261.086	S1217	ClCCN(CCCl)[P]1(=O)NCCCO1
Nicorandil	65141-46-0	-24.34	C8H9N3O4	211.175	S1971	[O-][N+](=O)OCCNC(=O)C1=CC=CN=C1
Chloroambucil	305-03-3	-24.27	C14H19Cl2NO2	304.212	S4288	OC(=O)CCCC1=CC=C(C=C1)N(CCCl)CCCl
Carbamazepine	298-46-4	-24.24	C15H12N2O	236.269	S1693	NC(=O)N1C2=C(C=CC=C2)C=CC3=C1C=CC=C3
Acrivastine	87848-99-5	-24.21	C22H24N2O2	348.438	S5718	CC1=CC=C(C=C1)C(=C\CN2CCCC2)/C3=CC=CC(=N3)\C=C\C(O)=O
Seratrodast(AA-2414)	112665-43-7	-24.06	C22H26O4	354.439	S2072	CC1=C(C)C(=O)C(=C(C)C1=O)C(CCCCCC(O)=O)C2=CC=CC=C2
Ethacrynic Acid	58-54-8	-23.91	C13H12Cl2O4	303.138	S5561	CCC(=C)C(=O)C1=C(Cl)C(=C(OCC(O)=O)C=C1)Cl
Menadione (NSC 4170)	58-27-5	-23.87	C11H8O2	172.18	S1949	CC1=CC(=O)C2=CC=CC=C2C1=O
Biapenem	120410-24-4	-23.83	C15H18N4O4S	350.393	S1370	CC(O)C1C2C(C)C(=C(N2C1=O)C([O-])=O)SC3C[N]4C=NC=[N+]4C3
Pomalidomide (CC-4047)	19171-19-8	-23.8	C13H11N3O4	273.244	S1567	NC1=C2C(=O)N(C3CCC(=O)NC3=O)C(=O)C2=CC=C1
Tetracycline	60-54-8	-23.78	C22H24N2O8	444.435	S4490	CN(C)C1C2CC3C(=C(O)C4=C(C=CC=C4O)C3(C)O)C(=O)C2(O)C(=C(C(N)=O)C1=O)O
(-)-Menthone	14073-97-3	-23.66	C10H18O	154.249	E4118	CC(C)C1CCC(C)CC1=O
Cilastatin	82009-34-5	-23.59	C16H26N2O5S	358.453	S5621	CC1(C)CC1C(=O)N\C(=C/CCCCSCC(N)C(O)=O)C(O)=O
Olmesartan	144689-24-7	-23.5	C24H26N6O3	446.502	S5581	CCCC1=NC(=C([N]1CC2=CC=C(C=C2)C3=C(C=CC=C3)C4=NN=N[NH]4)C(O)=O)C(C)(C)O
ATP	56-65-5	-23.26	C10H16N5O13P3	507.181	S5260	NC1=C2N=C[N](C3OC(CO[P](O)(=O)O[P](O)(=O)O[P](O)(O)=O)C(O)C3O)C2=NC=N1
Candesartan (CV-11974)	139481-59-7	-23.22	C24H20N6O3	440.454	S1578	CCOC1=NC2=C([N]1CC3=CC=C(C=C3)C4=CC=CC=C4C5=N[NH]N=N5)C(=CC=C2)C(O)=O
Gramine	87-52-5	-23.09	C11H14N2	174.242	S2304	CN(C)CC1=C[NH]C2=C1C=CC=C2
Sulfamethizole	144-82-1	-23.06	C9H10N4O2S2	270.331	S1957	CC1=NN=C(N[S](=O)(=O)C2=CC=C(N)C=C2)S1
Perflubron	423-55-2	-23.06	C8BrF17	498.962	S3501	FC(F)(F)C(F)(F)C(F)(F)C(F)(F)C(F)(F)C(F)(F)C(F)(F)C(F)(F)Br
Diiodohydroxyquinoline	83-73-8	-23.05	C9H5I2NO	396.951	S4565	OC1=C(I)C=C(I)C2=CC=CN=C12
Dydrogesterone	152-62-5	-23.03	C21H28O2	312.446	S4097	CC(=O)C1CCC2C3C=CC4=CC(=O)CCC4(C)C3CCC12C
Zoledronic acid (ZOL 446)	118072-93-8	-23.03	C5H10N2O7P2	272.09	S1314	OC(C[N]1C=CN=C1)([P](O)(O)=O)[P](O)(O)=O
Stavudine (d4T)	3056-17-5	-23.02	C10H12N2O4	224.213	S1398	CC1=CN(C2OC(CO)C=C2)C(=O)NC1=O
Dicoumarol	66-76-2	-22.97	C19H12O6	336.295	S4299	OC1=C(CC2=C(O)C3=C(OC2=O)C=CC=C3)C(=O)OC4=CC=CC=C14
N-Acetyl-L-tyrosine	537-55-3	-22.89	C11H13NO4	223.225	S6316	CC(=O)NC(CC1=CC=C(O)C=C1)C(O)=O
Flufenamic acid	530-78-9	-22.77	C14H10F3NO2	281.23	S4268	OC(=O)C1=CC=CC=C1NC2=CC=CC(=C2)C(F)(F)F
N-Acetylglucosamine	7512-17-6	-22.77	C8H15NO6	221.208	S6257	CC(=O)NC(C=O)C(O)C(O)C(O)CO
Balsalazide	80573-04-2	-22.77	C17H15N3O6	357.317	S4842	OC(=O)CCNC(=O)C1=CC=C(C=C1)N=NC2=CC(=C(O)C=C2)C(O)=O
Amoxicillin	26787-78-0	-22.75	C16H19N3O5S	365.404	S3015	CC1(C)SC2C(NC(=O)C(N)C3=CC=C(O)C=C3)C(=O)N2C1C(O)=O
Asiatic Acid	464-92-6	-22.71	C30H48O5	488.699	S2266	CC1CCC2(CCC3(C)C(=CCC4C5(C)CC(O)C(O)C(C)(CO)C5CCC34C)C2C1C)C(O)=O
D-Ribose	50-69-1	-22.7	C5H10O5	150.13	S5544	OCC(O)C(O)C(O)C=O
Tranexamic Acid	1197-18-8	-22.68	C8H15NO2	157.21	S1875	NCC1CCC(CC1)C(O)=O
Dehydrocholic acid	81-23-2	-22.65	C24H34O5	402.524	S4562	CC(CCC(O)=O)C1CCC2C3C(CC(=O)C12C)C4(C)CCC(=O)CC4CC3=O
o-Phenanthroline	66-71-7	-22.65	C12H8N2	180.205	S6830	C1=CN=C2C(=C1)C=CC3=CC=CN=C23
D-Phenylalanine	673-06-3	-22.61	C9H11NO2	165.189	S4153	NC(CC1=CC=CC=C1)C(O)=O
Propylthiouracil	51-52-5	-22.54	C7H10N2OS	170.232	S1988	CCCC1=CC(=O)NC(=S)N1
Entecavir	142217-69-4	-22.53	C12H15N5O3	277.279	S5246	NC1=NC(=O)C2=C(N1)[N](C=N2)C3CC(O)C(CO)C3=C
Gemfibrozil	25812-30-0	-22.52	C15H22O3	250.333	S1729	CC1=CC(=C(C)C=C1)OCCCC(C)(C)C(O)=O
Desonide	638-94-8	-22.41	C24H32O6	416.507	S1701	CC1(C)OC2CC3C4CCC5=CC(=O)C=CC5(C)C4C(O)CC3(C)C2(O1)C(=O)CO
Rhamnose	3615-41-6	-22.4	C6H12O5	164.156	E0245	CC(O)C(O)C(O)C(O)C=O
Suprofen	40828-46-4	-22.35	C14H12O3S	260.308	S1761	CC(C(O)=O)C1=CC=C(C=C1)C(=O)C2=CC=CS2
Piroxicam	36322-90-4	-22.33	C15H13N3O4S	331.346	S1713	CN1C(=C(O)C2=C(C=CC=C2)[S]1(=O)=O)C(=O)NC3=NC=CC=C3
L-Xylose	609-06-3	-22.22	C5H10O5	150.13	S5830	OCC(O)C(O)C(O)C=O
Sulfachloropyridazine	80-32-0	-22.19	C10H9ClN4O2S	284.722	S3708	NC1=CC=C(C=C1)[S](=O)(=O)NC2=CC=C(Cl)N=N2
Gluconolactone	90-80-2	-21.97	C6H10O6	178.14	S4676	OCC1OC(=O)C(O)C(O)C1O
Dehydroacetic acid	520-45-6	-21.93	C8H8O4	168.147	S4522	CC(=O)C1C(=O)OC(=CC1=O)C
Methyl Aminolevulinate Hydrochloride	79416-27-6	-21.91	C6H12ClNO3	181.617	S5372	Cl.COC(=O)CCC(=O)CN
Tryptamine	61-54-1	-21.82	C10H12N2	160.216	S3627	NCCC1=C[NH]C2=CC=CC=C12
Ketorolac	74103-06-3	-21.81	C15H13NO3	255.269	S1646	OC(=O)C1CC[N]2C1=CC=C2C(=O)C3=CC=CC=C3
Fudosteine	13189-98-5	-21.78	C6H13NO3S	179.237	S2129	NC(CSCCCO)C(O)=O
Ketoprofen	22071-15-4	-21.77	C16H14O3	254.281	S1645	CC(C(O)=O)C1=CC(=CC=C1)C(=O)C2=CC=CC=C2
Linalyl Acetate	115-95-7	-21.72	C12H20O2	196.286	E0148	CC(C)=CCCC(C)(OC(C)=O)C=C
Busulfan (NSC-750)	55-98-1	-21.69	C6H14O6S2	246.302	S1692	C[S](=O)(=O)OCCCCO[S](C)(=O)=O
Butylated hydroxytoluene	128-37-0	-21.68	C15H24O	220.35	S6202	CC1=CC(=C(O)C(=C1)C(C)(C)C)C(C)(C)C
Baicalin (NSC-661431)	21967-41-9	-21.67	C21H18O11	446.361	S2269	OC1C(O)C(OC(C1O)C(O)=O)OC2=C(O)C(=C3C(=O)C=C(OC3=C2)C4=CC=CC=C4)O
Tafamidis	594839-88-0	-21.67	C14H7Cl2NO3	308.116	S6465	OC(=O)C1=CC=C2N=C(OC2=C1)C3=CC(=CC(=C3)Cl)Cl
DL-Arginine	7200-25-1	-21.55	C6H14N4O2	174.201	S5549	NC(CCCNC(N)=N)C(O)=O
Methyl 4-hydroxybenzoate	99-76-3	-21.4	C8H8O3	152.147	S3985	COC(=O)C1=CC=C(O)C=C1
Hyaluronic acid	9004-61-9	-21.37	C14H21NO12R	395.316	S5865	CC(=O)NC1C(O[*])C(O)C(CO)OC1OC2C(O)C(O)C(O[*])OC2C(O)=O
Ramatroban	116649-85-5	-21.36	C21H21FN2O4S	416.466	S5286	OC(=O)CC[N]1C2=C(CC(CC2)N[S](=O)(=O)C3=CC=C(F)C=C3)C4=CC=CC=C14
Pikamilone	34562-97-5	-21.3	C10H12N2O3	208.214	S5363	OC(=O)CCCNC(=O)C1=CN=CC=C1
Biotin (Vitamin B7)	58-85-5	-21.29	C10H16N2O3S	244.311	S3130	OC(=O)CCCCC1SCC2NC(=O)NC12
Benzenesulfonamide	98-10-2	-21.19	C6H7NO2S	157.19	S4725	N[S](=O)(=O)C1=CC=CC=C1
Meticrane	1084-65-7	-21.07	C10H13NO4S2	275.345	S4339	CC1=C(C=C2C(=C1)CCC[S]2(=O)=O)[S](N)(=O)=O
Phenylglyoxylic acid	611-73-4	-20.97	C8H6O3	150.131	S6053	OC(=O)C(=O)C1=CC=CC=C1
Chlorobutanol	57-15-8	-20.95	C4H7Cl3O	177.457	S3705	CC(C)(O)C(Cl)(Cl)Cl
Methyl salicylate	119-36-8	-20.9	C8H8O3	152.147	S3756	COC(=O)C1=C(O)C=CC=C1
Dehydroandrographolide Succinate	786593-06-4	-20.86	C28H36O10	532.579	S9224	CC1(COC(=O)CCC(O)=O)C(CCC2(C)C1CCC(=C)C2\C=C\C3=CCOC3=O)OC(=O)CCC(O)=O
Daidzein	486-66-8	-20.83	C15H10O4	254.238	S1849	OC1=CC=C(C=C1)C2=COC3=CC(=CC=C3C2=O)O
Argatroban (MCI-9038)	74863-84-6	-20.8	C23H36N6O5S	508.634	S2069	CC1CCN(C(C1)C(O)=O)C(=O)C(CCCNC(N)=N)N[S](=O)(=O)C2=CC=CC3=C2NCC(C)C3
Choline Fenofibrate	856676-23-8	-20.74	C22H28ClNO5	421.914	S5812	CC(C)(OC1=CC=C(C=C1)C(=O)C2=CC=C(Cl)C=C2)C([O-])=O.C[N+](C)(C)CCO
Flumequine	42835-25-6	-20.64	C14H12FNO3	261.248	S3181	CC1CCC2=C3N1C=C(C(O)=O)C(=O)C3=CC(=C2)F
2,6-Dihydroxypurine	69-89-6	-20.41	C5H4N4O2	152.111	S3693	O=C1NC(=O)C2=C(N1)N=C[NH]2
Nitisinone	104206-65-7	-20.27	C14H10F3NO5	329.228	S5325	[O-][N+](=O)C1=CC(=CC=C1C(=O)C2C(=O)CCCC2=O)C(F)(F)F
Isradipine	75695-93-1	-20.27	C19H21N3O5	371.387	S1662	COC(=O)C1=C(C)NC(=C(C1C2=CC=CC3=NON=C23)C(=O)OC(C)C)C
Cefotaxime	63527-52-6	-20.13	C16H17N5O7S2	455.465	S4720	CO\N=C(/C(=O)NC1C2SCC(=C(N2C1=O)C(O)=O)COC(C)=O)C3=CSC(=N3)N
Clinofibrate	30299-08-2	-20.08	C28H36O6	468.582	S2664	CCC(C)(OC1=CC=C(C=C1)C2(CCCCC2)C3=CC=C(OC(C)(CC)C(O)=O)C=C3)C(O)=O
Tolfenamic Acid	13710-19-5	-20.07	C14H12ClNO2	261.704	S1959	CC1=C(Cl)C=CC=C1NC2=C(C=CC=C2)C(O)=O
Rebamipide	90098-04-7	-19.87	C19H15ClN2O4	370.786	S2032	OC(=O)C(CC1=CC(=O)NC2=C1C=CC=C2)NC(=O)C3=CC=C(Cl)C=C3
Uridine 5'-monophosphate	58-97-9	-19.66	C9H13N2O9P	324.181	S9451	OC1C(O)C(OC1CO[P](O)(O)=O)N2C=CC(=O)NC2=O
Phthalylsulfacetamide	131-69-1	-19.62	C16H14N2O6S	362.357	S4365	CC(=O)N[S](=O)(=O)C1=CC=C(NC(=O)C2=C(C=CC=C2)C(O)=O)C=C1
L-(+)-Arabinose	5328-37-0	-19.48	C5H10O5	150.13	S6346	OCC(O)C(O)C(O)C=O
Tolbutamide?(HLS 831)	64-77-7	-19.45	C12H18N2O3S	270.348	S2443	CCCCNC(=O)N[S](=O)(=O)C1=CC=C(C)C=C1
9-Aminoacridine	90-45-9	-19.36	C13H10N2	194.232	S4303	NC1=C2C=CC=CC2=NC3=CC=CC=C13
Allantoin	97-59-6	-19.33	C4H6N4O3	158.115	S3856	NC(=O)NC1NC(=O)NC1=O
Laropiprant	571170-77-9	-19.27	C21H19ClFNO4S	435.896	E2873	C[S](=O)(=O)C1=C2[N](CC3=CC=C(Cl)C=C3)C4=C(CCC4CC(O)=O)C2=CC(=C1)F
6-Mercaptopurine (6-MP) Monohydrate	6112-76-1	-19.23	C5H6N4OS	170.192	S4504	O.S=C1N=CNC2=C1[NH]C=N2
Citiolone	1195-16-0	-18.95	C6H9NO2S	159.206	S4558	CC(=O)NC1CCSC1=O
Mycophenolic acid	24280-93-1	-18.69	C17H20O6	320.337	S2487	COC1=C(C)C2=C(C(=C1C\C=C(/C)CCC(O)=O)O)C(=O)OC2
D-Gluconic acid	526-95-4	-18.42	C6H12O7	196.155	S3595	OCC(O)C(O)C(O)C(O)C(O)=O
Thioguanine (NSC 752)	154-42-7	-18.39	C5H5N5S	167.192	S1774	NC1=NC(=S)C2=C(N1)N=C[NH]2
Psoralen	66-97-7	-18.33	C11H6O3	186.164	S4737	O=C1OC2=C(C=C1)C=C3C=COC3=C2
Sulfanilamide	63-74-1	-18.14	C6H8N2O2S	172.205	S1685	NC1=CC=C(C=C1)[S](N)(=O)=O
Iodoacetamide	144-48-9	-17.89	C2H4INO	184.964	S9827	NC(=O)CI
Carzenide	138-41-0	-17.71	C7H7NO4S	201.2	S4556	N[S](=O)(=O)C1=CC=C(C=C1)C(O)=O
Ferulic Acid	1135-24-6	-17.61	C10H10O4	194.184	S2300	COC1=CC(=CC=C1O)\C=C\C(O)=O
Entacapone	130929-57-6	-17.39	C14H15N3O5	305.286	S3147	CCN(CC)C(=O)\C(=C\C1=CC(=C(O)C(=C1)O)[N+]([O-])=O)C#N
Cytidine	65-46-3	-17.37	C9H13N3O5	243.217	S2053	NC1=NC(=O)N(C=C1)C2OC(CO)C(O)C2O
Eslicarbazepine Acetate	236395-14-5	-17.28	C17H16N2O3	296.321	S4657	CC(=O)OC1CC2=C(C=CC=C2)N(C(N)=O)C3=C1C=CC=C3
Telbivudine	3424-98-4	-17.07	C10H14N2O5	242.229	S1651	CC1=CN(C2CC(O)C(CO)O2)C(=O)NC1=O
Nitroxoline	4008-48-4	-16.99	C9H6N2O3	190.156	S4591	OC1=CC=C(C2=CC=CN=C12)[N+]([O-])=O
Theophylline-7-acetic acid	652-37-9	-16.94	C9H10N4O4	238.2	S3988	CN1C(=O)N(C)C2=C([N](CC(O)=O)C=N2)C1=O
Caffeic Acid	331-39-5	-16.78	C9H8O4	180.157	S2277	OC(=O)/C=C/C1=CC=C(O)C(=C1)O
Chenodeoxycholic Acid	474-25-9	-16.66	C24H40O4	392.572	S1843	CC(CCC(O)=O)C1CCC2C3C(O)CC4CC(O)CCC4(C)C3CCC12C
ADP	58-64-0	-16.52	C10H15N5O10P2	427.201	S9368	NC1=NC=NC2=C1N=C[N]2C3OC(CO[P](O)(=O)O[P](O)(O)=O)C(O)C3O
7-Aminocephalosporanic acid	957-68-6	-16.32	C10H12N2O5S	272.278	S2530	CC(=O)OCC1=C(N2C(SC1)C(N)C2=O)C(O)=O
Triflusal	322-79-2	-16.03	C10H7F3O4	248.155	S3200	CC(=O)OC1=CC(=CC=C1C(O)=O)C(F)(F)F
Halothane	151-67-7	-15.88	C2HBrClF3	197.382	S4570	FC(F)(F)C(Cl)Br
Protocatechuic acid	99-50-3	-15.76	C7H6O4	154.12	S3975	OC(=O)C1=CC(=C(O)C=C1)O
p-Coumaric Acid	501-98-4	-15.76	C9H8O3	164.158	S4759	OC(=O)\C=C\C1=CC=C(O)C=C1
Captopril	62571-86-2	-15.63	C9H15NO3S	217.285	S2051	CC(CS)C(=O)N1CCCC1C(O)=O
Ala-Gln	39537-23-0	-15.05	C8H15N3O4	217.222	S5801	CC(N)C(=O)NC(CCC(N)=O)C(O)=O
Diclofenac acid	15307-86-5	-14.86	C14H11Cl2NO2	296.149	S6073	OC(=O)CC1=C(NC2=C(Cl)C=CC=C2Cl)C=CC=C1
Tirapazamine	27314-97-2	-14.79	C7H6N4O2	178.148	S2426	NC1=[N+]([O-])C2=CC=CC=C2[N+](=N1)[O-]
Lumiracoxib	220991-20-8	-14.74	C15H13ClFNO2	293.721	S2903	CC1=CC=C(NC2=C(Cl)C=CC=C2F)C(=C1)CC(O)=O
6-Acetamidohexanoic acid	57-08-9	-14.48	C8H15NO3	173.21	S4534	CC(=O)NCCCCCC(O)=O
Halazone	80-13-7	-14.25	C7H5Cl2NO4S	270.09	S6440	OC(=O)C1=CC=C(C=C1)[S](=O)(=O)N(Cl)Cl
Gallic acid	149-91-7	-14.2	C7H6O5	170.12	S4603	OC(=O)C1=CC(=C(O)C(=C1)O)O
Phthalic acid	88-99-3	-14.15	C8H6O4	166.131	S6215	OC(=O)C1=CC=CC=C1C(O)=O
Acetylleucine	99-15-0	-14	C8H15NO3	173.21	S4514	CC(C)CC(NC(C)=O)C(O)=O
Tricine	4/1/5704	-13.8	C6H13NO5	179.171	E2638	OCC(CO)(CO)NCC(O)=O
Sulbactam	68373-14-8	-13.63	C8H11NO5S	233.242	S1958	CC1(C)C(N2C(CC2=O)[S]1(=O)=O)C(O)=O
Laquinimod	248281-84-7	-13.18	C19H17ClN2O3	356.803	S2787	CCN(C(=O)C1=C(O)C2=C(C=CC=C2Cl)N(C)C1=O)C3=CC=CC=C3
Tiopronin	2/2/1953	-11.78	C5H9NO3S	163.195	S2062	CC(S)C(=O)NCC(O)=O
Pranoprofen	52549-17-4	-11.33	C15H13NO3	255.269	S1960	CC(C(O)=O)C1=CC2=C(OC3=NC=CC=C3C2)C=C1
Cefixime	79350-37-1	-11.05	C16H15N5O7S2	453.45	S4596	NC1=NC(=CS1)C(=N/OCC(O)=O)/C(=O)NC2C3SCC(=C(N3C2=O)C(O)=O)C=C
Lawsone	83-72-7	-11.03	C10H6O3	174.153	S3858	OC1=CC(=O)C2=C(C=CC=C2)C1=O
Zaltoprofen	74711-43-6	-10.99	C17H14O3S	298.356	S3008	CC(C(O)=O)C1=CC2=C(SC3=CC=CC=C3C(=O)C2)C=C1
Oxaceprol	33996-33-7	-10.44	C7H11NO4	173.167	S3997	CC(=O)N1CC(O)CC1C(O)=O
ETC-1002	738606-46-7	-10.42	C19H36O5	344.486	S7953	CC(C)(CCCCCC(O)CCCCCC(C)(C)C(O)=O)C(O)=O
Orotic acid (6-Carboxyuracil)	65-86-1	-9.87	C5H4N2O4	156.096	S2336	OC(=O)C1=CC(=O)NC(=O)N1
Sodium dehydroacetate	4418-26-2	-9.87	C8H7NaO4	190.129	S6235	[Na+].CC(=O)C1=C([O-])C=C(C)OC1=O
Acipimox	51037-30-0	-9.85	C6H6N2O3	154.123	S1806	CC1=CN=C(C=[N+]1[O-])C(O)=O
Pidotimod	121808-62-6	-9.59	C9H12N2O4S	244.268	S3106	OC(=O)C1CSCN1C(=O)C2CCC(=O)N2
Ferrous Bisglycinate	20150-34-9	-7.23	C4H4FeN2O4	199.931	S6449	C(C(=O)[O-])N.C(C(=O)[O-])N.[Fe+2]
Oxytetracycline (Terramycin)	79-57-2	-1.03	C22H24N2O9	460.434	S1773	CN(C)C1C2C(O)C3C(=C(O)C4=C(C=CC=C4O)C3(C)O)C(=O)C2(O)C(=O)C(=C1O)C(N)=O
Favipiravir (T-705)	259793-96-9	-0.34	C5H4FN3O2	157.103	S7975	NC(=O)C1=NC(=CN=C1O)F
Etidronate	2809-21-4	0.95	C2H8O7P2	206.028	S1857	CC(O)([P](O)(O)=O)[P](O)(O)=O
Terephthalic acid	100-21-0	2.51	C8H6O4	166.131	S6251	OC(=O)C1=CC=C(C=C1)C(O)=O
D-(-)-Tartaric acid	147-71-7	2.64	C4H6O6	150.087	S3134	OC(C(O)C(O)=O)C(O)=O
Tartaric acid	87-69-4	5.27	C4H6O6	150.087	S6233	OC(C(O)C(O)=O)C(O)=O
Piperazine adipate	142-88-1	6.42	C10H20N2O4	232.277	S4443	OC(=O)CCCCC(O)=O.C1CNCCN1
Carglumic Acid	1188-38-1	9.56	C6H10N2O5	190.154	S5301	NC(=O)NC(CCC(O)=O)C(O)=O
Succimer	304-55-2	10.58	C4H6O4S2	182.218	S4692	OC(=O)C(S)C(S)C(O)=O
DL-Tartaric acid	133-37-9, 526-83-0	10.8	C4H6O6	150.087	S2997	OC(C(O)C(O)=O)C(O)=O
Citric acid	77-92-9	14.69	C6H8O7	192.124	S5761	OC(=O)CC(O)(CC(O)=O)C(O)=O
Sodium citrate	68-04-2	14.71	C6H5Na3O7	258.069	S9489	[Na+].[Na+].[Na+].OC(CC([O-])=O)(CC([O-])=O)C([O-])=O
Iron Dextran	9004-66-4	16.15	FeH2O4S	153.923	S6987	[Fe].O[S](O)(=O)=O
