# Supplementary material for: Non-Catalytic Inhibitors of the p38/MK2 Interface: Repurposing Approved Drugs to Target Neuroinflammation in Alzheimer’s Disease
Source: J Med Chem. 2025 Dec 5;68(24):25866–80. doi: 10.1021/acs.jmedchem.5c01425 (PMC12751014; doi:10.1021/acs.jmedchem.5c01425)
Supplement: Supplementary file 3 [file jm5c01425_si_003.csv]

Name	Pct of control	620 nm Fold over Control	CatalogNumber	FDA approved	MW	PubChem CID	CAS	IUPAC	SMILES	Title	MPO	BPI	logD	TPSA	Heavy atoms	QPlogPo/w	HBD	HBA	Highest pKa (>6)	QPlogBB	CNS Score	Oral Absorption (%)	MDCK Permeability	QPlogKp	QPPCaco (Caco-2 Permeability)
PHT-427	-2.49	0.94	S1556		409.61	44240850	1191951-57-1	4-dodecyl-N-(1,3,4-thiadiazol-2-yl)benzenesulfonamide	CCCCCCCCCCCCC1=CC=C(C=C1)S(=O)(=O)NC2=NN=CS2	PHT-427	1.55	1.805982378	3.80827504	78.1	27	4.56	1	6.5		-1.36	-2	100	600.2	-1.98	690.7
Pranlukast	6.64	0.97	S1829	approved	481.5	115100	103177-37-3	N-[4-oxo-2-(2H-tetrazol-5-yl)chromen-7-yl]-4-(4-phenylbutoxy)benzamide	C1=CC=C(C=C1)CCCCOC2=CC=C(C=C2)C(=O)NC3=CC4=C(C=C3)C(=O)C=C(O4)C5=NNN=N5	Pranlukast	0.53	0.587129645	3.020429748	142.9	36	3.87	2	8.75	12.76	-2.84	-2	80.9	22.1	-3.38	56.4
Sodium Nitroprusside	7.21	0.42	S4059	approved	261.92	11963579	14402-89-2	disodium;iron(4+);nitroxyl anion;pentacyanide	[C-]#N.[C-]#N.[C-]#N.[C-]#N.[C-]#N.[N-]=O.[Na+].[Na+].[Fe+4]	Sodium Nitroprusside	0		0.767629502		15
Nilotinib (AMN-107)	8.91	0.65	S1033	approved	529.52	644241	641571-10-0	4-methyl-N-[3-(4-methylimidazol-1-yl)-5-(trifluoromethyl)phenyl]-3-[(4-pyridin-3-ylpyrimidin-2-yl)amino]benzamide	CC1=C(C=C(C=C1)C(=O)NC2=CC(=CC(=C2)C(F)(F)F)N3C=C(N=C3)C)NC4=NC=CC(=N4)C5=CN=CC=C5	Nilotinib (AMN-107)	0.33	0.884886485	3.219836454	93.3	39	5.3	2	8	16.07	-1.07	-2	79.7	586	-2.14	458.3
AST-1306	9.2	1.01	S2185		621.08	25027665	1050500-29-2	N-[4-[3-chloro-4-[(3-fluorophenyl)methoxy]anilino]quinazolin-6-yl]prop-2-enamide;4-methylbenzenesulfonic acid	CC1=CC=C(C=C1)S(=O)(=O)O.C=CC(=O)NC1=CC2=C(C=C1)N=CN=C2NC3=CC(=C(C=C3)OCC4=CC(=CC=C4)F)Cl	AST-1306	1.01	1.012092838	3.233535407	74.3	43	5.64	2	5.75	13.66	-0.61	0	100	2987.8	-0.74	1465.3
LDN-212854	10.08	0.95	S7147		406.48	60182388	1432597-26-6	5-[6-(4-piperazin-1-ylphenyl)pyrazolo[1,5-a]pyrimidin-3-yl]quinoline	C1CN(CCN1)C2=CC=C(C=C2)C3=CN4C(=C(C=N4)C5=C6C=CC=NC6=CC=C5)N=C3	LDN-212854	2.49	1.498647055	2.838587386	61.1	31	4.34	1	5.5	8.84	-0.13	1	96.5	144.9	-3.71	292.4
Anidulafungin (LY303366)	11.45	0.98	S4286		1140.24	166548	166663-25-8	N-[(3S,6S,9S,11R,15S,18S,20R,21R,24S,25S,26S)-6-[(1S,2S)-1,2-dihydroxy-2-(4-hydroxyphenyl)ethyl]-11,20,21,25-tetrahydroxy-3,15-bis[(1R)-1-hydroxyethyl]-26-methyl-2,5,8,14,17,23-hexaoxo-1,4,7,13,16,22-hexazatricyclo[22.3.0.09,13]heptacosan-18-yl]-4-[4-(4-pentoxyphenyl)phenyl]benzamide	CCCCCOC1=CC=C(C=C1)C2=CC=C(C=C2)C3=CC=C(C=C3)C(=O)NC4CC(C(NC(=O)C5C(C(CN5C(=O)C(NC(=O)C(NC(=O)C6CC(CN6C(=O)C(NC4=O)C(C)O)O)C(C(C7=CC=C(C=C7)O)O)O)C(C)O)C)O)O)O	Anidulafungin (LY303366)	1	0.063444805	1.962893459	377.3	82	1.4	6	25.6		-7.44	-2	0	0.4	-3.91	0.2
GW4064	16.46	1.07	S2782		542.84	9893571	278779-30-9	3-[(E)-2-[2-chloro-4-[[3-(2,6-dichlorophenyl)-5-propan-2-yl-1,2-oxazol-4-yl]methoxy]phenyl]ethenyl]benzoic acid	CC(C)C1=C(C(=NO1)C2=C(C=CC=C2Cl)Cl)COC3=CC(=C(C=C3)C=CC4=CC(=CC=C4)C(=O)O)Cl	GW4064	0.81	1.312914321	3.913535007	82.8	36	7.86	1	4.25		-1.18	-2	83.7	432.2	-2.11	111.6
SGI-1027	17.73	0.53	S7276		461.52	24858111	1020149-73-8	N-[4-[(2-amino-6-methylpyrimidin-4-yl)amino]phenyl]-4-(quinolin-4-ylamino)benzamide	CC1=CC(=NC(=N1)N)NC2=CC=C(C=C2)NC(=O)C3=CC=C(C=C3)NC4=CC=NC5=CC=CC=C54	SGI-1027	0.27	0.783665561	3.263967061	119	35	4.06	5	7	14.18	-2.13	-2	90	67	-2.4	157.3
Alfuzosin HCl	17.9	0.91	S1409	approved	425.91	71764	81403-68-1	N-[3-[(4-amino-6,7-dimethoxyquinazolin-2-yl)-methylamino]propyl]oxolane-2-carboxamide;hydrochloride	CN(CCCNC(=O)C1CCCO1)C2=NC3=CC(=C(C=C3C(=N2)N)OC)OC.Cl	Alfuzosin HCl	1.77	0.713244711	2.165624916	104.7	29	2.03	3	8.7	14.38	-0.95	-1	90.8	580.1	-2.07	796.3
C646	17.96	0.66	S7152		445.42	1285941	328968-36-1	4-[(4Z)-4-[[5-(4,5-dimethyl-2-nitrophenyl)furan-2-yl]methylidene]-3-methyl-5-oxopyrazol-1-yl]benzoic acid	CC1=CC(=C(C=C1C)[N+](=O)[O-])C2=CC=C(O2)C=C3C(=NN(C3=O)C4=CC=C(C=C4)C(=O)O)C	C646	1.09	0.577642515	2.626771572	137.8	33	3.93	1	7		-2.4	-2	69.1	5.2	-4.63	11.8
IOWH032	20.19	1.03	S7329		545.18	44241539	1191252-49-9	3-(3,5-dibromo-4-oxocyclohexa-2,5-dien-1-ylidene)-N-[(4-phenoxyphenyl)methyl]-1,2,4-oxadiazole-5-carboxamide	C1=CC=C(C=C1)OC2=CC=C(C=C2)CNC(=O)C3=NC(=C4C=C(C(=O)C(=C4)Br)Br)NO3	IOWH032	1.33	1.045059178	3.336873954	103	31	4.63	2	6.5	6.37	-1.19	-2	87	1116.2	-2.19	367.1
Degrasyn (WP1130)	20.27	0.94	S2243		384.27	11222830	856243-80-6	(E)-3-(6-bromopyridin-2-yl)-2-cyano-N-[(1S)-1-phenylbutyl]prop-2-enamide	CCCC(C1=CC=CC=C1)NC(=O)C(=CC2=NC(=CC=C2)Br)C#N	Degrasyn (WP1130)	2.27	2.08667506	3.470557959	69.3	24	4.39	1	5	9.27	-0.66	0	100	1806.9	-1.23	1398.7
Tubacin	20.35	1.08	S2239		721.86	6675804	537049-40-4	N-[4-[(2R,4R,6S)-4-[(4,5-diphenyl-1,3-oxazol-2-yl)sulfanylmethyl]-6-[4-(hydroxymethyl)phenyl]-1,3-dioxan-2-yl]phenyl]-N'-hydroxyoctanediamide	C1C(OC(OC1C2=CC=C(C=C2)CO)C3=CC=C(C=C3)NC(=O)CCCCCCC(=O)NO)CSC4=NC(=C(O4)C5=CC=CC=C5)C6=CC=CC=C6	Tubacin	0	0.472803304	3.889469101	158.2	52	5.61	4	13.8	14.29	-3.87	-2	58.9	24.8	-2.54	24.9
Deltarasin	21.23	0.91	S7224		603.75	73292904	1440898-61-2	1-benzyl-2-[4-[(2S)-2-(2-phenylbenzimidazol-1-yl)-2-piperidin-4-ylethoxy]phenyl]benzimidazole	C1CNCCC1C(COC2=CC=C(C=C2)C3=NC4=CC=CC=C4N3CC5=CC=CC=C5)N6C7=CC=CC=C7N=C6C8=CC=CC=C8	Deltarasin	1.45	2.120134844	4.944578484	50.7	46	8.18	1	5.25	10.05	-0.04	1	100	357	-1.83	673.5
ML347	23.18	0.82	S7148		352.39	44577753	1062368-49-3	5-[6-(4-methoxyphenyl)pyrazolo[1,5-a]pyrimidin-3-yl]quinoline	COC1=CC=C(C=C1)C2=CN3C(=C(C=N3)C4=C5C=CC=NC5=CC=C4)N=C2	ML347	2.8	2.481803957	3.337033601	49.8	27	4.75	0	3.75		-0.21	0	100	1241.8	-0.9	2343.2
Terazosin HCl	23.32	0.96	S2059	approved	459.92	63016	70024-40-7	[4-(4-amino-6,7-dimethoxyquinazolin-2-yl)piperazin-1-yl]-(oxolan-2-yl)methanone;dihydrate;hydrochloride	COC1=C(C=C2C(=C1)C(=NC(=N2)N3CCN(CC3)C(=O)C4CCCO4)N)OC.O.O.Cl	Terazosin HCl	2.14	0.495816348	1.512438187	98.4	31	1.68	2	9.2	14.15	-0.73	-1	88	544.2	-2.71	727.7
SH-4-54	24.08	1.02	S7337		610.59	72188643	1456632-40-8	4-[(4-cyclohexylphenyl)methyl-[2-[methyl-(2,3,4,5,6-pentafluorophenyl)sulfonylamino]acetyl]amino]benzoic acid	CN(CC(=O)N(CC1=CC=C(C=C1)C2CCCCC2)C3=CC=C(C=C3)C(=O)O)S(=O)(=O)C4=C(C(=C(C(=C4F)F)F)F)F	SH-4-54	0.67	0.79774811	3.631987595	108.4	42	5.62	1	9.5		-1.47	-2	64.3	173	-3.35	49.9
WP1066	24.12	0.9	S2796		356.22	11210478	857064-38-1	(E)-3-(6-bromopyridin-2-yl)-2-cyano-N-[(1S)-1-phenylethyl]prop-2-enamide	CC(C1=CC=CC=C1)NC(=O)C(=CC2=NC(=CC=C2)Br)C#N	WP1066	2.62	1.964947775	2.978467838	68.9	22	3.69	1	5	9.25	-0.51	0	100	1809	-1.41	1400.3
HER2-Inhibitor-1	24.16	0.7	S2752		569.63	42598643	937265-83-3	6-[5-[(2-methylsulfonylethylamino)methyl]furan-2-yl]-N-[3-methyl-4-([1,2,4]triazolo[1,5-a]pyridin-7-yloxy)phenyl]quinazolin-4-amine	CC1=C(C=CC(=C1)NC2=NC=NC3=C2C=C(C=C3)C4=CC=C(O4)CNCCS(=O)(=O)C)OC5=CC6=NC=NN6C=C5	HER2-Inhibitor-1	0.67	0.53821614	2.912825752	132	41	4.47	1	10.5	13.01	-2.12	-2	55.1	15.2	-4.47	36.1
4E1RCat	24.83	0.55	S7370		478.45	16195554	328998-25-0	4-[(3E)-3-[[5-(4-nitrophenyl)furan-2-yl]methylidene]-2-oxo-5-phenylpyrrol-1-yl]benzoic acid	C1=CC=C(C=C1)C2=CC(=CC3=CC=C(O3)C4=CC=C(C=C4)[N+](=O)[O-])C(=O)N2C5=CC=C(C=C5)C(=O)O	4E1RCat	0.82	0.6198085	2.896241161	129.8	36	4.85	1	6.5		-2.35	-2	74.5	5.1	-3.85	11.7
Bexarotene	25.74	0.98	S2098	approved	348	82146	153559-49-0	4-[1-(3,5,5,8,8-pentamethyl-6,7-dihydronaphthalen-2-yl)ethenyl]benzoic acid	CC1=CC2=C(C=C1C(=C)C3=CC=C(C=C3)C(=O)O)C(CCC2(C)C)(C)C	Bexarotene	2.46	2.21047658	2.902355749	50.5	26	5.86	1	2		-0.64	-1	91	136.1	-2.68	242.5
ZM 39923 HCl	26.21	0.84	S8004		367.91	176406	1021868-92-7	3-[benzyl(propan-2-yl)amino]-1-naphthalen-2-ylpropan-1-one;hydrochloride	CC(C)N(CCC(=O)C1=CC2=CC=CC=C2C=C1)CC3=CC=CC=C3.Cl	ZM 39923 HCl	3.99	4.922197161	3.928897774	30.7	26	4.76	0	4	8.02	0.12	1	100	548.6	-2.12	1002.1
Rofecoxib	26.52	1.03	S3043	approved	314.36	5090	162011-90-7	3-(4-methylsulfonylphenyl)-4-phenyl-2H-furan-5-one	CS(=O)(=O)C1=CC=C(C=C1)C2=C(C(=O)OC2)C3=CC=CC=C3	Rofecoxib	3.24	1.118899831	1.92003211	78	22	1.42	0	7		-0.71	-1	83.2	223.4	-3.06	473.3
Gossypol Acetate	26.81	0.87	S2303		578.61	227456	12542-36-8	acetic acid;7-(8-formyl-1,6,7-trihydroxy-3-methyl-5-propan-2-ylnaphthalen-2-yl)-2,3,8-trihydroxy-6-methyl-4-propan-2-ylnaphthalene-1-carbaldehyde	CC1=CC2=C(C(=C(C(=C2C(C)C)O)O)C=O)C(=C1C3=C(C4=C(C=C3C)C(=C(C(=C4C=O)O)O)C(C)C)O)O.CC(=O)O	Gossypol Acetate	0.15	0.343903634	2.474249084	171.3	42	3.7	4	6.5	12.12	-3.1	-2	46.3	7.5	-5.42	20.7
Morin Hydrate	27.03	0.49	S2325		320.25	16219651	6202-27-3	2-(2,4-dihydroxyphenyl)-3,5,7-trihydroxychromen-4-one;hydrate	C1=CC(=C(C=C1O)O)C2=C(C(=O)C3=C(C=C(C=C3O2)O)O)O.O	Morin Hydrate	2	0.360180874	1.185463309	143.1	23	0.39	4	5.25	11.38	-2.34	-2	52.7	7.4	-5.44	20.5
MPEP	29.73	0.33	S2809		193.24	3025961	96206-92-7	2-methyl-6-(2-phenylethynyl)pyridine	CC1=NC(=CC=C1)C#CC2=CC=CC=C2	MPEP	3	18.51825223	3.333285402	12	15	4.16	0	1		0.29	1	100	4007.6	-0.31	6927
AT101	29.87	0.89	S2812		578.61	227456	866541-93-7	acetic acid;7-(8-formyl-1,6,7-trihydroxy-3-methyl-5-propan-2-ylnaphthalen-2-yl)-2,3,8-trihydroxy-6-methyl-4-propan-2-ylnaphthalene-1-carbaldehyde	CC1=CC2=C(C(=C(C(=C2C(C)C)O)O)C=O)C(=C1C3=C(C4=C(C=C3C)C(=C(C(=C4C=O)O)O)C(C)C)O)O.CC(=O)O	AT101	0.15	0.343903634	2.474249084	171.3	42	3.7	4	6.5	12.12	-3.1	-2	46.3	7.5	-5.42	20.7
Candesartan Cilexetil	32.39	1.02	S2037	approved	610.66	2540	145040-37-5	1-cyclohexyloxycarbonyloxyethyl 2-ethoxy-3-[[4-[2-(2H-tetrazol-5-yl)phenyl]phenyl]methyl]benzimidazole-4-carboxylate	CCOC1=NC2=CC=CC(=C2N1CC3=CC=C(C=C3)C4=CC=CC=C4C5=NNN=N5)C(=O)OC(C)OC(=O)OC6CCCCC6	Candesartan Cilexetil	1.67	0.560920809	3.798836181	150.5	45	6.26	1	8.5	6.51	-2.46	-2	62.1	51.4	-3.08	123
(-)-Epigallocatechin Gallate	32.46	0.28	S2250		458.37	65064	989-51-5	[(2R,3R)-5,7-dihydroxy-2-(3,4,5-trihydroxyphenyl)-3,4-dihydro-2H-chromen-3-yl] 3,4,5-trihydroxybenzoate	C1C(C(OC2=CC(=CC(=C21)O)O)C3=CC(=C(C(=C3)O)O)O)OC(=O)C4=CC(=C(C(=C4)O)O)O	(-)-Epigallocatechin Gallate	1.3	0.179296303	1.265598812	213.9	33	-0.24	8	8.75	14.22	-4.29	-2	0.3	0.3	-7.46	1.1
TCID	32.58	0.9	S7140		283.92	2729042	30675-13-9	4,5,6,7-tetrachloroindene-1,3-dione	C1C(=O)C2=C(C1=O)C(=C(C(=C2Cl)Cl)Cl)Cl	TCID	4.16	3.487275229	2.584070945	49.4	15	2.63	1	2.75	7.87	0.27	1	100	10000	-2.85	1241
L-Ascorbyl 6-palmitate	33.21	1.06	S2532		414.53	54680660	137-66-6	[(2S)-2-[(2R)-3,4-dihydroxy-5-oxo-2H-furan-2-yl]-2-hydroxyethyl] hexadecanoate	CCCCCCCCCCCCCCCC(=O)OCC(C1C(=C(C(=O)O1)O)O)O	L-Ascorbyl 6-palmitate	0.94	0.859128463	3.480587142	139.7	29	4.22	2	6.45	13.07	-3.85	-2	80	14.6	-4.24	38.5
TW-37	33.33	1.01	S1121		573.7	11455910	877877-35-5	N-[4-(2-tert-butylphenyl)sulfonylphenyl]-2,3,4-trihydroxy-5-[(2-propan-2-ylphenyl)methyl]benzamide	CC(C)C1=CC=CC=C1CC2=CC(=C(C(=C2O)O)O)C(=O)NC3=CC=C(C=C3)S(=O)(=O)C4=CC=CC=C4C(C)(C)C	TW-37	0	0.768040412	4.01808022	127.6	41	5.93	3	7.75	15.37	-2.68	-2	70.6	36.1	-3.06	88.8
Aloe-emodin	33.88	0.29	S2259		270.24	10207	481-72-1	1,8-dihydroxy-3-(hydroxymethyl)anthracene-9,10-dione	C1=CC2=C(C(=C1)O)C(=O)C3=C(C2=O)C=C(C=C3O)CO	Aloe-emodin	2.67	1.198383442	2.787439887	116.3	20	0.9	1	5.2	13	-1.6	-2	66	31.1	-4.51	77.3
PF-573228	34.03	0.89	S2013		491.49	11612883	869288-64-2	6-[[4-[(3-methylsulfonylphenyl)methylamino]-5-(trifluoromethyl)pyrimidin-2-yl]amino]-3,4-dihydro-1H-quinolin-2-one	CS(=O)(=O)C1=CC=CC(=C1)CNC2=NC(=NC=C2C(F)(F)F)NC3=CC4=C(C=C3)NC(=O)CC4	PF-573228	0.43	0.838775297	3.393684851	119	34	3.27	3	9.5	16.14	-1.57	-2	86.8	317.8	-3.34	189.1
PYR-41	34.2	0.71	S7129		371.3	5335621	418805-02-4	ethyl 4-[(4Z)-4-[(5-nitrofuran-2-yl)methylidene]-3,5-dioxopyrazolidin-1-yl]benzoate	CCOC(=O)C1=CC=C(C=C1)N2C(=O)C(=CC3=CC=C(O3)[N+](=O)[O-])C(=O)N2	PYR-41	3.18	0.510453289	2.191375968	159	27	1.27	1	8.5	8.82	-2.61	-2	61.5	12.2	-4.96	32.6
RI-1	35.9	1.15	S8077		361.61	1074953	415713-60-9	3-chloro-1-(3,4-dichlorophenyl)-4-morpholin-4-ylpyrrole-2,5-dione	C1COCCN1C2=C(C(=O)N(C2=O)C3=CC(=C(C=C3)Cl)Cl)Cl	RI-1	3.25	1.641071181	2.426159634	67.2	22	2.39	0	5.7		0.7	2	88.4	2192.4	-4.66	445.3
Sabutoclax	36.79	0.76	S8061		700.78	46236925	1228108-65-3	2,3,5-trihydroxy-7-methyl-N-[(2R)-2-phenylpropyl]-6-[1,6,7-trihydroxy-3-methyl-5-[[(2R)-2-phenylpropyl]carbamoyl]naphthalen-2-yl]naphthalene-1-carboxamide	CC1=CC2=C(C(=C(C=C2C(=C1C3=C(C4=CC(=C(C(=C4C=C3C)C(=O)NCC(C)C5=CC=CC=C5)O)O)O)O)O)O)C(=O)NCC(C)C6=CC=CC=C6	Sabutoclax	0	0.32014014	3.0714245	184.5	52	6.73	6	7.5	17	-3.79	-2	52.5	9.2	-3.48	25
Avasimibe	36.94	0.98	S2187		501.72	166558	166518-60-1	[2,6-di(propan-2-yl)phenyl] N-[2-[2,4,6-tri(propan-2-yl)phenyl]acetyl]sulfamate	CC(C)C1=C(C(=CC=C1)C(C)C)OS(=O)(=O)NC(=O)CC2=C(C=C(C=C2C(C)C)C(C)C)C(C)C	Avasimibe	1.36	1.703868819	4.293749424	72	35	8.18	0	4.5		-0.75	-1	100	416.7	-1.21	683
Obatoclax Mesylate (GX15-070)	37.52	0.76	S1057		413.49	46930996	803712-79-0	(2E)-2-[(5Z)-5-[(3,5-dimethyl-1H-pyrrol-2-yl)methylidene]-4-methoxypyrrol-2-ylidene]indole;methanesulfonic acid	CC1=CC(=C(N1)C=C2C(=CC(=C3C=C4C=CC=CC4=N3)N2)OC)C.CS(=O)(=O)O	Obatoclax Mesylate (GX15-070)	2.28	1.31450167	1.616311253	42.4	29	5.13	2	2.25	16.36	0.05	1	100	2782.1	-0.64	4942
PFK15	39.14	0.68	S7289		260.29	25142799	4382-63-2	(E)-1-pyridin-4-yl-3-quinolin-2-ylprop-2-en-1-one	C1=CC=C2C(=C1)C=CC(=N2)C=CC(=O)C3=CC=NC=C3	PFK15	3.33	3.058389264	3.088973157	50.5	20	2.93	0	4.5		-0.46	0	100	862.6	-1.09	1672.6
GW3965 HCl	39.43	0.97	S2630		618.51	16078973	405911-17-3	2-[3-[3-[[2-chloro-3-(trifluoromethyl)phenyl]methyl-(2,2-diphenylethyl)amino]propoxy]phenyl]acetic acid;hydrochloride	C1=CC=C(C=C1)C(CN(CCCOC2=CC=CC(=C2)CC(=O)O)CC3=C(C(=CC=C3)C(F)(F)F)Cl)C4=CC=CC=C4.Cl	GW3965 HCl	2.28	1.599413159	3.976780879	59.2	42	6.86	1	4.75	7.54	-0.69	0	75.1	166.3	-2.01	78.5
MNS (3,4-Methylenedioxy-ß-nitrostyrene, MDBN)	40.28	0.92	S4921		193.16	672296	1485-00-3	5-[(E)-2-nitroethenyl]-1,3-benzodioxole	C1OC2=C(O1)C=C(C=C2)C=C[N+](=O)[O-]				2.216415603		14
Doxazosin Mesylate	41.54	0.83	S1324	approved	547.58	62978	77883-43-3	[4-(4-amino-6,7-dimethoxyquinazolin-2-yl)piperazin-1-yl]-(2,3-dihydro-1,4-benzodioxin-3-yl)methanone;methanesulfonic acid	COC1=C(C=C2C(=C1)C(=NC(=N2)N3CCN(CC3)C(=O)C4COC5=CC=CC=C5O4)N)OC.CS(=O)(=O)O	Doxazosin Mesylate	1.27	0.374580773	1.487460248	104.5	38	2.83	2	9	14.15	-0.74	-1	95.1	579.2	-2.04	761.5
Embelin	42.03	0.87	S7025		294.39	3218	550-24-3	2,5-dihydroxy-3-undecylcyclohexa-2,5-diene-1,4-dione	CCCCCCCCCCCC1=C(C(=O)C=C(C1=O)O)O	Embelin	3.07	1.854121056	3.827462096	98.3	21	2.52	2	5.5	7.67	-2.14	-2	81.4	70.4	-3.65	164.7
Oridonin	42.77	1.04	S2335		364.43	49867940	28957-04-2	(1S,5S,8R,9S,10S,11R,15S,18R)-9,10,15,18-tetrahydroxy-12,12-dimethyl-6-methylidene-17-oxapentacyclo[7.6.2.15,8.01,11.02,8]octadecan-7-one	CC1(CCC(C23C1C(C(C45C2CCC(C4O)C(=C)C5=O)(OC3)O)O)O)C	Oridonin	1.97	0.733595402	1.94168031	101.8	26	1.54	3	7.6	16.55	-0.76	-1	85	258.2	-3.37	547.9
Myricetin	43.25	0.49	S2326		318.24	5281672	529-44-2	3,5,7-trihydroxy-2-(3,4,5-trihydroxyphenyl)chromen-4-one	C1=C(C=C(C(=C1O)O)O)C2=C(C(=O)C3=C(C=C(C=C3O2)O)O)O	Myricetin	2	0.285615619	1.082597444	164.8	23	-0.3	5	6	13.66	-2.93	-2	26.8	2.2	-6.44	6.6
GW5074	43.63	0.48	S2872		520.94	5924208	220904-83-6	(3Z)-3-[(3,5-dibromo-4-hydroxyphenyl)methylidene]-5-iodo-1H-indol-2-one	C1=CC2=C(C=C1I)C(=CC3=CC(=C(C(=C3)Br)O)Br)C(=O)N2	GW5074	0.91	2.466920518	3.175666783	61.3	21	4	2	3.25	13.65	-0.13	0	90.1	7680	-2.54	876.5
R-(-)-Apomorphine HCl Hemihydrate	44.37	0.71	S4350	approved	625.58	107882	41372-20-7	(6aR)-6-methyl-5,6,6a,7-tetrahydro-4H-dibenzo[de,g]quinoline-10,11-diol;hydrate;dihydrochloride	CN1CCC2=C3C1CC4=C(C3=CC=C2)C(=C(C=C4)O)O.CN1CCC2=C3C1CC4=C(C3=CC=C2)C(=C(C=C4)O)O.O.Cl.Cl	R-(-)-Apomorphine HCl Hemihydrate	3.14	1.37386468	2.711596718	45.9	43	2.15	2	3.5	12.25	0.09	1	85.3	183	-4.27	363
BGT226 (NVP-BGT226)	45.05	0.98	S2749		650.6	57336745	1245537-68-1	(Z)-but-2-enedioic acid;8-(6-methoxypyridin-3-yl)-3-methyl-1-[4-piperazin-1-yl-3-(trifluoromethyl)phenyl]imidazo[4,5-c]quinolin-2-one	CN1C2=CN=C3C=CC(=CC3=C2N(C1=O)C4=CC(=C(C=C4)N5CCNCC5)C(F)(F)F)C6=CN=C(C=C6)OC.C(=CC(=O)O)C(=O)O	BGT226 (NVP-BGT226)	1.46	0.606064404	2.256014139	79.2	47	5.04	1	6.5	8.84	0.13	1	75	423.1	-4.15	302.3
Closantel	45.25	1.55	S4106	approved	663.07	42574	57808-65-8	N-[5-chloro-4-[(4-chlorophenyl)-cyanomethyl]-2-methylphenyl]-2-hydroxy-3,5-diiodobenzamide	CC1=CC(=C(C=C1NC(=O)C2=C(C(=CC(=C2)I)I)O)Cl)C(C#N)C3=CC=C(C=C3)Cl	Closantel	0.91	1.654054638	3.850639198	77.6	30	6.53	1	3.75	14.81	-0.55	0	88.3	9309.9	-2.49	550.8
Mitoxantrone	45.7	0.24	S1889		444.48	4212	65271-80-9	1,4-dihydroxy-5,8-bis[2-(2-hydroxyethylamino)ethylamino]anthracene-9,10-dione	C1=CC(=C2C(=C1NCCNCCO)C(=O)C3=C(C=CC(=C3C2=O)O)O)NCCNCCO	Mitoxantrone	1.4	0.311375698	1.811459259	181.8	32	0.81	4	9.9	15.18	-2.39	-2	25.1	0.8	-8.26	2.3
Golvatinib (E7050)	46.08	1.08	S2859		633.69	16118392	928037-13-2	1-N'-[2-fluoro-4-[2-[[4-(4-methylpiperazin-1-yl)piperidine-1-carbonyl]amino]pyridin-4-yl]oxyphenyl]-1-N-(4-fluorophenyl)cyclopropane-1,1-dicarboxamide	CN1CCN(CC1)C2CCN(CC2)C(=O)NC3=NC=CC(=C3)OC4=CC(=C(C=C4)NC(=O)C5(CC5)C(=O)NC6=CC=C(C=C6)F)F	Golvatinib (E7050)	0.67	0.38256675	2.305347238	131	46	5.07	1	10.5	14.56	-0.64	1	42.2	44.3	-6.11	23.4
Closantel Sodium	46.22	1.11	S4105	approved	685.06	23683671	61438-64-0	sodium;2-[[5-chloro-4-[(4-chlorophenyl)-cyanomethyl]-2-methylphenyl]carbamoyl]-4,6-diiodophenolate	CC1=CC(=C(C=C1NC(=O)C2=C(C(=CC(=C2)I)I)[O-])Cl)C(C#N)C3=CC=C(C=C3)Cl.[Na+]	Closantel Sodium	0.91	1.478534697	3.556763067	77.6	31	6.53	1	3.75	14.81	-0.55	0	88.3	9323	-2.49	551.1
Crenolanib (CP-868596)	47.32	1.04	S2730		443.54	10366136	670220-88-9	1-[2-[5-[(3-methyloxetan-3-yl)methoxy]benzimidazol-1-yl]quinolin-8-yl]piperidin-4-amine	CC1(COC1)COC2=CC3=C(C=C2)N(C=N3)C4=NC5=C(C=CC=C5N6CCC(CC6)N)C=C4	Crenolanib (CP-868596)	1.62	1.397178017	3.315084281	71.9	33	3.87	2	7.25	9.08	-0.18	1	95	171.3	-3.8	341.4
Amphotericin B	48.7	0.95	S1636	approved	924.08	5280965	1397-89-3	(1R,3S,5R,6R,9R,11R,15S,16R,17R,18S,19E,21E,23E,25E,27E,29E,31E,33R,35S,36R,37S)-33-[(2R,3S,4S,5S,6R)-4-amino-3,5-dihydroxy-6-methyloxan-2-yl]oxy-1,3,5,6,9,11,17,37-octahydroxy-15,16,18-trimethyl-13-oxo-14,39-dioxabicyclo[33.3.1]nonatriaconta-19,21,23,25,27,29,31-heptaene-36-carboxylic acid	CC1C=CC=CC=CC=CC=CC=CC=CC(CC2C(C(CC(O2)(CC(CC(C(CCC(CC(CC(=O)OC(C(C1O)C)C)O)O)O)O)O)O)O)C(=O)O)OC3C(C(C(C(O3)C)O)N)O	Amphotericin B	1	0.030525553	0.618661385	311.8	65	0.2	11	23.2	16.59	-6.77	-2	0	0	-6.46	0.1
Oxytetracycline Dihydrate	48.81	0.75	S2052	approved	496.46	54680691	6153-64-6	(4S,4aR,5S,5aR,6S,12aR)-4-(dimethylamino)-1,5,6,10,11,12a-hexahydroxy-6-methyl-3,12-dioxo-4,4a,5,5a-tetrahydrotetracene-2-carboxamide;dihydrate	CC1(C2C(C3C(C(=O)C(=C(C3(C(=O)C2=C(C4=C1C=CC=C4O)O)O)O)C(=O)N)N(C)C)O)O.O.O	Oxytetracycline Dihydrate	1.28	-0.01477393	-0.106778577	206.5	35	-0.54	5	10.95	16.74	-2.58	-2	3	0.6	-8.4	1.9
Piceatannol	50.48	0.35	S3026		244.24	667639	10083-24-6	4-[(E)-2-(3,5-dihydroxyphenyl)ethenyl]benzene-1,2-diol	C1=CC(=C(C=C1C=CC2=CC(=CC(=C2)O)O)O)O	Piceatannol	2.01	1.420212316	2.285405659	89.4	18	1.28	4	3	12.18	-1.8	-2	70.1	40.4	-3.81	98.6
MK-2206 2HCl	50.86	0.83	S1078		480.39	46930998	1032350-13-2	8-[4-(1-aminocyclobutyl)phenyl]-9-phenyl-2H-[1,2,4]triazolo[3,4-f][1,6]naphthyridin-3-one;dihydrochloride	C1CC(C1)(C2=CC=C(C=C2)C3=C(C=C4C(=N3)C=CN5C4=NNC5=O)C6=CC=CC=C6)N.Cl.Cl	MK-2206 2HCl	0.93	0.974231537	3.147449827	97.9	33	3.46	3	5	10.34	-1.03	-2	78.6	24.8	-5.05	57.1
CP-673451	51.7	1.13	S1536		417.5	10158940	343787-29-1	1-[2-[5-(2-methoxyethoxy)benzimidazol-1-yl]quinolin-8-yl]piperidin-4-amine	COCCOC1=CC2=C(C=C1)N(C=N2)C3=NC4=C(C=CC=C4N5CCC(CC5)N)C=C3	CP-673451	1.97	1.238655907	2.707082484	70.5	31	3.61	2	6.95	9.08	-0.25	1	93.4	171.1	-3.68	341
NVP-BHG712	51.99	0.97	S2202		503.48	16747388	940310-85-0	4-methyl-3-[(1-methyl-6-pyridin-3-ylpyrazolo[3,4-d]pyrimidin-4-yl)amino]-N-[3-(trifluoromethyl)phenyl]benzamide	CC1=C(C=C(C=C1)C(=O)NC2=CC=CC(=C2)C(F)(F)F)NC3=C4C=NN(C4=NC(=N3)C5=CN=CC=C5)C	NVP-BHG712	0.33	0.959325814	3.293941115	92.8	37	4.79	2	7.5	12.94	-0.57	0	95.5	1403.3	-1.69	973.8
Carprofen	52.28	0.62	S4136	approved	273.71	2581	53716-49-7	2-(6-chloro-9H-carbazol-2-yl)propanoic acid	CC(C1=CC2=C(C=C1)C3=C(N2)C=CC(=C3)Cl)C(=O)O	Carprofen	1.99	2.542954787	3.019758809	62.5	19	3.79	2	2	16.1	-0.46	-1	89.7	251.1	-2.73	185.9
Methacycline HCl	52.5	0.74	S2527	approved	478.88	54685047	3963-95-9	(4S,4aR,5S,5aR,12aR)-4-(dimethylamino)-1,5,10,11,12a-pentahydroxy-6-methylidene-3,12-dioxo-4,4a,5,5a-tetrahydrotetracene-2-carboxamide;hydrochloride	CN(C)C1C2C(C3C(=C)C4=C(C(=CC=C4)O)C(=C3C(=O)C2(C(=C(C1=O)C(=O)N)O)O)O)O.Cl	Methacycline HCl	1.41	0.155955142	0.989161086	192.2	33	-0.03	4	10.2	16.09	-2.31	-2	23.7	1.2	-7.78	3.5
Cisplatin	53.14	1.15	S1166	approved	300.05	2767	15663-27-1
RITA (NSC 652287)	53.37	0.83	S2781		292.37	374536	213261-59-7	[5-[5-[5-(hydroxymethyl)thiophen-2-yl]furan-2-yl]thiophen-2-yl]methanol	C1=C(SC(=C1)C2=CC=C(O2)C3=CC=C(S3)CO)CO	RITA (NSC 652287)	2.58	2.417174614	2.411131677	52.5	19	3.01	2	3.9	12.18	-0.54	0	100	1104.3	-2.16	980.2
I-BET151 (GSK1210151A)	53.61	1	S2780		415.44	52912189	1300031-49-5	7-(3,5-dimethyl-1,2-oxazol-4-yl)-8-methoxy-1-[(1R)-1-pyridin-2-ylethyl]-3H-imidazo[4,5-c]quinolin-2-one	CC1=C(C(=NO1)C)C2=C(C=C3C(=C2)N=CC4=C3N(C(=O)N4)C(C)C5=CC=CC=N5)OC	I-BET151 (GSK1210151A)	1.41	0.938623729	2.804983152	96.4	31	3.72	1	6.25	10.29	-0.98	-1	96	202.2	-2.99	436.9
Montelukast Sodium	53.73	1.05	S4211	approved	608.17	23663996	151767-02-1	sodium;2-[1-[[(1R)-1-[3-[(E)-2-(7-chloroquinolin-2-yl)ethenyl]phenyl]-3-[2-(2-hydroxypropan-2-yl)phenyl]propyl]sulfanylmethyl]cyclopropyl]acetate	CC(C)(C1=CC=CC=C1CCC(C2=CC=CC(=C2)C=CC3=NC4=C(C=CC(=C4)Cl)C=C3)SCC5(CC5)CC(=O)[O-])O.[Na+]	Montelukast Sodium	0.69	1.090278363	3.306160109	72.2	42	9.43	2	4.25	14.84	-1	-2	100	798.1	-0.15	420.8
Ethacridine lactate monohydrate	54.89	0.79	S4196	approved	361.39	165457	6402-23-9	7-ethoxyacridine-3,9-diamine;2-hydroxypropanoic acid;hydrate	CCOC1=CC2=C(C3=C(C=C(C=C3)N)N=C2C=C1)N.CC(C(=O)O)O.O	Ethacridine lactate monohydrate	2.38	0.805342742	1.436409315	68.6	26	2.1	3	3.75	15.25	-0.8	-1	90.2	338.2	-2.5	703.4
SN-38	55.72	1.31	S4908		392.4	104842	86639-52-3	(19S)-10,19-diethyl-7,19-dihydroxy-17-oxa-3,13-diazapentacyclo[11.8.0.02,11.04,9.015,20]henicosa-1(21),2,4(9),5,7,10,15(20)-heptaene-14,18-dione	CCC1=C2CN3C(=CC4=C(C3=O)COC(=O)C4(CC)O)C2=NC5=C1C=C(C=C5)O	SN-38	2.1	0.405316282	1.417553166	120.6	29	1.69	2	8.5	11.56	-1.55	-2	74.9	55.7	-4.25	132.6
Bay 11-7085	55.73	1	S7352		249.33	5353432	196309-76-9	(E)-3-(4-tert-butylphenyl)sulfonylprop-2-enenitrile	CC(C)(C)C1=CC=C(C=C1)S(=O)(=O)C=CC#N	Bay 11-7085	3.56	2.916970485	3.069528041	61.9	17	1.4	0	5.5		-0.99	-1	82.1	197.7	-3.32	421.4
Rolitetracycline	55.79	0.75	S4352	approved	527.57	54682938	751-97-3	(4S,4aS,5aS,6S,12aR)-4-(dimethylamino)-1,6,10,11,12a-pentahydroxy-6-methyl-3,12-dioxo-N-(pyrrolidin-1-ylmethyl)-4,4a,5,5a-tetrahydrotetracene-2-carboxamide	CC1(C2CC3C(C(=O)C(=C(C3(C(=O)C2=C(C4=C1C=CC=C4O)O)O)O)C(=O)NCN5CCCC5)N(C)C)O	Rolitetracycline	1	0.107081045	0.737724148	181.3	38	1.3	3	11.25	15.87	-1.75	-2	4.9	1.3	-8.74	3.3
Pirarubicin	56.58	0.76	S1393		627.64	11296583	72496-41-4	(7S,9S)-7-[(2R,4S,5S,6S)-4-amino-6-methyl-5-[(2R)-oxan-2-yl]oxyoxan-2-yl]oxy-6,9,11-trihydroxy-9-(2-hydroxyacetyl)-4-methoxy-8,10-dihydro-7H-tetracene-5,12-dione	CC1C(C(CC(O1)OC2CC(CC3=C2C(=C4C(=C3O)C(=O)C5=C(C4=O)C(=CC=C5)OC)O)(C(=O)CO)O)N)OC6CCCCO6	Pirarubicin	1	0.266302044	2.499777284	208.6	45	0.9	4	16.5	16.43	-2.9	-2	7.9	2.4	-6.94	6.5
Ruxolitinib (INCB018424)	56.84	1.06	S1378	approved	306.37	25126798	941678-49-5	(3R)-3-cyclopentyl-3-[4-(7H-pyrrolo[2,3-d]pyrimidin-4-yl)pyrazol-1-yl]propanenitrile	C1CCC(C1)C(CC#N)N2C=C(C=N2)C3=C4C=CNC4=NC=N3	Ruxolitinib (INCB018424)	2.51	1.316417222	2.385874573	78.8	23	2.77	1	5	16.11	-1.08	-2	89.3	174.4	-3.15	381.2
Dyclonine HCl	57.21	1.1	S2041	approved	325.87	68304	536-43-6	1-(4-butoxyphenyl)-3-piperidin-1-ylpropan-1-one;hydrochloride	CCCCOC1=CC=C(C=C1)C(=O)CCN2CCCCC2.Cl	Dyclonine HCl	3.82	4.72118504	3.791111587	36.5	22	3.51	0	4.75	8.86	0.13	1	100	636.4	-3.04	1149.7
Moxifloxacin HCl	57.59	1.04	S1465	approved	437.89	101526	186826-86-8	7-[(4aS,7aS)-1,2,3,4,4a,5,7,7a-octahydropyrrolo[3,4-b]pyridin-6-yl]-1-cyclopropyl-6-fluoro-8-methoxy-4-oxoquinoline-3-carboxylic acid;hydrochloride	COC1=C2C(=CC(=C1N3CC4CCCNC4C3)F)C(=O)C(=CN2C5CC5)C(=O)O.Cl	Moxifloxacin HCl	2.46	0.49489059	1.456463005	98.1	30	1.1	1	6.75	9.82	-0.65	0	55.1	12.1	-6.26	16.3
AZ 628	57.78	1.1	S2746		451.52	11676786	878739-06-1	3-(2-cyanopropan-2-yl)-N-[4-methyl-3-[(3-methyl-4-oxoquinazolin-6-yl)amino]phenyl]benzamide	CC1=C(C=C(C=C1)NC(=O)C2=CC(=CC=C2)C(C)(C)C#N)NC3=CC4=C(C=C3)N=CN(C4=O)C	AZ 628	0.68	0.903142156	3.469872163	113	34	4.11	2	8.5	13.24	-1	-1	100	372.7	-1.88	769.4
Stattic	58.21	0.6	S7024		211.19	2779853	19983-44-9	6-nitro-1-benzothiophene 1,1-dioxide	C1=CC(=CC2=C1C=CS2(=O)=O)[N+](=O)[O-]	Stattic	3.09	0.962529649	1.149452907	85.3	14	-0.18	0	5		-1.05	-2	65.2	67.8	-4.23	156.8
Sorafenib	58.34	1.03	S7397		464.82	216239	284461-73-0	4-[4-[[4-chloro-3-(trifluoromethyl)phenyl]carbamoylamino]phenoxy]-N-methylpyridine-2-carboxamide	CNC(=O)C1=NC=CC(=C1)OC2=CC=C(C=C2)NC(=O)NC3=CC(=C(C=C3)Cl)C(F)(F)F	Sorafenib	0.25	1.144063854	3.833071537	104.7	32	4.12	3	6	14.97	-1	-1	95.9	1689.2	-2.35	319.6
4-Methylumbelliferone (4-MU)	58.97	1.03	S2256		176.17	5280567	90-33-5	7-hydroxy-4-methylchromen-2-one	CC1=CC(=O)OC2=C1C=CC(=C2)O	4-Methylumbelliferone (4-MU)	3.84	2.165226817	1.776135558	63.1	13	0.96	1	3.25	8.72	-0.5	0	82.6	297.4	-3.17	624.6
TAK-901	59.16	1	S2718		504.64	16124208	934541-31-8	5-(3-ethylsulfonylphenyl)-3,8-dimethyl-N-(1-methylpiperidin-4-yl)-9H-pyrido[2,3-b]indole-7-carboxamide	CCS(=O)(=O)C1=CC=CC(=C1)C2=CC(=C(C3=C2C4=C(N3)N=CC(=C4)C)C)C(=O)NC5CCN(CC5)C	TAK-901	0.45	0.824862645	3.031865138	102.1	36	3.78	2	9.5	16.37	-1.07	-2	71.5	43.2	-5.17	94.9
BIX 01294	59.54	1	S8006		600.02	46945860	1392399-03-9	N-(1-benzylpiperidin-4-yl)-6,7-dimethoxy-2-(4-methyl-1,4-diazepan-1-yl)quinazolin-4-amine;trihydrochloride	CN1CCCN(CC1)C2=NC3=CC(=C(C=C3C(=N2)NC4CCN(CC4)CC5=CC=CC=C5)OC)OC.Cl.Cl.Cl	BIX 01294	1.46	1.551529254	3.261469644	53.9	39	4.81	1	8.5	14.67	0.82	2	100	247.6	-4.46	437.2
Bazedoxifene HCl	59.59	0.92	S2128	approved	507.06	9936012	198480-56-7	1-[[4-[2-(azepan-1-yl)ethoxy]phenyl]methyl]-2-(4-hydroxyphenyl)-3-methylindol-5-ol;hydrochloride	CC1=C(N(C2=C1C=C(C=C2)O)CC3=CC=C(C=C3)OCCN4CCCCCC4)C5=CC=C(C=C5)O.Cl	Bazedoxifene HCl	1.19	1.851394661	3.832386948	57.5	36	6.06	2	4.25	10.21	-0.74	0	91.6	110	-3.67	226.6
Dopamine HCl	60.25	0.82	S2529	approved	189.64	65340	62-31-7	4-(2-aminoethyl)benzene-1,2-diol;hydrochloride	C1=CC(=C(C=C1CCN)O)O.Cl	Dopamine HCl	2.37	0.171569756	0.146795083	71.3	12	-0.98	4	2.5	12.37	-0.68	-1	53.8	29.2	-5.74	66.5
AEE788 (NVP-AEE788)	60.46	0.97	S1486		440.58	10297043	497839-62-0	6-[4-[(4-ethylpiperazin-1-yl)methyl]phenyl]-N-[(1R)-1-phenylethyl]-7H-pyrrolo[2,3-d]pyrimidin-4-amine	CCN1CCN(CC1)CC2=CC=C(C=C2)C3=CC4=C(N3)N=CN=C4NC(C)C5=CC=CC=C5	AEE788 (NVP-AEE788)	1.44	2.075712225	3.842766042	56.1	33	4.76	2	6.5	13.9	0.36	1	95.4	97.2	-4.7	184
WH-4-023	61.27	1.09	S7565		568.67	11844351	837422-57-8	(2,6-dimethylphenyl) N-(2,4-dimethoxyphenyl)-N-[2-[4-(4-methylpiperazin-1-yl)anilino]pyrimidin-4-yl]carbamate	CC1=C(C(=CC=C1)C)OC(=O)N(C2=C(C=C(C=C2)OC)OC)C3=NC(=NC=C3)NC4=CC=C(C=C4)N5CCN(CC5)C	WH-4-023	0.74	1.002222192	3.641073224	86.5	42	6	1	10	15.27	0.01	1	89.5	520.4	-2.28	954.5
Carvedilol	61.66	1.02	S1831	approved	406.47	2585	72956-09-3	1-(9H-carbazol-4-yloxy)-3-[2-(2-methoxyphenoxy)ethylamino]propan-2-ol	COC1=CC=CC=C1OCCNCC(COC2=CC=CC3=C2C4=CC=CC=C4N3)O	Carvedilol	1.08	1.62399987	3.390911728	69.6	30	4.27	3	5.45	16.43	-0.54	0	100	259.2	-2.29	500.8
Dasatinib	61.67	1.03	S1021	approved	488.01	3062316	302962-49-8	N-(2-chloro-6-methylphenyl)-2-[[6-[4-(2-hydroxyethyl)piperazin-1-yl]-2-methylpyrimidin-4-yl]amino]-1,3-thiazole-5-carboxamide	CC1=C(C(=CC=C1)Cl)NC(=O)C2=CN=C(S2)NC3=CC(=NC(=N3)C)N4CCN(CC4)CCO	Dasatinib	0.59	0.896390088	3.114865917	105.3	33	3	3	10.7	14.82	-0.74	-1	83.4	236.4	-4.5	149.2
CORM-3	61.78	1.03	S7448		294.61	129626617	475473-26-8
PF-04691502	61.98	0.9	S2743		425.48	25033539	1013101-36-4	2-amino-8-[4-(2-hydroxyethoxy)cyclohexyl]-6-(6-methoxypyridin-3-yl)-4-methylpyrido[2,3-d]pyrimidin-7-one	CC1=C2C=C(C(=O)N(C2=NC(=N1)N)C3CCC(CC3)OCCO)C4=CN=C(C=C4)OC	PF-04691502	1.39	0.490745187	1.842306507	121.1	31	2.28	3	9.9	14.86	-1.75	-2	82.3	97.3	-3.52	222.1
Baricitinib (LY3009104, INCB028050)	62.39	0.98	S2851		371.42	44205240	1187594-09-7	2-[1-ethylsulfonyl-3-[4-(7H-pyrrolo[2,3-d]pyrimidin-4-yl)pyrazol-1-yl]azetidin-3-yl]acetonitrile	CCS(=O)(=O)N1CC(C1)(CC#N)N2C=C(C=N2)C3=C4C=CNC4=NC=N3				1.174007784		26
Foretinib (GSK1363089)	62.48	0.97	S1111		632.65	42642645	849217-64-7	1-N'-[3-fluoro-4-[6-methoxy-7-(3-morpholin-4-ylpropoxy)quinolin-4-yl]oxyphenyl]-1-N-(4-fluorophenyl)cyclopropane-1,1-dicarboxamide	COC1=CC2=C(C=CN=C2C=C1OCCCN3CCOCC3)OC4=C(C=C(C=C4)NC(=O)C5(CC5)C(=O)NC6=CC=C(C=C6)F)F	Foretinib (GSK1363089)	1	0.555317298	2.876321478	112.6	46	6.58	0	9.7	14.54	-0.72	0	85.2	520.6	-2.71	355
BAY 11-7082	62.58	1.04	S2913		207.25	5353431	19542-67-7	(E)-3-(4-methylphenyl)sulfonylprop-2-enenitrile	CC1=CC=C(C=C1)S(=O)(=O)C=CC#N	BAY 11-7082	3.56	2.257372835	1.956239299	61.9	14	0.45	0	5.5		-0.88	-1	76.6	197.4	-3.3	420.7
SKLB1002	62.83	0.94	S7258		320.39	71461003	1225451-84-2	2-(6,7-dimethoxyquinazolin-4-yl)sulfanyl-5-methyl-1,3,4-thiadiazole	CC1=NN=C(S1)SC2=NC=NC3=CC(=C(C=C32)OC)OC	SKLB1002	3.14	1.655875119	2.437613763	70.1	21	2.51	0	5.5		-0.34	0	100	1619.9	-2.36	1418.9
ESI-09	62.94	0.96	S7499		330.77	6077765	263707-16-0	(1E)-2-(5-tert-butyl-1,2-oxazol-3-yl)-N-(3-chloroanilino)-2-oxoethanimidoyl cyanide	CC(C)(C)C1=CC(=NO1)C(=O)C(=NNC2=CC(=CC=C2)Cl)C#N	ESI-09	2.61	1.689463048	3.827478536	98.5	23	2.77	0	6		-1.25	-2	88.8	398	-2.96	354.8
VE-822	62.95	0.8	S7102		463.55	59472121	1232416-25-9	3-[3-[4-(methylaminomethyl)phenyl]-1,2-oxazol-5-yl]-5-(4-propan-2-ylsulfonylphenyl)pyrazin-2-amine	CC(C)S(=O)(=O)C1=CC=C(C=C1)C2=CN=C(C(=N2)C3=CC(=NO3)C4=CC=C(C=C4)CNC)N	VE-822	0.97	0.631381049	2.494018283	119.7	33	2.58	3	9.5	11.7	-1.72	-2	68.8	13	-5.51	31.3
Regorafenib (BAY 73-4506)	63.19	0.99	S1178	approved	482.82	11167602	755037-03-7	4-[4-[[4-chloro-3-(trifluoromethyl)phenyl]carbamoylamino]-3-fluorophenoxy]-N-methylpyridine-2-carboxamide	CNC(=O)C1=NC=CC(=C1)OC2=CC(=C(C=C2)NC(=O)NC3=CC(=C(C=C3)Cl)C(F)(F)F)F	Regorafenib (BAY 73-4506)	0.12	1.105988851	3.810352789	104.4	33	4.38	3	6	14.68	-0.96	-1	96.8	2945.8	-2.54	295
Eltrombopag Olamine	63.25	0.97	S2229	approved	564.63	9915926	496775-62-3	2-aminoethanol;3-[(5E)-5-[[2-(3,4-dimethylphenyl)-5-methyl-3-oxo-1H-pyrazol-4-yl]hydrazinylidene]-6-oxocyclohexa-1,3-dien-1-yl]benzoic acid	CC1=C(C=C(C=C1)N2C(=O)C(=C(N2)C)NN=C3C=CC=C(C3=O)C4=CC(=CC=C4)C(=O)O)C.C(CO)N.C(CO)N	Eltrombopag Olamine	1.15	0.218447224	1.212687919	135.4	41	4.92	2	6	9.2	-2.24	-2	81	12.1	-3.56	25.8
S-Ruxolitinib (INCB018424)	63.91	0.97	S2902		306.37	50878566	941685-37-6	(3S)-3-cyclopentyl-3-[4-(7H-pyrrolo[2,3-d]pyrimidin-4-yl)pyrazol-1-yl]propanenitrile	C1CCC(C1)C(CC#N)N2C=C(C=N2)C3=C4C=CNC4=NC=N3	S-Ruxolitinib (INCB018424)	2.51	1.316417222	2.385874573	78.8	23	2.77	1	5	16.11	-1.08	-2	89.3	174.4	-3.15	381.2
Tanshinone I	64	0.88	S2364		276.29	114917	568-73-0	1,6-dimethylnaphtho[1,2-g][1]benzofuran-10,11-dione	CC1=C2C=CC3=C(C2=CC=C1)C(=O)C(=O)C4=C3OC=C4C	Tanshinone I	3.36	2.482777482	3.164796456	60.7	21	2.45	0	4.5		-0.19	0	100	775.4	-2.2	1515.5
Hematoxylin	64.34	0.75	S2384		302.28	442514	517-28-2	(6aS,11bR)-7,11b-dihydro-6H-indeno[2,1-c]chromene-3,4,6a,9,10-pentol	C1C2=CC(=C(C=C2C3C1(COC4=C3C=CC(=C4O)O)O)O)O	Hematoxylin	2	0.657958819	1.661740793	114.8	22	0.67	5	4.5	13.7	-1.82	-2	62.1	21.7	-4.85	55.4
Formononetin	64.87	1.04	S2299		268.26	5280378	485-72-3	7-hydroxy-3-(4-methoxyphenyl)chromen-4-one	COC1=CC=C(C=C1)C2=COC3=C(C2=O)C=CC(=C3)O	Formononetin	3.46	2.096264854	2.779647196	66.3	20	2.63	1	4	8.73	-0.46	0	100	625.3	-1.89	1242
AMG-900	65.44	1.15	S2719		503.58	24856041	945595-80-2	N-[4-[3-(2-aminopyrimidin-4-yl)pyridin-2-yl]oxyphenyl]-4-(4-methylthiophen-2-yl)phthalazin-1-amine	CC1=CSC(=C1)C2=NN=C(C3=CC=CC=C32)NC4=CC=C(C=C4)OC5=C(C=CC=N5)C6=NC(=NC=C6)N	AMG-900	0	1.020175927	3.797298834	100.6	37	5.33	3	6.5	14.91	-1.17	-2	80.4	401.8	-1.64	490.7
YH239-EE	65.48	1	S7489		504.41	56943013	1364488-67-4	ethyl 3-[2-(tert-butylamino)-1-[(4-chlorophenyl)methyl-formylamino]-2-oxoethyl]-6-chloro-1H-indole-2-carboxylate	CCOC(=O)C1=C(C2=C(N1)C=C(C=C2)Cl)C(C(=O)NC(C)(C)C)N(CC3=CC=C(C=C3)Cl)C=O	YH239-EE	0.33	1.251589311	4.514983282	106.1	34	4.31	2	7.5	14.42	-0.62	0	87.8	3497.6	-1.81	520.5
AZD3463	65.62	0.96	S7106		448.95	56599293	1356962-20-3	N-[4-(4-aminopiperidin-1-yl)-2-methoxyphenyl]-5-chloro-4-(1H-indol-3-yl)pyrimidin-2-amine	COC1=C(C=CC(=C1)N2CCC(CC2)N)NC3=NC=C(C(=N3)C4=CNC5=CC=CC=C54)Cl	AZD3463	0.55	1.396278405	3.614685535	80.9	32	4.2	4	5.25	16.83	-0.48	0	91	155.1	-4.42	160.8
Bardoxolone Methyl	65.74	1.06	S8078		505.69	400769	218600-53-4	methyl (4aS,6aR,6bS,8aR,12aS,14aR,14bS)-11-cyano-2,2,6a,6b,9,9,12a-heptamethyl-10,14-dioxo-1,3,4,5,6,7,8,8a,14a,14b-decahydropicene-4a-carboxylate	CC1(CCC2(CCC3(C(C2C1)C(=O)C=C4C3(CCC5C4(C=C(C(=O)C5(C)C)C#N)C)C)C)C(=O)OC)C	Bardoxolone Methyl	1	1.03535424	3.830810688	100	37	4.3	0	7.5		-1.02	-2	82.9	124.4	-4.25	278.9
Topotecan HCl	66.88	1.25	S1231	approved	457.91	60699	119413-54-6	(19S)-8-[(dimethylamino)methyl]-19-ethyl-7,19-dihydroxy-17-oxa-3,13-diazapentacyclo[11.8.0.02,11.04,9.015,20]henicosa-1(21),2,4(9),5,7,10,15(20)-heptaene-14,18-dione;hydrochloride	CCC1(C2=C(COC1=O)C(=O)N3CC4=CC5=C(C=CC(=C5CN(C)C)O)N=C4C3=C2)O.Cl	Topotecan HCl	2.1	0.361983935	1.38190987	119.3	32	1.84	2	8.75	9.59	-1.01	-2	69.9	27.3	-5.66	62.4
UNC1999	67.09	1.01	S7165		569.74	72551585	1431612-23-5	N-[(6-methyl-2-oxo-4-propyl-1H-pyridin-3-yl)methyl]-1-propan-2-yl-6-[6-(4-propan-2-ylpiperazin-1-yl)pyridin-3-yl]indazole-4-carboxamide	CCCC1=C(C(=O)NC(=C1)C)CNC(=O)C2=C3C=NN(C3=CC(=C2)C4=CN=C(C=C4)N5CCN(CC5)C(C)C)C(C)C	UNC1999	0.67	0.788111222	3.548391966	107.2	42	6.47	1	8.5	13.26	-0.91	0	81.2	111.5	-4.13	229.4
Saracatinib (AZD0530)	67.75	1.01	S1006		542.03	10302451	379231-04-6	N-(5-chloro-1,3-benzodioxol-4-yl)-7-[2-(4-methylpiperazin-1-yl)ethoxy]-5-(oxan-4-yloxy)quinazolin-4-amine	CN1CCN(CC1)CCOC2=CC3=C(C(=C2)OC4CCOCC4)C(=NC=N3)NC5=C(C=CC6=C5OCO6)Cl	Saracatinib (AZD0530)	1.13	1.002901651	3.033576913	79.6	38	3.49	1	11.2	12.48	0.56	2	77.7	259.2	-4.85	261.7
Triamterene	67.87	0.97	S4080	approved	253.26	5546	396-01-0	6-phenylpteridine-2,4,7-triamine	C1=CC=C(C=C1)C2=NC3=C(N=C(N=C3N=C2N)N)N	Triamterene	2	0.592698742	1.396398235	124	19	-0.18	6	5.5	14.26	-1.89	-2	43	18.4	-4.8	47.7
Luteolin	67.96	0.65	S2320		286.24	5280445	491-70-3	2-(3,4-dihydroxyphenyl)-5,7-dihydroxychromen-4-one	C1=CC(=C(C=C1C2=CC(=O)C3=C(C=C(C=C3O2)O)O)O)O	Luteolin	2	0.78965631	2.013149796	121.4	21	0.93	3	4.5	11.62	-1.94	-2	61.2	15.6	-4.9	40.8
Fisetin	68	0.66	S2298		286.24	5281614	528-48-3	2-(3,4-dihydroxyphenyl)-3,7-dihydroxychromen-4-one	C1=CC(=C(C=C1C2=C(C(=O)C3=C(O2)C=C(C=C3)O)O)O)O	Fisetin	2	0.63070095	1.641020801	123.9	21	0.47	4	5.5	11.62	-1.98	-2	58.8	16.2	-4.83	42.4
Quercetin	68	0.77	S2391		302.24	5280343	117-39-5	2-(3,4-dihydroxyphenyl)-3,5,7-trihydroxychromen-4-one	C1=CC(=C(C=C1C2=C(C(=O)C3=C(C=C(C=C3O2)O)O)O)O)O	Quercetin	2	0.451405337	1.423100467	143.3	22	0.36	4	5.25	11.7	-2.41	-2	51.6	6.5	-5.55	18.2
XL019	68.47	1.02	S7036		444.53	57990869	945755-56-6	(2S)-N-[4-[2-(4-morpholin-4-ylanilino)pyrimidin-4-yl]phenyl]pyrrolidine-2-carboxamide	C1CC(NC1)C(=O)NC2=CC=C(C=C2)C3=NC(=NC=C3)NC4=CC=C(C=C4)N5CCOCC5	XL019	0.73	0.813175694	2.517104042	93.8	33	3.33	3	9.2	15.18	-0.39	0	91.5	165.4	-3.54	330.6
IOX1	68.64	1.03	S7234		189.17	459617	5852-78-8	8-hydroxyquinoline-5-carboxylic acid	C1=CC2=C(C=CC(=C2N=C1)O)C(=O)O	IOX1	3.27	1.323933188	1.516168287	81.8	14	1.06	2	3.75	8.45	-0.88	-1	65.9	34.3	-3.62	67.8
(S)-10-Hydroxycamptothecin	69.04	1.4	S2423		364.35	97226	19685-09-7	(19S)-19-ethyl-7,19-dihydroxy-17-oxa-3,13-diazapentacyclo[11.8.0.02,11.04,9.015,20]henicosa-1(21),2(11),3,5,7,9,15(20)-heptaene-14,18-dione	CCC1(C2=C(COC1=O)C(=O)N3CC4=C(C3=C2)N=C5C=CC(=CC5=C4)O)O	(S)-10-Hydroxycamptothecin	2.3	0.303895254	0.989543726	120.6	27	1.17	2	8.5	11.56	-1.45	-2	71.9	56.2	-4.16	133.8
Sorafenib Tosylate	69.11	0.92	S1040	approved	637.03	406563	475207-59-1	4-[4-[[4-chloro-3-(trifluoromethyl)phenyl]carbamoylamino]phenoxy]-N-methylpyridine-2-carboxamide;4-methylbenzenesulfonic acid	CC1=CC=C(C=C1)S(=O)(=O)O.CNC(=O)C1=NC=CC(=C1)OC2=CC=C(C=C2)NC(=O)NC3=CC(=C(C=C3)Cl)C(F)(F)F	Sorafenib Tosylate	0.25	0.685968241	3.088297617	104.7	43	4.12	3	6	14.97	-1	-1	95.9	1689.2	-2.35	319.6
ML167	69.17	1.12	S7509		335.36	44968231	1285702-20-6	[5-[4-[(5-methylfuran-2-yl)methylamino]quinazolin-6-yl]furan-2-yl]methanol	CC1=CC=C(O1)CNC2=NC=NC3=C2C=C(C=C3)C4=CC=C(O4)CO	ML167	1.88	1.599220518	2.898587189	72.5	25	3.61	2	5.2	14	-0.73	-1	100	634.8	-1.56	1259.4
Hydrastinine HCl	69.29	1.05	S4369	approved	243.69	71833	5936-29-8	6-methyl-7,8-dihydro-5H-[1,3]dioxolo[4,5-g]isoquinolin-5-ol;hydrochloride	CN1CCC2=CC3=C(C=C2C1O)OCO3.Cl	Hydrastinine HCl	3.58	0.882193343	0.62812166	44.5	16	0.6	1	5.2	11.02	0.59	2	84	537.7	-3.93	983.8
HA14-1	69.41	0.86	S1071		409.23	6976314	65673-63-4	ethyl (4R)-2-amino-6-bromo-4-[(1R)-1-cyano-2-ethoxy-2-oxoethyl]-4H-chromene-3-carboxylate	CCOC(=O)C1=C(OC2=C(C1C(C#N)C(=O)OCC)C=C(C=C2)Br)N	HA14-1	1.81	1.026840439	3.062551608	119.3	25	3	1	5.5	10.46	-1.41	-2	85.2	179.7	-3.81	188
Milciclib (PHA-848125)	69.55	1.07	S2751		460.57	16718576	802539-81-7	N,1,4,4-tetramethyl-8-[4-(4-methylpiperazin-1-yl)anilino]-5H-pyrazolo[4,3-h]quinazoline-3-carboxamide	CC1(CC2=CN=C(N=C2C3=C1C(=NN3C)C(=O)NC)NC4=CC=C(C=C4)N5CCN(CC5)C)C	Milciclib (PHA-848125)	0.84	0.867507688	2.716513575	92.1	34	3.56	2	9	15.83	-0.32	1	91.3	132.2	-4.58	268.6
DCC-2036 (Rebastinib)	69.7	1.02	S2634		553.59	25066467	1020172-07-9	4-[4-[(5-tert-butyl-2-quinolin-6-ylpyrazol-3-yl)carbamoylamino]-3-fluorophenoxy]-N-methylpyridine-2-carboxamide	CC(C)(C)C1=NN(C(=C1)NC(=O)NC2=C(C=C(C=C2)OC3=CC(=NC=C3)C(=O)NC)F)C4=CC5=C(C=C4)N=CC=C5	DCC-2036 (Rebastinib)	0	0.712052618	3.754368634	128.6	41	5.38	3	8	14.58	-1.7	-2	75	256.7	-2.16	233.9
VS-5584 (SB2343)	69.81	1.09	S7016		354.41	46912230	1246560-33-7	5-(8-methyl-2-morpholin-4-yl-9-propan-2-ylpurin-6-yl)pyrimidin-2-amine	CC1=NC2=C(N=C(N=C2N1C(C)C)N3CCOCC3)C4=CN=C(N=C4)N	VS-5584 (SB2343)	2.33	0.83429452	2.019493315	93.1	26	2	2	8.2	12.88	-0.88	-1	88	270	-3.28	571
Sirtinol	69.83	0.93	S2804		394.47	5717148	410536-97-9	2-[[(Z)-(2-oxonaphthalen-1-ylidene)methyl]amino]-N-(1-phenylethyl)benzamide	CC(C1=CC=CC=C1)NC(=O)C2=CC=CC=C2NC=C3C(=O)C=CC4=CC=CC=C43	Sirtinol	1.67	2.021657648	3.693568522	60.9	30	5.46	2	4.25	14.09	-0.65	0	100	995	-0.37	1908.9
Y-320	70.14	1.45	S7516		505.01	22227931	288250-47-5	1-(4-chlorophenyl)-N-[3-cyano-4-(4-morpholin-4-ylpiperidin-1-yl)phenyl]-5-methylpyrazole-4-carboxamide	CC1=C(C=NN1C2=CC=C(C=C2)Cl)C(=O)NC3=CC(=C(C=C3)N4CCC(CC4)N5CCOCC5)C#N	Y-320	0.67	0.984382099	3.352411677	94.6	36	4.03	1	9.7	13.13	-0.39	1	78.1	214.2	-4.48	182.3
Xanthone	70.48	0.95	S2372		196.2	7020	90-47-1	xanthen-9-one	C1=CC=C2C(=C1)C(=O)C3=CC=CC=C3O2	Xanthone	3.64	5.546871228	2.945388622	35.4	15	2.72	0	2.5		0.18	1	100	1928.7	-1.14	3521.3
Sodium Danshensu	70.49	0.95	S2401		220.15	23711819	67920-52-9	sodium;3-(3,4-dihydroxyphenyl)-2-hydroxypropanoate	C1=CC(=C(C=C1CC(C(=O)[O-])O)O)O.[Na+]	Sodium Danshensu	2	-0.42747465	-0.737393771	115	15	-0.22	4	5.2	12.47	-1.83	-2	45.3	5.5	-5.01	12.5
Cabozantinib (XL184, BMS-907351)	70.51	1.02	S1119	approved	501.51	25102847	849217-68-1	1-N-[4-(6,7-dimethoxyquinolin-4-yl)oxyphenyl]-1-N'-(4-fluorophenyl)cyclopropane-1,1-dicarboxamide	COC1=CC2=C(C=CN=C2C=C1OC)OC3=CC=C(C=C3)NC(=O)C4(CC4)C(=O)NC5=CC=C(C=C5)F				3.296236956		37
IPA-3	70.67	0.89	S7093		350.45	521106	42521-82-4	1-[(2-hydroxynaphthalen-1-yl)disulfanyl]naphthalen-2-ol	C1=CC=C2C(=C1)C=CC(=C2SSC3=C(C=CC4=CC=CC=C43)O)O	IPA-3	2.74	3.514057014	3.634940575	43.1	24	4.16	2	2.5	9.06	-0.25	0	100	1647	-1.31	1563.9
Fedratinib (SAR302503, TG101348)	70.7	1.1	S2736		524.68	16722836	936091-26-8	N-tert-butyl-3-[[5-methyl-2-[4-(2-pyrrolidin-1-ylethoxy)anilino]pyrimidin-4-yl]amino]benzenesulfonamide	CC1=CN=C(N=C1NC2=CC(=CC=C2)S(=O)(=O)NC(C)(C)C)NC3=CC=C(C=C3)OCCN4CCCC4				3.333643157		37
(S)-crizotinib	71.02	1.02	S7505		450.34	56671814	1374356-45-2	3-[(1S)-1-(2,6-dichloro-3-fluorophenyl)ethoxy]-5-(1-piperidin-4-ylpyrazol-4-yl)pyridin-2-amine	CC(C1=C(C=CC(=C1Cl)F)Cl)OC2=C(N=CC(=C2)C3=CN(N=C3)C4CCNCC4)N	(S)-crizotinib	0.7	1.539093805	3.36138087	72.8	30	4.06	3	5.25	14.61	-0.14	0	91.9	423	-4.66	199
Dihydromyricetin	71.28	0.79	S2399		320.25	161557	27200-12-0	(2R,3R)-3,5,7-trihydroxy-2-(3,4,5-trihydroxyphenyl)-2,3-dihydrochromen-4-one	C1=C(C=C(C(=C1O)O)O)C2C(C(=O)C3=C(C=C(C=C3O2)O)O)O	Dihydromyricetin	2	0.229347208	0.869317659	164.8	23	-0.56	5	7.2	14.16	-2.84	-2	26.5	2.5	-6.37	7.6
TAE226 (NVP-TAE226)	71.31	1.04	S2820		468.94	9934347	761437-28-9	2-[[5-chloro-2-(2-methoxy-4-morpholin-4-ylanilino)pyrimidin-4-yl]amino]-N-methylbenzamide	CNC(=O)C1=CC=CC=C1NC2=NC(=NC=C2Cl)NC3=C(C=C(C=C3)N4CCOCC4)OC	TAE226 (NVP-TAE226)	0.56	0.979454359	3.151394399	97.5	33	4.45	2	7.95	16.62	-0.65	-1	100	1287.5	-1.72	1291.5
Apatinib	71.95	0.98	S2221	approved	493.58	45139106	811803-05-1	N-[4-(1-cyanocyclopentyl)phenyl]-2-(pyridin-4-ylmethylamino)pyridine-3-carboxamide;methanesulfonic acid	CS(=O)(=O)O.C1CCC(C1)(C#N)C2=CC=C(C=C2)NC(=O)C3=C(N=CC=C3)NCC4=CC=NC=C4	Apatinib	1.4	0.696962944	2.214948237	90.8	35	4.54	1	6	13.41	-1.27	-2	100	252.1	-2.01	536
Diclazuril	72	0.97	S2028	approved	407.64	456389	101831-37-2	2-(4-chlorophenyl)-2-[2,6-dichloro-4-(3,5-dioxo-1,2,4-triazin-2-yl)phenyl]acetonitrile	C1=CC(=CC=C1C(C#N)C2=C(C=C(C=C2Cl)N3C(=O)NC(=O)C=N3)Cl)Cl	Diclazuril	1.59	1.1565904	3.070284875	102.1	26	3.47	1	5	14.18	-1.25	-2	84.6	424.5	-4.01	121.3
Benserazide HCl	72.4	0.76	S2453	approved	293.7	26964	14919-77-8	2-amino-3-hydroxy-N'-[(2,3,4-trihydroxyphenyl)methyl]propanehydrazide;hydrochloride	C1=CC(=C(C(=C1CNNC(=O)C(CO)N)O)O)O.Cl	Benserazide HCl	2	-0.126163481	-0.383057561	159.8	19	-1.69	7	7.45	16.01	-1.75	-2	20.6	3.1	-7.14	8.4
XMD8-92	72.42	1.07	S7525		474.55	46843772	1234480-50-2	2-[2-ethoxy-4-(4-hydroxypiperidin-1-yl)anilino]-5,11-dimethylpyrimido[4,5-b][1,4]benzodiazepin-6-one	CCOC1=C(C=CC(=C1)N2CCC(CC2)O)NC3=NC=C4C(=N3)N(C5=CC=CC=C5C(=O)N4C)C	XMD8-92	0.52	0.937725556	3.081835041	93.9	35	4.14	2	9.45	16.6	-1.07	-2	100	403.5	-2.18	828.1
Pacritinib (SB1518)	72.71	1.1	S8057		472.58	46216796	937272-79-2	(16E)-11-(2-pyrrolidin-1-ylethoxy)-14,19-dioxa-5,7,27-triazatetracyclo[19.3.1.12,6.18,12]heptacosa-1(24),2(27),3,5,8(26),9,11,16,21(25),22-decaene	C1CCN(C1)CCOC2=C3COCC=CCOCC4=CC(=CC=C4)C5=NC(=NC=C5)NC(=C3)C=C2	Pacritinib (SB1518)	1.54	1.529625838	2.998066643	56	35	4.75	1	8.65	15.67	-0.36	1	100	564.5	-1.67	1029
Cabozantinib malate (XL184)	72.94	0.96	S4001		635.59	25102846	1140909-48-3	1-N-[4-(6,7-dimethoxyquinolin-4-yl)oxyphenyl]-1-N'-(4-fluorophenyl)cyclopropane-1,1-dicarboxamide;(2S)-2-hydroxybutanedioic acid	COC1=CC2=C(C=CN=C2C=C1OC)OC3=CC=C(C=C3)NC(=O)C4(CC4)C(=O)NC5=CC=C(C=C5)F.C(C(C(=O)O)O)C(=O)O	Cabozantinib malate (XL184)	1	0.426181018	1.915342732	97.7	46	6.62	0	6	14.56	-0.83	-1	100	1465	-0.73	1581.1
AZD8055	73.12	1.02	S1555		465.54	25262965	1009298-09-2	[5-[2,4-bis[(3S)-3-methylmorpholin-4-yl]pyrido[2,3-d]pyrimidin-7-yl]-2-methoxyphenyl]methanol	CC1COCCN1C2=NC(=NC3=C2C=CC(=N3)C4=CC(=C(C=C4)OC)CO)N5CCOCC5C	AZD8055	1.17	0.996068741	2.834612423	83.7	34	3.74	1	9.85	13	-0.43	-1	100	1066.8	-1.94	2035.9
Quercetin Dihydrate	73.14	0.74	S2347		338.27	5284452	6151-25-3	2-(3,4-dihydroxyphenyl)-3,5,7-trihydroxychromen-4-one;dihydrate	C1=CC(=C(C=C1C2=C(C(=O)C3=C(C=C(C=C3O2)O)O)O)O)O.O.O	Quercetin Dihydrate	2	0.247234785	0.850289872	143.3	24	0.36	4	5.25	11.7	-2.41	-2	51.6	6.5	-5.55	18.2
BMS-794833	73.24	1.13	S2201		468.84	44155856	1174046-72-0	N-[4-(2-amino-3-chloropyridin-4-yl)oxy-3-fluorophenyl]-5-(4-fluorophenyl)-4-oxo-1H-pyridine-3-carboxamide	C1=CC(=CC=C1C2=CNC=C(C2=O)C(=O)NC3=CC(=C(C=C3)OC4=C(C(=NC=C4)N)Cl)F)F	BMS-794833	0.56	0.732834867	2.870587457	118.7	33	4.93	2	5	13.13	-1.52	-2	95.5	438	-2.94	165.5
LY2603618	73.31	0.99	S2626		436.3	11955855	911222-45-2	1-[5-bromo-4-methyl-2-[[(2S)-morpholin-2-yl]methoxy]phenyl]-3-(5-methylpyrazin-2-yl)urea	CC1=CC(=C(C=C1Br)NC(=O)NC2=NC=C(N=C2)C)OCC3CNCCO3	LY2603618	1.45	1.040371139	2.81462008	100.2	27	1.68	3	7.95	14.95	-0.57	0	69.9	148.6	-5.07	70.6
SB742457	73.31	1.07	S2894		353.44	11256720	607742-69-8	3-(benzenesulfonyl)-8-piperazin-1-ylquinoline	C1CN(CCN1)C2=CC=CC3=CC(=CN=C32)S(=O)(=O)C4=CC=CC=C4	SB742457	3.71	1.363181711	2.184498692	64.1	25	2.11	1	7.5	8.84	-0.17	1	81.9	119.5	-4.17	240.8
TG101209	73.6	1.1	S2692		509.67	16722832	936091-14-4	N-tert-butyl-3-[[5-methyl-2-[4-(4-methylpiperazin-1-yl)anilino]pyrimidin-4-yl]amino]benzenesulfonamide	CC1=CN=C(N=C1NC2=CC(=CC=C2)S(=O)(=O)NC(C)(C)C)NC3=CC=C(C=C3)N4CCN(CC4)C	TG101209	0.11	0.830533239	2.870322874	96	36	3.78	3	10.5	16.72	-0.74	-1	78	106.7	-3.92	220.3
Levofloxacin	73.62	1.05	S1940	approved	361.37	149096	100986-85-4	(2S)-7-fluoro-2-methyl-6-(4-methylpiperazin-1-yl)-10-oxo-4-oxa-1-azatricyclo[7.3.1.05,13]trideca-5(13),6,8,11-tetraene-11-carboxylic acid	CC1COC2=C3N1C=C(C(=O)C3=CC(=C2N4CCN(CC4)C)F)C(=O)O	Levofloxacin	3.99	0.361991612	0.886589855	94.2	26	-0.38	0	7.25	7.94	-0.48	0	48.8	16.2	-6.08	21.9
Adapalene	73.8	1.04	S1276	approved	412.52	60164	106685-40-9	6-[3-(1-adamantyl)-4-methoxyphenyl]naphthalene-2-carboxylic acid	COC1=C(C=C(C=C1)C2=CC3=C(C=C2)C=C(C=C3)C(=O)O)C45CC6CC(C4)CC(C6)C5	Adapalene	2.02	2.154395148	3.593100228	53.8	31	6.45	1	2.75		-0.7	-1	94.5	136.3	-2.27	242.8
GZD824 Dimesylate	73.8	1.01	S7194		724.77	71519689	1421783-64-3	methanesulfonic acid;4-methyl-N-[4-[(4-methylpiperazin-1-yl)methyl]-3-(trifluoromethyl)phenyl]-3-[2-(1H-pyrazolo[3,4-b]pyridin-5-yl)ethynyl]benzamide	CC1=C(C=C(C=C1)C(=O)NC2=CC(=C(C=C2)CN3CCN(CC3)C)C(F)(F)F)C#CC4=CC5=C(NN=C5)N=C4.CS(=O)(=O)O.CS(=O)(=O)O	GZD824 Dimesylate	0.33	0.513865061	2.266144921	90	49	4.43	2	8.5	12.55	-0.59	1	64.9	36.6	-6.53	24.8
Myricitrin	73.99	0.94	S2327		464.38	5281673	17912-87-7	5,7-dihydroxy-3-[(2S,3R,4R,5R,6S)-3,4,5-trihydroxy-6-methyloxan-2-yl]oxy-2-(3,4,5-trihydroxyphenyl)chromen-4-one	CC1C(C(C(C(O1)OC2=C(OC3=CC(=CC(=C3C2=O)O)O)C4=CC(=C(C(=C4)O)O)O)O)O)O	Myricitrin	1.25	0.093464701	0.652028448	211.4	33	-0.98	7	12.8	15.31	-3.24	-2	9.9	2.2	-6.15	6.6
Pimobendan	74.14	1.03	S1550	approved	334.37	4823	74150-27-9	3-[2-(4-methoxyphenyl)-3H-benzimidazol-5-yl]-4-methyl-4,5-dihydro-1H-pyridazin-6-one	CC1CC(=O)NN=C1C2=CC3=C(C=C2)N=C(N3)C4=CC=C(C=C4)OC	Pimobendan	1.71	1.265687697	2.863618414	90.5	25	3.25	2	4.25	14.51	-0.9	-1	93.5	209.7	-3.1	452
AZD7762	74.3	0.95	S1532		362.42	11152667	860352-01-8	3-(carbamoylamino)-5-(3-fluorophenyl)-N-[(3S)-piperidin-3-yl]thiophene-2-carboxamide	C1CC(CNC1)NC(=O)C2=C(C=C(S2)C3=CC(=CC=C3)F)NC(=O)N	AZD7762	1.98	0.799592963	2.29283282	114.7	25	1.64	4	5	14.05	-0.93	-1	60.8	49.1	-6.01	22.6
Zafirlukast	74.4	1.03	S1633	approved	575.68	5717	107753-78-6	cyclopentyl N-[3-[[2-methoxy-4-[(2-methylphenyl)sulfonylcarbamoyl]phenyl]methyl]-1-methylindol-5-yl]carbamate	CC1=CC=CC=C1S(=O)(=O)NC(=O)C2=CC(=C(C=C2)CC3=CN(C4=C3C=C(C=C4)NC(=O)OC5CCCC5)C)OC	Zafirlukast	0.67	0.510566412	2.407320631	115	41	6.74	1	7.25	13.03	-1.83	-2	87.4	196.6	-2.02	417.9
DBeQ	74.54	1.07	S7199		340.42	676352	177355-84-9	2-N,4-N-dibenzylquinazoline-2,4-diamine	C1=CC=C(C=C1)CNC2=NC(=NC3=CC=CC=C32)NCC4=CC=CC=C4	DBeQ	2.26	3.7633999	4.256405287	43.5	26	5.69	2	3	14.51	-0.12	0	100	2936.2	0.61	5194.7
AZD4547	74.87	1.09	S2801		463.57	51039095	1035270-39-3	N-[5-[2-(3,5-dimethoxyphenyl)ethyl]-1H-pyrazol-3-yl]-4-[(3S,5R)-3,5-dimethylpiperazin-1-yl]benzamide	CC1CN(CC(N1)C)C2=CC=C(C=C2)C(=O)NC3=NNC(=C3)CCC4=CC(=CC(=C4)OC)OC	AZD4547	0.59	0.77302293	2.609880017	99.3	34	4.84	2	6.5	13.19	-0.94	0	95	78	-4.37	165
Kaempferol	75.06	0.68	S2314		286.23	5280863	520-18-3	3,5,7-trihydroxy-2-(4-hydroxyphenyl)chromen-4-one	C1=CC(=CC=C1C2=C(C(=O)C3=C(C=C(C=C3O2)O)O)O)O	Kaempferol	2	0.756220648	1.931085047	121.6	21	1.03	3	4.5	11.32	-1.89	-2	63.6	19.9	-4.64	51.2
Labetalol HCl	75.09	1.05	S4291		364.87	71412	32780-64-6	2-hydroxy-5-[1-hydroxy-2-(4-phenylbutan-2-ylamino)ethyl]benzamide;hydrochloride	CC(CCC1=CC=CC=C1)NCC(C2=CC(=C(C=C2)O)C(=O)N)O.Cl	Labetalol HCl	1.57	1.045836668	2.716560745	103.9	25	2.87	4	5.45	15.15	-1.47	-2	73.2	18.7	-5.03	44
SAR131675	75.11	0.91	S2842		358.39	71295845	1433953-83-3	2-amino-1-ethyl-7-[(3R)-3-hydroxy-4-methoxy-3-methylbut-1-ynyl]-N-methyl-4-oxo-1,8-naphthyridine-3-carboxamide	CCN1C(=C(C(=O)C2=C1N=C(C=C2)C#CC(C)(COC)O)C(=O)NC)N	SAR131675	1.99	0.562692471	1.811194525	123.8	26	2.68	2	6.95	14.52	-1.67	-2	85.9	115.9	-3.43	261.1
Dabrafenib (GSK2118436)	75.13	0.99	S2807	approved	519.56	44462760	1195765-45-7	N-[3-[5-(2-aminopyrimidin-4-yl)-2-tert-butyl-1,3-thiazol-4-yl]-2-fluorophenyl]-2,6-difluorobenzenesulfonamide	CC(C)(C)C1=NC(=C(S1)C2=NC(=NC=C2)N)C3=C(C(=CC=C3)NS(=O)(=O)C4=C(C=CC=C4F)F)F	Dabrafenib (GSK2118436)	0	1.03954875	3.77668061	103.8	35	4.21	3	8.5	12.83	-1.18	-2	83.8	633.9	-2.73	335.4
KW-2449	75.29	1.01	S2158		332.4	11427553	1000669-72-6	[4-[(E)-2-(1H-indazol-3-yl)ethenyl]phenyl]-piperazin-1-ylmethanone	C1CN(CCN1)C(=O)C2=CC=C(C=C2)C=CC3=NNC4=CC=CC=C43	KW-2449	2.3	1.437690922	2.659728206	74	25	2.69	2	5.5	13.94	-0.57	1	81.7	71.1	-4.42	151.3
Dovitinib (TKI-258) Dilactic Acid	75.31	0.98	S2769		572.59	66553150	852433-84-2	(3Z)-4-amino-5-fluoro-3-[5-(4-methylpiperazin-1-yl)-1,3-dihydrobenzimidazol-2-ylidene]quinolin-2-one;2-hydroxypropanoic acid	CC(C(=O)O)O.CC(C(=O)O)O.CN1CCN(CC1)C2=CC3=C(C=C2)NC(=C4C(=C5C(=NC4=O)C=CC=C5F)N)N3	Dovitinib (TKI-258) Dilactic Acid	1.65	0.272931894	1.046284414	93.5	41	2.56	2.5	7	14.28	-0.44	0	79.3	86.7	-5.05	122.2
Nisoldipine	75.4	0.95	S1748	approved	388.41	4499	63675-72-9	3-O-methyl 5-O-(2-methylpropyl) 2,6-dimethyl-4-(2-nitrophenyl)-1,4-dihydropyridine-3,5-dicarboxylate	CC1=C(C(C(=C(N1)C)C(=O)OCC(C)C)C2=CC=CC=C2[N+](=O)[O-])C(=O)OC	Nisoldipine	1.86	1.018022206	3.107003772	109	28	3.87	0	4.5	10.8	-0.87	-1	100	320.7	-2.92	669.7
AZD5438	75.44	1.02	S2621		371.46	16747683	602306-29-6	4-(2-methyl-3-propan-2-ylimidazol-4-yl)-N-(4-methylsulfonylphenyl)pyrimidin-2-amine	CC1=NC=C(N1C(C)C)C2=NC(=NC=C2)NC3=CC=C(C=C3)S(=O)(=O)C	AZD5438	2.57	1.206813572	2.585477396	82.4	26	2.34	1	8	13.51	-1.04	-2	87.6	194	-2.98	418.4
Venetoclax (ABT-199, GDC-0199)	75.95	1.05	S8048		868.44	49846579	1257044-40-8	4-[4-[[2-(4-chlorophenyl)-4,4-dimethylcyclohexen-1-yl]methyl]piperazin-1-yl]-N-[3-nitro-4-(oxan-4-ylmethylamino)phenyl]sulfonyl-2-(1H-pyrrolo[2,3-b]pyridin-5-yloxy)benzamide	CC1(CCC(=C(C1)C2=CC=C(C=C2)Cl)CN3CCN(CC3)C4=CC(=C(C=C4)C(=O)NS(=O)(=O)C5=CC(=C(C=C5)NCC6CCOCC6)[N+](=O)[O-])OC7=CN=C8C(=C7)C=CN8)C				3.607969198		61
Cobicistat (GS-9350)	75.97	1	S2900	approved	776.02	25151504	1004316-88-4	1,3-thiazol-5-ylmethyl N-[(2R,5R)-5-[[(2S)-2-[[methyl-[(2-propan-2-yl-1,3-thiazol-4-yl)methyl]carbamoyl]amino]-4-morpholin-4-ylbutanoyl]amino]-1,6-diphenylhexan-2-yl]carbamate	CC(C)C1=NC(=CS1)CN(C)C(=O)NC(CCN2CCOCC2)C(=O)NC(CCC(CC3=CC=CC=C3)NC(=O)OCC4=CN=CS4)CC5=CC=CC=C5	Cobicistat (GS-9350)	0.25	0.459448801	3.555306712	143.3	54	6.58	2.25	12.95	15.6	-1.45	-2	63.3	280.2	-2.26	112.9
NVP-BSK805 2HCl	76.12	0.98	S2686		563.47	57339395	1092499-93-8 (free base)	4-[[2,6-difluoro-4-[3-(1-piperidin-4-ylpyrazol-4-yl)quinoxalin-5-yl]phenyl]methyl]morpholine;dihydrochloride	C1CNCCC1N2C=C(C=N2)C3=NC4=C(C=CC=C4N=C3)C5=CC(=C(C(=C5)F)CN6CCOCC6)F.Cl.Cl	NVP-BSK805 2HCl	1.56	1.343900304	3.253045076	63.7	38	3.91	1	8.7	9.49	0.62	2	88.5	162.6	-5.6	144.4
Indole-3-carbinol	76.2	1.13	S2313		147.18	3712	700-06-1	1H-indol-3-ylmethanol	C1=CC=C2C(=C1)C(=CN2)CO	Indole-3-carbinol	3.33	4.107807054	1.635728769	36.2	11	1.73	2	1.7	16.63	-0.16	0	95.5	959.3	-1.98	1845.3
MPI-0479605	76.39	1.11	S7488		407.51	46909588	1246529-32-7	6-N-cyclohexyl-2-N-(2-methyl-4-morpholin-4-ylphenyl)-7H-purine-2,6-diamine	CC1=C(C=CC(=C1)N2CCOCC2)NC3=NC4=C(C(=N3)NC5CCCCC5)NC=N4	MPI-0479605	0.9	1.459580923	3.529266672	80.6	30	3.9	3	7.2	16.88	-0.53	-1	100	900.9	-2	1741.1
WYE-354	76.41	1.08	S1266		495.53	44219749	1062169-56-5	methyl 4-[6-[4-(methoxycarbonylamino)phenyl]-4-morpholin-4-ylpyrazolo[3,4-d]pyrimidin-1-yl]piperidine-1-carboxylate	COC(=O)NC1=CC=C(C=C1)C2=NC3=C(C=NN3C4CCN(CC4)C(=O)OC)C(=N2)N5CCOCC5	WYE-354	0.83	0.648524646	3.016417834	129.2	36	3.73	1	10.2	12.56	-1.32	-2	82	174.2	-3.44	380.7
R547	76.51	1.06	S2688		441.45	6918852	741713-40-6	[4-amino-2-[(1-methylsulfonylpiperidin-4-yl)amino]pyrimidin-5-yl]-(2,3-difluoro-6-methoxyphenyl)methanone	COC1=C(C(=C(C=C1)F)F)C(=O)C2=CN=C(N=C2N)NC3CCN(CC3)S(=O)(=O)C	R547	1.57	0.521367218	2.038024457	130.3	30	2.36	2	9.25	14.08	-1.81	-2	78.2	139.9	-4.14	123.2
Tivozanib (AV-951)	76.63	0.99	S1207		454.86	9911830	475108-18-0	1-[2-chloro-4-(6,7-dimethoxyquinolin-4-yl)oxyphenyl]-3-(5-methyl-1,2-oxazol-3-yl)urea	CC1=CC(=NO1)NC(=O)NC2=C(C=C(C=C2)OC3=C4C=C(C(=CC4=NC=C3)OC)OC)Cl	Tivozanib (AV-951)	0.72	1.120800787	3.837621893	107	32	3.87	2	6.5	14.16	-1.12	-2	96.1	651.7	-2.27	396.2
PF-562271 HCl	76.74	1.16	S7357		543.95	16222312		N-methyl-N-[3-[[[2-[(2-oxo-1,3-dihydroindol-5-yl)amino]-5-(trifluoromethyl)pyrimidin-4-yl]amino]methyl]pyridin-2-yl]methanesulfonamide;hydrochloride	CN(C1=C(C=CC=N1)CNC2=NC(=NC=C2C(F)(F)F)NC3=CC4=C(C=C3)NC(=O)C4)S(=O)(=O)C.Cl	PF-562271 HCl	0.72	0.618391141	2.894070542	130	36	2.55	3	11	15.94	-1.53	-2	69.3	304.1	-3.27	179.3
6H05	76.9	1.08	S7330		590.14	73443124	No	1-[2-(4-chlorophenyl)sulfanylacetyl]-N-[2-[2-(dimethylamino)ethyldisulfanyl]ethyl]piperidine-4-carboxamide	CN(C)CCSSCCNC(=O)C1CCN(CC1)C(=O)CSC2=CC=C(C=C2)Cl	6H05	1.83	1.322890189	2.455284191	64	29	3.06	1	9	14.8	-0.15	1	87.3	1688	-3.36	232.6
Rebamipide	76.92	1.04	S2032	approved	370.79	5042	90098-04-7	2-[(4-chlorobenzoyl)amino]-3-(2-oxo-1H-quinolin-4-yl)propanoic acid	C1=CC=C2C(=C1)C(=CC(=O)N2)CC(C(=O)O)NC(=O)C3=CC=C(C=C3)Cl	Rebamipide	1.59	0.599473474	1.892178074	121.4	26	3.17	2.25	6.25	13.4	-1.54	-2	73	40.4	-3.52	34.2
GSK1838705A	76.97	1.07	S2703		532.57	25182616	1116235-97-2	2-[[2-[[1-[2-(dimethylamino)acetyl]-5-methoxy-2,3-dihydroindol-6-yl]amino]-7H-pyrrolo[2,3-d]pyrimidin-4-yl]amino]-6-fluoro-N-methylbenzamide	CNC(=O)C1=C(C=CC=C1F)NC2=NC(=NC3=C2C=CN3)NC4=C(C=C5CCN(C5=C4)C(=O)CN(C)C)OC	GSK1838705A	0.01	0.556489686	2.706376289	124.7	39	3.98	3	10.25	15.08	-0.76	-1	65.4	151.5	-3.91	197.7
AZD8330	76.99	1.04	S2134		461.23	16666708	869357-68-6	2-(2-fluoro-4-iodoanilino)-N-(2-hydroxyethoxy)-1,5-dimethyl-6-oxopyridine-3-carboxamide	CC1=CC(=C(N(C1=O)C)NC2=C(C=C(C=C2)I)F)C(=O)NOCCO	AZD8330	1.55	0.86022682	2.17207272	101	25	2.13	2	8.4	14.46	-0.98	-1	87.2	717.1	-2.98	467.8
CNX-2006	76.99	1.06	S7206		545.53	56968072	1375465-09-0	N-[3-[[2-[4-[[1-(2-fluoroethyl)azetidin-3-yl]amino]-2-methoxyanilino]-5-(trifluoromethyl)pyrimidin-4-yl]amino]phenyl]prop-2-enamide	COC1=C(C=CC(=C1)NC2CN(C2)CCF)NC3=NC=C(C(=N3)NC4=CC(=CC=C4)NC(=O)C=C)C(F)(F)F	CNX-2006	0	0.783965749	3.182822546	104.1	39	5.8	4	7.25	16.28	-1.19	-2	86.2	1716.6	-1.72	726.3
Temocapril HCl	77.08	1.04	S2099	approved	513.07	443873	110221-44-8	2-[(2S,6R)-6-[[(2S)-1-ethoxy-1-oxo-4-phenylbutan-2-yl]amino]-5-oxo-2-thiophen-2-yl-1,4-thiazepan-4-yl]acetic acid;hydrochloride	CCOC(=O)C(CCC1=CC=CC=C1)NC2CSC(CN(C2=O)CC(=O)O)C3=CC=CS3.Cl	Temocapril HCl	2.5	0.568723079	2.195839807	117	33	1.44	2	9	6.46	-0.99	-1	56.5	24.7	-4.49	15.2
Zinc Pyrithione	77.21	1.07	S4075	approved	317.7	3005837	13463-41-7	zinc;1-oxidopyridine-2-thione	C1=CC(=S)N(C=C1)[O-].C1=CC(=S)N(C=C1)[O-].[Zn+2]	Zinc Pyrithione	3.67	-0.545059314	-0.340062506	36.7	17	0.64	1	3.7		0.2	1	91.3	3198.5	-2.02	2440.4
JSH-23	77.33	1.07	S7351		240.34	16760588	749886-87-1	4-methyl-1-N-(3-phenylpropyl)benzene-1,2-diamine	CC1=CC(=C(C=C1)NCCCC2=CC=CC=C2)N	JSH-23	2.28	4.936153702	3.323018672	37.4	18	3.77	2.5	2	15.85	-0.45	-1	100	1243.5	-1.08	2346
PF-477736	77.37	0.83	S2904		419.48	16750408	952021-60-2	(2R)-2-amino-2-cyclohexyl-N-[2-(1-methylpyrazol-4-yl)-9-oxo-3,10,11-triazatricyclo[6.4.1.04,13]trideca-1(12),2,4,6,8(13)-pentaen-6-yl]acetamide	CN1C=C(C=N1)C2=NC3=CC(=CC4=C3C2=CNNC4=O)NC(=O)C(C5CCCCC5)N	PF-477736	1.58	0.504409567	2.253247978	144.1	31	0.81	5	10	16.4	-1.86	-2	52.1	5.3	-6.98	13.8
PF-477736	77.37	0.83	S2904		419.48	16750408	952021-60-2	(2R)-2-amino-2-cyclohexyl-N-[2-(1-methylpyrazol-4-yl)-9-oxo-3,10,11-triazatricyclo[6.4.1.04,13]trideca-1(12),2,4,6,8(13)-pentaen-6-yl]acetamide	CN1C=C(C=N1)C2=NC3=CC(=CC4=C3C2=CNNC4=O)NC(=O)C(C5CCCCC5)N	PF-477736	1.58	0.504409567	2.253247978	144.1	31	0.81	5	10	16.4	-1.86	-2	52.1	5.3	-6.98	13.8
Menadione	77.39	0.67	S1949	approved	172.18	4055	58-27-5	2-methylnaphthalene-1,4-dione	CC1=CC(=O)C2=CC=CC=C2C1=O	Menadione	3.67	3.04231181	2.226668014	56.3	13	0.88	0	4		-0.19	0	86.6	552.4	-2.75	1107.4
PF-477736	77.71	0.8	S2904		419.48	16750408	952021-60-2	(2R)-2-amino-2-cyclohexyl-N-[2-(1-methylpyrazol-4-yl)-9-oxo-3,10,11-triazatricyclo[6.4.1.04,13]trideca-1(12),2,4,6,8(13)-pentaen-6-yl]acetamide	CN1C=C(C=N1)C2=NC3=CC(=CC4=C3C2=CNNC4=O)NC(=O)C(C5CCCCC5)N	PF-477736	1.58	0.504409567	2.253247978	144.1	31	0.81	5	10	16.4	-1.86	-2	52.1	5.3	-6.98	13.8
PF-477736	77.71	0.8	S2904		419.48	16750408	952021-60-2	(2R)-2-amino-2-cyclohexyl-N-[2-(1-methylpyrazol-4-yl)-9-oxo-3,10,11-triazatricyclo[6.4.1.04,13]trideca-1(12),2,4,6,8(13)-pentaen-6-yl]acetamide	CN1C=C(C=N1)C2=NC3=CC(=CC4=C3C2=CNNC4=O)NC(=O)C(C5CCCCC5)N	PF-477736	1.58	0.504409567	2.253247978	144.1	31	0.81	5	10	16.4	-1.86	-2	52.1	5.3	-6.98	13.8
4µ8C	77.81	0.94	S7272		204.18	12934390	14003-96-4	7-hydroxy-4-methyl-2-oxochromene-8-carbaldehyde	CC1=CC(=O)OC2=C1C=CC(=C2C=O)O	4µ8C	4	1.369103319	1.95918685	95.4	15	0.38	0	4.25	6.91	-1.06	-2	69.4	75.6	-4.28	175.8
Irinotecan	77.86	1.04	S1198	approved	586.68	60838	97682-44-5	[(19S)-10,19-diethyl-19-hydroxy-14,18-dioxo-17-oxa-3,13-diazapentacyclo[11.8.0.02,11.04,9.015,20]henicosa-1(21),2,4(9),5,7,10,15(20)-heptaen-7-yl] 4-piperidin-1-ylpiperidine-1-carboxylate	CCC1=C2CN3C(=CC4=C(C3=O)COC(=O)C4(CC)O)C2=NC5=C1C=C(C=C5)OC(=O)N6CCC(CC6)N7CCCCC7	Irinotecan	0.95	0.382537482	2.22885464	135.5	43	3.43	1	12.75	11.56	-1.26	-2	66.4	28.1	-5.79	64.1
Daclatasvir (BMS-790052)	77.87	0.95	S1482		738.88	25154714	1009119-64-5	methyl N-[(2S)-1-[(2S)-2-[5-[4-[4-[2-[(2S)-1-[(2S)-2-(methoxycarbonylamino)-3-methylbutanoyl]pyrrolidin-2-yl]-1H-imidazol-5-yl]phenyl]phenyl]-1H-imidazol-2-yl]pyrrolidin-1-yl]-3-methyl-1-oxobutan-2-yl]carbamate	CC(C)C(C(=O)N1CCCC1C2=NC=C(N2)C3=CC=C(C=C3)C4=CC=C(C=C4)C5=CN=C(N5)C6CCCN6C(=O)C(C(C)C)NC(=O)OC)NC(=O)OC	Daclatasvir (BMS-790052)	0.17	0.324935897	3.191715346	181.9	54	6.39	2.5	12.5	14.34	-2.33	-2	63.8	106.2	-2.82	138.6
Simvastatin	78.3	1.07	S1792	approved	418.57	54454	79902-63-9	[(1S,3R,7S,8S,8aR)-8-[2-[(2R,4R)-4-hydroxy-6-oxooxan-2-yl]ethyl]-3,7-dimethyl-1,2,3,7,8,8a-hexahydronaphthalen-1-yl] 2,2-dimethylbutanoate	CCC(C)(C)C(=O)OC1CC(C=C2C1C(C(C=C2)C)CCC3CC(CC(=O)O3)O)C	Simvastatin	1.27	1.521641796	4.058218671	88.9	30	4.68	1	6.7	14.59	-1.02	-2	100	304.4	-2.87	638.1
OSI-027	78.39	0.95	S2624		406.44	44224160	936890-98-1	4-[(5Z)-4-amino-5-(7-methoxyindol-2-ylidene)-1H-imidazo[5,1-f][1,2,4]triazin-7-yl]cyclohexane-1-carboxylic acid	COC1=CC=CC2=CC(=C3C4=C(N=CNN4C(=N3)C5CCC(CC5)C(=O)O)N)N=C21	OSI-027	1.62	0.372870027	1.447481445	129.4	30	2.1	4	9.75		-1.59	-2	67.8	19	-3.88	39.3
XL888	78.43	1.08	S7122		503.64	57748689	1149705-71-4	2-[[(2R)-butan-2-yl]amino]-4-N-[8-[5-(cyclopropanecarbonyl)pyridin-2-yl]-8-azabicyclo[3.2.1]octan-3-yl]-5-methylbenzene-1,4-dicarboxamide	CCC(C)NC1=C(C=C(C(=C1)C(=O)NC2CC3CCC(C2)N3C4=NC=C(C=C4)C(=O)C5CC5)C)C(=O)N	XL888	0	0.666020929	3.252846215	132	37	4.65	3	8.5	14.17	-1.97	-2	83.3	98.8	-3.45	225.2
Palomid 529 (P529)	78.66	1.46	S2238		406.43	11998575	914913-88-5	8-(1-hydroxyethyl)-2-methoxy-3-[(4-methoxyphenyl)methoxy]benzo[c]chromen-6-one	CC(C1=CC2=C(C=C1)C3=CC(=C(C=C3OC2=O)OCC4=CC=C(C=C4)OC)OC)O	Palomid 529 (P529)	1.47	1.264066201	3.166485834	83.5	30	4.13	1	6.45	14.62	-1.02	-2	100	468	-1.78	949.9
Verteporfin	78.71	0.85	S1786	approved	718.79	5362420	129497-78-5	3-[(23S,24R)-14-ethenyl-22,23-bis(methoxycarbonyl)-5-(3-methoxy-3-oxopropyl)-4,10,15,24-tetramethyl-25,26,27,28-tetrazahexacyclo[16.6.1.13,6.18,11.113,16.019,24]octacosa-1,3,5,7,9,11(27),12,14,16,18(25),19,21-dodecaen-9-yl]propanoic acid	CC1=C(C2=CC3=NC(=CC4=C(C(=C(N4)C=C5C6(C(C(=CC=C6C(=N5)C=C1N2)C(=O)OC)C(=O)OC)C)C)CCC(=O)OC)C(=C3C)CCC(=O)O)C=C	Verteporfin	0	0.307333446	3.024806506	185.7	53	6.85	3	11	15.69	-2.85	-2	54.5	13.9	-2.96	29.5
TTNPB (Arotinoid Acid)	78.77	0.95	S4627		348.48	5289501	71441-28-6	4-[(E)-2-(5,5,8,8-tetramethyl-6,7-dihydronaphthalen-2-yl)prop-1-enyl]benzoic acid	CC(=CC1=CC=C(C=C1)C(=O)O)C2=CC3=C(C=C2)C(CCC3(C)C)(C)C	TTNPB (Arotinoid Acid)	2.46	2.590055111	3.394008217	50.4	26	5.9	1	2		-0.71	-1	91.2	136.2	-2.46	242.7
BIRB 796 (Doramapimod)	78.8	1.03	S1574		527.66	156422	285983-48-4	1-[5-tert-butyl-2-(4-methylphenyl)pyrazol-3-yl]-3-[4-(2-morpholin-4-ylethoxy)naphthalen-1-yl]urea	CC1=CC=C(C=C1)N2C(=CC(=N2)C(C)(C)C)NC(=O)NC3=CC=C(C4=CC=CC=C43)OCCN5CCOCC5	BIRB 796 (Doramapimod)	0.61	1.410766988	4.203521316	76.4	39	5.46	2	7.45	15.1	-0.17	1	78.6	337.9	-2.9	353.8
BIRB 796 (Doramapimod)	78.8	1.03	S1574		527.66	156422	285983-48-4	1-[5-tert-butyl-2-(4-methylphenyl)pyrazol-3-yl]-3-[4-(2-morpholin-4-ylethoxy)naphthalen-1-yl]urea	CC1=CC=C(C=C1)N2C(=CC(=N2)C(C)(C)C)NC(=O)NC3=CC=C(C4=CC=CC=C43)OCCN5CCOCC5	BIRB 796 (Doramapimod)	0.61	1.410766988	4.203521316	76.4	39	5.46	2	7.45	15.1	-0.17	1	78.6	337.9	-2.9	353.8
Doxycycline HCl	79.01	0.99	S4005	approved	480.9	54685920	10592-13-9	(4S,4aR,5S,5aR,6R,12aR)-4-(dimethylamino)-1,5,10,11,12a-pentahydroxy-6-methyl-3,12-dioxo-4a,5,5a,6-tetrahydro-4H-tetracene-2-carboxamide;hydrochloride	CC1C2C(C3C(C(=O)C(=C(C3(C(=O)C2=C(C4=C1C=CC=C4O)O)O)O)C(=O)N)N(C)C)O.Cl	Doxycycline HCl	1.4	0.14579858	0.917043906	190.6	33	-0.04	4	10.2	16.29	-2.26	-2	23.1	1.1	-8.03	3.3
PCI-34051	79.05	1.1	S2012		296.32	24753719	950762-95-5	N-hydroxy-1-[(4-methoxyphenyl)methyl]indole-6-carboxamide	COC1=CC=C(C=C1)CN2C=CC3=C2C=C(C=C3)C(=O)NO	PCI-34051	2.99	1.21073487	1.989721685	74.7	22	2.52	2	4.95	8.78	-0.92	-1	91.4	284.6	-2.38	599.7
YM201636	79.09	0.95	S1219		467.48	9956222	371942-69-7	6-amino-N-[3-(6-morpholin-4-yl-8-oxa-3,5,10-triazatricyclo[7.4.0.02,7]trideca-1(9),2(7),3,5,10,12-hexaen-4-yl)phenyl]pyridine-3-carboxamide	C1COCCN1C2=NC(=NC3=C2OC4=C3C=CC=N4)C5=CC(=CC=C5)NC(=O)C6=CN=C(C=C6)N	YM201636	0.78	0.790668422	3.445337647	124.5	35	2.91	3	9.7	13.24	-1.62	-2	85.7	94	-2.88	215.2
Valganciclovir HCl	79.1	1.08	S4050	approved	390.82	11395249	175865-59-5	[2-[(2-amino-6-oxo-4,5-dihydro-1H-purin-9-yl)methoxy]-3-hydroxypropyl] (2S)-2-amino-3-methylbutanoate;hydrochloride	CC(C)C(C(=O)OCC(CO)OCN1C=NC2C1N=C(NC2=O)N)N.Cl	Valganciclovir HCl	2	-0.093020366	-0.445251285	184.1	26	-1.8	6	12.4	13.8	-2.8	-2	0	0.8	-10.31	2.4
RS-127445	79.2	1.02	S2698		281.33	196968	199864-87-4	4-(4-fluoronaphthalen-1-yl)-6-propan-2-ylpyrimidin-2-amine	CC(C)C1=NC(=NC(=C1)C2=CC=C(C3=CC=CC=C32)F)N	RS-127445	2.26	3.448652205	3.497967932	48.3	21	3.81	2	2.5	13.63	-0.31	0	100	1359.8	-1.84	1609
PP121	79.3	1.04	S2622		319.36	24905142	1092788-83-4	1-cyclopentyl-3-(1H-pyrrolo[2,3-b]pyridin-5-yl)pyrazolo[3,4-d]pyrimidin-4-amine	C1CCC(C1)N2C3=NC=NC(=C3C(=N2)C4=CN=C5C(=C4)C=CN5)N	PP121	1.73	1.373956715	2.87871411	87.3	24	2.66	3	4.5	13.62	-0.84	-1	89.9	205.2	-3.21	443.1
BIRB 796 (Doramapimod)	79.33	1.01	S1574		527.66	156422	285983-48-4	1-[5-tert-butyl-2-(4-methylphenyl)pyrazol-3-yl]-3-[4-(2-morpholin-4-ylethoxy)naphthalen-1-yl]urea	CC1=CC=C(C=C1)N2C(=CC(=N2)C(C)(C)C)NC(=O)NC3=CC=C(C4=CC=CC=C43)OCCN5CCOCC5	BIRB 796 (Doramapimod)	0.61	1.410766988	4.203521316	76.4	39	5.46	2	7.45	15.1	-0.17	1	78.6	337.9	-2.9	353.8
BIRB 796 (Doramapimod)	79.33	1.01	S1574		527.66	156422	285983-48-4	1-[5-tert-butyl-2-(4-methylphenyl)pyrazol-3-yl]-3-[4-(2-morpholin-4-ylethoxy)naphthalen-1-yl]urea	CC1=CC=C(C=C1)N2C(=CC(=N2)C(C)(C)C)NC(=O)NC3=CC=C(C4=CC=CC=C43)OCCN5CCOCC5	BIRB 796 (Doramapimod)	0.61	1.410766988	4.203521316	76.4	39	5.46	2	7.45	15.1	-0.17	1	78.6	337.9	-2.9	353.8
Optovin	79.34	0.93	S8073		315.41	1365101	348575-88-2	(5E)-5-[(2,5-dimethyl-1-pyridin-3-ylpyrrol-3-yl)methylidene]-2-sulfanylidene-1,3-thiazolidin-4-one	CC1=CC(=C(N1C2=CN=CC=C2)C)C=C3C(=O)NC(=S)S3	Optovin	3.61	1.194727412	1.427579785	56.9	21	3.44	1	4.5	6.9	-0.23	0	100	2804.2	-2.37	1158
Tanshinone IIA	79.37	0.97	S2365		294.34	164676	568-72-9	1,6,6-trimethyl-8,9-dihydro-7H-naphtho[1,2-g][1]benzofuran-10,11-dione	CC1=COC2=C1C(=O)C(=O)C3=C2C=CC4=C3CCCC4(C)C	Tanshinone IIA	3.16	2.437758034	3.223203672	60.1	22	2.88	0	4.5		-0.16	0	100	849.6	-2.54	1649.3
AZ191	79.62	1.09	S7338		429.52	72716071	1594092-37-1	N-[2-methoxy-4-(4-methylpiperazin-1-yl)phenyl]-4-(1-methylpyrrolo[2,3-c]pyridin-3-yl)pyrimidin-2-amine	CN1CCN(CC1)C2=CC(=C(C=C2)NC3=NC=CC(=N3)C4=CN(C5=C4C=CN=C5)C)OC	AZ191	1.7	1.457646577	2.961937845	63.5	32	4.18	1	7.75	16.79	0.06	1	100	323.5	-3.34	614.8
Apoptosis Activator 2	79.67	0.83	S2927		306.14	1901244	79183-19-0	1-[(3,4-dichlorophenyl)methyl]indole-2,3-dione	C1=CC=C2C(=C1)C(=O)C(=O)N2CC3=CC(=C(C=C3)Cl)Cl	Apoptosis Activator 2	3.29	2.749773147	3.321725961	60.4	20	2.59	0	5		-0.13	0	96.5	2785.9	-2.35	1089.3
A-674563	79.87	1.04	S2670		358.44	11314340	552325-73-2	(2S)-1-[5-(3-methyl-2H-indazol-5-yl)pyridin-3-yl]oxy-3-phenylpropan-2-amine	CC1=C2C=C(C=CC2=NN1)C3=CC(=CN=C3)OCC(CC4=CC=CC=C4)N	A-674563	1.47	1.559822248	3.158640052	75	27	3.65	3	4.25	13.99	-0.9	-1	86.4	62.1	-3.98	133.6
PJ34	79.9	1	S2886		295.34	4858	344458-19-1	2-(dimethylamino)-N-(6-oxo-5H-phenanthridin-2-yl)acetamide	CN(C)CC(=O)NC1=CC2=C(C=C1)NC(=O)C3=CC=CC=C32	PJ34	2.52	1.197545607	2.128757071	80.8	22	1.38	2	7	13.97	-0.44	1	74.6	77.5	-4.64	163.8
CEP-33779	79.91	0.95	S2806		462.57	57336812	1257704-57-6	N-[3-(4-methylpiperazin-1-yl)phenyl]-8-(4-methylsulfonylphenyl)-[1,2,4]triazolo[1,5-a]pyridin-2-amine	CN1CCN(CC1)C2=CC=CC(=C2)NC3=NN4C=CC=C(C4=N3)C5=CC=C(C=C5)S(=O)(=O)C	CEP-33779	1.46	1.067311212	3.043117728	86.4	33	3.09	1	10	11.51	-0.74	0	84.2	72.8	-4.2	154.7
Balofloxacin	79.99	1.11	S2064	approved	389.42	65958	127294-70-6	1-cyclopropyl-6-fluoro-8-methoxy-7-[3-(methylamino)piperidin-1-yl]-4-oxoquinoline-3-carboxylic acid	CNC1CCCN(C1)C2=C(C=C3C(=C2OC)N(C=C(C3=O)C(=O)O)C4CC4)F	Balofloxacin	2.7	0.437249804	1.208383557	98.7	28	0.99	1	6.75	9.51	-0.72	-1	54.6	11.9	-6.16	16.6
Estradiol	80.15	1.03	S1709	approved	272.38	5757	50-28-2	(8R,9S,13S,14S,17S)-13-methyl-6,7,8,9,11,12,14,15,16,17-decahydrocyclopenta[a]phenanthrene-3,17-diol	CC12CCC3C(C1CCC2O)CCC4=C3C=CC(=C4)O	Estradiol	2.25	3.8881475	3.429346095	44.1	20	4	2	2.45	10.62	-0.35	0	100	610.7	-2.69	1215.2
Epinephrine HCl	80.18	1.07	S3061		219.67	441411	55-31-2	4-[(1R)-1-hydroxy-2-(methylamino)ethyl]benzene-1,2-diol;hydrochloride	CNCC(C1=CC(=C(C=C1)O)O)O.Cl	Epinephrine HCl	2.2	0.01194444	0.013344328	79.8	14	-0.59	4	4.7	12.41	-0.8	-1	56.3	30.1	-5.64	68.2
CX-6258 HCl	80.22	0.59	S7041		498.4	72201040	1353859-00-3	(3E)-5-chloro-3-[[5-[3-(4-methyl-1,4-diazepane-1-carbonyl)phenyl]furan-2-yl]methylidene]-1H-indol-2-one;hydrochloride	CN1CCCN(CC1)C(=O)C2=CC=CC(=C2)C3=CC=C(O3)C=C4C5=C(C=CC(=C5)Cl)NC4=O.Cl	CX-6258 HCl	1.15	1.191239455	3.22397046	79.6	34	4.09	1	8	13.5	-0.25	1	93	267.5	-4.13	223.7
Bemegride	80.25	0.95	S4197	approved	155.19	2310	64-65-3	4-ethyl-4-methylpiperidine-2,6-dione	CCC1(CC(=O)NC(=O)C1)C	Bemegride	3.08	1.010146121	0.770034388	69.3	11	0.88	1	3	11.64	-0.33	-1	83.5	360.6	-3.61	746.5
CUDC-907	80.29	0.99	S2759		508.55	54575456	1339928-25-4	N-hydroxy-2-[[2-(6-methoxypyridin-3-yl)-4-morpholin-4-ylthieno[3,2-d]pyrimidin-6-yl]methyl-methylamino]pyrimidine-5-carboxamide	CN(CC1=CC2=C(S1)C(=NC(=N2)C3=CN=C(C=C3)OC)N4CCOCC4)C5=NC=C(C=N5)C(=O)NO	CUDC-907	1.04	0.48402668	2.399417056	137.7	36	2.58	2	11.9	15.86	-1.75	-2	58.3	120.8	-3.15	227
Silymarin	80.38	0.95	S2358		482.44	3085830	65666-07-1	3,5,7-trihydroxy-2-[2-(4-hydroxy-3-methoxyphenyl)-3-(hydroxymethyl)-2,3-dihydro-1,4-benzodioxin-6-yl]-2,3-dihydrochromen-4-one	COC1=C(C=CC(=C1)C2C(OC3=C(O2)C=CC(=C3)C4C(C(=O)C5=C(C=C(C=C5O4)O)O)O)CO)O	Silymarin	1.13	0.291820061	1.71385922	167.8	35	1.77	4	9.65	13.61	-3.07	-2	59.4	6.2	-5.14	17.3
IOX2	80.39	1.1	S2919		352.34	54685215	931398-72-0	2-[(1-benzyl-4-hydroxy-2-oxoquinoline-3-carbonyl)amino]acetic acid	C1=CC=C(C=C1)CN2C3=CC=CC=C3C(=C(C2=O)C(=O)NCC(=O)O)O	IOX2	1.99	0.483698778	1.660054206	132	26	3.35	1	5	15.17	-1.72	-2	73.1	14.5	-3.54	30.6
PA-824	80.4	0.94	S1162		359.26	456199	187235-37-6	(6S)-2-nitro-6-[[4-(trifluoromethoxy)phenyl]methoxy]-6,7-dihydro-5H-imidazo[2,1-b][1,3]oxazine	C1C(COC2=NC(=CN21)[N+](=O)[O-])OCC3=CC=C(C=C3)OC(F)(F)F	PA-824	2.56	1.104091368	2.41243964	87.4	25	2.99	0	5.2		-0.68	0	94.3	1345.8	-2.71	608.9
DMXAA (Vadimezan)	80.41	1.11	S1537		282.29	123964	117570-53-3	2-(5,6-dimethyl-9-oxoxanthen-4-yl)acetic acid	CC1=C(C2=C(C=C1)C(=O)C3=CC=CC(=C3O2)CC(=O)O)C	DMXAA (Vadimezan)	2.43	1.361125333	2.343857823	82	21	2.79	1	4.5		-0.7	-1	81.5	73.5	-3.04	137.1
Metaproterenol Sulfate	80.67	1.12	S4335	approved	520.59	441333	5874-97-5	5-[1-hydroxy-2-(propan-2-ylamino)ethyl]benzene-1,3-diol;sulfuric acid	CC(C)NCC(C1=CC(=CC(=C1)O)O)O.CC(C)NCC(C1=CC(=CC(=C1)O)O)O.OS(=O)(=O)O	Metaproterenol Sulfate	2.24	-0.085403532	-0.233450554	78.1	35	0.13	4	4.7	13.57	-0.83	-1	61.8	35.7	-5.47	80
JNK-IN-8	80.67	1.11	S4901		507.59	57340686	1410880-22-6	3-[[(E)-4-(dimethylamino)but-2-enoyl]amino]-N-[3-methyl-4-[(4-pyridin-3-ylpyrimidin-2-yl)amino]phenyl]benzamide	CC1=C(C=CC(=C1)NC(=O)C2=CC(=CC=C2)NC(=O)C=CCN(C)C)NC3=NC=CC(=N3)C4=CN=CC=C4	JNK-IN-8	0.08	0.652855784	2.952213854	119	38	3.85	3	11	16.66	-1.54	-2	71.7	41.5	-3.71	92.1
K02288	80.75	0.99	S7359		352.38	46173038	1431985-92-0	3-[6-amino-5-(3,4,5-trimethoxyphenyl)pyridin-3-yl]phenol	COC1=CC(=CC(=C1OC)OC)C2=C(N=CC(=C2)C3=CC(=CC=C3)O)N	K02288	1.44	1.369458408	2.89120059	81.2	26	3.48	3	4.5	14.13	-1.08	-2	100	319.8	-2.25	667.8
Rosiglitazone	80.77	1	S2556	approved	357.43	77999	122320-73-4	5-[[4-[2-[methyl(pyridin-2-yl)amino]ethoxy]phenyl]methyl]-1,3-thiazolidine-2,4-dione	CN(CCOC1=CC=C(C=C1)CC2C(=O)NC(=O)S2)C3=CC=CC=N3	Rosiglitazone	2.85	1.194175038	2.698835587	90.4	25	3.63	1	5.25	7.56	-0.94	-1	100	537.8	-2.1	708
CGP 57380	80.92	1.13	S7421		244.23	11644425	522629-08-9	3-N-(4-fluorophenyl)-2H-pyrazolo[3,4-d]pyrimidine-3,4-diamine	C1=CC(=CC=C1NC2=C3C(=NC=NC3=NN2)N)F	CGP 57380	2	1.326902397	2.147193459	89.9	18	1.11	4	4	14.51	-0.93	-1	77.3	227.6	-3.37	282.3
GSK2636771	81	1.13	S8002		433.42	56949517	1372540-25-4	2-methyl-1-[[2-methyl-3-(trifluoromethyl)phenyl]methyl]-6-morpholin-4-ylbenzimidazole-4-carboxylic acid	CC1=C(C=CC=C1C(F)(F)F)CN2C(=NC3=C(C=C(C=C32)N4CCOCC4)C(=O)O)C	GSK2636771	2.42	1.119330098	2.64755148	76.3	31	4.75	1	6.2	6.22	-0.47	-1	96.1	433.7	-2.92	203.1
AG-18	81.09	1.04	S8009		186.17	2052	118409-57-7	2-[(3,4-dihydroxyphenyl)methylidene]propanedinitrile	C1=CC(=C(C=C1C=C(C#N)C#N)O)O	AG-18	2.33	1.40852172	1.879249679	95.3	14	-0.05	2	4.5	10.93	-1.81	-2	58.4	23.4	-4.71	59.3
PIK-93	81.15	0.98	S1489		389.88	6852167	593960-11-3	N-[5-[4-chloro-3-(2-hydroxyethylsulfamoyl)phenyl]-4-methyl-1,3-thiazol-2-yl]acetamide	CC1=C(SC(=N1)NC(=O)C)C2=CC(=C(C=C2)Cl)S(=O)(=O)NCCO	PIK-93	1.79	0.766035515	2.246628957	122.2	24	0.95	3	10.2	15.77	-1.57	-2	70.9	171.4	-4.19	139.4
AdipoRon	81.2	1.05	S7365		428.52	16307093	924416-43-3	2-(4-benzoylphenoxy)-N-(1-benzylpiperidin-4-yl)acetamide	C1CN(CCC1NC(=O)COC2=CC=C(C=C2)C(=O)C3=CC=CC=C3)CC4=CC=CC=C4	AdipoRon	1.45	1.376824373	3.361654389	76.3	32	4.08	1	7.25	13.8	-0.56	1	92.5	176.4	-2.69	212.2
Bendroflumethiazide	81.25	1.01	S4387	approved	421.41	2315	73-48-3	3-benzyl-1,1-dioxo-6-(trifluoromethyl)-3,4-dihydro-2H-1lambda6,2,4-benzothiadiazine-7-sulfonamide	C1=CC=C(C=C1)CC2NC3=C(C=C(C(=C3)C(F)(F)F)S(=O)(=O)N)S(=O)(=O)N2	Bendroflumethiazide	1.56	0.525161479	1.765330311	124.5	27	1.23	3	9	14.97	-1.65	-2	67.5	97.2	-4.41	73.3
LDN-57444	81.27	1.01	S7135		397.64	51537051	668467-91-2	[(E)-[5-chloro-1-[(2,5-dichlorophenyl)methyl]-2-oxoindol-3-ylidene]amino] acetate	CC(=O)ON=C1C2=C(C=CC(=C2)Cl)N(C1=O)CC3=C(C=CC(=C3)Cl)Cl	LDN-57444	2.26	1.925187686	3.831123496	79.6	25	3.35	0	6.5		-0.41	0	100	4069.1	-2.74	670.7
SKI II	81.28	0.89	S7176		302.78	753704	312636-16-1	4-[[4-(4-chlorophenyl)-1,3-thiazol-2-yl]amino]phenol	C1=CC(=CC=C1C2=CSC(=N2)NC3=CC=C(C=C3)O)Cl	SKI II	2.31	4.31875096	3.584563297	41.5	20	3.98	2	2.75	15.83	0	1	100	5177.5	-1.34	2056.6
CHIR-99021 (CT99021) HCl	81.34	1.19	S2924		501.8	71295844	252917-06-9 (free base)	6-[2-[[4-(2,4-dichlorophenyl)-5-(5-methyl-1H-imidazol-2-yl)pyrimidin-2-yl]amino]ethylamino]pyridine-3-carbonitrile;hydrochloride	CC1=CN=C(N1)C2=CN=C(N=C2C3=C(C=C(C=C3)Cl)Cl)NCCNC4=NC=C(C=C4)C#N.Cl	CHIR-99021 (CT99021) HCl	0.25	1.029745546	3.608846239	106.2	33	4.52	3	7	14.33	-1.44	-2	100	689.4	-2.35	342.7
3-Aminobenzamide	81.38	1.07	S4273		136.15	1645	3544-24-9	3-aminobenzamide	C1=CC(=CC(=C1)N)C(=O)N	3-Aminobenzamide	2.21	-0.173675429	-0.137724615	79.3	10	-0.36	3.5	3.5	15.1	-0.9	-1	67	99.7	-3.97	227.2
Birinapant	81.4	1.13	S7015		806.94	49836020	1260251-31-7	(2S)-N-[(2S)-1-[(2R,4S)-2-[[6-fluoro-2-[6-fluoro-3-[[(2R,4S)-4-hydroxy-1-[(2S)-2-[[(2S)-2-(methylamino)propanoyl]amino]butanoyl]pyrrolidin-2-yl]methyl]-1H-indol-2-yl]-1H-indol-3-yl]methyl]-4-hydroxypyrrolidin-1-yl]-1-oxobutan-2-yl]-2-(methylamino)propanamide	CCC(C(=O)N1CC(CC1CC2=C(NC3=C2C=CC(=C3)F)C4=C(C5=C(N4)C=C(C=C5)F)CC6CC(CN6C(=O)C(CC)NC(=O)C(C)NC)O)O)NC(=O)C(C)NC	Birinapant	0.99	0.300570889	3.521488535	202	58	2.02	6.5	15.9	16.44	-1.73	-2	9.8	10.5	-7.02	3.6
Rosiglitazone HCl	81.44	1.1	S2075	approved	393.89	9865387	302543-62-0	5-[[4-[2-[methyl(pyridin-2-yl)amino]ethoxy]phenyl]methyl]-1,3-thiazolidine-2,4-dione;hydrochloride	CN(CCOC1=CC=C(C=C1)CC2C(=O)NC(=O)S2)C3=CC=CC=N3.Cl	Rosiglitazone HCl	2.85	1.272069983	2.989873288	90.4	26	3.63	1	5.25	7.56	-0.94	-1	100	537.8	-2.1	708
Lenvatinib (E7080)	81.45	0.98	S1164		426.85	9823820	417716-92-8	4-[3-chloro-4-(cyclopropylcarbamoylamino)phenoxy]-7-methoxyquinoline-6-carboxamide	COC1=CC2=NC=CC(=C2C=C1C(=O)N)OC3=CC(=C(C=C3)NC(=O)NC4CC4)Cl	Lenvatinib (E7080)	1.22	0.755379514	2.805479514	123.8	30	2.6	4	6.75	14.82	-1.74	-2	79.1	170.3	-3.53	114.7
Duvelisib (IPI-145, INK1197)	81.45	1.04	S7028		416.86	50905713	1201438-56-3	8-chloro-2-phenyl-3-[(1S)-1-(7H-purin-6-ylamino)ethyl]isoquinolin-1-one	CC(C1=CC2=C(C(=CC=C2)Cl)C(=O)N1C3=CC=CC=C3)NC4=NC=NC5=C4NC=N5				2.904870246		30
Cyclamic acid	81.52	1.1	S4015	approved	179.24	7533	100-88-9	cyclohexylsulfamic acid	C1CCC(CC1)NS(=O)(=O)O	Cyclamic acid	2.6	1.051695774	0.88847259	76.8	11	0.67	2	4.5	10.18	-0.84	-1	66.1	49.2	-4.01	93
QNZ (EVP4593)	81.52	0.98	S4902		356.42	509554	545380-34-5	4-N-[2-(4-phenoxyphenyl)ethyl]quinazoline-4,6-diamine	C1=CC=C(C=C1)OC2=CC=C(C=C2)CCNC3=NC=NC4=C3C=C(C=C4)N	QNZ (EVP4593)	1.6	1.919369206	3.54469105	68.4	27	4.55	2.5	4	15.36	-0.93	-1	100	530.1	-0.95	1066
Vilazodone HCl	81.61	1.08	S4259		477.99	6918313	163521-08-2	5-[4-[4-(5-cyano-1H-indol-3-yl)butyl]piperazin-1-yl]-1-benzofuran-2-carboxamide;hydrochloride	C1CN(CCN1CCCCC2=CNC3=C2C=C(C=C3)C#N)C4=CC5=C(C=C4)OC(=C5)C(=O)N.Cl	Vilazodone HCl	0.91	0.846879634	3.187485567	110.7	34	3.01	3	7.5	15.17	-2.04	-2	66.8	6.9	-5.94	17.5
Acebutolol HCl	81.63	1.06	S4010	approved	372.89	441307	34381-68-5	N-[3-acetyl-4-[2-hydroxy-3-(propan-2-ylamino)propoxy]phenyl]butanamide;hydrochloride	CCCC(=O)NC1=CC(=C(C=C1)OCC(CNC(C)C)O)C(=O)C.Cl	Acebutolol HCl	2	0.77899994	2.037084844	104.6	25	1.71	3	8.45	14.19	-1.23	-2	74.8	60	-4.69	129.4
Phenothiazine	81.72	0.99	S4251		199.27	7108	92-84-2	10H-phenothiazine	C1=CC=C2C(=C1)NC3=CC=CC=C3S2	Phenothiazine	2.89	22.67007011	3.840309876	12.1	14	3.55	1	0.5		0.54	2	100	6727.7	-0.53	7217.7
CH5132799	81.83	1.02	S2699		377.42	49784945	1007207-67-1	5-(7-methylsulfonyl-2-morpholin-4-yl-5,6-dihydropyrrolo[2,3-d]pyrimidin-4-yl)pyrimidin-2-amine	CS(=O)(=O)N1CCC2=C(N=C(N=C21)N3CCOCC3)C4=CN=C(N=C4)N	CH5132799	2.21	0.374242083	1.206556477	124	26	0.24	2	11.2	12.93	-1.44	-2	66.1	54.1	-4.59	129.2
Nintedanib (BIBF 1120)	81.93	1.06	S1010		539.62	9809715	656247-17-5	methyl (3Z)-3-[[4-[methyl-[2-(4-methylpiperazin-1-yl)acetyl]amino]anilino]-phenylmethylidene]-2-oxo-1H-indole-6-carboxylate	CN1CCN(CC1)CC(=O)N(C)C2=CC=C(C=C2)NC(=C3C4=C(C=C(C=C4)C(=O)OC)NC3=O)C5=CC=CC=C5	Nintedanib (BIBF 1120)	1.15	0.527801626	2.647452954	125.4	40	3.04	1	11.5	12.67	-1.26	-2	51.3	5.2	-7	12.3
Tyrphostin AG 1296	81.96	0.83	S8024		266.29	2049	146535-11-7	6,7-dimethoxy-2-phenylquinoxaline	COC1=C(C=C2C(=C1)N=CC(=N2)C3=CC=CC=C3)OC	Tyrphostin AG 1296	3.25	4.523901695	3.483404305	38.5	20	3.5	0	3.5		0.1	1	100	2871.4	-0.72	5088.6
Adiphenine HCl	81.98	1.03	S2082	approved	347.88	5763	50-42-0	2-(diethylamino)ethyl 2,2-diphenylacetate;hydrochloride	CCN(CC)CCOC(=O)C(C1=CC=CC=C1)C2=CC=CC=C2.Cl	Adiphenine HCl	3.83	4.574830303	3.86481664	35.2	24	4.28	0	4	8.34	0.12	1	100	633.1	-2.25	1144.2
Resveratrol	81.99	0.83	S1396	approved	228.24	445154	501-36-0	5-[(E)-2-(4-hydroxyphenyl)ethenyl]benzene-1,3-diol	C1=CC(=CC=C1C=CC2=CC(=CC(=C2)O)O)O	Resveratrol	2.45	2.43589189	2.803467976	67.7	17	1.99	3	2.25	11.61	-1.29	-2	82.3	123.4	-2.91	276.7
Dovitinib (TKI-258, CHIR-258)	82.02	1.01	S1018		392.43	9977819	405169-16-6	(3E)-4-amino-5-fluoro-3-[5-(4-methylpiperazin-1-yl)-1,3-dihydrobenzimidazol-2-ylidene]quinolin-2-one	CN1CCN(CC1)C2=CC3=C(C=C2)NC(=C4C(=C5C(=NC4=O)C=CC=C5F)N)N3				2.510407538		29
SB216763	82.03	2.5	S1075		371.22	176158	280744-09-4	3-(2,4-dichlorophenyl)-4-(1-methylindol-3-yl)pyrrole-2,5-dione	CN1C=C(C2=CC=CC=C21)C3=C(C(=O)NC3=O)C4=C(C=C(C=C4)Cl)Cl	SB216763	2.69	1.857836936	3.418419963	73.6	25	4.27	1	3	8.45	-0.05	0	100	2202.3	-2.65	973.5
SGI-1776 free base	82.07	1.06	S2198		405.42	24795070	1025065-69-3	N-[(1-methylpiperidin-4-yl)methyl]-3-[3-(trifluoromethoxy)phenyl]imidazo[1,2-b]pyridazin-6-amine	CN1CCC(CC1)CNC2=NN3C(=NC=C3C4=CC(=CC=C4)OC(F)(F)F)C=C2	SGI-1776 free base	2.13	2.521246947	3.692366154	50.5	29	4.36	1	5	14.25	0.46	2	100	1406.8	-3.3	755
CAY10505	82.1	0.93	S2682		289.28	1204893	1218777-13-9	(5E)-5-[[5-(4-fluorophenyl)furan-2-yl]methylidene]-1,3-thiazolidine-2,4-dione	C1=CC(=CC=C1C2=CC=C(O2)C=C3C(=O)NC(=O)S3)F	CAY10505	3.69	1.948430969	2.731700218	70.1	20	2.75	1	4	6.05	-0.58	0	92.8	943	-2.63	604.5
Mifepristone	82.14	0.94	S2606	approved	429.59	55245	84371-65-3	(8S,11R,13S,14S,17S)-11-[4-(dimethylamino)phenyl]-17-hydroxy-13-methyl-17-prop-1-ynyl-1,2,6,7,8,11,12,14,15,16-decahydrocyclopenta[a]phenanthren-3-one	CC#CC1(CCC2C1(CC(C3=C4CCC(=O)C=C4CCC23)C5=CC=C(C=C5)N(C)C)C)O	Mifepristone	1.89	2.233625108	3.838261386	53.7	32	6.09	1	3.75	14.39	-0.63	0	100	592.2	-2.54	1181.1
AZD1208	82.17	1.09	S7104		379.48	58423153	1204144-28-4	(5Z)-5-[[2-[(3R)-3-aminopiperidin-1-yl]-3-phenylphenyl]methylidene]-1,3-thiazolidine-2,4-dione	C1CC(CN(C1)C2=C(C=CC=C2C3=CC=CC=C3)C=C4C(=O)NC(=O)S4)N	AZD1208	1.65	0.925400083	2.296195226	91.9	27	2.55	3	5.5	9.88	-0.96	-1	72.3	36.1	-5.32	50.4
Dibenzothiophene	82.2	1.14	S4205	approved	184.26	3023	132-65-0	dibenzothiophene	C1=CC=C2C(=C1)C3=CC=CC=C3S2	Dibenzothiophene	3	inf	3.828401729	0	13	4.19	0	0		0.19	1	100	10000	-0.33	9906
Galunisertib (LY2157299)	82.21	1	S2230		369.42	10090485	700874-72-2	4-[2-(6-methylpyridin-2-yl)-5,6-dihydro-4H-pyrrolo[1,2-b]pyrazol-3-yl]quinoline-6-carboxamide	CC1=NC(=CC=C1)C2=NN3CCCC3=C2C4=C5C=C(C=CC5=NC=C4)C(=O)N	Galunisertib (LY2157299)	1.55	0.655889185	1.660186704	90.4	28	3.44	2	5.5	13.01	-0.88	-1	94.1	194.4	-3.11	421.5
Cysteamine HCl	82.25	1.08	S4206	approved	113.61	9082	156-57-0	2-aminoethanethiol;hydrochloride	C(CS)N.Cl	Cysteamine HCl	3.07	5.411398738	0.733244529	27.1	5	-0.27	2.8	1.5	10.7	0.51	2	75.3	880.1	-4.47	613.8
ZM 447439	82.31	0.96	S1103		513.59	9914412	331771-20-1	N-[4-[[6-methoxy-7-(3-morpholin-4-ylpropoxy)quinazolin-4-yl]amino]phenyl]benzamide	COC1=C(C=C2C(=C1)C(=NC=N2)NC3=CC=C(C=C3)NC(=O)C4=CC=CC=C4)OCCCN5CCOCC5	ZM 447439	0.33	0.936216282	3.393971265	95.4	38	4.45	2	10.2	13.47	-0.64	1	87	213.7	-2.52	419
Avagacestat (BMS-708163)	82.4	0.91	S1262		520.88	46883536	1146699-66-2	(2R)-2-[(4-chlorophenyl)sulfonyl-[[2-fluoro-4-(1,2,4-oxadiazol-3-yl)phenyl]methyl]amino]-5,5,5-trifluoropentanamide	C1=CC(=CC=C1S(=O)(=O)N(CC2=C(C=C(C=C2)C3=NOC=N3)F)C(CCC(F)(F)F)C(=O)N)Cl	Avagacestat (BMS-708163)	1.33	0.821850329	3.445360949	123.3	34	1.97	2	10	13.2	-1.42	-2	57	400.1	-3.95	57.5
Piperine	82.45	0.96	S2344		285.34	638024	94-62-2	(2E,4E)-5-(1,3-benzodioxol-5-yl)-1-piperidin-1-ylpenta-2,4-dien-1-one	C1CCN(CC1)C(=O)C=CC=CC2=CC3=C(C=C2)OCO3	Piperine	3.22	2.908810057	2.877104027	47.1	21	3.28	0	4.5		-0.11	0	100	2298.5	-1.14	4141.7
Methoxsalen	82.64	0.98	S1952	approved	216.19	4114	298-81-7	9-methoxyfuro[3,2-g]chromen-7-one	COC1=C2C(=CC3=C1OC=C3)C=CC(=O)O2	Methoxsalen	3.64	2.061562824	1.9065333	57.8	16	1.58	0	3.75		-0.03	0	95.9	1146	-1.86	2175.3
Evacetrapib (LY2484595)	82.66	0.98	S2925		638.65	49836058	1186486-62-3	4-[[(5S)-5-[[3,5-bis(trifluoromethyl)phenyl]methyl-(2-methyltetrazol-5-yl)amino]-7,9-dimethyl-2,3,4,5-tetrahydro-1-benzazepin-1-yl]methyl]cyclohexane-1-carboxylic acid	CC1=CC(=C2C(=C1)C(CCCN2CC3CCC(CC3)C(=O)O)N(CC4=CC(=CC(=C4)C(F)(F)F)C(F)(F)F)C5=NN(N=N5)C)C	Evacetrapib (LY2484595)	1.25	0.85650528	3.738645549	97	45	7.57	1	7	8.84	-0.99	-1	80.8	533.1	-3.32	95.4
Tacrine HCl	82.66	1.07	S4357	approved	234.72	2723754	1684-40-8	1,2,3,4-tetrahydroacridin-9-amine;hydrochloride	C1CCC2=NC3=CC=CC=C3C(=C2C1)N.Cl	Tacrine HCl	3.22	4.405910203	2.425012976	34.4	16	2.56	1.5	2	15.09	0.04	1	100	1562.4	-1.8	2897.7
KU-60019	82.7	0.98	S1570		547.67	15953870	925701-49-1	2-[(2S,6R)-2,6-dimethylmorpholin-4-yl]-N-[5-(6-morpholin-4-yl-4-oxopyran-2-yl)-9H-thioxanthen-2-yl]acetamide	CC1CN(CC(O1)C)CC(=O)NC2=CC3=C(C=C2)SC4=C(C3)C=CC=C4C5=CC(=O)C=C(O5)N6CCOCC6	KU-60019	0		3.146399565		39				13.67
Alvelestat (AZD9668)	82.84	1.1	S7218		545.53	75731913	848141-11-7	5-(2-methylpyrazol-3-yl)-N-[(5-methylsulfonylpyridin-2-yl)methyl]-2-oxo-1-[3-(trifluoromethyl)phenyl]pyridine-3-carboxamide	CN1C(=CC=N1)C2=CN(C(=O)C(=C2)C(=O)NCC3=NC=C(C=C3)S(=O)(=O)C)C4=CC=CC(=C4)C(F)(F)F	Alvelestat (AZD9668)	1.27	0.421122803	2.030275147	130.3	37	3.47	0	10.5	12.79	-1.55	-2	73.5	291.4	-3.5	155.7
Lomustine	82.87	1.1	S1840	approved	233.7	3950	13010-47-4	1-(2-chloroethyl)-3-cyclohexyl-1-nitrosourea	C1CCC(CC1)NC(=O)N(CCCl)N=O	Lomustine	3.02	2.088536655	2.271283612	72.5	15	1.95	1	3	12.34	-0.37	0	89.6	1357.2	-3.1	724.3
Tyrphostin 9	82.9	1.03	S2895		282.38	5614	10537-47-0	2-[(3,5-ditert-butyl-4-hydroxyphenyl)methylidene]propanedinitrile	CC(C)(C)C1=CC(=CC(=C1O)C(C)(C)C)C=C(C#N)C#N	Tyrphostin 9	2.55	2.789576947	3.64960352	62.3	21	3.47	1	3.75	9.87	-1.05	-2	96.5	266	-3.03	563.1
EPZ-6438	83.01	1.14	S7128		572.74	66558664	1403254-99-8	N-[(4,6-dimethyl-2-oxo-1H-pyridin-3-yl)methyl]-3-[ethyl(oxan-4-yl)amino]-2-methyl-5-[4-(morpholin-4-ylmethyl)phenyl]benzamide	CCN(C1CCOCC1)C2=CC(=CC(=C2C)C(=O)NCC3=C(C=C(NC3=O)C)C)C4=CC=C(C=C4)CN5CCOCC5	EPZ-6438	0.67	0.816752648	3.344602093	97.5	42	5.39	1	10.4	13.76	-0.58	1	79	197.8	-3.67	389.9
NSC697923	83.02	0.81	S7142		267.26	394449	343351-67-7	2-(4-methylphenyl)sulfonyl-5-nitrofuran	CC1=CC=C(C=C1)S(=O)(=O)C2=CC=C(O2)[N+](=O)[O-]	NSC697923	3	1.474538056	2.441835021	92	18	0.91	0	5.5		-1.23	-2	73.8	92.3	-3.71	207.7
SP600125	83.03	0.81	S1460		220.23	8515	129-56-6	14,15-diazatetracyclo[7.6.1.02,7.013,16]hexadeca-1(15),2,4,6,9(16),10,12-heptaen-8-one	C1=CC=C2C(=C1)C3=NNC4=CC=CC(=C43)C2=O	SP600125	3.05	3.263425652	3.245476811	58.5	17	2.49	1	3	12.59	-0.28	0	95.1	487.9	-2.38	987.3
Dynasore	83.05	0.81	S8047		322.31	5717066	304448-55-3	3-hydroxy-N'-[(E)-(3-hydroxy-4-oxocyclohexa-2,5-dien-1-ylidene)methyl]naphthalene-2-carbohydrazide	C1=CC=C2C=C(C(=CC2=C1)C(=O)NNC=C3C=CC(=O)C(=C3)O)O	Dynasore	2	1.018241807	2.993630914	122.5	24	1.77	3	6	10.66	-2.02	-2	71.4	32.5	-3.71	80.5
4EGI-1	83.1	0.88	S7369		451.28	5717952	315706-13-9	(2E)-2-[[4-(3,4-dichlorophenyl)-1,3-thiazol-2-yl]hydrazinylidene]-3-(2-nitrophenyl)propanoic acid	C1=CC=C(C(=C1)CC(=NNC2=NC(=CS2)C3=CC(=C(C=C3)Cl)Cl)C(=O)O)[N+](=O)[O-]	4EGI-1	1.04	0.890033432	3.182492543	123.3	29	4.89	1	5.5	9.96	-1.34	-2	84.9	208.8	-3.25	43.1
BTB06584	83.1	0.97	S7460		417.82	2799764	219793-45-0	[5-(benzenesulfonyl)-2-nitrophenyl] 4-chlorobenzoate	C1=CC=C(C=C1)S(=O)(=O)C2=CC(=C(C=C2)[N+](=O)[O-])OC(=O)C3=CC=C(C=C3)Cl	BTB06584	2.22	1.15683524	3.592204787	110.9	28	2.73	0	7.5		-1.42	-2	83.5	199.9	-2.97	185.2
BMS-777607	83.2	1.06	S1561		512.89	24794418	1025720-94-8	N-[4-(2-amino-3-chloropyridin-4-yl)oxy-3-fluorophenyl]-4-ethoxy-1-(4-fluorophenyl)-2-oxopyridine-3-carboxamide	CCOC1=C(C(=O)N(C=C1)C2=CC=C(C=C2)F)C(=O)NC3=CC(=C(C=C3)OC4=C(C(=NC=C4)N)Cl)F	BMS-777607	0.33	0.763048461	3.057382573	111.3	36	5.26	2	7.25	12.8	-1.19	-2	78.6	1148.7	-2.13	408.9
Prochlorperazine Dimaleate	83.26	0.93	S4407	approved	606.09	5281032	30718	(Z)-but-2-enedioic acid;2-chloro-10-[3-(4-methylpiperazin-1-yl)propyl]phenothiazine	CN1CCN(CC1)CCCN2C3=CC=CC=C3SC4=C2C=C(C=C4)Cl.C(=CC(=O)O)C(=O)O.C(=CC(=O)O)C(=O)O	Prochlorperazine Dimaleate	3.69	3.679036105	1.885506004	12.5	41	4.87	0	4.5	8.42	1.26	2	100	882.1	-4.34	536.6
Irinotecan HCl Trihydrate	83.27	0.95	S2217	approved	677.18	60837	136572-09-3	[(19S)-10,19-diethyl-19-hydroxy-14,18-dioxo-17-oxa-3,13-diazapentacyclo[11.8.0.02,11.04,9.015,20]henicosa-1(21),2,4(9),5,7,10,15(20)-heptaen-7-yl] 4-piperidin-1-ylpiperidine-1-carboxylate;trihydrate;hydrochloride	CCC1=C2CN3C(=CC4=C(C3=O)COC(=O)C4(CC)O)C2=NC5=C1C=C(C=C5)OC(=O)N6CCC(CC6)N7CCCCC7.O.O.O.Cl	Irinotecan HCl Trihydrate	0.95	0.302760609	1.928130936	135.5	47	3.43	1	12.75	11.56	-1.26	-2	66.4	28.1	-5.79	64.1
Curcumin	83.41	0.9	S1848	approved	368.38	5281767	458-37-7	(1E,4Z,6E)-5-hydroxy-1,7-bis(4-hydroxy-3-methoxyphenyl)hepta-1,4,6-trien-3-one	COC1=C(C=CC(=C1)C=CC(=CC(=O)C=CC2=CC(=C(C=C2)O)OC)O)O	Curcumin	2.87	0.946906197	2.932473802	114.7	27	2.61	2	7	8.2	-2.24	-2	80.1	55.1	-3.12	131.3
ID-8	83.42	1.1	S7327		298.29	791637	147591-46-6	1-(4-methoxyphenyl)-2-methyl-3-nitroindol-6-ol	CC1=C(C2=C(N1C3=CC=C(C=C3)OC)C=C(C=C2)O)[N+](=O)[O-]	ID-8	2.87	1.929600341	3.209311287	75.6	22	3.21	1	2.5	8.96	-0.82	-1	94.1	234.1	-2.92	500.6
Osimertinib (AZD9291)	83.44	1.1	S7297		499.61	71496458	1421373-65-0	N-[2-[2-(dimethylamino)ethyl-methylamino]-4-methoxy-5-[[4-(1-methylindol-3-yl)pyrimidin-2-yl]amino]phenyl]prop-2-enamide	CN1C=C(C2=CC=CC=C21)C3=NC(=NC=C3)NC4=C(C=C(C(=C4)NC(=O)C=C)N(C)CCN(C)C)OC	Osimertinib (AZD9291)	0.57	1.187895928	3.432662862	78.1	37	4.87	2	8.75	14.11	-0.2	1	100	354.3	-2.74	668.8
Noradrenaline bitartrate monohydrate	83.54	1	S2615	approved	337.28	3047796	108341-18-0	4-[(1R)-2-amino-1-hydroxyethyl]benzene-1,2-diol;(2R,3R)-2,3-dihydroxybutanedioic acid;hydrate	C1=CC(=C(C=C1C(CN)O)O)O.C(C(C(=O)O)O)(C(=O)O)O.O	Noradrenaline bitartrate monohydrate	2	-0.47646751	-1.009301126	92.1	23	-1.06	5	4.2	12.37	-1.06	-2	46.8	11.7	-6.37	28.6
Daidzein	83.66	1	S1849	approved	254.24	5281708	486-66-8	7-hydroxy-3-(4-hydroxyphenyl)chromen-4-one	C1=CC(=CC=C1C2=COC3=C(C2=O)C=CC(=C3)O)O	Daidzein	2.6	1.527820897	2.342607781	80.7	19	1.79	2	4	9.84	-0.93	-1	83.5	172	-2.85	376.3
Rosiglitazone maleate	83.67	1.01	S2505	approved	473.5	5281055	155141-29-0	(Z)-but-2-enedioic acid;5-[[4-[2-[methyl(pyridin-2-yl)amino]ethoxy]phenyl]methyl]-1,3-thiazolidine-2,4-dione	CN(CCOC1=CC=C(C=C1)CC2C(=O)NC(=O)S2)C3=CC=CC=N3.C(=CC(=O)O)C(=O)O	Rosiglitazone maleate	2.85	0.623486305	1.859984345	90.4	33	3.63	1	5.25	7.56	-0.94	-1	100	537.8	-2.1	708
Mesoridazine Besylate	83.67	1.11	S4334	approved	544.75	36207	32672-69-8	benzenesulfonic acid;10-[2-(1-methylpiperidin-2-yl)ethyl]-2-methylsulfinylphenothiazine	CN1CCCCC1CCN2C3=CC=CC=C3SC4=C2C=C(C=C4)S(=O)C.C1=CC=C(C=C1)S(=O)(=O)O	Mesoridazine Besylate	2.99	3.372218939	3.047137033	25.1	36	3.7	0	6.5	9.95	0.66	2	80.4	1874.1	-2.81	60
AZ20	83.67	1.08	S7050		412.51	46244454	1233339-22-4	(3R)-4-[2-(1H-indol-4-yl)-6-(1-methylsulfonylcyclopropyl)pyrimidin-4-yl]-3-methylmorpholine	CC1COCCN1C2=NC(=NC(=C2)C3(CC3)S(=O)(=O)C)C4=C5C=CNC5=CC=C4	AZ20	1.96	1.21183942	2.716580428	77.3	29	3.17	1	8.2	15.8	-0.37	-1	100	728.4	-2.27	1425.3
Rociletinib (CO-1686, AVL-301)	83.7	1.03	S7284		555.55	57335384	1374640-70-6	N-[3-[[2-[4-(4-acetylpiperazin-1-yl)-2-methoxyanilino]-5-(trifluoromethyl)pyrimidin-4-yl]amino]phenyl]prop-2-enamide	CC(=O)N1CCN(CC1)C2=CC(=C(C=C2)NC3=NC=C(C(=N3)NC4=CC(=CC=C4)NC(=O)C=C)C(F)(F)F)OC				3.390731267		40
Imatinib (STI571)	83.71	1.03	S2475	approved	493.6	5291	152459-95-5	4-[(4-methylpiperazin-1-yl)methyl]-N-[4-methyl-3-[(4-pyridin-3-ylpyrimidin-2-yl)amino]phenyl]benzamide	CC1=C(C=C(C=C1)NC(=O)C2=CC=C(C=C2)CN3CCN(CC3)C)NC4=NC=CC(=N4)C5=CN=CC=C5	Imatinib (STI571)	0.53	0.852042821	2.821539803	89.5	37	3.72	2	10.5	16.73	-0.34	1	81.2	31.9	-5.19	65.8
Elvitegravir (GS-9137, JTK-303)	83.72	1.04	S2001	approved	447.88	5277135	697761-98-1	6-[(3-chloro-2-fluorophenyl)methyl]-1-[(2S)-1-hydroxy-3-methylbutan-2-yl]-7-methoxy-4-oxoquinoline-3-carboxylic acid	CC(C)C(CO)N1C=C(C(=O)C2=C1C=C(C(=C2)CC3=C(C(=CC=C3)Cl)F)OC)C(=O)O				2.504357861		31
Pefloxacin Mesylate	83.74	1.1	S1855	approved	429.46	119525	70458-95-6	1-ethyl-6-fluoro-7-(4-methylpiperazin-1-yl)-4-oxoquinoline-3-carboxylic acid;methanesulfonic acid	CCN1C=C(C(=O)C2=CC(=C(C=C21)N3CCN(CC3)C)F)C(=O)O.CS(=O)(=O)O	Pefloxacin Mesylate	4.03	0.302586105	0.775709739	88.4	29	0.27	0	6.5	7.94	-0.52	0	52.6	18.1	-5.98	22.1
WZ3146	83.89	0.99	S1170		464.95	44607360	1214265-56-1	N-[3-[5-chloro-2-[4-(4-methylpiperazin-1-yl)anilino]pyrimidin-4-yl]oxyphenyl]prop-2-enamide	CN1CCN(CC1)C2=CC=C(C=C2)NC3=NC=C(C(=N3)OC4=CC=CC(=C4)NC(=O)C=C)Cl	WZ3146	0.67	1.228807152	3.483299634	85.9	33	4.2	2	8.5	14.91	-0.4	1	95.9	333.9	-3.48	299.8
NMS-P937 (NMS1286937)	84.1	1.04	S7255		532.52	49792852	1034616-18-6	1-(2-hydroxyethyl)-8-[5-(4-methylpiperazin-1-yl)-2-(trifluoromethoxy)anilino]-4,5-dihydropyrazolo[4,3-h]quinazoline-3-carboxamide	CN1CCN(CC1)C2=CC(=C(C=C2)OC(F)(F)F)NC3=NC=C4CCC5=C(C4=N3)N(N=C5C(=O)N)CCO	NMS-P937 (NMS1286937)	0.82	0.557935976	2.85373093	134.6	38	2.37	4	10.7	15.23	-1.17	-2	43.6	58.1	-5.95	40.2
Dicloxacillin Sodium	84.16	1	S4111	approved	510.32	23675786	343-55-5	sodium;(2S,5R,6R)-6-[[3-(2,6-dichlorophenyl)-5-methyl-1,2-oxazole-4-carbonyl]amino]-3,3-dimethyl-7-oxo-4-thia-1-azabicyclo[3.2.0]heptane-2-carboxylate;hydrate	CC1=C(C(=NO1)C2=C(C=CC=C2Cl)Cl)C(=O)NC3C4N(C3=O)C(C(S4)(C)C)C(=O)[O-].O.[Na+]	Dicloxacillin Sodium	1.54	-0.018093928	-0.077007758	133	32	2.51	1.25	7.75	11.83	-0.67	-1	71.3	131.5	-3.89	45.5
Brimonidine Tartrate	84.17	0.93	S4266		442.22	72376318	70359-46-5	5-bromo-N-(4,5-dihydro-1H-imidazol-2-yl)quinoxalin-6-amine;(2R,3S)-2,3-dihydroxybutanedioic acid	C1CN=C(N1)NC2=C(C3=NC=CN=C3C=C2)Br.C(C(C(=O)O)O)(C(=O)O)O	Brimonidine Tartrate	3.91	0.205711732	0.33436385	60.2	27	2.04	2	4.5	8	-0.16	0	95.9	1815.5	-4.26	1533.5
OTX015	84.25	1.09	S7360		491.99	9936746	202590-98-5	2-[(9S)-7-(4-chlorophenyl)-4,5,13-trimethyl-3-thia-1,8,11,12-tetrazatricyclo[8.3.0.02,6]trideca-2(6),4,7,10,12-pentaen-9-yl]-N-(4-hydroxyphenyl)acetamide	CC1=C(SC2=C1C(=NC(C3=NN=C(N32)C)CC(=O)NC4=CC=C(C=C4)O)C5=CC=C(C=C5)Cl)C	OTX015	0.39	0.878208274	3.144161264	105.3	34	5.15	2	6.25	14.32	-1	-2	91.1	651.2	-2.77	419.7
H 89 2HCl	84.27	0.99	S1582		519.28	5702541	130964-39-5	N-[2-[[(E)-3-(4-bromophenyl)prop-2-enyl]amino]ethyl]isoquinoline-5-sulfonamide;dihydrochloride	C1=CC2=C(C=CN=C2)C(=C1)S(=O)(=O)NCCNCC=CC3=CC=C(C=C3)Br.Cl.Cl	H 89 2HCl	1.49	1.587468015	3.448139275	74.9	29	3.06	2	7.5	10.55	-0.72	0	83	165.9	-3.94	134.5
MRS 2578	84.28	1.15	S2855		472.67	16078986	711019-86-2	1-(3-isothiocyanatophenyl)-3-[4-[(3-isothiocyanatophenyl)carbamothioylamino]butyl]thiourea	C1=CC(=CC(=C1)N=C=S)NC(=S)NCCCCNC(=S)NC2=CC(=CC=C2)N=C=S	MRS 2578	0.23	1.263065198	3.342070515	88.2	30	4.52	4	10	15.11	-0.94	-1	100	10000	-1.45	755.8
Catharanthine	84.29	1.1	S3202	approved	336.43	5458190	2468-21-5	methyl (1R,15R,18R)-17-ethyl-3,13-diazapentacyclo[13.3.1.02,10.04,9.013,18]nonadeca-2(10),4,6,8,16-pentaene-1-carboxylate	CCC1=CC2CC3(C1N(C2)CCC4=C3NC5=CC=CC=C45)C(=O)OC	Catharanthine	2.91	2.996755744	3.318906987	44.3	25	4.36	0	3	15.94	0.47	2	100	547.5	-3.45	1000.3
Teniposide	84.3	1	S1787	approved	656.65	452548	29767-20-2	(5S,5aR,8aR,9R)-5-[[(2R,4aR,6R,7R,8R,8aS)-7,8-dihydroxy-2-thiophen-2-yl-4,4a,6,7,8,8a-hexahydropyrano[3,2-d][1,3]dioxin-6-yl]oxy]-9-(4-hydroxy-3,5-dimethoxyphenyl)-5a,6,8a,9-tetrahydro-5H-[2]benzofuro[6,5-f][1,3]benzodioxol-8-one	COC1=CC(=CC(=C1O)OC)C2C3C(COC3=O)C(C4=CC5=C(C=C24)OCO5)OC6C(C(C7C(O6)COC(O7)C8=CC=CS8)O)O	Teniposide	1	0.208508976	1.601765952	167	46	1.84	3	16.95	15.07	-1.43	-2	55.4	186.9	-3.14	274.8
TCS 359	84.31	1.16	S8023		360.43	1048845	301305-73-7	2-[(3,4-dimethoxybenzoyl)amino]-4,5,6,7-tetrahydro-1-benzothiophene-3-carboxamide	COC1=C(C=C(C=C1)C(=O)NC2=C(C3=C(S2)CCCC3)C(=O)N)OC	TCS 359	1.78	1.029476409	2.535085658	98.5	25	3.1	2	5.5	14.55	-0.98	-1	94.4	396.9	-3.07	568.1
Pazopanib	84.33	1.11	S3012	approved	437.52	10113978	444731-52-6	5-[[4-[(2,3-dimethylindazol-6-yl)-methylamino]pyrimidin-2-yl]amino]-2-methylbenzenesulfonamide	CC1=C(C=C(C=C1)NC2=NC=CC(=N2)N(C)C3=CC4=NN(C(=C4C=C3)C)C)S(=O)(=O)N	Pazopanib	1.07	0.853169764	2.983364032	112.8	31	2.76	3	8.5	15.86	-1.93	-2	81.4	59.5	-3.6	138.3
Ketanserin	84.34	1.1	S2232		395.43	3822	74050-98-9	3-[2-[4-(4-fluorobenzoyl)piperidin-1-yl]ethyl]-1H-quinazoline-2,4-dione	C1CN(CCC1C(=O)C2=CC=C(C=C2)F)CCN3C(=O)C4=CC=CC=C4NC3=O	Ketanserin	2.3	1.159130968	3.099284381	92.2	29	2.88	1	7.5	9.34	-0.47	1	83.5	140.2	-4.27	164.3
TAK-632	84.34	1.36	S7291		554.52	46209401	1228591-30-7	N-[7-cyano-6-[4-fluoro-3-[[2-[3-(trifluoromethyl)phenyl]acetyl]amino]phenoxy]-1,3-benzothiazol-2-yl]cyclopropanecarboxamide	C1CC1C(=O)NC2=NC3=C(S2)C(=C(C=C3)OC4=CC(=C(C=C4)F)NC(=O)CC5=CC(=CC=C5)C(F)(F)F)C#N	TAK-632	0.33	0.979786085	4.424909919	115.8	39	5.47	2	8.5	13.4	-1.41	-2	77.3	1671.7	-2.55	297.8
UNC2881	84.37	1.14	S7325		463.58	71721525	1493764-08-1	2-(butylamino)-4-[(4-hydroxycyclohexyl)amino]-N-[(4-imidazol-1-ylphenyl)methyl]pyrimidine-5-carboxamide	CCCCNC1=NC=C(C(=N1)NC2CCC(CC2)O)C(=O)NCC3=CC=C(C=C3)N4C=CN=C4	UNC2881	0.26	0.733270291	2.864593717	114.9	34	4.89	3	7.7	16.94	-1.72	-2	100	221.2	-2.08	474.9
SC-514	84.41	0.91	S4907		224.3	2807869	354812-17-2	3-amino-5-thiophen-3-ylthiophene-2-carboxamide	C1=CSC=C1C2=CC(=C(S2)C(=O)N)N	SC-514	2.25	2.010990667	2.181924874	77.5	14	0.9	3	2.5	14.07	-0.31	-1	65.5	94.7	-5.77	72.4
Encorafenib (LGX818)	84.42	1.12	S7108		540.01	50922675	1269440-17-6	methyl N-[(2S)-1-[[4-[3-[5-chloro-2-fluoro-3-(methanesulfonamido)phenyl]-1-propan-2-ylpyrazol-4-yl]pyrimidin-2-yl]amino]propan-2-yl]carbamate	CC(C)N1C=C(C(=N1)C2=C(C(=CC(=C2)Cl)NS(=O)(=O)C)F)C3=NC(=NC=C3)NCC(C)NC(=O)OC	Encorafenib (LGX818)	0.32	0.468339217	2.421126415	143.6	36	3.36	3	11	14.32	-1.69	-2	61.1	227	-3.69	180.7
Bafetinib (INNO-406)	84.61	0.96	S1369		576.62	11387605	859212-16-1	4-[[(3S)-3-(dimethylamino)pyrrolidin-1-yl]methyl]-N-[4-methyl-3-[(4-pyrimidin-5-ylpyrimidin-2-yl)amino]phenyl]-3-(trifluoromethyl)benzamide	CC1=C(C=C(C=C1)NC(=O)C2=CC(=C(C=C2)CN3CCC(C3)N(C)C)C(F)(F)F)NC4=NC=CC(=N4)C5=CN=CN=C5	Bafetinib (INNO-406)	0.41	0.840318664	3.511691696	99.5	42	3.84	2	12	16.4	-0.59	1	63.8	48.4	-5.96	33.6
CC-292 (AVL-292)	84.65	0.97	S7173		423.44	59174488	1202757-89-8	N-[3-[[5-fluoro-2-[4-(2-methoxyethoxy)anilino]pyrimidin-4-yl]amino]phenyl]prop-2-enamide	COCCOC1=CC=C(C=C1)NC2=NC=C(C(=N2)NC3=CC(=CC=C3)NC(=O)C=C)F	CC-292 (AVL-292)	0.59	1.067138818	3.116258776	94.2	31	3.92	3	7.95	16.35	-1.11	-2	100	870.6	-1.2	1019
Pomalidomide	84.66	0.96	S1567	approved	273.24	134780	19171-19-8	4-amino-2-(2,6-dioxopiperidin-3-yl)isoindole-1,3-dione	C1CC(=O)NC(=O)C1N2C(=O)C3=C(C2=O)C(=CC=C3)N	Pomalidomide	2.33	0.054708208	0.165984704	151.7	20	0.29	2	6	13.19	-1.5	-2	59.6	20.9	-5.35	53.5
HS-173	84.66	1.09	S7356		422.46	52936849	1276110-06-5	ethyl 6-[5-(benzenesulfonamido)pyridin-3-yl]imidazo[1,2-a]pyridine-3-carboxylate	CCOC(=O)C1=CN=C2N1C=C(C=C2)C3=CC(=CN=C3)NS(=O)(=O)C4=CC=CC=C4	HS-173	2.92	0.662025643	2.278030236	114.7	30	2.61	1	9.5	7.21	-1.87	-2	82.8	81	-2.8	185.8
Purmorphamine	84.67	1.03	S3042		520.62	5284329	483367-10-8	9-cyclohexyl-N-(4-morpholin-4-ylphenyl)-2-naphthalen-1-yloxypurin-6-amine	C1CCC(CC1)N2C=NC3=C(N=C(N=C32)OC4=CC=CC5=CC=CC=C54)NC6=CC=C(C=C6)N7CCOCC7	Purmorphamine	1.23	1.716207679	4.149790167	62	39	6.32	1	7.2	11.85	-0.11	0	100	2222.5	-0.42	4014.9
Hydroxyzine 2HCl	84.69	1.09	S4026	approved	447.83	91513	2192-20-3	2-[2-[4-[(4-chlorophenyl)-phenylmethyl]piperazin-1-yl]ethoxy]ethanol;dihydrochloride	C1CN(CCN1CCOCCO)C(C2=CC=CC=C2)C3=CC=C(C=C3)Cl.Cl.Cl	Hydroxyzine 2HCl	3.03	3.148548853	3.394135663	38.5	28	3.06	1	7.4	14.86	0.56	2	87.5	319.6	-4.57	240.4
Mubritinib (TAK 165)	84.7	1.19	S2216		468.47	6444692	366017-09-6	4-[[4-[4-(triazol-1-yl)butyl]phenoxy]methyl]-2-[(E)-2-[4-(trifluoromethyl)phenyl]ethenyl]-1,3-oxazole	C1=CC(=CC=C1CCCCN2C=CN=N2)OCC3=COC(=N3)C=CC4=CC=C(C=C4)C(F)(F)F	Mubritinib (TAK 165)	1.77	1.895831621	4.035088023	62.6	34	6.84	0	5.25		-0.76	-1	100	4199	-0.28	1830.5
Liothyronine Sodium	84.71	1.12	S4217	approved	672.96	23666110	55-06-1	sodium;(2S)-2-amino-3-[4-(4-hydroxy-3-iodophenoxy)-3,5-diiodophenyl]propanoate	C1=CC(=C(C=C1OC2=C(C=C(C=C2I)CC(C(=O)[O-])N)I)I)O.[Na+]	Liothyronine Sodium	1.36	0.315378084	0.772802458	102.1	24	1.38	4	4.25	9.29	-0.77	-1	40.1	78	-5.86	10.2
Sulindac	84.74	0.96	S2007	approved	356.41	1548887	38194-50-2	2-[(3Z)-6-fluoro-2-methyl-3-[(4-methylsulfinylphenyl)methylidene]inden-1-yl]acetic acid	CC1=C(C2=C(C1=CC3=CC=C(C=C3)S(=O)C)C=CC(=C2)F)CC(=O)O	Sulindac	2.38	1.580976611	2.723232212	68.9	25	3.42	1	6		-0.86	-1	59.8	173.7	-2.77	5.2
Chloramphenicol	84.8	1.11	S1677	approved	323.13	5959	56-75-7	2,2-dichloro-N-[(1R,2R)-1,3-dihydroxy-1-(4-nitrophenyl)propan-2-yl]acetamide	C1=CC(=CC=C1C(C(CO)NC(=O)C(Cl)Cl)O)[N+](=O)[O-]	Chloramphenicol	2	0.56967811	1.356973257	119.1	20	1.07	3	6.9	16.53	-1.33	-2	66.5	188.8	-4.35	72.5
Butein	84.82	0.71	S8036		272.25	5281222	487-52-5	(E)-1-(2,4-dihydroxyphenyl)-3-(3,4-dihydroxyphenyl)prop-2-en-1-one	C1=CC(=C(C=C1C=CC(=O)C2=C(C=C(C=C2)O)O)O)O	Butein	2	1.001409151	2.275201592	113.6	20	1.35	3	4	11.94	-2.19	-2	65.6	20.2	-4.24	52
NH125	84.83	1	S7436		524.56	10436839	278603-08-0	1-benzyl-3-hexadecyl-2-methylimidazol-1-ium;iodide	CCCCCCCCCCCCCCCCN1C=C[N+](=C1C)CC2=CC=CC=C2.[I-]	NH125	0		4.107729617		30
Licofelone	84.85	1.01	S2121	approved	379.88	133021	156897-06-2	2-[2-(4-chlorophenyl)-6,6-dimethyl-1-phenyl-5,7-dihydropyrrolizin-3-yl]acetic acid	CC1(CC2=C(C(=C(N2C1)CC(=O)O)C3=CC=C(C=C3)Cl)C4=CC=CC=C4)C	Licofelone	2.3	2.555705979	3.539908351	51.3	27	6.37	1	2		-0.17	-1	100	583.4	-1.91	404.8
Atglistatin	84.85	1.01	S7364		283.37	71699712	1469924-27-3	3-[3-[4-(dimethylamino)phenyl]phenyl]-1,1-dimethylurea	CN(C)C1=CC=C(C=C1)C2=CC(=CC=C2)NC(=O)N(C)C	Atglistatin	2.77	3.358729453	2.877759395	40.8	21	3.75	1	3	13.87	-0.08	0	100	1978.1	-1.23	2478.4
Darapladib (SB-480848)	84.88	0.98	S7520		666.77	9939609	356057-34-6	N-[2-(diethylamino)ethyl]-2-[2-[(4-fluorophenyl)methylsulfanyl]-4-oxo-6,7-dihydro-5H-cyclopenta[d]pyrimidin-1-yl]-N-[[4-[4-(trifluoromethyl)phenyl]phenyl]methyl]acetamide	CCN(CC)CCN(CC1=CC=C(C=C1)C2=CC=C(C=C2)C(F)(F)F)C(=O)CN3C4=C(CCC4)C(=O)N=C3SCC5=CC=C(C=C5)F	Darapladib (SB-480848)	1.91	1.046006974	3.638012254	74	47	6.51	0	8.5	8.83	-0.16	1	85.1	1781.7	-2.83	371.3
Clorgyline HCl	84.9	1.04	S4317	approved	308.63	28767	17780-75-5	3-(2,4-dichlorophenoxy)-N-methyl-N-prop-2-ynylpropan-1-amine;hydrochloride	CN(CCCOC1=C(C=C(C=C1)Cl)Cl)CC#C.Cl	Clorgyline HCl	3.83	14.52895448	3.269014758	12.5	18	4.08	0.5	2.75	6.1	0.83	2	100	7500.4	-2.38	2237.3
WAY-600	84.95	1.12	S2689		494.59	25229526	1062159-35-6	4-[6-(1H-indol-5-yl)-1-[1-(pyridin-3-ylmethyl)piperidin-4-yl]pyrazolo[3,4-d]pyrimidin-4-yl]morpholine	C1CN(CCC1N2C3=C(C=N2)C(=NC(=N3)C4=CC5=C(C=C4)NC=C5)N6CCOCC6)CC7=CN=CC=C7	WAY-600	1	1.043652978	2.911583077	75.4	37	4.63	1	8.7	15.88	-0.1	1	100	227.8	-3.29	444.4
Caffeic Acid	85.01	1.03	S2277		180.16	689043	331-39-5	(E)-3-(3,4-dihydroxyphenyl)prop-2-enoic acid	C1=CC(=C(C=C1C=CC(=O)O)O)O	Caffeic Acid	2	1.273853946	1.589769724	96	13	0.54	3	3.5	12.25	-1.55	-2	54.2	10.2	-4.51	22.1
SB590885	85.06	0.92	S2220		453.54	11316960	405554-55-4	N,N-dimethyl-2-[4-[(4Z)-4-(1-nitroso-2,3-dihydroinden-5-ylidene)-5-(1H-pyridin-4-ylidene)-1H-imidazol-2-yl]phenoxy]ethanamine	CN(C)CCOC1=CC=C(C=C1)C2=NC(=C3C=CC4=C(CCC4=C3)N=O)C(=C5C=CNC=C5)N2	SB590885	1.64	1.014424264	2.835112932	82.2	34	4.68	2	6.25	8.37	-0.76	0	94.1	79	-4.06	166.8
Sodium 4-Aminosalicylate	85.11	1.07	S4073	approved	211.15	2724368	6018-19-5	sodium;4-amino-2-hydroxybenzoate	C1=CC(=C(C=C1N)O)C(=O)[O-].[Na+]	Sodium 4-Aminosalicylate	2.17	0.031882606	0.03680528	96.2	12	0.34	2.5	2.75	16.12	-1.22	-2	54.6	12.8	-4.61	27.2
Chloroprocaine HCl	85.19	1.02	S4284		307.22	441348	3858-89-7	2-(diethylamino)ethyl 4-amino-2-chlorobenzoate;hydrochloride	CCN(CC)CCOC(=O)C1=C(C=C(C=C1)N)Cl.Cl	Chloroprocaine HCl	2.93	2.154416756	2.644331126	64.6	19	2.16	1.5	5	13.63	-0.3	1	82.5	217.6	-4.42	251.2
ML130 (Nodinitib-1)	85.2	1.04	S2863		287.34	1088438	799264-47-4	1-(4-methylphenyl)sulfonylbenzimidazol-2-amine	CC1=CC=C(C=C1)S(=O)(=O)N2C3=CC=CC=C3N=C2N	ML130 (Nodinitib-1)	2.99	1.747183128	2.578842297	73.8	20	1.86	1	5.5	10.64	-0.71	-1	87.3	279.7	-2.67	577.7
UNC669	85.22	1.07	S7373		338.24	46931242	1314241-44-5	(5-bromopyridin-3-yl)-(4-pyrrolidin-1-ylpiperidin-1-yl)methanone	C1CCN(C1)C2CCN(CC2)C(=O)C3=CC(=CN=C3)Br	UNC669	3.99	2.200644361	2.011388946	45.7	20	1.81	0	6.5	9.79	0.49	2	87.1	819.3	-4.34	586.6
Nialamide	85.24	1.1	S4342	approved	298.34	4472	51-12-7	N-benzyl-3-[2-(pyridine-4-carbonyl)hydrazinyl]propanamide	C1=CC=C(C=C1)CNC(=O)CCNNC(=O)C2=CC=NC=C2	Nialamide	2.33	0.504975762	1.12649993	101.4	22	1.81	2	6.5	14.65	-1.25	-2	83.3	250.8	-2.06	360.5
Bumetanide	85.3	1	S1287	approved	364.42	2471	28395-03-1	3-(butylamino)-4-phenoxy-5-sulfamoylbenzoic acid	CCCCNC1=C(C(=CC(=C1)C(=O)O)S(=O)(=O)N)OC2=CC=CC=C2	Bumetanide	1.97	0.705705249	2.272370901	128.8	25	1.7	4	8	15.08	-2.23	-2	58.4	7.1	-4.22	15.8
Magnolol	85.3	1.02	S2321		266.33	72300	528-43-8	2-(2-hydroxy-5-prop-2-enylphenyl)-4-prop-2-enylphenol	C=CCC1=CC(=C(C=C1)O)C2=C(C=CC(=C2)CC=C)O	Magnolol	2.32	4.00276951	3.258254381	40.7	20	4.96	2	1.5	12.19	-0.61	0	100	923.8	-1.33	1782.1
P5091 (P005091)	85.3	0.98	S7132		348.22	2819993	882257-11-6	1-[5-(2,3-dichlorophenyl)sulfanyl-4-nitrothiophen-2-yl]ethanone	CC(=O)C1=CC(=C(S1)SC2=C(C(=CC=C2)Cl)Cl)[N+](=O)[O-]	P5091 (P005091)	2.5	2.549533977	3.727418674	73.1	20	3.69	0	3		-0.41	0	100	2582.9	-2.96	620.7
Oxethazaine	85.31	1.06	S4343	approved	467.64	4621	126-27-2	2-[2-hydroxyethyl-[2-[methyl-(2-methyl-1-phenylpropan-2-yl)amino]-2-oxoethyl]amino]-N-methyl-N-(2-methyl-1-phenylpropan-2-yl)acetamide	CC(C)(CC1=CC=CC=C1)N(C)C(=O)CN(CCO)CC(=O)N(C)C(C)(C)CC2=CC=CC=C2	Oxethazaine	1.8	1.527750053	3.516575071	67.7	34	3.1	1	9.7	14.42	-0.52	1	92.2	283.2	-2.51	428.7
Phenoxybenzamine HCl	85.38	1.08	S2499	approved	340.3	5284441	63-92-3	N-benzyl-N-(2-chloroethyl)-1-phenoxypropan-2-amine;hydrochloride	CC(COC1=CC=CC=C1)N(CCCl)CC2=CC=CC=C2.Cl	Phenoxybenzamine HCl	4	18.752725	3.79555154	9.2	22	4.87	0	2.75	6.95	-0.72	0	100	2719	-1.66	2470.6
Desloratadine	85.44	1.05	S4012	approved	310.82	124087	100643-71-8	13-chloro-2-piperidin-4-ylidene-4-azatricyclo[9.4.0.03,8]pentadeca-1(11),3(8),4,6,12,14-hexaene	C1CC2=C(C=CC(=C2)Cl)C(=C3CCNCC3)C4=C1C=CC=N4	Desloratadine	3.04	5.33935035	2.948389263	25.1	22	4.07	1	2.5	9.25	0.83	2	100	1599.4	-3.44	1169.4
SANT-1	85.47	1.01	S7092		373.49	6878030	304909-07-7	(E)-N-(4-benzylpiperazin-1-yl)-1-(3,5-dimethyl-1-phenylpyrazol-4-yl)methanimine	CC1=C(C(=NN1C2=CC=CC=C2)C)C=NN3CCN(CC3)CC4=CC=CC=C4	SANT-1	3.9	3.276037877	3.293073274	35.9	28	4.58	0	6	7.69	0.45	1	100	908.3	-2.04	1597.9
Diminazene Aceturate	85.48	1.07	S4104	approved	515.52	5284544	908-54-3	2-acetamidoacetic acid;4-[2-(4-carbamimidoylphenyl)iminohydrazinyl]benzenecarboximidamide	CC(=O)NCC(=O)O.CC(=O)NCC(=O)O.C1=CC(=CC=C1C(=N)N)NN=NC2=CC=C(C=C2)C(=N)N	Diminazene Aceturate	2	0.078814709	0.380556823	130.5	37	0.04	7	6.5	13.02	-2.52	-2	42.1	13.7	-8.45	36.1
Dalcetrapib (JTT-705, RO4607381)	85.57	1.05	S2772		389.59	6918540	211513-37-0	S-[2-[[1-(2-ethylbutyl)cyclohexanecarbonyl]amino]phenyl] 2-methylpropanethioate	CCC(CC)CC1(CCCCC1)C(=O)NC2=CC=CC=C2SC(=O)C(C)C				4.09726938		27
Orphenadrine Citrate	85.58	1.06	S2054	approved	461.5	83823	4682-36-4	N,N-dimethyl-2-[(2-methylphenyl)-phenylmethoxy]ethanamine;2-hydroxypropane-1,2,3-tricarboxylic acid	CC1=CC=CC=C1C(C2=CC=CC=C2)OCCN(C)C.C(C(=O)O)C(CC(=O)O)(C(=O)O)O	Orphenadrine Citrate	4.01	3.986476063	1.447090811	11	33	3.45	0	3.7	8.53	0.55	2	100	1263.1	-2.09	2167.8
MK-0752	85.61	1.08	S2660		442.9	9803433	471905-41-6	3-[4-(4-chlorophenyl)sulfonyl-4-(2,5-difluorophenyl)cyclohexyl]propanoic acid	C1CC(CCC1CCC(=O)O)(C2=C(C=CC(=C2)F)F)S(=O)(=O)C3=CC=C(C=C3)Cl	MK-0752	1.25	1.337711503	3.157801773	81.4	29	4.52	1	6		-0.83	-1	88.2	257.2	-3.16	88
Bromosporine	85.63	0.96	S7233		404.44	72943187	1619994-69-2	ethyl N-[6-[3-(methanesulfonamido)-4-methylphenyl]-3-methyl-[1,2,4]triazolo[4,3-b]pyridazin-8-yl]carbamate	CCOC(=O)NC1=CC(=NN2C1=NN=C2C)C3=CC(=C(C=C3)C)NS(=O)(=O)C	Bromosporine	2.02	0.507325175	2.018545406	142.1	28	1.61	2	10	10.15	-2.24	-2	71.1	35.5	-4.6	86.8
Chromocarb	85.64	1.06	S4208	approved	190.15	2741	4940-39-0	4-oxochromene-2-carboxylic acid	C1=CC=C2C(=C1)C(=O)C=C(O2)C(=O)O	Chromocarb	2.72	1.052596265	1.28795679	87.4	14	0.86	1	4.5		-0.87	-1	64.1	31.3	-3.8	62.3
Ethoxzolamide	85.67	1.13	S4326	approved	258.32	3295	452-35-7	6-ethoxy-1,3-benzothiazole-2-sulfonamide	CCOC1=CC2=C(C=C1)N=C(S2)S(=O)(=O)N	Ethoxzolamide	3.15	1.458304737	2.036960056	87.3	16	0.53	2	6.75	8.47	-1.07	-2	74.1	228	-3.65	290.8
Nobiletin	85.68	0.93	S2333		402.39	72344	478-01-3	2-(3,4-dimethoxyphenyl)-5,6,7,8-tetramethoxychromen-4-one	COC1=C(C=C(C=C1)C2=CC(=O)C3=C(O2)C(=C(C(=C3OC)OC)OC)OC)OC	Nobiletin	2.17	1.115849893	2.423737553	74.9	29	3.66	0	7		-0.22	0	100	2111.3	-1.26	3828.6
Mechlorethamine HCl	85.73	1.08	S4252		192.51	5935	55-86-7	2-chloro-N-(2-chloroethyl)-N-methylethanamine;hydrochloride	CN(CCCl)CCCl.Cl	Mechlorethamine HCl	5	38.80550616	1.466848133	4.2	9	1.75	0	2	6.12	1.12	2	100	6149.1	-3.41	2401.8
Danusertib (PHA-739358)	85.74	0.99	S1107		474.55	11442891	827318-97-8	N-[5-[(2R)-2-methoxy-2-phenylacetyl]-4,6-dihydro-1H-pyrrolo[3,4-c]pyrazol-3-yl]-4-(4-methylpiperazin-1-yl)benzamide	CN1CCN(CC1)C2=CC=C(C=C2)C(=O)NC3=NNC4=C3CN(C4)C(=O)C(C5=CC=CC=C5)OC	Danusertib (PHA-739358)	1.48	0.529041678	2.020145647	109.1	35	2.73	1	10.2	13.18	-0.94	0	77.1	57.5	-4.5	81.4
Riluzole	85.74	1.01	S1614	approved	234.2	5070	1744-22-5	6-(trifluoromethoxy)-1,3-benzothiazol-2-amine	C1=CC2=C(C=C1OC(F)(F)F)SC(=N2)N	Riluzole	3.05	4.451751323	3.131807056	46.9	15	2.29	2	2		0.14	1	100	6543.3	-2.46	1479.4
CCT137690	85.74	0.98	S2744		551.48	25154041	1095382-05-0	3-[[4-[6-bromo-2-[4-(4-methylpiperazin-1-yl)phenyl]-1H-imidazo[4,5-b]pyridin-7-yl]piperazin-1-yl]methyl]-5-methyl-1,2-oxazole	CC1=CC(=NO1)CN2CCN(CC2)C3=C4C(=NC=C3Br)N=C(N4)C5=CC=C(C=C5)N6CCN(CC6)C	CCT137690	1.1	0.98954348	2.903320569	81.5	36	3.65	1	10	9.81	0.2	1	68	70.3	-6.55	66.4
Cimetidine	85.77	1.07	S1845	approved	252.34	2756	51481-61-9	1-cyano-2-methyl-3-[2-[(5-methyl-1H-imidazol-4-yl)methylsulfanyl]ethyl]guanidine	CC1=C(N=CN1)CSCCNC(=NC)NC#N	Cimetidine	2	0.283570425	0.446396563	92.6	17	0.42	3	5.5	14.07	-0.6	-1	82.5	700.4	-2.66	928.1
Sulfamethazine	85.81	1.02	S3133	approved	278.33	5327	57-68-1	4-amino-N-(4,6-dimethylpyrimidin-2-yl)benzenesulfonamide	CC1=CC(=NC(=N1)NS(=O)(=O)C2=CC=C(C=C2)N)C	Sulfamethazine	2.17	0.550624163	1.042001167	99.6	19	0.94	2.5	7.5	15.17	-1.23	-2	76.7	134.8	-3.39	297.6
Z-VAD-FMK	85.81	1.06	S7023		467.49	5497174	187389-52-2	methyl (3S)-5-fluoro-3-[[(2S)-2-[[(2S)-3-methyl-2-(phenylmethoxycarbonylamino)butanoyl]amino]propanoyl]amino]-4-oxopentanoate	CC(C)C(C(=O)NC(C)C(=O)NC(CC(=O)OC)C(=O)CF)NC(=O)OCC1=CC=CC=C1	Z-VAD-FMK	1.47	0.323965894	1.766132468	165.2	33	3.18	0.5	9	16.17	-1.87	-2	87.3	273.4	-2.59	215
Tigecycline	85.83	0.77	S1403	approved	585.65	54686904	220620-09-7	(4S,4aS,5aR,12aR)-9-[[2-(tert-butylamino)acetyl]amino]-4,7-bis(dimethylamino)-1,10,11,12a-tetrahydroxy-3,12-dioxo-4a,5,5a,6-tetrahydro-4H-tetracene-2-carboxamide	CC(C)(C)NCC(=O)NC1=CC(=C2CC3CC4C(C(=O)C(=C(C4(C(=O)C3=C(C2=C1O)O)O)O)C(=O)N)N(C)C)N(C)C	Tigecycline	1	0.100733295	0.927814087	219.3	42	0.86	5	13	15.55	-2.89	-2	0	0.2	-10.29	0.6
Doxercalciferol	85.87	0.98	S1467	approved	412.65	46931009	54573-75-0	(1R,3S,5E)-5-[(2E)-2-[(1R,3aS,7aR)-1-[(E,2R,5S)-5,6-dimethylhept-3-en-2-yl]-7a-methyl-2,3,3a,5,6,7-hexahydro-1H-inden-4-ylidene]ethylidene]-4-methylidenecyclohexane-1,3-diol	CC(C)C(C)C=CC(C)C1CCC2C1(CCCC2=CC=C3CC(CC(C3=C)O)O)C	Doxercalciferol	1.89	3.478138582	4.518102018	43.3	30	6.39	2	3.4	13.67	-0.85	-1	100	754	-2.11	1476.8
Naltrexone HCl	85.88	1.06	S2103	approved	377.86	5485201	16676-29-2	(4R,4aS,7aR,12bS)-3-(cyclopropylmethyl)-4a,9-dihydroxy-2,4,5,6,7a,13-hexahydro-1H-4,12-methanobenzofuro[3,2-e]isoquinolin-7-one;hydrochloride	C1CC1CN2CCC34C5C(=O)CCC3(C2CC6=C4C(=C(C=C6)O)O5)O.Cl	Naltrexone HCl	2.55	1.100689411	2.257954257	78.9	26	1.67	2	6.25	13.8	-0.34	1	76.2	76.3	-5.19	161.5
Flumequine	85.88	1.01	S3181	approved	261.25	3374	42835-25-6	7-fluoro-12-methyl-4-oxo-1-azatricyclo[7.3.1.05,13]trideca-2,5,7,9(13)-tetraene-3-carboxylic acid	CC1CCC2=C3N1C=C(C(=O)C3=CC(=C2)F)C(=O)O	Flumequine	3.95	1.113887583	1.663479717	78.6	19	2.55	0	3.5	6.17	-0.62	-1	77.8	95.8	-3.77	101.7
NSC 319726	85.88	1.13	S7149		234.32	5351307	71555-25-4	N-[(E)-1-pyridin-2-ylethylideneamino]azetidine-1-carbothioamide	CC(=NNC(=S)N1CCC1)C2=CC=CC=N2	NSC 319726	3.09	2.958903338	2.016788515	42.6	16	3.05	1	4	12.46	0.19	1	100	6131.8	-1.08	5017.6
Ferrostatin-1 (Fer-1)	85.88	0.94	S7243		262.35	4068248	347174-05-4	ethyl 3-amino-4-(cyclohexylamino)benzoate	CCOC(=O)C1=CC(=C(C=C1)NC2CCCCC2)N	Ferrostatin-1 (Fer-1)	2.19	2.388453624	3.253790372	71.7	19	2.69	2.5	4	15.97	-0.9	-1	94.3	369.5	-2.88	763.5
KN-62	85.89	1.22	S7422		721.84	5312126	127191-97-3	[4-[(2S)-2-[isoquinolin-5-ylsulfonyl(methyl)amino]-3-oxo-3-(4-phenylpiperazin-1-yl)propyl]phenyl] isoquinoline-5-sulfonate	CN(C(CC1=CC=C(C=C1)OS(=O)(=O)C2=CC=CC3=C2C=CN=C3)C(=O)N4CCN(CC4)C5=CC=CC=C5)S(=O)(=O)C6=CC=CC7=C6C=CN=C7	KN-62	1.09	0.459685063	3.003168486	128.1	51	3.82	0	16		-1.92	-2	65.2	112.7	-1.37	217.3
Dichlorisone Acetate	85.91	1.07	S4395	approved	455.37	5388959	79-61-8	[2-[(8S,9R,10S,11S,13S,14S,17R)-9,11-dichloro-17-hydroxy-10,13-dimethyl-3-oxo-6,7,8,11,12,14,15,16-octahydrocyclopenta[a]phenanthren-17-yl]-2-oxoethyl] acetate	CC(=O)OCC(=O)C1(CCC2C1(CC(C3(C2CCC4=CC(=O)C=CC43C)Cl)Cl)C)O	Dichlorisone Acetate	1.23	0.900536094	2.942051418	108.9	30	3.5	1	6.75	15.05	-1.07	-2	89.4	241.7	-4.16	221.5
Azelnidipine	85.94	1	S3053	approved	582.65	65948	123524-52-7	3-O-(1-benzhydrylazetidin-3-yl) 5-O-propan-2-yl 2-amino-6-methyl-4-(3-nitrophenyl)-1,4-dihydropyridine-3,5-dicarboxylate	CC1=C(C(C(=C(N1)N)C(=O)OC2CN(C2)C(C3=CC=CC=C3)C4=CC=CC=C4)C5=CC(=CC=C5)[N+](=O)[O-])C(=O)OC(C)C	Azelnidipine	0.67	0.662252747	3.875701749	136.1	43	7.37	1	4	10.9	-1.45	-2	89.6	156.2	-2.26	344.3
Pyridoxine HCl	85.95	1	S3113	approved	205.64	6019	58-56-0	4,5-bis(hydroxymethyl)-2-methylpyridin-3-ol;hydrochloride	CC1=NC=C(C(=C1O)CO)CO.Cl	Pyridoxine HCl	2.27	0.15422598	0.15297675	76.3	13	-0.12	3	5.15	12.79	-0.91	-1	72.8	185	-3.54	402.6
Caffeic Acid Phenethyl Ester	85.99	0.9	S7414		284.31	5281787	104594-70-9	2-phenylethyl (E)-3-(3,4-dihydroxyphenyl)prop-2-enoate	C1=CC=C(C=C1)CCOC(=O)C=CC2=CC(=C(C=C2)O)O	Caffeic Acid Phenethyl Ester	1.97	1.872906901	3.162216011	80.4	21	3.11	2	3.5	11.98	-1.52	-2	89.9	142.5	-2.49	316.2
10058-F4	86.15	0.82	S7153		249.35	1271002	403811-55-2	(5E)-5-[(4-ethylphenyl)methylidene]-2-sulfanylidene-1,3-thiazolidin-4-one	CCC1=CC=C(C=C1)C=C2C(=O)NC(=S)S2	10058-F4	3.71	3.01696811	2.437710233	50.5	16	3.5	1	2.5	7.21	0.18	1	100	7171.5	-1.83	2761.4
IEM 1754 2HBr	86.16	1.07	S2860		412.25	9887867	162831-31-4	N'-(1-adamantylmethyl)pentane-1,5-diamine;dihydrobromide	C1C2CC3CC1CC(C2)(C3)CNCCCCCN.Br.Br	IEM 1754 2HBr	2.81	4.094408641	2.964351856	36.2	20	2.38	3	2.5	10.75	0.34	1	81	91	-5.95	173.2
Ketotifen Fumarate	86.2	1.09	S2024	approved	425.5	5282408	34580-14-8	(E)-but-2-enedioic acid;2-(1-methylpiperidin-4-ylidene)-6-thiatricyclo[8.4.0.03,7]tetradeca-1(14),3(7),4,10,12-pentaen-8-one	CN1CCC(=C2C3=C(C(=O)CC4=CC=CC=C42)SC=C3)CC1.C(=CC(=O)O)C(=O)O	Ketotifen Fumarate	4.01	1.739447583	1.774236535	34	30	3.22	0	4	8.76	0.6	2	100	708	-3.86	747
Binimetinib (MEK162, ARRY-162, ARRY-438162)	86.28	1.06	S7007		441.23	10288191	606143-89-9	6-(4-bromo-2-fluoroanilino)-7-fluoro-N-(2-hydroxyethoxy)-3-methylbenzimidazole-5-carboxamide	CN1C=NC2=C1C=C(C(=C2F)NC3=C(C=C(C=C3)Br)F)C(=O)NOCCO				2.466640794		27
PQ 401	86.32	1.06	S8003		341.79	9549305	196868-63-0	1-(5-chloro-2-methoxyphenyl)-3-(2-methylquinolin-4-yl)urea	CC1=NC2=CC=CC=C2C(=C1)NC(=O)NC3=C(C=CC(=C3)Cl)OC	PQ 401	1.99	2.452762816	3.72623727	63.3	24	3.75	2	3.75	15	-0.18	0	100	2770.6	-1.44	1506.8
Vonoprazan Fumarate (TAK-438)	86.32	1.06	S8016		461.46	45375887	1260141-27-2	(E)-but-2-enedioic acid;1-[5-(2-fluorophenyl)-1-pyridin-3-ylsulfonylpyrrol-3-yl]-N-methylmethanamine	CNCC1=CN(C(=C1)C2=CC=CC=C2F)S(=O)(=O)C3=CN=CC=C3.C(=CC(=O)O)C(=O)O	Vonoprazan Fumarate (TAK-438)	3.45	0.444506633	0.914616849	64.3	32	2.09	1	7.5	9.38	-0.15	1	83.3	224.9	-3.81	290.2
Oxeladin Citrate	86.34	1.12	S4402	approved	527.6	9936727	52432-72-1	2-[2-(diethylamino)ethoxy]ethyl 2-ethyl-2-phenylbutanoate;2-hydroxypropane-1,2,3-tricarboxylic acid	CCC(CC)(C1=CC=CC=C1)C(=O)OCCOCCN(CC)CC.C(C(=O)O)C(CC(=O)O)(C(=O)O)O	Oxeladin Citrate	3.64	1.270375924	1.809650504	38.5	37	3.91	0	5.7	8.81	-0.01	1	100	776	-2.4	1381.3
Zaltoprofen	86.38	1.19	S3008	approved	298.36	5720	74711-43-6	2-(6-oxo-5H-benzo[b][1]benzothiepin-3-yl)propanoic acid	CC(C1=CC2=C(C=C1)SC3=CC=CC=C3C(=O)C2)C(=O)O	Zaltoprofen	2.38	1.78770209	2.83064749	75.4	21	3.15	1	4		-0.74	-1	82.8	96.7	-3.01	123.6
L-Adrenaline	86.42	0.93	S2522	approved	183.2	5816	51-43-4	4-[(1R)-1-hydroxy-2-(methylamino)ethyl]benzene-1,2-diol	CNCC(C1=CC(=C(C=C1)O)O)O	L-Adrenaline	2.2	-0.309433986	-0.321006817	79.8	13	-0.59	4	4.7	12.41	-0.8	-1	56.3	30.1	-5.64	68.2
Cinoxacin	86.43	1.01	S4361	approved	262.22	2762	28657-80-9	1-ethyl-4-oxo-[1,3]dioxolo[4,5-g]cinnoline-3-carboxylic acid	CCN1C2=CC3=C(C=C2C(=O)C(=N1)C(=O)O)OCO3	Cinoxacin	3	0.535946719	1.123183539	110.3	19	0.55	0	6.5		-0.83	-1	64.3	41.3	-3.92	80.4
Cilazapril Monohydrate	86.45	1.07	S2081	approved	435.51	56329	92077-78-6	(4S,7S)-7-[[(2S)-1-ethoxy-1-oxo-4-phenylbutan-2-yl]amino]-6-oxo-1,2,3,4,7,8,9,10-octahydropyridazino[1,2-a]diazepine-4-carboxylic acid;hydrate	CCOC(=O)C(CCC1=CC=CC=C1)NC2CCCN3CCCC(N3C2=O)C(=O)O.O	Cilazapril Monohydrate	2.92	0.375100793	1.405840261	120.9	31	1.04	2	9.5	6.71	-1.1	-2	57.9	12.6	-4.88	24.4
Serotonin HCl	86.45	1.09	S4244	approved	212.68	160436	153-98-0	3-(2-aminoethyl)-1H-indol-5-ol;hydrochloride	C1=CC2=C(C=C1O)C(=CN2)CCN.Cl	Serotonin HCl	2.53	0.660755549	0.588336741	63.6	14	0.21	4	1.75	10.27	-0.48	-1	64.1	45.9	-5.3	101
Isoniazid	86.46	1.1	S1937	approved	137.14	3767	54-85-3	pyridine-4-carbohydrazide	C1=CN=CC=C1C(=O)NN	Isoniazid	2.17	-0.589729366	-0.480629433	81.5	10	-0.65	3	4.5	11.37	-0.84	-1	66.8	122.7	-3.77	275.3
VGX-1027	86.47	1.07	S7515		205.21	10798271	6501-72-0	2-(3-phenyl-4,5-dihydro-1,2-oxazol-5-yl)acetic acid	C1C(ON=C1C2=CC=CC=C2)CC(=O)O	VGX-1027	2.95	1.421676767	1.614313969	75.7	15	1.53	1	4.7		-0.82	-1	72.1	55.1	-3.3	105
Esmolol HCl	86.48	1.06	S4100	approved	331.83	104769	81161-17-3	methyl 3-[4-[2-hydroxy-3-(propan-2-ylamino)propoxy]phenyl]propanoate;hydrochloride	CC(C)NCC(COC1=CC=C(C=C1)CCC(=O)OC)O.Cl	Esmolol HCl	2.44	0.938418853	1.633036488	79.1	22	2.21	2	5.95	13.32	-0.87	0	81.7	104.4	-4.19	216
GSK461364	86.49	1.1	S2193		543.6	15983966	929095-18-1	5-[6-[(4-methylpiperazin-1-yl)methyl]benzimidazol-1-yl]-3-[(1R)-1-[2-(trifluoromethyl)phenyl]ethoxy]thiophene-2-carboxamide	CC(C1=CC=CC=C1C(F)(F)F)OC2=C(SC(=C2)N3C=NC4=C3C=C(C=C4)CN5CCN(CC5)C)C(=O)N	GSK461364	0.57	1.080090701	3.554362479	86.6	38	3.65	2	8.75	12.53	-0.17	1	62.6	43.3	-6.55	33.4
Doxycycline Hyclate	86.49	0.89	S4163		512.94	54686183	24390-14-5	(4S,4aR,5S,5aR,6R,12aR)-4-(dimethylamino)-1,5,10,11,12a-pentahydroxy-6-methyl-3,12-dioxo-4a,5,5a,6-tetrahydro-4H-tetracene-2-carboxamide;ethanol;hydrate;dihydrochloride	CCO.CC1C2C(C3C(C(=O)C(=C(C3(C(=O)C2=C(C4=C1C=CC=C4O)O)O)O)C(=O)N)N(C)C)O.CC1C2C(C3C(C(=O)C(=C(C3(C(=O)C2=C(C4=C1C=CC=C4O)O)O)O)C(=O)N)N(C)C)O.O.Cl.Cl	Doxycycline Hyclate	1.4	0.021472189	0.286481952	190.6	70	-0.04	4	10.2	16.29	-2.26	-2	23.1	1.1	-8.03	3.3
JNJ-7777120	86.52	1.03	S2905		277.75	4908365	459168-41-3	(5-chloro-1H-indol-2-yl)-(4-methylpiperazin-1-yl)methanone	CN1CCN(CC1)C(=O)C2=CC3=C(N2)C=CC(=C3)Cl	JNJ-7777120	3.4	3.261007179	3.005018115	48.5	19	2.18	1	5	12.08	0.46	2	88.8	706.3	-4.19	550.7
Potassium Iodide	86.53	1.07	S1897	approved	166	4875	7681-11-0	potassium;iodide	[K+].[I-]				0.414255397		2
Resminostat	86.58	1.1	S2693		349.4	11609955	864814-88-0	(E)-3-[1-[4-[(dimethylamino)methyl]phenyl]sulfonylpyrrol-3-yl]-N-hydroxyprop-2-enamide	CN(C)CC1=CC=C(C=C1)S(=O)(=O)N2C=CC(=C2)C=CC(=O)NO	Resminostat	2.33	0.269301213	0.717418431	111	24	-0.02	2	10.7	16.91	-1.73	-2	50.8	9	-6.04	21.8
CEP-32496	86.59	0.97	S8015		517.46	56846693	1188910-76-0	1-[3-(6,7-dimethoxyquinazolin-4-yl)oxyphenyl]-3-[5-(1,1,1-trifluoro-2-methylpropan-2-yl)-1,2-oxazol-3-yl]urea	CC(C)(C1=CC(=NO1)NC(=O)NC2=CC(=CC=C2)OC3=NC=NC4=CC(=C(C=C43)OC)OC)C(F)(F)F	CEP-32496	0.33	0.845230967	3.740316074	119.6	37	4.32	2	7.5	14.58	-1.08	-2	86.6	949.3	-2.21	439.2
Apixaban	86.63	1.06	S1593	approved	459.5	10182969	503612-47-3	1-(4-methoxyphenyl)-7-oxo-6-[4-(2-oxopiperidin-1-yl)phenyl]-4,5-dihydropyrazolo[3,4-c]pyridine-3-carboxamide	COC1=CC=C(C=C1)N2C3=C(CCN(C3=O)C4=CC=C(C=C4)N5CCCCC5=O)C(=N2)C(=O)N	Apixaban	1.27	0.476141858	2.132068013	131.7	34	2.71	2	10.25	12.01	-1.57	-2	83.5	81.5	-3.79	188.6
Gliquidone	86.64	1.1	S3151	approved	527.63	91610	33342-05-1	1-cyclohexyl-3-[4-[2-(7-methoxy-4,4-dimethyl-1,3-dioxoisoquinolin-2-yl)ethyl]phenyl]sulfonylurea	CC1(C2=C(C=C(C=C2)OC)C(=O)N(C1=O)CCC3=CC=C(C=C3)S(=O)(=O)NC(=O)NC4CCCCC4)C	Gliquidone	1	0.35800083	1.937894292	146.3	37	5.86	0	7.25		-2.06	-2	65.7	24.6	-3.35	49.6
Bromfenac Sodium	86.66	1.05	S4248		356.15	23693301	91714-93-1	sodium;2-[2-amino-3-(4-bromobenzoyl)phenyl]acetate	C1=CC(=C(C(=C1)C(=O)C2=CC=C(C=C2)Br)N)CC(=O)[O-].[Na+]	Bromfenac Sodium	1.85	0.23169022	0.475845373	97.8	21	2.98	2	4	14.09	-1.12	-2	75.8	76	-3.4	57.4
Fluorouracil (5-Fluoracil, 5-FU)	86.67	0.96	S1209	approved	130.08	3385	51-21-8	5-fluoro-1H-pyrimidine-2,4-dione	C1=C(C(=O)NC(=O)N1)F				-0.619226902		9
4-Aminohippuric Acid	86.69	1.11	S2883		194.19	2148	61-78-9	2-[(4-aminobenzoyl)amino]acetic acid	C1=CC(=CC=C1C(=O)NCC(=O)O)N	4-Aminohippuric Acid	2.08	-0.122165874	-0.193950541	113.4	14	0.53	2.75	4.75	14.2	-1.5	-2	55.1	11.7	-4.49	25
AGI-5198	86.69	1.11	S7185		462.56	56645356	1355326-35-0	N-cyclohexyl-2-(3-fluoro-N-[2-(2-methylimidazol-1-yl)acetyl]anilino)-2-(2-methylphenyl)acetamide	CC1=CC=CC=C1C(C(=O)NC2CCCCC2)N(C3=CC(=CC=C3)F)C(=O)CN4C=CN=C4C	AGI-5198	1.34	1.362240946	3.223606975	69.6	34	5.19	1	7	13.6	-0.3	0	100	3042.7	-0.71	2461.4
BI-D1870	86.7	0.95	S2843		391.42	25023738	501437-28-1	2-(3,5-difluoro-4-hydroxyanilino)-5,7-dimethyl-8-(3-methylbutyl)-7H-pteridin-6-one	CC1C(=O)N(C2=CN=C(N=C2N1CCC(C)C)NC3=CC(=C(C(=C3)F)O)F)C	BI-D1870	1.61	1.536214981	3.62178044	84.2	28	3.24	2	6.75	16	-0.88	-1	94.8	592	-2.98	542.5
Doxifluridine	86.72	1.08	S2045	approved	246.19	18343	436349	1-[(2R,3R,4S,5R)-3,4-dihydroxy-5-methyloxolan-2-yl]-5-fluoropyrimidine-2,4-dione	CC1C(C(C(O1)N2C=C(C(=O)NC2=O)F)O)O	Doxifluridine	2	-0.21134227	-0.450898733	125.5	17	-0.89	3	8.6	16.39	-1.06	-2	58.7	85.6	-5	116.4
Zebularine	86.85	1.08	S7113		228.2	46783268	654065	1-[(2R,4R,5R)-3,4-dihydroxy-5-(hydroxymethyl)oxolan-2-yl]pyrimidin-2-one	C1=CN(C(=O)N=C1)C2C(C(C(O2)CO)O)O	Zebularine	2	-0.78183032	-1.426058503	114	16	-1.61	3	10.3	14.46	-1.29	-2	54.9	51.5	-4.44	123.3
Betahistine 2HCl	86.87	1.06	S3176	approved	209.12	68643	5579-84-0	N-methyl-2-pyridin-2-ylethanamine;dihydrochloride	CNCCC1=CC=CC=N1.Cl.Cl	Betahistine 2HCl	3.69	1.078751252	0.345631901	26.7	12	1.5	1	2.5	9.95	0.46	2	89.9	582.6	-3.39	1059.6
Sertraline HCl	86.91	1.08	S4053	approved	342.69	63009	79559-97-0	(1S,4S)-4-(3,4-dichlorophenyl)-N-methyl-1,2,3,4-tetrahydronaphthalen-1-amine;hydrochloride	CNC1CCC(C2=CC=CC=C12)C3=CC(=C(C=C3)Cl)Cl.Cl	Sertraline HCl	3.38	13.3359878	3.64072467	13	21	4.86	1	1.5	8.57	1.1	2	100	5509.5	-2.95	1859.7
GNE-7915	86.94	1.1	S7528		443.4	58539171	1351761-44-8	[4-[[4-(ethylamino)-5-(trifluoromethyl)pyrimidin-2-yl]amino]-2-fluoro-5-methoxyphenyl]-morpholin-4-ylmethanone	CCNC1=NC(=NC=C1C(F)(F)F)NC2=C(C=C(C(=C2)F)C(=O)N3CCOCC3)OC	GNE-7915	0.96	1.123036265	2.931349259	84.2	31	3.8	2	8.45	14.97	-0.07	-1	100	8765.5	-1.67	2655.9
Naftopidil DiHCl	86.95	1.01	S1387		465.41	11957660	57149-08-3	1-[4-(2-methoxyphenyl)piperazin-1-yl]-3-naphthalen-1-yloxypropan-2-ol;dihydrochloride	COC1=CC=CC=C1N2CCN(CC2)CC(COC3=CC=CC4=CC=CC=C43)O.Cl.Cl	Naftopidil DiHCl	2.41	2.895222374	3.697778016	41.2	31	4.63	1	6.2	13.31	0.06	1	100	512.8	-2.24	941.5
Aminophylline	86.96	1.09	S1673	approved	420.43	9433	317-34-0	1,3-dimethyl-7H-purine-2,6-dione;ethane-1,2-diamine	CN1C2=C(C(=O)N(C1=O)C)NC=N2.CN1C2=C(C(=O)N(C1=O)C)NC=N2.C(CN)N	Aminophylline	3.61	-0.401626726	-1.047040874	86.9	30	-0.02	1	5	8.24	-0.57	-1	74.2	204.6	-3.9	441.8
Nifedipine	86.97	0.92	S1808	approved	346.33	4485	21829-25-4	dimethyl 2,6-dimethyl-4-(2-nitrophenyl)-1,4-dihydropyridine-3,5-dicarboxylate	CC1=C(C(C(=C(N1)C)C(=O)OC)C2=CC=CC=C2[N+](=O)[O-])C(=O)OC	Nifedipine	2.41	0.821861576	2.278611219	110.9	25	3.17	0	4.5	10.47	-0.74	-1	95.5	294.3	-3.13	618.4
Sulphadimethoxine	86.99	1.07	S1962	approved	310.33	5323	122-11-2	4-amino-N-(2,6-dimethoxypyrimidin-4-yl)benzenesulfonamide	COC1=NC(=NC(=C1)NS(=O)(=O)C2=CC=C(C=C2)N)OC	Sulphadimethoxine	2.17	0.907257078	2.08242717	109.3	21	1.31	2.5	7.5	15.17	-1.25	-2	79.5	149.4	-3.12	324.1
Amfebutamone (Bupropion) HCl	86.99	1.04	S2452	approved	276.2	62884	31677-93-7	2-(tert-butylamino)-1-(3-chlorophenyl)propan-1-one;hydrochloride	CC(C(=O)C1=CC(=CC=C1)Cl)NC(C)(C)C.Cl	Amfebutamone (Bupropion) HCl	4.11	4.987682893	2.781131981	32.8	17	3.11	1	3	7.29	0.62	2	100	1690.3	-3.31	1232.1
Tangeretin	87	1.01	S2363		372.37	68077	481-53-8	5,6,7,8-tetramethoxy-2-(4-methoxyphenyl)chromen-4-one	COC1=CC=C(C=C1)C2=CC(=O)C3=C(O2)C(=C(C(=C3OC)OC)OC)OC	Tangeretin	2.54	1.472439602	2.687496762	67.6	27	3.64	0	6.25		-0.17	0	100	2110.8	-1.19	3827.7
Pyrimethamine	87.01	1.09	S2006	approved	248.71	4993	58-14-0	5-(4-chlorophenyl)-6-ethylpyrimidine-2,4-diamine	CCC1=C(C(=NC(=N1)N)N)C2=CC=C(C=C2)Cl	Pyrimethamine	2.31	1.941365965	2.455439672	74.4	17	1.79	4	3	14.62	-0.8	-1	83.9	448.4	-3.33	396.3
Medroxyprogesterone acetate	87.01	0.99	S2567	approved	386.52	6279	71-58-9	[(6S,8R,9S,10R,13S,14S,17R)-17-acetyl-6,10,13-trimethyl-3-oxo-2,6,7,8,9,11,12,14,15,16-decahydro-1H-cyclopenta[a]phenanthren-17-yl] acetate	CC1CC2C(CCC3(C2CCC3(C(=O)C)OC(=O)C)C)C4(C1=CC(=O)CC4)C	Medroxyprogesterone acetate	2.24	1.444654337	3.320971389	82.1	28	3.46	0	6		-0.57	0	100	367.8	-3.47	760.1
Arbidol HCl	87.03	1.02	S2120	approved	513.88	9958103	131707-23-8	ethyl 6-bromo-4-[(dimethylamino)methyl]-5-hydroxy-1-methyl-2-(phenylsulfanylmethyl)indole-3-carboxylate;hydrochloride	CCOC(=O)C1=C(N(C2=CC(=C(C(=C21)CN(C)C)O)Br)C)CSC3=CC=CC=C3.Cl	Arbidol HCl	2.45	2.140839404	3.525962498	54.9	30	5.04	1	5.25	8.16	0.16	1	94.3	1311.2	-3.09	688.4
Reboxetine mesylate	87.04	1.1	S3199	approved	409.5	127150	98769-84-7	(2R)-2-[(R)-(2-ethoxyphenoxy)-phenylmethyl]morpholine;methanesulfonic acid	CCOC1=CC=CC=C1OC(C2CNCCO2)C3=CC=CC=C3.CS(=O)(=O)O	Reboxetine mesylate	3.7	1.055547626	1.055125407	35.7	28	3.78	1	4.7	8.15	0.31	1	100	723.2	-2.47	1294
CYC116	87.05	0.78	S1171		368.46	6420138	693228-63-6	4-methyl-5-[2-(4-morpholin-4-ylanilino)pyrimidin-4-yl]-1,3-thiazol-2-amine	CC1=C(SC(=N1)N)C2=NC(=NC=C2)NC3=CC=C(C=C3)N4CCOCC4	CYC116	1.82	1.28333495	2.712713417	81.3	26	2.59	3	7.2	14.75	-0.69	-1	92.6	517.5	-2.73	663.8
Roxatidine Acetate HCl	87.05	1.1	S1880	approved	384.9	56704	93793-83-0	[2-oxo-2-[3-[3-(piperidin-1-ylmethyl)phenoxy]propylamino]ethyl] acetate;hydrochloride	CC(=O)OCC(=O)NCCCOC1=CC=CC(=C1)CN2CCCCC2.Cl	Roxatidine Acetate HCl	2.53	1.15827938	2.686281537	89.2	26	2.3	1	7.25	13.43	-0.84	0	76.9	94.4	-4.39	108.5
MK-5108 (VX-689)	87.06	1.03	S2770		461.94	24748204	1010085-13-8	4-(3-chloro-2-fluorophenoxy)-1-[[6-(1,3-thiazol-2-ylamino)pyridin-2-yl]methyl]cyclohexane-1-carboxylic acid	C1CC(CCC1OC2=C(C(=CC=C2)Cl)F)(CC3=NC(=CC=C3)NC4=NC=CS4)C(=O)O	MK-5108 (VX-689)	0.81	1.427296477	3.517572167	79.5	31	5.7	2	5.75	13.69	-0.4	-1	92.5	1466.7	-1.42	330.1
Torkinib (PP242)	87.07	1.03	S2218		308.34	24905147	1092351-67-1	(2Z)-2-(4-amino-1-propan-2-yl-2H-pyrazolo[3,4-d]pyrimidin-3-ylidene)indol-5-ol	CC(C)N1C2=NC=NC(=C2C(=C3C=C4C=C(C=CC4=N3)O)N1)N	Torkinib (PP242)	1.99	0.79973492	1.771332874	96.3	23	2.02	4	4.75	14.91	-1.13	-2	83.2	135.8	-3.34	302.4
Famprofazone	87.07	0.99	S4327	approved	377.52	3326	22881-35-2	1-methyl-5-[[methyl(1-phenylpropan-2-yl)amino]methyl]-2-phenyl-4-propan-2-ylpyrazol-3-one	CC(C)C1=C(N(N(C1=O)C2=CC=CC=C2)C)CN(C)C(C)CC3=CC=CC=C3	Famprofazone	3.79	3.06866456	2.886999618	33.6	28	4.65	0	6	8.17	0.34	1	100	800	-2.17	1420.7
Bisacodyl	87.08	1.13	S4047	approved	361.39	2391	603-50-9	[4-[(4-acetyloxyphenyl)-pyridin-2-ylmethyl]phenyl] acetate	CC(=O)OC1=CC=C(C=C1)C(C2=CC=C(C=C2)OC(=O)C)C3=CC=CC=N3	Bisacodyl	2.08	1.285536514	2.971131992	85.6	27	4	0	6		-0.76	-1	100	613	-1.43	1219.4
EX 527 (Selisistat)	87.09	1.1	S1541		248.71	5113032	49843-98-3	6-chloro-2,3,4,9-tetrahydro-1H-carbazole-1-carboxamide	C1CC(C2=C(C1)C3=C(N2)C=CC(=C3)Cl)C(=O)N	EX 527 (Selisistat)	2.74	2.708108201	2.923402803	63.5	17	2.25	2	1.5	16.27	-0.25	0	88.3	1065.8	-2.99	490.2
Miconazole Nitrate	87.11	0.98	S1956	approved	479.14	68553	22832-87-7	1-[2-(2,4-dichlorophenyl)-2-[(2,4-dichlorophenyl)methoxy]ethyl]imidazole;nitric acid	C1=CC(=C(C=C1Cl)Cl)COC(CN2C=CN=C2)C3=C(C=C(C=C3)Cl)Cl.[N+](=O)(O)[O-]	Miconazole Nitrate	3.6	4.24565646	2.647166803	21.5	29	5.86	0	3.7	7.35	0.47	2	100	10000	-0.4	5129.9
Carbazochrome sodium sulfonate (AC-17)	87.15	0.91	S3000	approved	322.27	23675680	51460-26-5	sodium;(5Z)-5-(carbamoylhydrazinylidene)-1-methyl-6-oxo-2,3-dihydroindole-2-sulfonate	CN1C(CC2=CC(=NNC(=O)N)C(=O)C=C21)S(=O)(=O)[O-].[Na+]	Carbazochrome sodium sulfonate (AC-17)	2	0.130269543	0.462600173	169.1	21	-3.25	3	7.5	11.06	-2.53	-2	0	0.1	-9.22	0.2
Digoxin	87.16	1.09	S4290		780.94	2724385	20830-75-5	3-[(3S,5R,8R,9S,10S,12R,13S,14S,17R)-3-[(2R,4S,5S,6R)-5-[(2S,4S,5S,6R)-5-[(2S,4S,5S,6R)-4,5-dihydroxy-6-methyloxan-2-yl]oxy-4-hydroxy-6-methyloxan-2-yl]oxy-4-hydroxy-6-methyloxan-2-yl]oxy-12,14-dihydroxy-10,13-dimethyl-1,2,3,4,5,6,7,8,9,11,12,15,16,17-tetradecahydrocyclopenta[a]phenanthren-17-yl]-2H-furan-5-one	CC1C(C(CC(O1)OC2C(OC(CC2O)OC3C(OC(CC3O)OC4CCC5(C(C4)CCC6C5CC(C7(C6(CCC7C8=CC(=O)OC8)O)C)O)C)C)C)O)O	Digoxin	1	0.217012519	2.298813613	192.6	55	1.12	6	22.45	15.43	-2.25	-2	30	39	-4.22	95.2
GSK923295	87.18	1.15	S7090		592.13	46898058	1088965-37-0	3-chloro-N-[(2S)-1-[[2-(dimethylamino)acetyl]amino]-3-[4-[8-[(1S)-1-hydroxyethyl]imidazo[1,2-a]pyridin-2-yl]phenyl]propan-2-yl]-4-propan-2-yloxybenzamide	CC(C)OC1=C(C=C(C=C1)C(=O)NC(CC2=CC=C(C=C2)C3=CN4C=CC=C(C4=N3)C(C)O)CNC(=O)CN(C)C)Cl	GSK923295	0	0.692637237	3.261074637	112.1	42	4.92	3	10.95	14.48	-0.89	-1	84.3	288.5	-3.12	209.1
Chlorprothixene	87.19	0.87	S1771	approved	315.86	667467	113-59-7	(3Z)-3-(2-chlorothioxanthen-9-ylidene)-N,N-dimethylpropan-1-amine	CN(C)CCC=C1C2=CC=CC=C2SC3=C1C=C(C=C3)Cl	Chlorprothixene	3.48	31.75561074	4.001206953	6	21	5.16	0	2	9.04	0.93	2	100	4943.1	-2.36	2141.2
Trifluoperazine 2HCl	87.19	1.03	S3201	approved	480.42	66064	440-17-5	10-[3-(4-methylpiperazin-1-yl)propyl]-2-(trifluoromethyl)phenothiazine;dihydrochloride	CN1CCN(CC1)CCCN2C3=CC=CC=C3SC4=C2C=C(C=C4)C(F)(F)F.Cl.Cl	Trifluoperazine 2HCl	3.45	9.319563901	3.970134222	14.2	30	4.99	0	4.5	8.42	1.42	2	100	2064.7	-4.6	523.8
Benztropine mesylate	87.21	1.03	S3163	approved	403.53	3246155	132-17-2	(1S,5R)-3-benzhydryloxy-8-methyl-8-azabicyclo[3.2.1]octane;methanesulfonic acid	CN1C2CCC1CC(C2)OC(C3=CC=CC=C3)C4=CC=CC=C4.CS(=O)(=O)O	Benztropine mesylate	3.28	7.707219794	1.834318311	8.5	28	4.26	0	3.7	9.43	0.69	2	100	1330.7	-2.12	2275
Clotrimazole	87.29	0.93	S1606	approved	344.84	2812	23593-75-1	1-[(2-chlorophenyl)-diphenylmethyl]imidazole	C1=CC=C(C=C1)C(C2=CC=CC=C2)(C3=CC=CC=C3Cl)N4C=CN=C4	Clotrimazole	4	10.75530372	3.979462376	14.8	25	5.37	0	1.5	7.02	0.12	1	100	4214.8	0.05	4908.3
Chlorquinaldol	87.3	1.03	S4192	approved	228.07	6301	72-80-0	5,7-dichloro-2-methylquinolin-8-ol	CC1=NC2=C(C=C1)C(=CC(=C2O)Cl)Cl	Chlorquinaldol	4.17	6.88201273	3.083141703	32	14	2.99	1	1.75	6.58	0.37	1	100	8615.8	-1.92	3069.3
AM1241	87.31	0.93	S1544		503.33	10141893	444912-48-5	(2-iodo-5-nitrophenyl)-[1-[(1-methylpiperidin-2-yl)methyl]indol-3-yl]methanone	CN1CCCCC1CN2C=C(C3=CC=CC=C32)C(=O)C4=C(C=CC(=C4)[N+](=O)[O-])I	AM1241	2.06	1.710236273	3.823917283	77.1	29	4.05	0	5	8.4	-0.6	1	74.5	119.8	-4.88	114.5
Fenspiride HCl	87.32	1.09	S4090	approved	296.79	68626	1151830	8-(2-phenylethyl)-1-oxa-3,8-diazaspiro[4.5]decan-2-one;hydrochloride	C1CN(CCC12CNC(=O)O2)CCC3=CC=CC=C3.Cl	Fenspiride HCl	3.24	1.079958584	1.321869307	61.2	20	1.63	1	5.5	13.33	-0.16	1	79.8	128.5	-4.5	261.8
MK-8776 (SCH 900776)	87.33	1.1	S2735		376.25	46239015	891494-63-6	6-bromo-3-(1-methylpyrazol-4-yl)-5-[(3R)-piperidin-3-yl]pyrazolo[1,5-a]pyrimidin-7-amine	CN1C=C(C=N1)C2=C3N=C(C(=C(N3N=C2)N)Br)C4CCCNC4	MK-8776 (SCH 900776)	2.02	0.920876432	1.76218914	83.2	23	2	3	5.5	12.96	-0.24	0	76.4	121.7	-5.52	129.5
AZD2014	87.33	1.08	S2783		462.54	25262792	1009298-59-2	3-[2,4-bis[(3S)-3-methylmorpholin-4-yl]pyrido[2,3-d]pyrimidin-7-yl]-N-methylbenzamide	CC1COCCN1C2=NC(=NC3=C2C=CC(=N3)C4=CC(=CC=C4)C(=O)NC)N5CCOCC5C	AZD2014	1.06	0.85513047	2.683570441	92.3	34	3.74	1	9.9	13.7	-0.38	-1	100	945.9	-2.07	1821.6
Levosimendan	87.34	0.96	S2446	approved	280.28	3033825	141505-33-1	2-[[4-[(4R)-4-methyl-6-oxo-4,5-dihydro-1H-pyridazin-3-yl]phenyl]hydrazinylidene]propanedinitrile	CC1CC(=O)NN=C1C2=CC=C(C=C2)NN=C(C#N)C#N	Levosimendan	2.33	0.911313087	2.541469937	132.8	21	0.48	2	7	14.51	-2.43	-2	55.1	9.6	-5.45	26
AMG-458	87.34	0.98	S2747		539.58	24764449	913376-83-7	1-(2-hydroxy-2-methylpropyl)-N-[5-(7-methoxyquinolin-4-yl)oxypyridin-2-yl]-5-methyl-3-oxo-2-phenylpyrazole-4-carboxamide	CC1=C(C(=O)N(N1CC(C)(C)O)C2=CC=CC=C2)C(=O)NC3=NC=C(C=C3)OC4=C5C=CC(=CC5=NC=C4)OC	AMG-458	0.67	0.51882591	2.527719835	121.8	40	5.1	1	9.5	14.21	-1.44	-2	79.9	259	-1.57	549.5
Rimonabant	87.34	0.96	S3021	approved	463.79	104850	168273-06-1	5-(4-chlorophenyl)-1-(2,4-dichlorophenyl)-4-methyl-N-piperidin-1-ylpyrazole-3-carboxamide	CC1=C(N(N=C1C(=O)NN2CCCCC2)C3=C(C=C(C=C3)Cl)Cl)C4=CC=C(C=C4)Cl	Rimonabant	1.66	3.095503681	4.931137364	53.1	30	6.31	1	5	11.52	0.45	2	100	10000	-1.36	3827.4
Volasertib (BI 6727)	87.36	1.03	S2235		618.81	10461508	755038-65-4	N-[4-[4-(cyclopropylmethyl)piperazin-1-yl]cyclohexyl]-4-[[(7R)-7-ethyl-5-methyl-6-oxo-8-propan-2-yl-7H-pteridin-2-yl]amino]-3-methoxybenzamide	CCC1C(=O)N(C2=CN=C(N=C2N1C(C)C)NC3=C(C=C(C=C3)C(=O)NC4CCC(CC4)N5CCN(CC5)CC6CC6)OC)C	Volasertib (BI 6727)	0.33	0.690596629	3.437099422	110.6	45	4.5	2	13.25	16.1	-0.5	1	60.4	34	-6.18	69.7
Cryptotanshinone	87.38	0.86	S2285		296.36	160254	35825-57-1	(1R)-1,6,6-trimethyl-2,7,8,9-tetrahydro-1H-naphtho[1,2-g][1]benzofuran-10,11-dione	CC1COC2=C1C(=O)C(=O)C3=C2C=CC4=C3CCCC4(C)C	Cryptotanshinone	3.17	2.292769706	3.092029225	61.3	22	2.81	0	4.75		-0.16	0	100	855.9	-2.74	1660.6
Vitamin B12	87.39	0.95	S1902	approved	1355.37	46853873	68-19-9	cobalt(3+);[(2R,3S,4R,5S)-5-(5,6-dimethylbenzimidazol-1-yl)-4-hydroxy-2-(hydroxymethyl)oxolan-3-yl] [(2R)-1-[3-[(1R,2R,3R,4Z,7S,9Z,12S,13S,14Z,17S,18S,19R)-2,13,18-tris(2-amino-2-oxoethyl)-7,12,17-tris(3-amino-3-oxopropyl)-3,5,8,8,13,15,18,19-octamethyl-2,7,12,17-tetrahydro-1H-corrin-21-id-3-yl]propanoylamino]propan-2-yl] phosphate;cyanide	CC1=CC2=C(C=C1C)N(C=N2)C3C(C(C(O3)CO)OP(=O)([O-])OC(C)CNC(=O)CCC4(C(C5C6(C(C(C(=N6)C(=C7C(C(C(=N7)C=C8C(C(C(=N8)C(=C4[N-]5)C)CCC(=O)N)(C)C)CCC(=O)N)(C)CC(=O)N)C)CCC(=O)N)(C)CC(=O)N)C)CC(=O)N)C)O.[C-]#N.[Co+3]	Vitamin B12	1	0.022299146	0.957897714	461.9	93	-7.5	17	34.6		-6.3	-2	0	0	-10.95	0
Acemetacin	87.44	1.07	S2602	approved	415.82	1981	53164-05-9	2-[2-[1-(4-chlorobenzoyl)-5-methoxy-2-methylindol-3-yl]acetyl]oxyacetic acid	CC1=C(C2=C(N1C(=O)C3=CC=C(C=C3)Cl)C=CC(=C2)OC)CC(=O)OCC(=O)O	Acemetacin	1.53	0.74578954	2.554254596	118.1	29	3.47	1	7.75		-1.05	-2	82.4	116.2	-2.97	91.8
Diperodon HCl	87.45	1.03	S4397	approved	433.93	10830	537-12-2	[2-(phenylcarbamoyloxy)-3-piperidin-1-ylpropyl] N-phenylcarbamate;hydrochloride	C1CCN(CC1)CC(COC(=O)NC2=CC=CC=C2)OC(=O)NC3=CC=CC=C3.Cl	Diperodon HCl	1.12	1.156621052	3.344948083	96.4	30	3.89	2	7	12.47	-0.76	0	91.7	107.2	-3.51	221.3
BIX 02189	87.49	0.96	S1531		440.54	46931012	1094614-85-3	(3Z)-3-[[3-[(dimethylamino)methyl]anilino]-phenylmethylidene]-N,N-dimethyl-2-oxo-1H-indole-6-carboxamide	CN(C)CC1=CC(=CC=C1)NC(=C2C3=C(C=C(C=C3)C(=O)N(C)C)NC2=O)C4=CC=CC=C4	BIX 02189	1.17	0.918253818	2.609034574	86.1	33	4.07	1	7.5	12.5	-0.88	0	89.8	70.9	-4.08	151
Carbidopa	87.49	1.07	S1891	approved	226.23	34359	28860-95-9	(2S)-3-(3,4-dihydroxyphenyl)-2-hydrazinyl-2-methylpropanoic acid	CC(CC1=CC(=C(C=C1)O)O)(C(=O)O)NN	Carbidopa	2	0.084382908	0.171601082	127.1	16	-2.57	5	4	12.53	-1.1	-2	0	0.3	-9.24	0.7
Esculin	87.52	1.01	S2258		340.28	5281417	531-75-9	7-hydroxy-6-[(2S,3R,4S,5S,6R)-3,4,5-trihydroxy-6-(hydroxymethyl)oxan-2-yl]oxychromen-2-one	C1=CC(=O)OC2=CC(=C(C=C21)OC3C(C(C(C(O3)CO)O)O)O)O	Esculin	2	-0.081890037	-0.319174609	162.4	24	-1.47	5	12.5	16.19	-2.24	-2	44.5	10.7	-5.18	28.9
Quinine HCl Dihydrate	87.52	1.02	S2502	approved	396.91	16211283	6119-47-7	(R)-[(2S,4S,5R)-5-ethenyl-1-azabicyclo[2.2.2]octan-2-yl]-(6-methoxyquinolin-4-yl)methanol;dihydrate;hydrochloride	COC1=CC2=C(C=CN=C2C=C1)C(C3CC4CCN3CC4C=C)O.O.O.Cl	Quinine HCl Dihydrate	2.81	1.840337864	2.360233311	47.5	27	3.42	1	5.45	13.53	0.06	1	96.2	294.7	-3.6	563.9
Toltrazuril	87.55	1.06	S4044	approved	425.38	68591	69004-03-1	1-methyl-3-[3-methyl-4-[4-(trifluoromethylsulfanyl)phenoxy]phenyl]-1,3,5-triazinane-2,4,6-trione	CC1=C(C=CC(=C1)N2C(=O)NC(=O)N(C2=O)C)OC3=CC=C(C=C3)SC(F)(F)F	Toltrazuril	2.2	1.103747613	3.424928842	107	29	4.91	1	3.5	7.3	-0.67	0	100	1430.2	-3.14	442.8
Carbadox	87.55	0.69	S4312	approved	262.22	5353472	1791337	methyl N-[(E)-(1-hydroxy-4-oxidoquinoxalin-4-ium-2-ylidene)methyl]iminocarbamate	COC(=O)N=NC=C1C=[N+](C2=CC=CC=C2N1O)[O-]	Carbadox	2.33	0.626935931	1.276943104	107.2	19	1.07	2	5.7	15.38	-1.26	-2	75.5	101.9	-3.57	231.8
Phenylbutazone	87.56	1.08	S1654	approved	308.37	4781	50-33-9	4-butyl-1,2-diphenylpyrazolidine-3,5-dione	CCCCC1C(=O)N(N(C1=O)C2=CC=CC=C2)C3=CC=CC=C3	Phenylbutazone	2.51	2.710895259	3.080119193	49.4	23	3.94	1	4		-0.33	0	100	1225.6	-1.13	2314.8
Metoprolol Tartrate	87.58	1.04	S1856	approved	684.81	6420057	56392-17-7	2,3-dihydroxybutanedioic acid;1-[4-(2-methoxyethyl)phenoxy]-3-(propan-2-ylamino)propan-2-ol	CC(C)NCC(COC1=CC=C(C=C1)CCOC)O.CC(C)NCC(COC1=CC=C(C=C1)CCOC)O.C(C(C(=O)O)O)(C(=O)O)O	Metoprolol Tartrate	3.14	0.329392711	0.785799251	49.7	48	1.88	2	5.65	13.32	-0.13	1	90.7	480.7	-2.99	886.9
HO-3867	87.61	0.96	S7501		464.55	46871899	1172133-28-6	(3E,5E)-3,5-bis[(4-fluorophenyl)methylidene]-1-[(1-hydroxy-2,2,5,5-tetramethylpyrrol-3-yl)methyl]piperidin-4-one	CC1(C=C(C(N1O)(C)C)CN2CC(=CC3=CC=C(C=C3)F)C(=O)C(=CC4=CC=C(C=C4)F)C2)C	HO-3867	1.78	2.201542591	3.51806506	47	34	4.68	1	6.7	11.97	0.63	2	95	323.6	-5.04	187.8
Alibendol	87.63	1.01	S1928	approved	251.28	71916	26750-81-2	2-hydroxy-N-(2-hydroxyethyl)-3-methoxy-5-prop-2-enylbenzamide	COC1=CC(=CC(=C1O)C(=O)NCCO)CC=C	Alibendol	2.4	0.866111795	1.353213068	86.8	18	1.78	2	4.7	15.98	-1.2	-2	85.8	239.5	-2.96	511.1
Milrinone	87.68	1.04	S2484	approved	211.22	4197	78415-72-2	6-methyl-2-oxo-5-pyridin-4-yl-1H-pyridine-3-carbonitrile	CC1=C(C=C(C(=O)N1)C#N)C2=CC=NC=C2	Milrinone	3.66	0.664974077	0.853294736	80.2	16	0.64	1	5.5	8.41	-1.17	-2	71.7	84.3	-3.95	194.6
Prucalopride Succinate	87.72	1	S4247		485.96	9870009	179474-85-2	4-amino-5-chloro-N-[1-(3-methoxypropyl)piperidin-4-yl]-2,3-dihydro-1-benzofuran-7-carboxamide;butanedioic acid	COCCCN1CCC(CC1)NC(=O)C2=CC(=C(C3=C2OCC3)N)Cl.C(CC(=O)O)C(=O)O	Prucalopride Succinate	2.06	0.287852428	0.777028844	81.8	33	2.42	2.5	7.95	14.25	-0.24	0	86.9	417.6	-4.35	358.9
Emetine	87.72	1.12	S4323	approved	480.64	10219	483-18-1	(2S,3R,11bS)-2-[[(1R)-6,7-dimethoxy-1,2,3,4-tetrahydroisoquinolin-1-yl]methyl]-3-ethyl-9,10-dimethoxy-2,3,4,6,7,11b-hexahydro-1H-benzo[a]quinolizine	CCC1CN2CCC3=CC(=C(C=C3C2CC1CC4C5=CC(=C(C=C5CCN4)OC)OC)OC)OC	Emetine	2	1.671842538	2.902318646	49.6	35	4.83	1	6.5	9.22	0.85	2	100	291.9	-4.88	509.1
Pefloxacin Mesylate Dihydrate	87.73	1.06	S4119		465.49	6917670	149676-40-4	1-ethyl-6-fluoro-7-(4-methylpiperazin-1-yl)-4-oxoquinoline-3-carboxylic acid;methanesulfonic acid;dihydrate	CCN1C=C(C(=O)C2=CC(=C(C=C21)N3CCN(CC3)C)F)C(=O)O.CS(=O)(=O)O.O.O	Pefloxacin Mesylate Dihydrate	4.03	0.283563993	0.777078767	88.4	31	0.27	0	6.5	7.94	-0.52	0	52.6	18.1	-5.98	22.1
Indacaterol Maleate	87.74	1.07	S3083	approved	508.56	9827599	753498-25-8	(Z)-but-2-enedioic acid;5-[(1R)-2-[(5,6-diethyl-2,3-dihydro-1H-inden-2-yl)amino]-1-hydroxyethyl]-8-hydroxy-1H-quinolin-2-one	CCC1=C(C=C2CC(CC2=C1)NCC(C3=C4C=CC(=O)NC4=C(C=C3)O)O)CC.C(=CC(=O)O)C(=O)O	Indacaterol Maleate	1.68	0.696589418	2.25520824	87.5	37	2.28	4	6.45	13.51	-0.53	0	79.3	71.2	-4.68	151.5
Bentiromide	87.74	1.1	S4388	approved	404.42	6957673	37106-97-1	4-[[(2S)-2-benzamido-3-(4-hydroxyphenyl)propanoyl]amino]benzoic acid	C1=CC=C(C=C1)C(=O)NC(CC2=CC=C(C=C2)O)C(=O)NC3=CC=C(C=C3)C(=O)O	Bentiromide	0.91	0.495213113	2.081380716	140.1	30	3.55	3.25	7	14.37	-2.39	-2	70.1	8.1	-3.28	17.8
Cyproheptadine HCl	87.77	1.09	S2044	approved	323.86	13770	41354-29-4	1-methyl-4-(2-tricyclo[9.4.0.03,8]pentadeca-1(15),3,5,7,9,11,13-heptaenylidene)piperidine;hydrochloride	CN1CCC(=C2C3=CC=CC=C3C=CC4=CC=CC=C42)CC1.Cl	Cyproheptadine HCl	3.65	28.02926124	3.73910345	5.8	23	4.64	0	2	8.69	0.91	2	100	1262.2	-2.61	2166.4
FH535	87.77	1	S7484		361.2	3463933	108409-83-2	2,5-dichloro-N-(2-methyl-4-nitrophenyl)benzenesulfonamide	CC1=C(C=CC(=C1)[N+](=O)[O-])NS(=O)(=O)C2=C(C=CC(=C2)Cl)Cl	FH535	3.16	1.533995682	3.071059355	91	22	3	1	5.5	6.92	-0.92	-1	88.7	574.9	-3.36	294.5
Mesalamine	87.78	1.02	S1681	approved	153.14	4075	89-57-6	5-amino-2-hydroxybenzoic acid	C1=CC(=C(C=C1N)C(=O)O)O	Mesalamine	2.17	1.032944461	1.093061829	96.2	11	0.34	2.5	2.75	16.49	-1.22	-2	54.7	12.8	-4.61	27.2
Voreloxin (SNS-595)	87.78	1.06	S7518		401.44	10343042	175414-77-4	7-[(3S,4S)-3-methoxy-4-(methylamino)pyrrolidin-1-yl]-4-oxo-1-(1,3-thiazol-2-yl)-1,8-naphthyridine-3-carboxylic acid;hydrochloride	CNC1CN(CC1OC)C2=NC3=C(C=C2)C(=O)C(=CN3C4=NC=CS4)C(=O)O.Cl	Voreloxin (SNS-595)	3.22	0.354360288	1.268113725	123.4	29	-0.42	1	9.7	8.3	-0.97	-1	42.6	6.3	-6.08	10.3
RO4929097	87.84	1.03	S1575		469.4	49867930	847925-91-1	2,2-dimethyl-N-[(7S)-6-oxo-5,7-dihydrobenzo[d][1]benzazepin-7-yl]-N'-(2,2,3,3,3-pentafluoropropyl)propanediamide	CC(C)(C(=O)NCC(C(F)(F)F)(F)F)C(=O)NC1C2=CC=CC=C2C3=CC=CC=C3NC1=O	RO4929097	0.9	1.053141456	3.388482634	97.5	33	3.97	1	5.5	15.7	-0.36	0	100	3838.5	-1.99	492.9
Org 27569	87.88	1.1	S1534		409.95	44828492	868273-06-7	5-chloro-3-ethyl-N-[2-(4-piperidin-1-ylphenyl)ethyl]-1H-indole-2-carboxamide	CCC1=C(NC2=C1C=C(C=C2)Cl)C(=O)NCCC3=CC=C(C=C3)N4CCCCC4	Org 27569	1.8	3.226389343	4.556629669	48.7	29	5.88	2	3.5	14.79	-0.03	0	100	4714	-1.12	3501.7
Bosentan	87.88	1.09	S4220	approved	551.61	104865	147536-97-8	4-tert-butyl-N-[6-(2-hydroxyethoxy)-5-(2-methoxyphenoxy)-2-pyrimidin-2-ylpyrimidin-4-yl]benzenesulfonamide	CC(C)(C)C1=CC=C(C=C1)S(=O)(=O)NC2=C(C(=NC(=N2)C3=NC=CC=N3)OCCO)OC4=CC=CC=C4OC	Bosentan	0.33	0.485744919	2.574496647	135.9	39	4.18	2	11.45	14.08	-1.66	-2	74.7	266.1	-1.4	558.2
EPZ5676	87.89	1.02	S7062		562.71	57345410	1380288-87-8	(2R,3R,4S,5R)-2-(6-aminopurin-9-yl)-5-[[[3-[2-(6-tert-butyl-1H-benzimidazol-2-yl)ethyl]cyclobutyl]-propan-2-ylamino]methyl]oxolane-3,4-diol	CC(C)N(CC1C(C(C(O1)N2C=NC3=C(N=CN=C32)N)O)O)C4CC(C4)CCC5=NC6=C(N5)C=C(C=C6)C(C)(C)C	EPZ5676	0.75	0.56908447	3.415872623	146.4	41	2.49	5	12.6	16.04	-2.71	-2	33.8	3.9	-6.48	10.3
Prasugrel	87.91	1.06	S1258	approved	373.44	6918456	150322-43-3	[5-[2-cyclopropyl-1-(2-fluorophenyl)-2-oxoethyl]-6,7-dihydro-4H-thieno[3,2-c]pyridin-2-yl] acetate	CC(=O)OC1=CC2=C(S1)CCN(C2)C(C3=CC=CC=C3F)C(=O)C4CC4	Prasugrel	3.84	2.115913665	3.388847326	61.6	26	3.27	0	6.5	6.69	0.21	1	96	817.7	-3.6	615
Torin 2	87.91	0.79	S2817		432.4	51358113	1223001-51-1	9-(6-aminopyridin-3-yl)-1-[3-(trifluoromethyl)phenyl]benzo[h][1,6]naphthyridin-2-one	C1=CC(=CC(=C1)N2C(=O)C=CC3=CN=C4C=CC(=CC4=C32)C5=CN=C(C=C5)N)C(F)(F)F	Torin 2	1.02	1.340786113	3.428121933	79.9	32	4.2	2	5.5	14.2	-0.76	-1	100	578.7	-2.71	361.1
Lomerizine HCl	87.91	1.09	S4084	approved	541.46	122125	101477-54-7	1-[bis(4-fluorophenyl)methyl]-4-[(2,3,4-trimethoxyphenyl)methyl]piperazine;dihydrochloride	COC1=C(C(=C(C=C1)CN2CCN(CC2)C(C3=CC=C(C=C3)F)C4=CC=C(C=C4)F)OC)OC.Cl.Cl	Lomerizine HCl	3.05	3.604716692	3.828209127	29.5	36	5.46	0	6.25	8.35	1.1	2	95.8	1143.5	-3.75	603.8
Alizapride HCl	87.91	1.1	S4257		351.83	6410734	59338-87-3	6-methoxy-N-[(1-prop-2-enylpyrrolidin-2-yl)methyl]-2H-benzotriazole-5-carboxamide;hydrochloride	COC1=CC2=NNN=C2C=C1C(=O)NCC3CCCN3CC=C.Cl	Alizapride HCl	2.33	0.909714855	2.067599922	94.7	24	1.4	2	7.25	13.12	-0.82	0	71.1	46.6	-5.31	102.4
BS-181 HCl	87.96	1.04	S1572		416.99	49867928	1397219-81-6á	5-N-(6-aminohexyl)-7-N-benzyl-3-propan-2-ylpyrazolo[1,5-a]pyrimidine-5,7-diamine;hydrochloride	CC(C)C1=C2N=C(C=C(N2N=C1)NCC3=CC=CC=C3)NCCCCCCN.Cl	BS-181 HCl	1.08	1.6542534	3.765907865	78.5	29	4.65	4	4	15.46	-1.08	-2	95.8	101.4	-3.52	210.2
Diosmin	87.96	0.86	S2292		608.55	5281613	520-27-4	5-hydroxy-2-(3-hydroxy-4-methoxyphenyl)-7-[(2S,3R,4S,5S,6R)-3,4,5-trihydroxy-6-[[(2R,3R,4R,5R,6S)-3,4,5-trihydroxy-6-methyloxan-2-yl]oxymethyl]oxan-2-yl]oxychromen-4-one	CC1C(C(C(C(O1)OCC2C(C(C(C(O2)OC3=CC(=C4C(=C3)OC(=CC4=O)C5=CC(=C(C=C5)OC)O)O)O)O)O)O)O)O	Diosmin	1	0.058854977	0.606624133	239.7	43	-1.34	7	19.8	15.61	-3.93	-2	0	1.7	-5.9	5.1
Reserpine	87.98	0.99	S1601	approved	608.68	71463355	50-55-5	2-[2,4-bis(phenylmethoxy)phenyl]cyclopropan-1-amine	C1C(C1N)C2=C(C=C(C=C2)OCC3=CC=CC=C3)OCC4=CC=CC=C4	Reserpine	3.12	3.505686446	3.281322513	36	26	5.16	2	2.5	8.43	0.06	1	97	481.9	-2.08	888.8
Allopurinol Sodium	87.98	1.07	S1631		159.1	16051976	17795-21-0	sodium;1,2-dihydropyrazolo[3,4-d]pyrimidin-4-one	C1=C2C(=NC=NC2=O)NN1.[Na+]	Allopurinol Sodium	2.68	0.119163011	0.117053826	89.3	11	-0.58	1	4	14.08	-0.85	-1	63	68	-4.62	159.5
Moxonidine	87.98	1.02	S2066	approved	241.68	4810	75438-57-2	4-chloro-N-(4,5-dihydro-1H-imidazol-2-yl)-6-methoxy-2-methylpyrimidin-5-amine	CC1=NC(=C(C(=N1)Cl)NC2=NCCN2)OC	Moxonidine	3.81	0.865034393	0.913476319	66	16	1.97	2	4.5	7.86	-0.12	0	100	2455.5	-4.53	1996.8
PNU-120596	87.98	1.08	S2629		311.72	311434	501925-31-1	1-(5-chloro-2,4-dimethoxyphenyl)-3-(5-methyl-1,2-oxazol-3-yl)urea	CC1=CC(=NO1)NC(=O)NC2=CC(=C(C=C2OC)OC)Cl	PNU-120596	2.36	1.873464686	3.485768394	88.6	21	2.01	2	5	14.77	-0.64	0	85.7	958.1	-2.88	421.7
Clorprenaline HCl	87.98	1.12	S4135	approved	250.16	23360	6933-90-0	1-(2-chlorophenyl)-2-(propan-2-ylamino)ethanol;hydrochloride	CC(C)NCC(C1=CC=CC=C1Cl)O.Cl	Clorprenaline HCl	3.33	4.164516628	2.048942181	32.8	15	1.89	2	3.2	12.95	0.37	1	90.8	908.5	-3.38	892.2
Terbinafine HCl	88.01	1.06	S2557	approved	327.89	5282481	78628-80-5	(E)-N,6,6-trimethyl-N-(naphthalen-1-ylmethyl)hept-2-en-4-yn-1-amine;hydrochloride	CC(C)(C)C#CC=CCN(C)CC1=CC=CC2=CC=CC=C21.Cl	Terbinafine HCl	4	60.12649813	3.733855534	2.7	23	5.7	0	2	7.6	0.02	1	100	1454.8	-2	2470.6
Cyromazine	88.02	1.09	S4167	approved	166.18	47866	66215-27-8	2-N-cyclopropyl-1,3,5-triazine-2,4,6-triamine	C1CC1NC2=NC(=NC(=N2)N)N	Cyromazine	2	0.898841376	1.065666335	98.8	12	-0.69	5	4.5	15.59	-1.3	-2	61.5	61.2	-4.6	144.7
GW9508	88.04	1.07	S8014		347.41	11595431	885101-89-3	3-[4-[(3-phenoxyphenyl)methylamino]phenyl]propanoic acid	C1=CC=C(C=C1)OC2=CC=CC(=C2)CNC3=CC=C(C=C3)CCC(=O)O	GW9508	1.76	1.591565665	2.83457845	68.5	26	5.29	2	3.5	15.4	-0.98	-1	88.4	150.9	-1.05	266.8
Levonorgestrel	88.06	1.03	S1727	approved	312.45	13109	797-63-7	(8R,9S,10R,13S,14S,17R)-13-ethyl-17-ethynyl-17-hydroxy-1,2,6,7,8,9,10,11,12,14,15,16-dodecahydrocyclopenta[a]phenanthren-3-one	CCC12CCC3C(C1CCC2(C#C)O)CCC4=CC(=O)CCC34	Levonorgestrel	2.6	3.141525929	3.533274212	48.9	23	3.45	1.5	2.75	13.45	-0.38	0	100	710.1	-2.67	1397.2
5-hydroxytryptophan (5-HTP)	88.06	1.01	S2374		220.22	144	56-69-9	2-amino-3-(5-hydroxy-1H-indol-3-yl)propanoic acid	C1=CC2=C(C=C1O)C(=CN2)CC(C(=O)O)N	5-hydroxytryptophan (5-HTP)	2	-0.050607798	-0.088988752	109.9	16	-1.77	5	3.75	10.26	-1.23	-2	28.7	2.1	-6.64	4.7
Gandotinib (LY2784544)	88.07	1.03	S2179		469.94	46213929	1229236-86-5	3-[(4-chloro-2-fluorophenyl)methyl]-2-methyl-N-(5-methyl-1H-pyrazol-3-yl)-8-(morpholin-4-ylmethyl)imidazo[1,2-b]pyridazin-6-amine	CC1=CC(=NN1)NC2=NN3C(=C(N=C3C(=C2)CN4CCOCC4)C)CC5=C(C=C(C=C5)Cl)F	Gandotinib (LY2784544)	0.8	1.289653013	3.285520016	77.2	33	4.39	2	7.7	15.21	0.46	2	100	2069.3	-3.02	1091.5
Lapatinib	88.12	0.94	S2111	approved	581.06	208908	231277-92-2	N-[3-chloro-4-[(3-fluorophenyl)methoxy]phenyl]-6-[5-[(2-methylsulfonylethylamino)methyl]furan-2-yl]quinazolin-4-amine	CS(=O)(=O)CCNCC1=CC=C(O1)C2=CC3=C(C=C2)N=CN=C3NC4=CC(=C(C=C4)OCC5=CC(=CC=C5)F)Cl	Lapatinib	0.67	0.9212803	3.471384172	94.2	40	6.25	1	8.25	13.43	-0.93	0	77.8	328.2	-3.06	176.3
CYT997 (Lexibulin)	88.13	1.12	S2195		434.53	11351021	917111-44-5	1-ethyl-3-[2-methoxy-4-[5-methyl-4-[[(1S)-1-pyridin-3-ylbutyl]amino]pyrimidin-2-yl]phenyl]urea	CCCC(C1=CN=CC=C1)NC2=NC(=NC=C2C)C3=CC(=C(C=C3)NC(=O)NCC)OC	CYT997 (Lexibulin)	0.47	1.114575929	3.345511109	93.8	32	3.99	3	6.75	15.41	-1.23	-2	100	401.6	-1.91	560.5
Meptazinol HCl	88.14	1.01	S3204	approved	269.81	65483	59263-76-2	3-(3-ethyl-1-methylazepan-3-yl)phenol;hydrochloride	CCC1(CCCCN(C1)C)C2=CC(=CC=C2)O.Cl	Meptazinol HCl	3.33	5.747881579	2.55550815	24.7	18	2.68	1	2.75	10.32	0.39	1	94.2	406.4	-4.01	759.3
Uridine	88.17	1	S2029	approved	244.2	6029	58-96-8	1-[(2R,3R,4S,5R)-3,4-dihydroxy-5-(hydroxymethyl)oxolan-2-yl]pyrimidine-2,4-dione	C1=CN(C(=O)NC1=O)C2C(C(C(O2)CO)O)O	Uridine	2	-0.486951808	-1.217720386	147.1	17	-1.97	4	10.3	14.46	-1.76	-2	42.9	12.9	-5.74	34.3
Clemastine Fumarate	88.23	1.06	S1847	approved	459.96	5281069	14976-57-9	(E)-but-2-enedioic acid;(2R)-2-[2-[(1R)-1-(4-chlorophenyl)-1-phenylethoxy]ethyl]-1-methylpyrrolidine	CC(C1=CC=CC=C1)(C2=CC=C(C=C2)Cl)OCCC3CCCN3C.C(=CC(=O)O)C(=O)O	Clemastine Fumarate	3.18	6.895478261	2.493404939	11.3	32	5.6	0	2.75	9.63	0.72	2	100	3104.7	-2.17	2161.9
Guanidine HCl	88.23	1.06	S4070	approved	95.53	5742	50-01-1	guanidine;hydrochloride	C(=N)(N)N.Cl	Guanidine HCl	2.05	2.895975288	1.264093213	87.3	5	-1.9	5	2	11.43	-0.96	-1	52.1	44	-7.31	106.6
Amiloride HCl dihydrate	88.25	0.98	S2560	approved	302.12	68540	17440-83-4	3,5-diamino-6-chloro-N-(diaminomethylidene)pyrazine-2-carboxamide;dihydrate;hydrochloride	C1(=C(N=C(C(=N1)Cl)N)N)C(=O)N=C(N)N.O.O.Cl	Amiloride HCl dihydrate	2	-0.005207438	-0.015700425	167.5	18	-0.8	5	4	12.38	-2.56	-2	24.5	5.7	-7.03	7.1
9-Aminoacridine	88.26	0.87	S4303	approved	194.23	7019	90-45-9	acridin-9-amine	C1=CC=C2C(=C1)C(=C3C=CC=CC3=N2)N	9-Aminoacridine	3.25	4.128943418	2.149115049	34.7	15	2.5	1.5	2	14.55	0.01	1	100	1442.7	-1.29	2691.7
Valaciclovir HCl	88.27	1.01	S1876	approved	360.8	60772	124832-27-5	2-[(2-amino-6-oxo-3H-purin-9-yl)methoxy]ethyl (2S)-2-amino-3-methylbutanoate;hydrochloride	CC(C)C(C(=O)OCCOCN1C=NC2=C1NC(=NC2=O)N)N.Cl	Valaciclovir HCl	2	-0.037539266	-0.147754552	164	24	-1.06	5	10.2	13.93	-2.6	-2	32.9	1.7	-7.75	4.8
Difloxacin HCl	88.3	1.09	S4384	approved	435.85	56205	91296-86-5	6-fluoro-1-(4-fluorophenyl)-7-(4-methylpiperazin-1-yl)-4-oxoquinoline-3-carboxylic acid;hydrochloride	CN1CCN(CC1)C2=C(C=C3C(=C2)N(C=C(C3=O)C(=O)O)C4=CC=C(C=C4)F)F.Cl	Difloxacin HCl	3.75	0.55677658	1.478241819	88.5	30	1.4	0	6.5	7.94	-0.44	0	59.3	30.5	-5.56	22.2
Enalaprilat Dihydrate	88.31	1.02	S1657	approved	348.4	6917719	84680-54-6	(2S)-1-[(2S)-2-[[(1S)-1-carboxy-3-phenylpropyl]amino]propanoyl]pyrrolidine-2-carboxylic acid;dihydrate	CC(C(=O)N1CCCC1C(=O)O)NC(CCC2=CC=CC=C2)C(=O)O.O.O	Enalaprilat Dihydrate	3	0.289108225	1.009305723	129.3	27	-0.73	3	8.5	7.58	-1.52	-2	24.9	1.1	-5.76	1.3
Quizartinib (AC220)	88.32	1.1	S1526		560.67	24889392	950769-58-1	1-(5-tert-butyl-1,2-oxazol-3-yl)-3-[4-[6-(2-morpholin-4-ylethoxy)imidazo[2,1-b][1,3]benzothiazol-2-yl]phenyl]urea	CC(C)(C)C1=CC(=NO1)NC(=O)NC2=CC=C(C=C2)C3=CN4C5=C(C=C(C=C5)OCCN6CCOCC6)SC4=N3	Quizartinib (AC220)	0.33	0.821511227	3.588361041	109.2	40	4.55	2	9.45	14.61	-0.94	0	77.1	147.5	-4	109.6
Laquinimod	88.32	1.1	S2787		356.8	54677946	248281-84-7	5-chloro-N-ethyl-4-hydroxy-1-methyl-2-oxo-N-phenylquinoline-3-carboxamide	CCN(C1=CC=CC=C1)C(=O)C2=C(C3=C(C=CC=C3Cl)N(C2=O)C)O	Laquinimod	2.49	1.732933979	2.94165543	67.9	25	3.91	0	4.5		-0.19	0	100	2018.7	-1.6	1894
Clofoctol	88.34	0.96	S4394	approved	365.34	2799	37693-01-9	2-[(2,4-dichlorophenyl)methyl]-4-(2,4,4-trimethylpentan-2-yl)phenol	CC(C)(C)CC(C)(C)C1=CC(=C(C=C1)O)CC2=C(C=C(C=C2)Cl)Cl	Clofoctol	2.63	10.58071599	4.977168804	19.6	24	6.44	1	0.75	10.76	0.16	1	100	9749.7	-0.99	4732.2
Telmisartan	88.36	1.13	S1738	approved	514.62	65999	144701-48-4	2-[4-[[4-methyl-6-(1-methylbenzimidazol-2-yl)-2-propylbenzimidazol-1-yl]methyl]phenyl]benzoic acid	CCCC1=NC2=C(N1CC3=CC=C(C=C3)C4=CC=CC=C4C(=O)O)C=C(C=C2C)C5=NC6=CC=CC=C6N5C	Telmisartan	1.96	1.311552985	3.851637652	75.3	39	7.77	1	5	7.25	-1.12	-2	88.4	120.8	-1.37	217.3
Nabumetone	88.37	1.01	S4051	approved	228.29	4409	42924-53-8	4-(6-methoxynaphthalen-2-yl)butan-2-one	CC(=O)CCC1=CC2=C(C=C1)C=C(C=C2)OC	Nabumetone	3.46	5.420554024	3.427958365	37.2	17	3.08	0	2.75		-0.16	0	100	1668.5	-1.38	3079.4
Nizatidine	88.4	1.06	S1890	approved	331.46	5353831	76963-41-2	(Z)-1-N'-[2-[[2-[(dimethylamino)methyl]-1,3-thiazol-4-yl]methylsulfanyl]ethyl]-1-N-methyl-2-nitroethene-1,1-diamine	CNC(=C[N+](=O)[O-])NCCSCC1=CSC(=N1)CN(C)C	Nizatidine	3.55	0.041105174	0.068279805	79.1	21	1.2	2	7	7.16	-0.54	1	74.4	265.9	-4.59	181.7
Tilmicosin	88.4	1.04	S4122	approved	869.13	5282521	108050-54-0	(4R,5S,6S,7R,9R,11E,13E,15R,16R)-6-[(2R,3R,4S,5S,6R)-4-(dimethylamino)-3,5-dihydroxy-6-methyloxan-2-yl]oxy-7-[2-[(3S,5R)-3,5-dimethylpiperidin-1-yl]ethyl]-16-ethyl-4-hydroxy-15-[[(2R,3R,4R,5R,6R)-5-hydroxy-3,4-dimethoxy-6-methyloxan-2-yl]oxymethyl]-5,9,13-trimethyl-1-oxacyclohexadeca-11,13-diene-2,10-dione	CCC1C(C=C(C=CC(=O)C(CC(C(C(C(CC(=O)O1)O)C)OC2C(C(C(C(O2)C)O)N(C)C)O)CCN3CC(CC(C3)C)C)C)C)COC4C(C(C(C(O4)C)O)OC)OC	Tilmicosin	0.74	0.308338502	3.188065937	169.5	61	2.52	3	24	15	-2.1	-2	39.5	9.4	-5.6	21.2
EHop-016	88.41	1.02	S7319		430.55	51031035	1380432-32-5	4-N-(9-ethylcarbazol-3-yl)-2-N-(3-morpholin-4-ylpropyl)pyrimidine-2,4-diamine	CCN1C2=C(C=C(C=C2)NC3=NC(=NC=C3)NCCCN4CCOCC4)C5=CC=CC=C51	EHop-016	1.42	1.889133524	3.657362502	60.5	32	4.63	2	6.7	14.66	-0.13	1	100	347.2	-2.74	656.3
Tetrandrine	88.48	1.04	S2403		622.75	73078	518-34-3	(1S,14S)-9,20,21,25-tetramethoxy-15,30-dimethyl-7,23-dioxa-15,30-diazaheptacyclo[22.6.2.23,6.18,12.114,18.027,31.022,33]hexatriaconta-3(36),4,6(35),8,10,12(34),18,20,22(33),24,26,31-dodecaene	CN1CCC2=CC(=C3C=C2C1CC4=CC=C(C=C4)OC5=C(C=CC(=C5)CC6C7=C(O3)C(=C(C=C7CCN6C)OC)OC)OC)OC	Tetrandrine	2.75	1.49512642	3.473178674	50.5	46	6.32	0	8	8.08	0.58	2	86.9	310.3	-3.86	538.7
IU1	88.51	1.1	S7134		300.37	675434	314245-33-5	1-[1-(4-fluorophenyl)-2,5-dimethylpyrrol-3-yl]-2-pyrrolidin-1-ylethanone	CC1=CC(=C(N1C2=CC=C(C=C2)F)C)C(=O)CN3CCCC3	IU1	4.19	5.132920258	3.500651616	31	22	3.62	0	4	7.54	0.57	2	100	1166.5	-3.36	1166.5
Pentoxifylline	88.54	1.01	S4345	approved	278.31	4740	1677687	3,7-dimethyl-1-(5-oxohexyl)purine-2,6-dione	CC(=O)CCCCN1C(=O)C2=C(N=CN2C)N(C1=O)C	Pentoxifylline	3	0.173047744	0.342288437	98.9	20	1.15	0	7		-1.05	-2	81.5	219.7	-3.4	471.9
Estrone	88.55	1.11	S1665	approved	270.37	5870	53-16-7	(8R,9S,13S,14S)-3-hydroxy-13-methyl-7,8,9,11,12,14,15,16-octahydro-6H-cyclopenta[a]phenanthren-17-one	CC12CCC3C(C1CCC2=O)CCC4=C3C=CC(=C4)O	Estrone	2.9	3.092761465	3.098946988	50.1	20	3.13	1	2.75	10.58	-0.32	0	100	567.5	-2.85	1135.3
Tropisetron HCl	88.55	1.05	S1898	approved	320.81	6603067	105826-92-4	[(1R,5S)-8-methyl-8-azabicyclo[3.2.1]octan-3-yl] 3H-indole-3-carboxylate;hydrochloride	CN1C2CCC1CC(C2)OC(=O)C3C=NC4=CC=CC=C34.Cl	Tropisetron HCl	3.55	1.529000121	1.944276554	57.8	22	2.18	0	4.5	15.14	0.01	1	88.3	268.7	-3.77	517.9
GSK650394	88.56	1.03	S7209		382.45	25022668	890842-28-1	2-cyclopentyl-4-(5-phenyl-1H-pyrrolo[2,3-b]pyridin-3-yl)benzoic acid	C1CCC(C1)C2=C(C=CC(=C2)C3=CNC4=C3C=C(C=N4)C5=CC=CC=C5)C(=O)O	GSK650394	1.47	1.325967464	2.880133928	74.9	29	5.29	2	3	14.95	-0.97	-1	80.6	51	-2.84	97.9
Zanamivir	88.57	0.99	S3007	approved	332.31	60855	139110-80-8	(2R,3R,4S)-3-acetamido-4-(diaminomethylideneamino)-2-[(1R,2R)-1,2,3-trihydroxypropyl]-3,4-dihydro-2H-pyran-6-carboxylic acid	CC(=O)NC1C(C=C(OC1C(C(CO)O)O)C(=O)O)N=C(N)N	Zanamivir	2	-0.228468417	-1.166034258	221.9	23	-2.69	9	12.35	16.02	-3.57	-2	0	0.3	-9.4	0.4
Methapyrilene HCl	88.58	1.03	S4337	approved	297.85	8667	135-23-9	N,N-dimethyl-N'-pyridin-2-yl-N'-(thiophen-2-ylmethyl)ethane-1,2-diamine;hydrochloride	CN(C)CCN(CC1=CC=CS1)C2=CC=CC=N2.Cl	Methapyrilene HCl	3.78	9.604642473	2.901562491	15.9	19	3.33	0	3.5	9.11	0.64	2	100	1997.7	-2.13	2175
Thiamet G	88.6	1.09	S7213		248.3	24808478	1009816-48-1	(3aR,5R,6S,7R,7aR)-2-(ethylamino)-5-(hydroxymethyl)-5,6,7,7a-tetrahydro-3aH-pyrano[3,2-d][1,3]thiazole-6,7-diol	CCNC1=NC2C(C(C(OC2S1)CO)O)O	Thiamet G	2	-0.355167347	-0.544968777	95.9	16	-0.35	4	8.8	14.84	-1.01	-2	70.8	287.5	-5.77	368
Tylosin tartrate	88.61	1.12	S3162	approved	1066.19	60196281	74610-55-2	(2R,3R)-2,3-dihydroxybutanedioic acid;2-[(4R,5S,6S,7R,9R,11E,13E,15R,16R)-6-[(2R,3R,4R,5S,6R)-5-[(2S,4R,5S,6S)-4,5-dihydroxy-4,6-dimethyloxan-2-yl]oxy-4-(dimethylamino)-3-hydroxy-6-methyloxan-2-yl]oxy-16-ethyl-4-hydroxy-15-[[(2R,3R,4R,5R,6R)-5-hydroxy-3,4-dimethoxy-6-methyloxan-2-yl]oxymethyl]-5,9,13-trimethyl-2,10-dioxo-1-oxacyclohexadeca-11,13-dien-7-yl]acetaldehyde	CCC1C(C=C(C=CC(=O)C(CC(C(C(C(CC(=O)O1)O)C)OC2C(C(C(C(O2)C)OC3CC(C(C(O3)C)O)(C)O)N(C)C)O)CC=O)C)C)COC4C(C(C(C(O4)C)O)OC)OC.C(C(C(=O)O)O)(C(=O)O)O	Tylosin tartrate	1	0.069363148	1.175941195	229.1	74	1.62	4	28.15	16.55	-3.64	-2	32.1	6.3	-4.72	16.1
Itraconazole	88.63	1.06	S2476	approved	705.6503	55283	84625-61-6	2-butan-2-yl-4-[4-[4-[4-[[(2R,4S)-2-(2,4-dichlorophenyl)-2-(1,2,4-triazol-1-ylmethyl)-1,3-dioxolan-4-yl]methoxy]phenyl]piperazin-1-yl]phenyl]-1,2,4-triazol-3-one	CCC(C)N1C(=O)N(C=N1)C2=CC=C(C=C2)N3CCN(CC3)C4=CC=C(C=C4)OCC5COC(O5)(CN6C=NC=N6)C7=C(C=C(C=C7)Cl)Cl	Itraconazole	1	0.877079584	4.293392273	99.9	49	5.67	0	10.25		-0.88	-1	76.1	2495.7	-1.05	1165.3
Dioscin	88.65	1.02	S2379		869.04	119245	19057-60-4	(2S,3R,4R,5R,6S)-2-[(2R,3S,4S,5R,6R)-4-hydroxy-2-(hydroxymethyl)-6-[(1S,2S,4S,5'R,6R,7S,8R,9S,12S,13R,16S)-5',7,9,13-tetramethylspiro[5-oxapentacyclo[10.8.0.02,9.04,8.013,18]icos-18-ene-6,2'-oxane]-16-yl]oxy-5-[(2S,3R,4R,5R,6S)-3,4,5-trihydroxy-6-methyloxan-2-yl]oxyoxan-3-yl]oxy-6-methyloxane-3,4,5-triol	CC1CCC2(C(C3C(O2)CC4C3(CCC5C4CC=C6C5(CCC(C6)OC7C(C(C(C(O7)CO)OC8C(C(C(C(O8)C)O)O)O)O)OC9C(C(C(C(O9)C)O)O)O)C)C)C)OC1	Dioscin	1	0.202264983	2.644068542	214.3	61	1.57	8	25.3	15.42	-2.77	-2	33.1	41.5	-3.9	101
MK-1775	88.66	1.11	S1525		500.6	24856436	955365-80-7	1-[6-(2-hydroxypropan-2-yl)pyridin-2-yl]-6-[4-(4-methylpiperazin-1-yl)anilino]-2-prop-2-enylpyrazolo[3,4-d]pyrimidin-3-one	CC(C)(C1=NC(=CC=C1)N2C3=NC(=NC=C3C(=O)N2CC=C)NC4=CC=C(C=C4)N5CCN(CC5)C)O	MK-1775	0.53	0.695535812	2.660980911	103.4	37	3.61	2	11.25	14.68	-0.66	1	77.5	112.9	-3.88	232.1
Ixazomib (MLN2238)	88.67	1.02	S2180		361.03	25183872	1072833-77-2	[(1R)-1-[[2-[(2,5-dichlorobenzoyl)amino]acetyl]amino]-3-methylbutyl]boronic acid	B(C(CC(C)C)NC(=O)CNC(=O)C1=C(C=CC(=C1)Cl)Cl)(O)O	Ixazomib (MLN2238)	0		2.241281941		23				15.23
NSC 405020	88.67	0.99	S8072		260.16	346721	2044451	3,4-dichloro-N-pentan-2-ylbenzamide	CCCC(C)NC(=O)C1=CC(=C(C=C1)Cl)Cl	NSC 405020	2.73	6.8340881	3.76148209	34.4	16	3.88	1	2.5	13.29	0.29	1	100	10000	-1.43	4419.1
KU-55933 (ATM Kinase Inhibitor)	88.69	1.05	S1092		395.49	5278396	587871-26-9	2-morpholin-4-yl-6-thianthren-1-ylpyran-4-one	C1COCCN1C2=CC(=O)C=C(O2)C3=C4C(=CC=C3)SC5=CC=CC=C5S4	KU-55933 (ATM Kinase Inhibitor)	1		3.700337346		27				7.36
Pasiniazid	88.69	1.07	S4404	approved	290.27	16367	2066-89-9	4-amino-2-hydroxybenzoic acid;pyridine-4-carbohydrazide	C1=CC(=C(C=C1N)O)C(=O)O.C1=CN=CC=C1C(=O)NN	Pasiniazid	2.17	0.138618801	0.280037702	96.2	21	0.34	2.5	2.75	16.12	-1.22	-2	54.6	12.8	-4.61	27.2
GNE-0877	88.7	1.04	S7367		339.32	69093374	1374828-69-9	2-methyl-2-[3-methyl-4-[[4-(methylamino)-5-(trifluoromethyl)pyrimidin-2-yl]amino]pyrazol-1-yl]propanenitrile	CC1=NN(C=C1NC2=NC=C(C(=N2)NC)C(F)(F)F)C(C)(C)C#N	GNE-0877	1.86	1.589707507	3.082760798	80.8	24	3.32	2	5.5	13.18	-0.49	0	100	2332.2	-2.59	1127.1
Fluvastatin Sodium	88.71	0.98	S1909	approved	433.45	23663976	93957-55-2	sodium;(E,3R,5S)-7-[3-(4-fluorophenyl)-1-propan-2-ylindol-2-yl]-3,5-dihydroxyhept-6-enoate	CC(C)N1C2=CC=CC=C2C(=C1C=CC(CC(CC(=O)[O-])O)O)C3=CC=C(C=C3)F.[Na+]	Fluvastatin Sodium	0.97	0.455991026	1.296245691	91.7	31	5.38	2	4.4	14.05	-1.63	-2	77.9	58.9	-2.79	64.7
Ketoprofen	88.73	1.05	S1645	approved	254.28	3825	22071-15-4	2-(3-benzoylphenyl)propanoic acid	CC(C1=CC(=CC=C1)C(=O)C2=CC=CC=C2)C(=O)O	Ketoprofen	2.4	1.934492317	2.771353694	75.4	19	3.12	1	4		-0.92	-1	82.8	66.8	-2.64	125.6
Ribitol	88.74	1.06	S2612		152.15	6912	488-81-3	(2S,4R)-pentane-1,2,3,4,5-pentol	C(C(C(C(CO)O)O)O)O	Ribitol	2	-1.365730023	-1.468159775	107.5	10	-1.91	5	8.5	15.33	-1.69	-2	50.5	35.6	-4.64	87.7
SMI-4a	88.75	0.92	S8005		273.23	1361334	438190-29-5	(5Z)-5-[[3-(trifluoromethyl)phenyl]methylidene]-1,3-thiazolidine-2,4-dione	C1=CC(=CC(=C1)C(F)(F)F)C=C2C(=O)NC(=O)S2	SMI-4a	3.98	2.409889738	2.737152764	63.1	18	2.46	1	3.5	6.07	-0.31	0	91.7	2352	-3	651.5
Forskolin	88.76	1.09	S2449		410.5	47936	66575-29-9	[(3R,4aR,5S,6S,6aS,10S,10aR,10bS)-3-ethenyl-6,10,10b-trihydroxy-3,4a,7,7,10a-pentamethyl-1-oxo-5,6,6a,8,9,10-hexahydro-2H-benzo[f]chromen-5-yl] acetate	CC(=O)OC1C(C2C(CCC(C2(C3(C1(OC(CC3=O)(C)C=C)C)O)C)O)(C)C)O	Forskolin	1.58	0.721699419	2.164087879	103.4	29	2.12	3	8.9	14.9	-0.7	-1	90.6	352.7	-3.16	731.2
Ritodrine HCl	88.79	1.06	S2533	approved	323.81	3040551	23239-51-2	4-[2-[[(1S,2R)-1-hydroxy-1-(4-hydroxyphenyl)propan-2-yl]amino]ethyl]phenol;hydrochloride	CC(C(C1=CC=C(C=C1)O)O)NCCC2=CC=C(C=C2)O.Cl	Ritodrine HCl	2.3	0.676928739	1.116932419	75	22	1.68	4	4.7	13.54	-0.94	-1	73.2	49.3	-4.37	107.9
Primidone	88.8	0.97	S1965	approved	218.25	4909	125-33-7	5-ethyl-5-phenyl-1,3-diazinane-4,6-dione	CCC1(C(=O)NCNC1=O)C2=CC=CC=C2	Primidone	2.71	0.705555238	0.802639639	71.1	16	-0.14	2	5	16.13	-0.41	0	70.1	404.4	-2.94	285.4
Beclomethasone dipropionate	88.81	1.04	S3078	approved	521.04	21700	1327543	[2-[(8S,9R,10S,11S,13S,14S,16S,17R)-9-chloro-11-hydroxy-10,13,16-trimethyl-3-oxo-17-propanoyloxy-6,7,8,11,12,14,15,16-octahydrocyclopenta[a]phenanthren-17-yl]-2-oxoethyl] propanoate	CCC(=O)OCC(=O)C1(C(CC2C1(CC(C3(C2CCC4=CC(=O)C=CC43C)Cl)O)C)C)OC(=O)CC	Beclomethasone dipropionate	0.91	0.815551043	3.687595596	125.6	36	3.51	1	9.7	16.6	-1.09	-2	80.9	275	-3.42	389.7
Flutamide	88.85	0.98	S1908	approved	276.21	3397	13311-84-7	2-methyl-N-[4-nitro-3-(trifluoromethyl)phenyl]propanamide	CC(C)C(=O)NC1=CC(=C(C=C1)[N+](=O)[O-])C(F)(F)F	Flutamide	2.26	2.426871381	3.536679664	76.7	19	3.35	1	3.5	13.79	-0.46	0	100	1349.7	-3.02	766.3
CTEP (RO4956371)	88.86	1.02	S2861		391.77	11646823	871362-31-1	2-chloro-4-[2-[2,5-dimethyl-1-[4-(trifluoromethoxy)phenyl]imidazol-4-yl]ethynyl]pyridine	CC1=C(N=C(N1C2=CC=C(C=C2)OC(F)(F)F)C)C#CC3=CC(=NC=C3)Cl	CTEP (RO4956371)	2.77	3.965838272	3.876210327	36.2	27	6.26	0	2.5		0.37	1	100	10000	-1.08	3581.4
Isoliquiritigenin	88.88	0.75	S2404		256.25	638278	961-29-5	(E)-1-(2,4-dihydroxyphenyl)-3-(4-hydroxyphenyl)prop-2-en-1-one	C1=CC(=CC=C1C=CC(=O)C2=C(C=C(C=C2)O)O)O	Isoliquiritigenin	2.45	1.559913952	2.723765752	91.9	19	2.05	2	3.25	9.72	-1.66	-2	77.7	61.8	-3.34	145.9
Fenoprofen Calcium	88.89	1.03	S1823	approved	522.6	64746	34597-40-5	calcium;2-(3-phenoxyphenyl)propanoate	CC(C1=CC(=CC=C1)OC2=CC=CC=C2)C(=O)[O-].CC(C1=CC(=CC=C1)OC2=CC=CC=C2)C(=O)[O-].[Ca+2]	Fenoprofen Calcium	2.34	0.545855332	1.145149902	56.7	37	3.98	1	2.5		-0.44	-1	95.9	207.1	-1.7	357.7
ARQ 621	88.91	1.12	S7355		552.43	25110841	1095253-39-6	N-(3-aminopropyl)-N-[(1R)-1-(3-anilino-7-chloro-4-oxoquinazolin-2-yl)but-3-ynyl]-3-chloro-2-fluorobenzamide	C#CCC(C1=NC2=C(C=CC(=C2)Cl)C(=O)N1NC3=CC=CC=C3)N(CCCN)C(=O)C4=C(C(=CC=C4)Cl)F	ARQ 621	0	0.959733112	3.515694335	96.4	38	4.33	3.5	8.5	16.35	-0.36	0	82.3	639	-3.19	250.3
Amonafide	88.95	0.95	S1367		283.33	50515	69408-81-7	5-amino-2-[2-(dimethylamino)ethyl]benzo[de]isoquinoline-1,3-dione	CN(C)CCN1C(=O)C2=CC=CC3=CC(=CC(=C32)C1=O)N	Amonafide	2.68	0.966279815	1.645671153	81.1	21	1.27	1.5	6	13.86	-0.39	1	73.5	72.4	-4.85	153.9
Anisotropine Methylbromide	88.97	1.03	S4305	approved	362.35	657201	80-50-2	[(1R,5S)-8,8-dimethyl-8-azoniabicyclo[3.2.1]octan-3-yl] 2-propylpentanoate;bromide	CCCC(CCC)C(=O)OC1CC2CCC(C1)[N+]2(C)C.[Br-]	Anisotropine Methylbromide	0		1.756048762		21
Silibinin	89.01	1.03	S2357		482.44	31553	22888-70-6	(2R,3R)-3,5,7-trihydroxy-2-[(2R,3R)-3-(4-hydroxy-3-methoxyphenyl)-2-(hydroxymethyl)-2,3-dihydro-1,4-benzodioxin-6-yl]-2,3-dihydrochromen-4-one	COC1=C(C=CC(=C1)C2C(OC3=C(O2)C=C(C=C3)C4C(C(=O)C5=C(C=C(C=C5O4)O)O)O)CO)O	Silibinin	1.13	0.290398387	1.705509725	167.8	35	1.76	4	9.65	13.61	-3.08	-2	59.4	6.1	-5.15	17.2
Pyrilamine Maleate	89.01	1.16	S4382	approved	401.46	5284451	59-33-6	(Z)-but-2-enedioic acid;N'-[(4-methoxyphenyl)methyl]-N,N-dimethyl-N'-pyridin-2-ylethane-1,2-diamine	CN(C)CCN(CC1=CC=C(C=C1)OC)C2=CC=CC=N2.C(=CC(=O)O)C(=O)O	Pyrilamine Maleate	3.81	1.748991084	1.27309061	25.1	29	3.27	0	4.25	9.12	0.43	1	100	1107.4	-2.21	1919.4
EPZ004777	89.02	1.03	S7353		539.67	56962336	1338466-77-5	1-[3-[[(2R,3S,4R,5R)-5-(4-aminopyrrolo[2,3-d]pyrimidin-7-yl)-3,4-dihydroxyoxolan-2-yl]methyl-propan-2-ylamino]propyl]-3-(4-tert-butylphenyl)urea	CC(C)N(CCCNC(=O)NC1=CC=C(C=C1)C(C)(C)C)CC2C(C(C(O2)N3C=CC4=C(N=CN=C43)N)O)O	EPZ004777	1	0.509044998	2.928281351	147.5	39	1.94	6	11.6	15.67	-2.35	-2	20	7.7	-5.71	14.1
BMS-536924	89.03	0.92	S1012		479.96	10390396	468740-43-4	(3E)-4-[[(2S)-2-(3-chlorophenyl)-2-hydroxyethyl]amino]-3-(4-methyl-6-morpholin-4-yl-1,3-dihydrobenzimidazol-2-ylidene)pyridin-2-one	CC1=CC(=CC2=C1NC(=C3C(=CC=NC3=O)NCC(C4=CC(=CC=C4)Cl)O)N2)N5CCOCC5	BMS-536924	0.48	0.960022515	3.420752227	104.8	34	4.66	2	6.4	16.09	-0.9	-1	100	504.8	-2.69	508.2
Febuxostat	89.03	1	S1547	approved	316.37	134018	144060-53-7	2-[3-cyano-4-(2-methylpropoxy)phenyl]-4-methyl-1,3-thiazole-5-carboxylic acid	CC1=C(SC(=N1)C2=CC(=C(C=C2)OCC(C)C)C#N)C(=O)O	Febuxostat	2.17	1.451142448	2.956267396	92.6	22	2.99	1	5.75		-1.4	-2	76	43	-3.77	57.8
Galeterone	89.05	1.01	S2803		388.55	11440648	851983-85-2	(3S,10R,13S)-17-(benzimidazol-1-yl)-10,13-dimethyl-2,3,4,7,8,9,11,12,14,15-decahydro-1H-cyclopenta[a]phenanthren-3-ol	CC12CCC(CC1=CCC3C2CCC4(C3CC=C4N5C=NC6=CC=CC=C65)C)O	Galeterone	2.46	3.736494552	4.052601991	37.4	29	5.49	1	3.2	16.75	-0.12	0	100	1154.2	-1.85	2189.7
Filgotinib (GLPG0634)	89.06	0.96	S7605		425.5	49831257	1206161-97-8	N-[5-[4-[(1,1-dioxo-1,4-thiazinan-4-yl)methyl]phenyl]-[1,2,4]triazolo[1,5-a]pyridin-2-yl]cyclopropanecarboxamide	C1CC1C(=O)NC2=NN3C(=N2)C=CC=C3C4=CC=C(C=C4)CN5CCS(=O)(=O)CC5	Filgotinib (GLPG0634)	2.2	0.820153379	2.649915568	107.7	30	1.55	1	11	12.12	-1.09	-2	69.7	34.1	-5.18	75.6
DMH1	89.07	1.06	S7146		380.44	50997747	1206711-16-1	4-[6-(4-propan-2-yloxyphenyl)pyrazolo[1,5-a]pyrimidin-3-yl]quinoline	CC(C)OC1=CC=C(C=C1)C2=CN3C(=C(C=N3)C4=CC=NC5=CC=CC=C45)N=C2	DMH1	2.68	2.824724688	3.997550379	48.8	29	5.57	0	3.75		-0.32	0	100	1247.1	-0.82	2352.4
Diphenylpyraline HCl	89.11	1.1	S4321	approved	317.85	66063	132-18-3	4-benzhydryloxy-1-methylpiperidine;hydrochloride	CN1CCC(CC1)OC(C2=CC=CC=C2)C3=CC=CC=C3.Cl	Diphenylpyraline HCl	3.47	11.77016974	3.029641692	11.7	22	4.04	0	3.7	9.07	0.67	2	100	1268.7	-2.09	2176.8
CW069	89.12	1.07	S7336		500.33	73427517		2-[[(2S)-2-(benzylamino)-3-phenylpropanoyl]amino]-5-iodobenzoic acid	C1=CC=C(C=C1)CC(C(=O)NC2=C(C=C(C=C2)I)C(=O)O)NCC3=CC=CC=C3	CW069	0.7	1.115861494	2.947994481	91.1	29	3.26	2	5	13.49	-0.59	0	62.6	69.3	-3.41	44.6
Trelagliptin	89.12	1.13	S7513		357.38	15983988	865759-25-7	2-[[6-[(3R)-3-aminopiperidin-1-yl]-3-methyl-2,4-dioxopyrimidin-1-yl]methyl]-4-fluorobenzonitrile	CN1C(=O)C=C(N(C1=O)CC2=C(C=CC(=C2)F)C#N)N3CCCC(C3)N	Trelagliptin	2.6	0.159047637	0.457357385	110.6	26	1.7	2	6.5	9.46	-0.97	0	64.2	25	-6.39	33.3
Cyclophosphamide Monohydrate	89.13	1.04	S2057	approved	279.1	22420	6055-19-2	N,N-bis(2-chloroethyl)-2-oxo-1,3,2lambda5-oxazaphosphinan-2-amine;hydrate	C1CNP(=O)(OC1)N(CCCl)CCCl.O	Cyclophosphamide Monohydrate	3.63	0.744524229	0.465699905	41.7	15	0.96	1	8.5		0.34	0	96.2	10000	-2.09	3585.8
Daphnetin	89.14	0.99	S2554		178.14	5280569	486-35-1	7,8-dihydroxychromen-2-one	C1=CC(=C(C2=C1C=CC(=O)O2)O)O	Daphnetin	2.45	0.891126349	0.974268437	84.1	13	0.1	2	4	10.58	-0.96	-1	69.4	95.4	-3.9	218.2
Ulipristal	89.14	0.92	S3081	approved	433.58	13559281	159811-51-5	(8S,11R,13S,14S,17R)-17-acetyl-11-[4-(dimethylamino)phenyl]-17-hydroxy-13-methyl-1,2,6,7,8,11,12,14,15,16-decahydrocyclopenta[a]phenanthren-3-one	CC(=O)C1(CCC2C1(CC(C3=C4CCC(=O)C=C4CCC23)C5=CC=C(C=C5)N(C)C)C)O	Ulipristal	1.46	1.402460217	3.316537922	73.9	32	4.83	1	5.75	16.17	-0.78	-1	100	365.6	-2.99	755.9
CCT128930	89.15	1.01	S2635		341.84	17751819	885499-61-6	4-[(4-chlorophenyl)methyl]-1-(7H-pyrrolo[2,3-d]pyrimidin-4-yl)piperidin-4-amine	C1CN(CCC1(CC2=CC=C(C=C2)Cl)N)C3=NC=NC4=C3C=CN4	CCT128930	1.9	2.066800963	3.144844345	63.4	24	3.27	3	3.5	13.6	-0.04	0	88.7	291	-4.28	242
Nitarsone	89.15	1.13	S4413	approved	247.04	66826	98-72-6	(4-nitrophenyl)arsonic acid	C1=CC(=CC=C1[N+](=O)[O-])[As](=O)(O)O	Nitarsone	1		0.827073556		13				7.91
Maraviroc	89.19	1.05	S2003	approved	513.67	483407	376348-65-1	4,4-difluoro-N-[(1S)-3-[3-(3-methyl-5-propan-2-yl-1,2,4-triazol-4-yl)-8-azabicyclo[3.2.1]octan-8-yl]-1-phenylpropyl]cyclohexane-1-carboxamide	CC1=NN=C(N1C2CC3CCC(C2)N3CCC(C4=CC=CC=C4)NC(=O)C5CCC(CC5)(F)F)C(C)C	Maraviroc	1.2	1.039608182	2.438712873	63.4	37	5.45	1	6.5	14.81	-0.07	1	77.9	609.4	-3.69	326.9
Tiopronin	89.22	1.07	S2062	approved	163.19	5483	19392	2-(2-sulfanylpropanoylamino)acetic acid	CC(C(=O)NCC(=O)O)S	Tiopronin	2.38	0.446987619	0.388432241	86.9	10	0.07	2.05	4.25	16.1	-0.61	-1	60.3	134.5	-3.79	69.3
Tetracaine HCl	89.23	1.07	S2573	approved	300.82	8695	136-47-0	2-(dimethylamino)ethyl 4-(butylamino)benzoate;hydrochloride	CCCCNC1=CC=C(C=C1)C(=O)OCCN(C)C.Cl	Tetracaine HCl	2.63	2.796056198	3.025332806	54.1	20	3.51	1	5	14.77	-0.24	1	96.3	277.6	-3.66	533.6
Saxagliptin	89.25	1.06	S1540	approved	315.41	11243969	361442-04-8	(1S,3S,5S)-2-[(2S)-2-amino-2-(3-hydroxy-1-adamantyl)acetyl]-2-azabicyclo[3.1.0]hexane-3-carbonitrile	C1C2CC2N(C1C#N)C(=O)C(C34CC5CC(C3)CC(C5)(C4)O)N	Saxagliptin	2	0.040629483	0.086999911	93.1	23	0.4	3	6.25	16.42	-0.69	0	59.6	31.3	-6.09	49.4
Cephalomannine	89.25	1.02	S2408	approved	831.9	6436208	71610-00-9	[(1S,2S,3R,4S,7R,9S,10S,12R,15S)-4,12-diacetyloxy-1,9-dihydroxy-15-[(2R,3S)-2-hydroxy-3-[[(E)-2-methylbut-2-enoyl]amino]-3-phenylpropanoyl]oxy-10,14,17,17-tetramethyl-11-oxo-6-oxatetracyclo[11.3.1.03,10.04,7]heptadec-13-en-2-yl] benzoate	CC=C(C)C(=O)NC(C1=CC=CC=C1)C(C(=O)OC2CC3(C(C4C(C(CC5C4(CO5)OC(=O)C)O)(C(=O)C(C(=C2C)C3(C)C)OC(=O)C)C)OC(=O)C6=CC=CC=C6)O)O	Cephalomannine	0.33	0.189295998	2.464633894	217	60	4.77	2	16.65	14.37	-2.21	-2	64	36.8	-3.43	90.4
AZ 3146	89.26	1.01	S2731		452.55	56973724	1124329-14-1	9-cyclopentyl-2-[2-methoxy-4-(1-methylpiperidin-4-yl)oxyanilino]-7-methylpurin-8-one	CN1CCC(CC1)OC2=CC(=C(C=C2)NC3=NC=C4C(=N3)N(C(=O)N4C)C5CCCC5)OC	AZ 3146	1.76	1.097655296	3.02821143	83.6	33	4.23	1	8	8.75	-0.06	1	100	323.2	-3.75	614.3
PJ34 HCl	89.26	1.08	S7300		331.8	16760621	344458-15-7	2-(dimethylamino)-N-(6-oxo-5H-phenanthridin-2-yl)acetamide;hydrochloride	CN(C)CC(=O)NC1=CC2=C(C=C1)NC(=O)C3=CC=CC=C32.Cl	PJ34 HCl	2.52	1.179155824	2.191343183	80.8	23	1.38	2	7	13.97	-0.44	1	74.6	77.5	-4.64	163.8
Primaquine Diphosphate	89.27	1	S4237	approved	455.34	6135	63-45-6	4-N-(6-methoxyquinolin-8-yl)pentane-1,4-diamine;phosphoric acid	CC(CCCN)NC1=C2C(=CC(=C1)OC)C=CC=N2.OP(=O)(O)O.OP(=O)(O)O	Primaquine Diphosphate	2.57	0.359671909	0.590365472	56.6	29	2.2	3	3.75	15.57	-0.23	0	86.9	218.4	-3.72	427.4
Cinchonidine	89.28	1.02	S2282		294.39	443155	485-71-2	(R)-[(2S,5R)-5-ethenyl-1-azabicyclo[2.2.2]octan-2-yl]-quinolin-4-ylmethanol	C=CC1CN2CCC1CC2C(C3=CC=NC4=CC=CC=C34)O	Cinchonidine	3.23	2.919217185	2.523955178	39.3	22	2.88	1	4.7	13.53	0.13	1	93.1	297.9	-3.53	569.6
NMS-E973	89.29	0.93	S7282		454.43	71463575	1253584-84-7	(5E)-5-[2-hydroxy-6-(4-nitrophenoxy)-4-oxocyclohexa-2,5-dien-1-ylidene]-N-(1-methylpiperidin-4-yl)-2H-1,2-oxazole-3-carboxamide	CN1CCC(CC1)NC(=O)C2=CC(=C3C(=CC(=O)C=C3OC4=CC=C(C=C4)[N+](=O)[O-])O)ON2	NMS-E973	1.33	0.363204638	2.021996538	168.7	33	0.51	3	10.25	10.15	-2.19	-2	18.6	0.4	-9.49	1.2
SB408124	89.31	0.96	S1545		356.37	4331799	288150-92-5	1-(6,8-difluoro-2-methylquinolin-4-yl)-3-[4-(dimethylamino)phenyl]urea	CC1=CC(=C2C=C(C=C(C2=N1)F)F)NC(=O)NC3=CC=C(C=C3)N(C)C	SB408124	1.94	2.087796852	3.240678274	59.7	26	4.04	2	4	15.1	-0.15	0	100	3452.5	-1.6	1493.2
Sulfanilamide	89.31	1.1	S1685	approved	172.2	5333	63-74-1	4-aminobenzenesulfonamide	C1=CC(=CC=C1N)S(=O)(=O)N	Sulfanilamide	2	0.120295323	0.121738867	92	11	-0.81	3.5	5.5	15.22	-1.23	-2	59.3	50.1	-4.45	117.9
Spectinomycin HCl	89.31	1.06	S2510	approved	405.27	64740	21736-83-4	(1R,3S,5R,8R,10R,11S,12S,13R,14S)-8,12,14-trihydroxy-5-methyl-11,13-bis(methylamino)-2,4,9-trioxatricyclo[8.4.0.03,8]tetradecan-7-one;dihydrochloride	CC1CC(=O)C2(C(O1)OC3C(C(C(C(C3O2)NC)O)NC)O)O.Cl.Cl	Spectinomycin HCl	2	0.255070963	0.86787895	136.1	25	-2.2	5	13.3	14.69	-0.44	0	34.3	5.8	-8.38	13.6
Sulfamerazine	89.31	1.09	S3132	approved	264.3	5325	127-79-7	4-amino-N-(4-methylpyrimidin-2-yl)benzenesulfonamide	CC1=NC(=NC=C1)NS(=O)(=O)C2=CC=C(C=C2)N	Sulfamerazine	2.17	0.459588316	0.831395263	100.5	18	0.89	2.5	7.5	15.17	-1.25	-2	75.2	112.9	-3.35	252.6
GSK2334470	89.31	1.09	S7087		462.59	46215815	1227911-45-6	(3S,6R)-1-[6-(3-amino-1H-indazol-6-yl)-2-(methylamino)pyrimidin-4-yl]-N-cyclohexyl-6-methylpiperidine-3-carboxamide	CC1CCC(CN1C2=NC(=NC(=C2)C3=CC4=C(C=C3)C(=NN4)N)NC)C(=O)NC5CCCCC5	GSK2334470	0.65	0.798533704	3.442638503	126.8	34	3.23	5	7	15.37	-1.93	-2	82.2	64.5	-4.07	106.6
PU-H71	89.31	0.99	S8039		512.37	9549213	873436-91-0	8-[(6-iodo-1,3-benzodioxol-5-yl)sulfanyl]-9-[3-(propan-2-ylamino)propyl]purin-6-amine	CC(C)NCCCN1C2=NC=NC(=C2N=C1SC3=C(C=C4C(=C3)OCO4)I)N	PU-H71	0.61	1.118817213	2.894603893	92.4	28	2.78	3	7	12.98	-0.14	0	74.9	473.8	-4.09	312
Amantadine HCl	89.32	0.99	S2451	approved	187.7	64150	665-66-7	adamantan-1-amine;hydrochloride	C1C2CC3CC1CC(C2)(C3)N.Cl	Amantadine HCl	3.33	8.749483287	2.624844986	25	12	1.44	2	1	10.91	0.55	2	87.9	464.1	-4.38	858.5
Ronidazole	89.32	1.03	S4062	approved	200.15	5094	7681-76-7	(1-methyl-5-nitroimidazol-2-yl)methyl carbamate	CN1C(=CN=C1COC(=O)N)[N+](=O)[O-]	Ronidazole	2.33	-0.13361078	-0.23213537	124.1	14	-0.45	2	5	13.18	-1.78	-2	53.5	16.4	-5.62	42.8
PD318088	89.35	0.98	S1568		561.09	10231331	391210-00-7	5-bromo-N-(2,3-dihydroxypropoxy)-3,4-difluoro-2-(2-fluoro-4-iodoanilino)benzamide	C1=CC(=C(C=C1I)F)NC2=C(C(=C(C=C2C(=O)NOCC(CO)O)Br)F)F	PD318088	0.28	1.041461297	2.859748576	101.7	27	3.43	3	7.1	15.73	-1.02	-2	79.6	3636.3	-2.87	348.2
Lonafarnib	89.36	1	S2797		638.82	148195	193275-84-2	4-[2-[4-[(2R)-6,15-dibromo-13-chloro-4-azatricyclo[9.4.0.03,8]pentadeca-1(11),3(8),4,6,12,14-hexaen-2-yl]piperidin-1-yl]-2-oxoethyl]piperidine-1-carboxamide	C1CN(CCC1CC(=O)N2CCC(CC2)C3C4=C(CCC5=C3N=CC(=C5)Br)C=C(C=C4Br)Cl)C(=O)N	Lonafarnib	0.35	1.017302799	3.270425037	89.3	36	5.1	2	6	15.2	-0.54	0	70.8	2862	-3.35	169
HMN-214	89.37	0.96	S1485		424.47	9888590	173529-46-9	N-(4-methoxyphenyl)sulfonyl-N-[2-[(E)-2-(1-oxidopyridin-1-ium-4-yl)ethenyl]phenyl]acetamide	CC(=O)N(C1=CC=CC=C1C=CC2=CC=[N+](C=C2)[O-])S(=O)(=O)C3=CC=C(C=C3)OC	HMN-214	1.62	0.655585606	1.852684923	94.2	30	3.83	0	6.75		-1.21	-2	100	260.9	-1.89	548.8
Esomeprazole Sodium	89.38	0.99	S2233	approved	367.4	23674541	161796-78-7	sodium;5-methoxy-2-[(S)-(4-methoxy-3,5-dimethylpyridin-2-yl)methylsulfinyl]benzimidazol-1-ide	CC1=CN=C(C(=C1OC)C)CS(=O)C2=NC3=C([N-]2)C=CC(=C3)OC.[Na+]	Esomeprazole Sodium	3.17	0.921755876	1.693726423	73.5	25	2.23	1	8	9.42	-0.46	-1	72.5	1012.4	-2	64.9
Phenothrin	89.4	1.13	S4364	approved	350.45	4767	26002-80-2	(3-phenoxyphenyl)methyl 2,2-dimethyl-3-(2-methylprop-1-enyl)cyclopropane-1-carboxylate	CC(=CC1C(C1(C)C)C(=O)OCC2=CC(=CC=C2)OC3=CC=CC=C3)C	Phenothrin	3	4.393750063	4.398143813	38.5	26	6.39	0	2.5		-0.17	0	100	2581.4	-0.44	4611.2
Albendazole Oxide	89.41	1.04	S1836	approved	281.33	83969	54029-12-8	methyl N-(6-propylsulfinyl-1H-benzimidazol-2-yl)carbamate	CCCS(=O)C1=CC2=C(C=C1)N=C(N2)NC(=O)OC	Albendazole Oxide	3	0.89967684	1.623916697	95	19	1.99	0	5	15.92	-1.31	-2	57.4	160.6	-3.61	11.3
WZ811	89.41	1.1	S2912		290.36	11565518	55778-02-4	N-[[4-[(pyridin-2-ylamino)methyl]phenyl]methyl]pyridin-2-amine	C1=CC=NC(=C1)NCC2=CC=C(C=C2)CNC3=CC=CC=N3	WZ811	2.26	2.971175857	2.843415295	43.5	22	4.55	2	3	14.95	-0.2	0	100	2303.2	0.05	4149.4
Nicotinic Acid	89.48	1.09	S1744	approved	123.11	938	59-67-6	pyridine-3-carboxylic acid	C1=CC(=CN=C1)C(=O)O	Nicotinic Acid	3.2	0.581332479	0.332754711	63.6	9	0.67	1	3.5		-0.52	-1	68.7	69.5	-3.33	130.2
Darifenacin HBr	89.48	1.09	S3144	approved	507.46	444030	133099-07-7	2-[(3S)-1-[2-(2,3-dihydro-1-benzofuran-5-yl)ethyl]pyrrolidin-3-yl]-2,2-diphenylacetamide;hydrobromide	C1CN(CC1C(C2=CC=CC=C2)(C3=CC=CC=C3)C(=O)N)CCC4=CC5=C(C=C4)OCC5.Br	Darifenacin HBr	1.48	1.683303549	3.266282207	58.8	33	4.22	2	5.25	14.19	-0.25	1	94.8	229	-2.93	255.4
Aloperine	89.52	1.03	S2420		232.36	162147	56293-29-9	(1R,2S,9R,10R)-3,15-diazatetracyclo[7.7.1.02,7.010,15]heptadec-7-ene	C1CCN2CC3CC(C2C1)C=C4C3NCCC4	Aloperine	3.67	3.582714049	1.096310499	18	17	1.89	1	3.5	10.43	1.21	2	84.8	232.6	-5.89	412.6
HJC0350	89.52	1.09	S7500		277.38	22200891	885434-70-8	2,4-dimethyl-1-(2,4,6-trimethylphenyl)sulfonylpyrrole	CC1=CC(=C(C(=C1)C)S(=O)(=O)N2C=C(C=C2C)C)C	HJC0350	3.56	5.51389013	3.478161894	33.2	19	2.89	0	4.5		-0.07	0	100	1531.2	-1.97	2836.9
ETP-46464	89.52	0.98	S8050		470.52	72199292	1345675-02-6	2-methyl-2-[4-(2-oxo-9-quinolin-3-yl-4H-[1,3]oxazino[5,4-c]quinolin-1-yl)phenyl]propanenitrile	CC(C)(C#N)C1=CC=C(C=C1)N2C3=C4C=C(C=CC4=NC=C3COC2=O)C5=CC6=CC=CC=C6N=C5	ETP-46464	1.21	1.037544152	3.376583688	90.4	36	4.64	0	7		-0.61	0	100	406.4	-1.86	833.7
Momelotinib (CYT387)	89.55	0.93	S2219		414.46	25062766	1056634-68-4	N-(cyanomethyl)-4-[2-(4-morpholin-4-ylanilino)pyrimidin-4-yl]benzamide	C1COCCN1C2=CC=C(C=C2)NC3=NC=CC(=N3)C4=CC=C(C=C4)C(=O)NCC#N	Momelotinib (CYT387)	1.5	0.678968573	2.273186783	108	31	2.89	2	9.2	15.18	-1.54	-2	88.5	139.7	-2.65	310.4
Zalcitabine	89.56	1.06	S1719	approved	211.22	24066	7481-89-2	4-amino-1-[(2R,5S)-5-(hydroxymethyl)oxolan-2-yl]pyrimidin-2-one	C1CC(OC1CO)N2C=CC(=NC2=O)N	Zalcitabine	2	-0.869931395	-1.263140386	96.8	15	-0.51	3	7.4	14.67	-1.17	-2	64.3	77.9	-4.33	180.8
Bindarit	89.57	1.02	S3032	approved	324.37	71354	130641-38-2	2-[(1-benzylindazol-3-yl)methoxy]-2-methylpropanoic acid	CC(C)(C(=O)O)OCC1=NN(C2=CC=CC=C21)CC3=CC=CC=C3	Bindarit	2.11	1.483778749	2.414404781	67.8	24	4.72	1	3.75		-0.58	-1	100	242	-1.34	413.1
Romidepsin (FK228, Depsipeptide)	89.58	1.06	S3020		540.7	5352062	128517-07-7	(1S,4S,7Z,10S,16E,21R)-7-ethylidene-4,21-di(propan-2-yl)-2-oxa-12,13-dithia-5,8,20,23-tetrazabicyclo[8.7.6]tricos-16-ene-3,6,9,19,22-pentone	CC=C1C(=O)NC(C(=O)OC2CC(=O)NC(C(=O)NC(CSSCCC=C2)C(=O)N1)C(C)C)C(C)C				1.627191535		36
Demeclocycline HCl	89.6	0.96	S4279		501.31	54686764	64-73-3	(4S,4aS,5aS,6S,12aR)-7-chloro-4-(dimethylamino)-1,6,10,11,12a-pentahydroxy-3,12-dioxo-4a,5,5a,6-tetrahydro-4H-tetracene-2-carboxamide;hydrochloride	CN(C)C1C2CC3C(C4=C(C=CC(=C4C(=C3C(=O)C2(C(=C(C1=O)C(=O)N)O)O)O)O)Cl)O.Cl	Demeclocycline HCl	1.25	0.161627497	1.028338789	192.8	33	0.07	4	10.2	15.63	-2.26	-2	22.5	2	-8.25	2.8
Hordenine	89.62	0.93	S2385		165.23	68313	539-15-1	4-[2-(dimethylamino)ethyl]phenol	CN(C)CCC1=CC=C(C=C1)O	Hordenine	3.67	3.648307995	1.208319608	27.6	12	1.61	1	2.75	10.17	0.22	1	87.1	364.1	-3.74	685.9
Apigenin	89.67	0.91	S2262		270.24	5280443	520-36-5	5,7-dihydroxy-2-(4-hydroxyphenyl)chromen-4-one	C1=CC(=CC=C1C2=CC(=O)C3=C(C=C(C=C3O2)O)O)O	Apigenin	2.33	1.286129744	2.567114969	99.8	20	1.61	2	3.75	10.84	-1.43	-2	73.2	47.5	-4	114.5
Carbenicillin disodium	89.69	1.01	S3179	approved	422.36	20933	4800-94-6	disodium;(2S,5R,6R)-6-[(2-carboxylato-2-phenylacetyl)amino]-3,3-dimethyl-7-oxo-4-thia-1-azabicyclo[3.2.0]heptane-2-carboxylate	CC1(C(N2C(S1)C(C2=O)NC(=O)C(C3=CC=CC=C3)C(=O)[O-])C(=O)[O-])C.[Na+].[Na+]	Carbenicillin disodium	2.54	-0.139879344	-0.623917825	159.3	28	1.81	1	7	13.93	-1.85	-2	39.9	2.6	-4.72	1.4
Oprozomib (ONX 0912)	89.69	1.12	S7049		532.61	17753743	935888-69-0	N-[(2S)-3-methoxy-1-[[(2S)-3-methoxy-1-[[(2S)-1-(2-methyloxiran-2-yl)-1-oxo-3-phenylpropan-2-yl]amino]-1-oxopropan-2-yl]amino]-1-oxopropan-2-yl]-2-methyl-1,3-thiazole-5-carboxamide	CC1=NC=C(S1)C(=O)NC(COC)C(=O)NC(COC)C(=O)NC(CC2=CC=CC=C2)C(=O)C3(CO3)C	Oprozomib (ONX 0912)	1.83	0.295153572	1.715639168	157.1	37	1.81	0.5	13.9	15	-1.26	-2	61.8	821.8	-1.25	633.2
Apremilast (CC-10004)	89.69	1.08	S8034		460.5	11561674	608141-41-9	N-[2-[(1S)-1-(3-ethoxy-4-methoxyphenyl)-2-methylsulfonylethyl]-1,3-dioxoisoindol-4-yl]acetamide	CCOC1=C(C=CC(=C1)C(CS(=O)(=O)C)N2C(=O)C3=C(C2=O)C(=CC=C3)NC(=O)C)OC	Apremilast (CC-10004)	2.04	0.424993893	1.981491529	145.7	32	2.49	0	10	13.45	-1.9	-2	83.1	91.8	-3.39	209.5
Trimipramine Maleate	89.73	1.14	S4416	approved	410.51	5282318	521-78-8	(Z)-but-2-enedioic acid;3-(5,6-dihydrobenzo[b][1]benzazepin-11-yl)-N,N,2-trimethylpropan-1-amine	CC(CN1C2=CC=CC=C2CCC3=CC=CC=C31)CN(C)C.C(=CC(=O)O)C(=O)O	Trimipramine Maleate	3.12	12.1286873	2.437866147	6.7	30	4.47	0	2.5	9.76	0.69	2	100	1326.5	-2.27	2268.3
Idoxuridine	89.74	1.05	S1883	approved	354.1	5905	54-42-2	1-[(2R,4S,5R)-4-hydroxy-5-(hydroxymethyl)oxolan-2-yl]-5-iodopyrimidine-2,4-dione	C1C(C(OC1N2C=C(C(=O)NC2=O)I)CO)O	Idoxuridine	2	0.002034623	0.004330491	125.2	17	-0.61	3	8.6	15.4	-1.19	-2	58.2	102.1	-5.16	88.8
UPF 1069	89.74	1.02	S8038		279.29	25015515	1048371-03-4	5-phenacyloxy-2H-isoquinolin-1-one	C1=CC=C(C=C1)C(=O)COC2=CC=CC3=C2C=CNC3=O	UPF 1069	2.74	1.347733977	2.173625358	76.8	21	2.38	1	5.25	11.14	-0.85	-1	91	301.3	-2.1	632.1
Furosemide	89.75	1.06	S1603	approved	330.74	71463357	54-31-9	2-[2,4-bis(cyclohexylmethoxy)phenyl]cyclopropan-1-amine	C1CCC(CC1)COC2=CC(=C(C=C2)C3CC3N)OCC4CCCCC4	Furosemide	3.12	4.179471627	3.911985443	36	26	5.39	2	2.5	8.43	0.12	1	100	544.6	-3.4	995.4
Haloperidol	89.76	1.05	S1920	approved	375.86	3559	52-86-8	4-[4-(4-chlorophenyl)-4-hydroxypiperidin-1-yl]-1-(4-fluorophenyl)butan-1-one	C1CN(CCC1(C2=CC=C(C=C2)Cl)O)CCCC(=O)C3=CC=C(C=C3)F	Haloperidol	2.35	2.648822332	3.464129846	50.3	26	4.3	1	4.75	15.03	0.18	1	100	1239.5	-3.31	535.3
BRL-15572	89.76	1.06	S2677		479.87	9891303	193611-72-2	3-[4-(3-chlorophenyl)piperazin-1-yl]-1,1-diphenylpropan-2-ol;dihydrochloride	C1CN(CCN1CC(C(C2=CC=CC=C2)C3=CC=CC=C3)O)C4=CC(=CC=C4)Cl.Cl.Cl	BRL-15572	2.33	4.416845338	4.039205062	29.5	31	5.67	1	4.7	14.28	0.39	1	100	1504.4	-2.02	1106.2
Butacaine	89.76	1.14	S4310	approved	306.44	2480	149-16-6	3-(dibutylamino)propyl 4-aminobenzoate	CCCCN(CCCC)CCCOC(=O)C1=CC=C(C=C1)N	Butacaine	2.36	2.522530795	3.557272927	64.1	22	3.31	1.5	5	14.31	-0.91	0	87.8	100.1	-3.99	207.7
Oxcarbazepine	89.78	1.01	S1391	approved	252.27	34312	28721-07-5	5-oxo-6H-benzo[b][1]benzazepine-11-carboxamide	C1C2=CC=CC=C2N(C3=CC=CC=C3C1=O)C(=O)N	Oxcarbazepine	2.57	0.840381307	1.247041822	78.1	19	1.26	2	4	13	-0.54	0	78	248.6	-2.96	275
Adefovir Dipivoxil	89.84	1.08	S1718	approved	501.47	60871	142340-99-6	[2-(6-aminopurin-9-yl)ethoxymethyl-(2,2-dimethylpropanoyloxymethoxy)phosphoryl]oxymethyl 2,2-dimethylpropanoate	CC(C)(C)C(=O)OCOP(=O)(COCCN1C=NC2=C(N=CN=C21)N)OCOC(=O)C(C)(C)C	Adefovir Dipivoxil	1.33	0.399897837	2.225751382	163.7	34	1.17	2	14.7	13.21	-2.42	-2	43.8	41.6	-3.74	101.3
ZLN005	89.88	1.14	S7447		250.34	899323	49671-76-3	2-(4-tert-butylphenyl)-1H-benzimidazole	CC(C)(C)C1=CC=C(C=C1)C2=NC3=CC=CC=C3N2	ZLN005	2.67	8.724072074	4.160509972	25.1	19	4.42	1	1.5	12.8	0.2	1	100	2699.3	-0.96	4805.7
Pinacidil	89.91	1.09	S4366	approved	263.34	55329	85371-64-8	1-cyano-2-(3,3-dimethylbutan-2-yl)-3-pyridin-4-ylguanidine;hydrate	CC(C(C)(C)C)N=C(NC#N)NC1=CC=NC=C1.O	Pinacidil	2.44	1.428074522	2.026866169	74.7	19	2.4	2	5	11.7	-0.84	-1	91.8	327.4	-2.64	682.6
Ethinyl Estradiol	89.93	1.06	S1625	approved	296.4	5991	57-63-6	(8R,9S,13S,14S,17R)-17-ethynyl-13-methyl-7,8,9,11,12,14,15,16-octahydro-6H-cyclopenta[a]phenanthrene-3,17-diol	CC12CCC3C(C1CCC2(C#C)O)CCC4=C3C=CC(=C4)O	Ethinyl Estradiol	2.3	3.877760912	3.548926787	41.6	22	3.67	2.5	1.5	13.42	-0.38	-1	100	738.3	-2.31	1448.3
Lacidipine	89.93	0.99	S1994	approved	455.54	5311217	103890-78-4	diethyl 2,6-dimethyl-4-[2-[(E)-3-[(2-methylpropan-2-yl)oxy]-3-oxoprop-1-enyl]phenyl]-1,4-dihydropyridine-3,5-dicarboxylate	CCOC(=O)C1=C(NC(=C(C1C2=CC=CC=C2C=CC(=O)OC(C)(C)C)C(=O)OCC)C)C	Lacidipine	1.32	1.226497439	4.011014575	99.1	33	5.68	0	5.5	11.13	-0.63	0	100	1025	-1.74	1962
Santacruzamate A (CAY10683)	89.93	1.1	S7595		278.35	72946782	1477949-42-0	ethyl N-[4-oxo-4-(2-phenylethylamino)butyl]carbamate	CCOC(=O)NCCCC(=O)NCCC1=CC=CC=C1	Santacruzamate A (CAY10683)	2.17	1.114676856	1.943996437	87.2	20	2.43	2	5	15.32	-1.21	-2	89.1	357.7	-2.25	476.3
SB525334	89.95	0.99	S1476		343.42	9967941	356559-20-1	6-[2-tert-butyl-5-(6-methylpyridin-2-yl)-1H-imidazol-4-yl]quinoxaline	CC1=NC(=CC=C1)C2=C(N=C(N2)C(C)(C)C)C3=CC4=NC=CN=C4C=C3	SB525334	2.36	2.356871737	3.39483805	55.4	26	4.68	1	4.5	12.26	-0.01	0	100	1737.5	-1.24	3197
AP26113	89.96	1.02	S7000		529.01	57390074	1197958-12-5	5-chloro-2-N-[4-[4-(dimethylamino)piperidin-1-yl]-2-methoxyphenyl]-4-N-(2-dimethylphosphorylphenyl)pyrimidine-2,4-diamine	CN(C)C1CCN(CC1)C2=CC(=C(C=C2)NC3=NC=C(C(=N3)NC4=CC=CC=C4P(=O)(C)C)Cl)OC	AP26113	0.92	1.171378122	3.259711038	77.3	36	4.22	1	10.75	16.85	-0.15	1	87	495.7	-3.46	498.4
Entecavir Hydrate	89.97	1.01	S1252	approved	295.29	170342	209216-23-9	2-amino-9-[(3R,4S)-4-hydroxy-3-(hydroxymethyl)-2-methylidenecyclopentyl]-3H-purin-6-one;hydrate	C=C1C(CC(C1CO)O)N2C=NC3=C2NC(=NC3=O)N.O	Entecavir Hydrate	2	-0.131227219	-0.387185911	140.5	21	-1.01	5	8.9	16.11	-1.99	-2	47.1	10.6	-5.81	28.7
Mitotane	89.97	1	S1732	approved	320.04	4211	53-19-0	1-chloro-2-[2,2-dichloro-1-(4-chlorophenyl)ethyl]benzene	C1=CC=C(C(=C1)C(C2=CC=C(C=C2)Cl)C(Cl)Cl)Cl	Mitotane	3	inf	4.362898239	0	18	6.78	0	0		0.22	1	100	10000	-0.41	9906
Voxtalisib (SAR245409, XL765)	90.01	1.05	S1523		599.66	49867926	1349796-36-6	N-[4-[[3-(3,5-dimethoxyanilino)quinoxalin-2-yl]sulfamoyl]phenyl]-3-methoxy-4-methylbenzamide	CC1=C(C=C(C=C1)C(=O)NC2=CC=C(C=C2)S(=O)(=O)NC3=NC4=CC=CC=C4N=C3NC5=CC(=CC(=C5)OC)OC)OC				3.991904288		43
Terfenadine	90.02	1	S4353	approved	471.67	5405	50679-08-8	1-(4-tert-butylphenyl)-4-[4-[hydroxy(diphenyl)methyl]piperidin-1-yl]butan-1-ol	CC(C)(C)C1=CC=C(C=C1)C(CCCN2CCC(CC2)C(C3=CC=CC=C3)(C4=CC=CC=C4)O)O	Terfenadine	1.5	3.072559137	4.495154017	41.8	35	6.83	2	4.45	15.24	-0.42	1	100	323.7	-2.27	615.2
CNX-774	90.03	1.08	S7257		499.5	59174579	1202759-32-7	4-[4-[[5-fluoro-4-[3-(prop-2-enoylamino)anilino]pyrimidin-2-yl]amino]phenoxy]-N-methylpyridine-2-carboxamide	CNC(=O)C1=NC=CC(=C1)OC2=CC=C(C=C2)NC3=NC=C(C(=N3)NC4=CC(=CC=C4)NC(=O)C=C)F	CNX-774	0.05	0.598476478	2.991604369	135.1	37	3.9	4	9.5	15.59	-1.94	-2	91.6	163.3	-2.26	216.5
CH5138303	90.03	1.07	S7340		415.9	25066238	959763-06-5	4-[[4-amino-6-(7-chloro-3-oxatricyclo[7.3.1.05,13]trideca-1(13),5,7,9,11-pentaen-8-yl)-1,3,5-triazin-2-yl]sulfanyl]butanamide	C1C2=C3C(=CC(=C(C3=CC=C2)C4=NC(=NC(=N4)SCCCC(=O)N)N)Cl)CO1	CH5138303	1.6	0.761812677	2.60448518	122.1	28	1.6	4	7.7	14.77	-1.79	-2	66.7	131.9	-4.15	49.5
Isoetharine Mesylate	90.04	1.06	S4330	approved	335.42	23702	7279-75-6	4-[1-hydroxy-2-(propan-2-ylamino)butyl]benzene-1,2-diol;methanesulfonic acid	CCC(C(C1=CC(=C(C=C1)O)O)O)NC(C)C.CS(=O)(=O)O	Isoetharine Mesylate	2.34	0.014256736	0.022959047	73.2	22	0.65	4	4.7	12.42	-0.74	-1	67.8	54.3	-5.02	118
Sulfathiazole	90.05	1.08	S3116	approved	255.32	5340	72-14-0	4-amino-N-(1,3-thiazol-2-yl)benzenesulfonamide	C1=CC(=CC=C1N)S(=O)(=O)NC2=NC=CS2	Sulfathiazole	2.52	0.606645339	0.863862963	89	16	1.35	1.5	5	15.14	-0.94	-1	80.2	304.9	-3.07	340.8
MLN9708	90.06	1.08	S2181		517.12	49867936	1201902-80-8	4-(carboxymethyl)-2-[(1R)-1-[[2-[(2,5-dichlorobenzoyl)amino]acetyl]amino]-3-methylbutyl]-6-oxo-1,3,2-dioxaborinane-4-carboxylic acid	B1(OC(=O)CC(O1)(CC(=O)O)C(=O)O)C(CC(C)C)NC(=O)CNC(=O)C2=C(C=CC(=C2)Cl)Cl	MLN9708	0		1.387138329		34				15.05
Triapine	90.06	1.09	S7470		195.24	9571836	200933-27-3	[(E)-(3-aminopyridin-2-yl)methylideneamino]thiourea	C1=CC(=C(N=C1)C=NNC(=S)N)N	Triapine	2	1.02441797	1.270483167	95.4	13	-0.07	4.5	6	15.16	-1.06	-2	68.8	260.1	-3.75	229.5
DL-Carnitine HCl	90.08	1.07	S2293	approved	197.66	5970	461-05-2	(3-carboxy-2-hydroxypropyl)-trimethylazanium;chloride	C[N+](C)(C)CC(CC(=O)O)O.[Cl-]	DL-Carnitine HCl	0		-0.137720844		12				12.34
Etravirine (TMC125)	90.08	0.99	S3080	approved	435.28	193962	269055-15-4	4-[6-amino-5-bromo-2-(4-cyanoanilino)pyrimidin-4-yl]oxy-3,5-dimethylbenzonitrile	CC1=CC(=CC(=C1OC2=NC(=NC(=C2Br)N)NC3=CC=C(C=C3)C#N)C)C#N	Etravirine (TMC125)	1	1.172585289	3.673944227	111.9	28	2.93	3	6.5	12.76	-2.08	-2	78.6	79	-3.88	84.8
Guaifenesin	90.09	1.05	S1740	approved	198.22	3516	93-14-1	3-(2-methoxyphenoxy)propane-1,2-diol	COC1=CC=CC=C1OCC(CO)O	Guaifenesin	2.93	0.245741837	0.206423143	60	14	1.14	2	4.9	16.93	-0.74	-1	88.4	579.6	-2.12	1157.7
Omeprazole	90.12	1.07	S1389	approved	345.42	4594	73590-58-6	6-methoxy-2-[(4-methoxy-3,5-dimethylpyridin-2-yl)methylsulfinyl]-1H-benzimidazole	CC1=CN=C(C(=C1OC)C)CS(=O)C2=NC3=C(N2)C=C(C=C3)OC	Omeprazole	2.94	1.21517533	2.149402123	73.7	24	2.23	1	8	9.86	-0.49	-1	72.7	1144.5	-1.86	67
CHIR-124	90.13	1.06	S2683		419.91	11502647	405168-58-3	4-[[(3S)-1-azabicyclo[2.2.2]octan-3-yl]amino]-6-chloro-3-(1,3-dihydrobenzimidazol-2-ylidene)quinolin-2-one	C1CN2CCC1C(C2)NC3=C4C=C(C=CC4=NC(=O)C3=C5NC6=CC=CC=C6N5)Cl	CHIR-124	1.4	1.296924639	2.976442047	76.5	30	3.55	2	6	15.8	0.01	1	90.8	303.2	-4.28	253.7
Nebivolol	90.14	1.05	S1549	approved	441.9	11626384	152520-56-4	(1S)-1-[(2S)-6-fluoro-3,4-dihydro-2H-chromen-2-yl]-2-[[(2S)-2-[(2R)-6-fluoro-3,4-dihydro-2H-chromen-2-yl]-2-hydroxyethyl]amino]ethanol;hydrochloride	C1CC2=C(C=CC(=C2)F)OC1C(CNCC(C3CCC4=C(O3)C=CC(=C4)F)O)O.Cl	Nebivolol	1.22	1.701432774	3.491340053	68.4	30	3.77	3	6.4	13.81	-0.09	0	96.9	793.5	-3.31	472.1
Prednisolone	90.14	1.06	S1737	approved	360.44	5755	50-24-8	(8S,9S,10R,11S,13S,14S,17R)-11,17-dihydroxy-17-(2-hydroxyacetyl)-10,13-dimethyl-7,8,9,11,12,14,15,16-octahydro-6H-cyclopenta[a]phenanthren-3-one	CC12CC(C3C(C1CCC2(C(=O)CO)O)CCC4=CC(=O)C=CC34C)O	Prednisolone	2	0.640712232	1.824107724	109.5	26	1.62	3	8.15	15.31	-1.33	-2	76.2	71.7	-4.22	167.4
Gemfibrozil	90.16	1.05	S1729	approved	250.33	3463	25812-30-0	5-(2,5-dimethylphenoxy)-2,2-dimethylpentanoic acid	CC1=CC(=C(C=C1)C)OCCCC(C)(C)C(=O)O	Gemfibrozil	2.5	3.09588654	2.819733461	50.6	18	3.91	1	2.75		-0.58	-1	96.9	249.5	-2.07	424.9
Oxaprozin	90.18	1.1	S4230	approved	293.32	4614	21256-18-8	3-(4,5-diphenyl-1,3-oxazol-2-yl)propanoic acid	C1=CC=C(C=C1)C2=C(OC(=N2)CCC(=O)O)C3=CC=CC=C3	Oxaprozin	2.12	1.891344839	2.937636804	70.6	22	3.87	1	4		-0.74	-1	90.6	108.1	-2.05	195.9
Mexiletine HCl	90.21	1.09	S4225	approved	215.72	21467	1267397	1-(2,6-dimethylphenoxy)propan-2-amine;hydrochloride	CC1=C(C(=CC=C1)C)OCC(C)N.Cl	Mexiletine HCl	3.79	4.265902779	1.845429542	30.9	14	2.15	2	1.75	8.93	0.35	1	92.8	518.4	-3.56	951.1
Azatadine dimaleate	90.22	1.06	S3186	approved	522.55	5281066	3978-86-7	(Z)-but-2-enedioic acid;2-(1-methylpiperidin-4-ylidene)-4-azatricyclo[9.4.0.03,8]pentadeca-1(15),3(8),4,6,11,13-hexaene	CN1CCC(=C2C3=CC=CC=C3CCC4=C2N=CC=C4)CC1.C(=CC(=O)O)C(=O)O.C(=CC(=O)O)C(=O)O	Azatadine dimaleate	3.68	1.597519099	1.001644475	16.5	38	4.01	0	3	8.64	0.83	2	100	1030.6	-2.93	1795.9
Turofexorate Isopropyl (XL335)	90.24	1.11	S2694		438.47	10026128	629664-81-9	propan-2-yl 3-(3,4-difluorobenzoyl)-1,1-dimethyl-2,6-dihydroazepino[4,5-b]indole-5-carboxylate	CC(C)OC(=O)C1=CN(CC(C2=C1NC3=CC=CC=C32)(C)C)C(=O)C4=CC(=C(C=C4)F)F	Turofexorate Isopropyl (XL335)	1.89	1.667763782	3.607706614	67.6	32	6.17	0	4	15.91	-0.21	0	100	2805.9	-1.72	1770.9
Tolmetin Sodium	90.25	1.08	S4360	approved	315.3	23677829	64490-92-2	sodium;2-[1-methyl-5-(4-methylbenzoyl)pyrrol-2-yl]acetate;dihydrate	CC1=CC=C(C=C1)C(=O)C2=CC=C(N2C)CC(=O)[O-].O.O.[Na+]	Tolmetin Sodium	2.61	0.016741541	0.028397001	77.1	22	2.64	1	4		-0.96	-1	79.7	64.6	-2.99	121.7
Butoconazole nitrate	90.27	0.96	S1833	approved	474.79	47471	64872-77-1	1-[4-(4-chlorophenyl)-2-(2,6-dichlorophenyl)sulfanylbutyl]imidazole;nitric acid	C1=CC(=C(C(=C1)Cl)SC(CCC2=CC=C(C=C2)Cl)CN3C=CN=C3)Cl.[N+](=O)(O)[O-]	Butoconazole nitrate	3.63	6.520981795	2.931181317	15.5	29	6.78	0	2.5	7.04	0.28	1	100	10000	-0.07	4850.4
Dipyridamole	90.27	1.21	S1895	approved	504.63	3108	58-32-2	2-[[2-[bis(2-hydroxyethyl)amino]-4,8-di(piperidin-1-yl)pyrimido[5,4-d]pyrimidin-6-yl]-(2-hydroxyethyl)amino]ethanol	C1CCN(CC1)C2=NC(=NC3=C2N=C(N=C3N4CCCCC4)N(CCO)CCO)N(CCO)CCO	Dipyridamole	0.85	0.526771288	2.353403408	124.1	36	2.29	4	12.8	15.75	-1.98	-2	57.3	109.1	-3.19	247
Ornidazole	90.29	1.03	S3121	approved	219.63	28061	16773-42-5	1-chloro-3-(2-methyl-5-nitroimidazol-1-yl)propan-2-ol	CC1=NC=C(N1CC(CCl)O)[N+](=O)[O-]	Ornidazole	2.94	0.580022388	0.622016009	76.6	14	0.81	1	4.2	11.83	-0.65	0	80.2	588.1	-3.44	514.4
Amiloride HCl	90.3	1.01	S1811	approved	266.09	16230	2016-88-8	3,5-diamino-6-chloro-N-(diaminomethylidene)pyrazine-2-carboxamide;hydrochloride	C1(=C(N=C(C(=N1)Cl)N)N)C(=O)N=C(N)N.Cl	Amiloride HCl	2	0.179989149	0.482370918	167.5	16	-0.8	5	4	12.38	-2.56	-2	24.5	5.7	-7.03	7.1
TWS119	90.31	0.92	S1590		318.33	9549289	601514-19-6	3-[[6-(3-aminophenyl)-7H-pyrrolo[2,3-d]pyrimidin-4-yl]oxy]phenol	C1=CC(=CC(=C1)N)C2=CC3=C(N2)N=CN=C3OC4=CC=CC(=C4)O	TWS119	1.7	1.19332936	2.663511132	93	24	2.6	3.5	4.25	15.06	-1.38	-2	84.7	105	-2.8	238.3
Formoterol Hemifumarate	90.31	1.11	S2020	approved	402.4	9832292	43229-80-7	(E)-but-2-enedioic acid;N-[2-hydroxy-5-[(1S)-1-hydroxy-2-[[(2S)-1-(4-methoxyphenyl)propan-2-yl]amino]ethyl]phenyl]formamide	CC(CC1=CC=C(C=C1)OC)NCC(C2=CC(=C(C=C2)O)NC=O)O.CC(CC1=CC=C(C=C1)OC)NCC(C2=CC(=C(C=C2)O)NC=O)O.C(=CC(=O)O)C(=O)O	Formoterol Hemifumarate	2	0.204539812	1.321572636	111.4	58	1.58	4	7.2	16.03	-1.59	-2	65.3	18.1	-5.24	42.6
Amfenac Sodium Monohydrate	90.31	1	S4149	approved	295.27	23663941	61618-27-7	sodium;2-(2-amino-3-benzoylphenyl)acetate;hydrate	C1=CC=C(C=C1)C(=O)C2=CC=CC(=C2N)CC(=O)[O-].O.[Na+]	Amfenac Sodium Monohydrate	1.98	-0.0092999	-0.018982956	97.2	21	2.7	2	4	14.09	-1.24	-2	74.9	31.4	-3.15	62.4
GW788388	90.32	1.08	S2750		425.48	10202642	452342-67-5	N-(oxan-4-yl)-4-[4-(5-pyridin-2-yl-1H-pyrazol-4-yl)pyridin-2-yl]benzamide	C1COCCC1NC(=O)C2=CC=C(C=C2)C3=NC=CC(=C3)C4=C(NN=C4)C5=CC=CC=N5	GW788388	0.87	0.802216138	2.400230685	93.5	32	4.21	2	7.2	13.7	-0.91	-1	100	350.5	-1.94	726.9
Nadifloxacin	90.35	1.06	S3105	approved	360.38	4410	124858-35-1	7-fluoro-8-(4-hydroxypiperidin-1-yl)-12-methyl-4-oxo-1-azatricyclo[7.3.1.05,13]trideca-2,5,7,9(13)-tetraene-3-carboxylic acid	CC1CCC2=C3N1C=C(C(=O)C3=CC(=C2N4CCC(CC4)O)F)C(=O)O	Nadifloxacin	2.29	0.534053727	1.42880734	102.9	26	2.74	1	6.2	16.23	-1.29	-2	70.6	24	-4.71	34.9
Geniposide	90.37	1.04	S2411	approved	388.37	107848	24512-63-8	methyl (1S,4aS,7aS)-7-(hydroxymethyl)-1-[(2S,3R,4S,5S,6R)-3,4,5-trihydroxy-6-(hydroxymethyl)oxan-2-yl]oxy-1,4a,5,7a-tetrahydrocyclopenta[c]pyran-4-carboxylate	COC(=O)C1=COC(C2C1CC=C2CO)OC3C(C(C(C(O3)CO)O)O)O	Geniposide	1.8	-0.213775565	-0.945443815	163.8	27	-1.5	5	15.6	16.34	-2.24	-2	49.6	22.6	-4.64	57.6
Apocynin	90.38	1.04	S2425		166.17	2214	498-02-2	1-(4-hydroxy-3-methoxyphenyl)ethanone	CC(=O)C1=CC(=C(C=C1)O)OC	Apocynin	4.23	2.134378389	1.500894883	58.6	12	1.51	1	3.5	8.12	-0.44	0	89.9	523.9	-2.77	1054.5
Aprepitant	90.39	0.98	S1189	approved	534.43	6918365	170729-80-3	5-[[(2R,3S)-2-[(1R)-1-[3,5-bis(trifluoromethyl)phenyl]ethoxy]-3-(4-fluorophenyl)morpholin-4-yl]methyl]-1,2-dihydro-1,2,4-triazol-3-one	CC(C1=CC(=CC(=C1)C(F)(F)F)C(F)(F)F)OC2C(N(CCO2)CC3=NC(=O)NN3)C4=CC=C(C=C4)F	Aprepitant	0.5	0.860209802	3.026820231	95.1	37	3.67	2	8.4	10.78	0.08	1	75	1386.2	-5.01	161.9
Argatroban	90.41	1.03	S2069	approved	508.63	92722	74863-84-6	(2R,4R)-1-[(2S)-5-(diaminomethylideneamino)-2-[(3-methyl-1,2,3,4-tetrahydroquinolin-8-yl)sulfonylamino]pentanoyl]-4-methylpiperidine-2-carboxylic acid	CC1CCN(C(C1)C(=O)O)C(=O)C(CCCN=C(N)N)NS(=O)(=O)C2=CC=CC3=C2NCC(C3)C	Argatroban	1	0.179395099	1.212441775	193.1	35	1.62	5.25	10.75	16.09	-2.84	-2	8.6	2.3	-7.45	4.2
Bephenium Hydroxynaphthoate	90.42	1.1	S4389	approved	443.53	54678490	3818-50-6	benzyl-dimethyl-(2-phenoxyethyl)azanium;3-carboxynaphthalen-2-olate	C[N+](C)(CCOC1=CC=CC=C1)CC2=CC=CC=C2.C1=CC=C2C=C(C(=CC2=C1)C(=O)O)[O-]	Bephenium Hydroxynaphthoate	0		2.003374826		33
RepSox	90.42	1.09	S7223		287.32	449054	446859-33-2	2-[5-(6-methylpyridin-2-yl)-1H-pyrazol-4-yl]-1,5-naphthyridine	CC1=NC(=CC=C1)C2=C(C=NN2)C3=NC4=C(C=C3)N=CC=C4	RepSox	2.68	1.861895531	2.42083657	59.1	22	3.22	1	4	11.96	-0.26	0	100	668.8	-1.92	1321.8
BKM120 (NVP-BKM120, Buparlisib)	90.45	1.06	S2247		410.39	16654980	944396-07-0	5-(2,6-dimorpholin-4-ylpyrimidin-4-yl)-4-(trifluoromethyl)pyridin-2-amine	C1COCCN1C2=NC(=NC(=C2)C3=CN=C(C=C3C(F)(F)F)N)N4CCOCC4				2.665084451		29
Olopatadine HCl	90.45	1.04	S2494	approved	373.87	5282402	140462-76-6	2-[(11Z)-11-[3-(dimethylamino)propylidene]-6H-benzo[c][1]benzoxepin-2-yl]acetic acid;hydrochloride	CN(C)CCC=C1C2=CC=CC=C2COC3=C1C=C(C=C3)CC(=O)O.Cl	Olopatadine HCl	3.57	1.485388289	2.514168218	65.1	26	2.06	1	4.75	9.13	-0.42	0	70.5	31.8	-4.24	57.5
Salicylanilide	90.46	1.07	S4187	approved	213.23	6872	87-17-2	2-hydroxy-N-phenylbenzamide	C1=CC=C(C=C1)NC(=O)C2=CC=CC=C2O	Salicylanilide	2.91	3.410780284	3.00148665	55	16	2.91	1	2.25	15.03	-0.36	0	100	796.6	-1.49	1553.8
Gemcitabine	90.49	1.06	S1714	approved	263.2	60750	95058-81-4	4-amino-1-[(2R,4R,5R)-3,3-difluoro-4-hydroxy-5-(hydroxymethyl)oxolan-2-yl]pyrimidin-2-one	C1=CN(C(=O)N=C1N)C2C(C(C(O2)CO)O)(F)F	Gemcitabine	2	-0.690315495	-1.471200384	118.4	18	-1.24	4	9.1	15.24	-1.29	-2	53.4	63	-5.04	76.9
Miglitol	90.5	1.06	S2589	approved	207.22	441314	72432-03-2	(2R,3R,4R,5S)-1-(2-hydroxyethyl)-2-(hydroxymethyl)piperidine-3,4,5-triol	C1C(C(C(C(N1CCO)CO)O)O)O	Miglitol	2	-1.059499107	-1.642011716	110.7	14	-2.32	5	10.5	16.3	-1.2	-2	38.2	9.8	-6.72	24.3
Ouabain	90.5	1.07	S4016	approved	728.77	6364534	630-60-4	3-[(1R,3S,5S,8R,9S,10R,11R,13R,14S,17R)-1,5,11,14-tetrahydroxy-10-(hydroxymethyl)-13-methyl-3-[(2R,3R,4R,5R,6S)-3,4,5-trihydroxy-6-methyloxan-2-yl]oxy-2,3,4,6,7,8,9,11,12,15,16,17-dodecahydro-1H-cyclopenta[a]phenanthren-17-yl]-2H-furan-5-one;octahydrate	CC1C(C(C(C(O1)OC2CC(C3(C4C(CCC3(C2)O)C5(CCC(C5(CC4O)C)C6=CC(=O)OC6)O)CO)O)O)O)O.O.O.O.O.O.O.O.O	Ouabain	1	-0.292998599	-2.911585681	202.8	49	-1.95	8	18.1	16.92	-2.95	-2	0	6.4	-5.69	17.9
Zotarolimus(ABT-578)	90.51	1.01	S7091		966.21	9876378	221877-54-9	(1R,9S,12S,15R,16E,18R,19R,21R,23S,24E,26E,28E,30S,32S,35R)-1,18-dihydroxy-19,30-dimethoxy-12-[(2R)-1-[(1S,3R,4S)-3-methoxy-4-(tetrazol-1-yl)cyclohexyl]propan-2-yl]-15,17,21,23,29,35-hexamethyl-11,36-dioxa-4-azatricyclo[30.3.1.04,9]hexatriaconta-16,24,26,28-tetraene-2,3,10,14,20-pentone	CC1CCC2CC(C(=CC=CC=CC(CC(C(=O)C(C(C(=CC(C(=O)CC(OC(=O)C3CCCCN3C(=O)C(=O)C1(O2)O)C(C)CC4CCC(C(C4)OC)N5C=NN=N5)C)C)O)OC)C)C)C)OC	Zotarolimus(ABT-578)	1	0.270809806	4.165081896	222.9	69	6.48	0	20.8	12.89	-3.9	-2	60.1	32.5	-2.55	80.4
Lopinavir	90.53	1.05	S1380	approved	628.8	92727	192725-17-0	(2S)-N-[(2S,4S,5S)-5-[[2-(2,6-dimethylphenoxy)acetyl]amino]-4-hydroxy-1,6-diphenylhexan-2-yl]-3-methyl-2-(2-oxo-1,3-diazinan-1-yl)butanamide	CC1=C(C(=CC=C1)C)OCC(=O)NC(CC2=CC=CC=C2)C(CC(CC3=CC=CC=C3)NC(=O)C(C(C)C)N4CCCNC4=O)O	Lopinavir	0	0.579658474	3.293039792	123.5	46	5.8	4	9.45	16.04	-1.46	-2	85.4	630.2	-0.3	657.5
Busulfan	90.55	1.08	S1692	approved	246.3	2478	55-98-1	4-methylsulfonyloxybutyl methanesulfonate	CS(=O)(=O)OCCCCOS(=O)(=O)C	Busulfan	3	-0.404324128	-0.538317144	95.1	14	-0.59	0	8		-1.47	-2	66.2	108.5	-3.98	243.6
Ivabradine HCl	90.55	1.09	S2086	approved	505.05	3045381	148849-67-6	3-[3-[[(7S)-3,4-dimethoxy-7-bicyclo[4.2.0]octa-1,3,5-trienyl]methyl-methylamino]propyl]-7,8-dimethoxy-2,5-dihydro-1H-3-benzazepin-4-one;hydrochloride	CN(CCCN1CCC2=CC(=C(C=C2CC1=O)OC)OC)CC3CC4=CC(=C(C=C34)OC)OC.Cl	Ivabradine HCl	1.98	1.088030874	2.463845914	64.7	35	4.09	0	8	9.51	-0.1	1	100	551.7	-2.97	580
Erythromycin	90.57	0.99	S1635	approved	733.93	6713919	114-07-8	(3R,4S,5S,6R,7R,9R,11R,12R,13S,14R)-6-[(2R,3R,4S,6R)-4-(dimethylamino)-3-hydroxy-6-methyloxan-2-yl]oxy-14-ethyl-7,12,13-trihydroxy-4-[(2R,4R,5S,6S)-5-hydroxy-4-methoxy-4,6-dimethyloxan-2-yl]oxy-3,5,7,9,11,13-hexamethyl-oxacyclotetradecane-2,10-dione	CCC1C(C(C(C(=O)C(CC(C(C(C(C(C(=O)O1)C)OC2CC(C(C(O2)C)O)(C)OC)C)OC3C(C(CC(O3)C)N(C)C)O)(C)O)C)C)O)(C)O	Erythromycin	0.47	0.404107411	3.021349472	146.6	51	3.05	4	19.15	16.09	-1.01	-2	58.2	74.3	-4.75	157.7
Omecamtiv mecarbil (CK-1827452)	90.58	1.04	S2623		401.43	11689883	873697-71-3	methyl 4-[[2-fluoro-3-[(6-methylpyridin-3-yl)carbamoylamino]phenyl]methyl]piperazine-1-carboxylate	CC1=NC=C(C=C1)NC(=O)NC2=CC=CC(=C2F)CN3CCN(CC3)C(=O)OC	Omecamtiv mecarbil (CK-1827452)	1.81	0.978921635	2.895650196	102	29	2.45	2	7.5	14.74	-0.71	0	78	85.9	-4.72	111.5
Orotic acid (6-Carboxyuracil)	90.59	0.99	S2336		156.1	967	65-86-1	2,4-dioxo-1H-pyrimidine-6-carboxylic acid	C1=C(NC(=O)NC1=O)C(=O)O	Orotic acid (6-Carboxyuracil)	2.25	-0.16464675	-0.246854873	136.3	11	-0.83	2.25	4.75	15.15	-1.54	-2	36.7	2.7	-6.33	6.5
Agomelatine	90.6	1.03	S1243	approved	243.3	82148	138112-76-2	N-[2-(7-methoxynaphthalen-1-yl)ethyl]acetamide	CC(=O)NCCC1=CC=CC2=C1C=C(C=C2)OC	Agomelatine	3.21	2.960469699	2.600476584	48.8	18	2.56	1	3.25	15.07	-0.23	0	100	1426.5	-1.48	1501.1
Naringin Dihydrochalcone	90.63	1.06	S2389		582.55	9894584	18916-17-1	1-[4-[(2S,3R,4S,5S,6R)-4,5-dihydroxy-6-(hydroxymethyl)-3-[(2S,3R,4R,5R,6S)-3,4,5-trihydroxy-6-methyloxan-2-yl]oxyoxan-2-yl]oxy-2,6-dihydroxyphenyl]-3-(4-hydroxyphenyl)propan-1-one	CC1C(C(C(C(O1)OC2C(C(C(OC2OC3=CC(=C(C(=C3)O)C(=O)CCC4=CC=C(C=C4)O)O)CO)O)O)O)O)O	Naringin Dihydrochalcone	1	0.077720461	0.757440295	237.7	41	-0.94	7	18.3	15.37	-4.39	-2	0	1.2	-5.87	3.7
Sulfadiazine	90.64	1	S1770	approved	250.28	5215	68-35-9	4-amino-N-pyrimidin-2-ylbenzenesulfonamide	C1=CN=C(N=C1)NS(=O)(=O)C2=CC=C(C=C2)N	Sulfadiazine	2.17	0.263015076	0.452044011	101.1	17	-0.08	2.5	7.5	15.17	-1.27	-2	68.2	94.6	-3.31	214.5
Asiatic Acid	90.65	1	S2266		488.7	119034	464-92-6	(1S,2R,4aS,6aR,6aS,6bR,8aR,9R,10R,11R,12aR,14bS)-10,11-dihydroxy-9-(hydroxymethyl)-1,2,6a,6b,9,12a-hexamethyl-2,3,4,5,6,6a,7,8,8a,10,11,12,13,14b-tetradecahydro-1H-picene-4a-carboxylic acid	CC1CCC2(CCC3(C(=CCC4C3(CCC5C4(CC(C(C5(C)CO)O)O)C)C)C2C1C)C)C(=O)O	Asiatic Acid	0.08	0.826650318	2.962714739	102.4	35	4.06	4	7.1	16.8	-1.34	-2	80.3	22	-4.38	44.9
Imidapril HCl	90.66	0.95	S2109	approved	441.91	5485193	89396-94-1	(4S)-3-[(2S)-2-[[(2S)-1-ethoxy-1-oxo-4-phenylbutan-2-yl]amino]propanoyl]-1-methyl-2-oxoimidazolidine-4-carboxylic acid;hydrochloride	CCOC(=O)C(CCC1=CC=CC=C1)NC(C)C(=O)N2C(CN(C2=O)C)C(=O)O.Cl	Imidapril HCl	3.01	0.332155847	1.415980375	142.1	30	0.89	2	9	6.08	-1.35	-2	53.7	8	-5.12	16
BMS-265246	90.68	1.1	S2014		345.34	5329775	582315-72-8	(4-butoxy-1H-pyrazolo[3,4-b]pyridin-5-yl)-(2,6-difluoro-4-methylphenyl)methanone	CCCCOC1=C2C=NNC2=NC=C1C(=O)C3=C(C=C(C=C3F)C)F	BMS-265246	2.39	1.960717074	3.612621209	73.7	25	3.21	1	4.75	12.02	-0.77	-1	94.7	605.4	-2.9	540.6
AT7867	90.69	1.11	S1558		337.85	11175137	857531-00-1	4-(4-chlorophenyl)-4-[4-(1H-pyrazol-4-yl)phenyl]piperidine	C1CNCCC1(C2=CC=C(C=C2)C3=CNN=C3)C4=CC=C(C=C4)Cl	AT7867	2.31	2.87837182	3.198446766	46.3	24	3.79	2	3	13.76	0.19	1	92.8	333.4	-4.42	274.3
SNX-2112 (PF-04928473)	90.69	1.14	S2639		464.48	24772860	908112-43-6	4-[6,6-dimethyl-4-oxo-3-(trifluoromethyl)-5,7-dihydroindazol-1-yl]-2-[(4-hydroxycyclohexyl)amino]benzamide	CC1(CC2=C(C(=O)C1)C(=NN2C3=CC(=C(C=C3)C(=O)N)NC4CCC(CC4)O)C(F)(F)F)C	SNX-2112 (PF-04928473)	0.5	0.799971402	3.307801752	125.3	33	3.51	3	7.2	14.04	-1.37	-2	85.2	217.7	-4.5	127.1
Brinzolamide	90.7	1.07	S3178	approved	383.51	68844	138890-62-7	(4R)-4-(ethylamino)-2-(3-methoxypropyl)-1,1-dioxo-3,4-dihydrothieno[3,2-e]thiazine-6-sulfonamide	CCNC1CN(S(=O)(=O)C2=C1C=C(S2)S(=O)(=O)N)CCCOC	Brinzolamide	2.48	0.220739196	0.660010197	130	23	-0.78	3	12.2	8.7	-1.55	-2	46.4	13.7	-6.72	22
Formestane	90.71	1.06	S2208		302.41	11273	566-48-3	(8R,9S,10R,13S,14S)-4-hydroxy-10,13-dimethyl-2,6,7,8,9,11,12,14,15,16-decahydro-1H-cyclopenta[a]phenanthrene-3,17-dione	CC12CCC(=O)C(=C1CCC3C2CCC4(C3CCC4=O)C)O	Formestane	2.64	1.557477598	2.607528994	76.1	22	2.6	1	4.75	11.7	-0.65	0	90.2	223.1	-3.97	478.6
Fidaxomicin	90.71	1.04	S4227	approved	1058.04	46174142	873857-62-6	[(2R,3S,4S,5S,6R)-6-[[(3E,5E,8S,9Z,11S,12R,13E,15E,18S)-12-[(2R,3S,4R,5S)-3,4-dihydroxy-6,6-dimethyl-5-(2-methylpropanoyloxy)oxan-2-yl]oxy-11-ethyl-8-hydroxy-18-[(1R)-1-hydroxyethyl]-9,13,15-trimethyl-2-oxo-1-oxacyclooctadeca-3,5,9,13,15-pentaen-3-yl]methoxy]-4-hydroxy-5-methoxy-2-methyloxan-3-yl] 3,5-dichloro-2-ethyl-4,6-dihydroxybenzoate	CCC1C=C(C(CC=CC=C(C(=O)OC(CC=C(C=C(C1OC2C(C(C(C(O2)(C)C)OC(=O)C(C)C)O)O)C)C)C(C)O)COC3C(C(C(C(O3)C)OC(=O)C4=C(C(=C(C(=C4O)Cl)O)Cl)CC)O)OC)O)C	Fidaxomicin	0	0.241229473	4.422025715	254.6	72	4.01	6	22.55	15.39	-4.09	-2	31.1	9.9	-3.88	12.4
PF-00562271	90.74	1.09	S2672		665.66	16118986	939791-38-5	benzenesulfonic acid;N-methyl-N-[3-[[[2-[(2-oxo-1,3-dihydroindol-5-yl)amino]-5-(trifluoromethyl)pyrimidin-4-yl]amino]methyl]pyridin-2-yl]methanesulfonamide	CN(C1=C(C=CC=N1)CNC2=NC(=NC=C2C(F)(F)F)NC3=CC4=C(C=C3)NC(=O)C4)S(=O)(=O)C.C1=CC=C(C=C1)S(=O)(=O)O	PF-00562271	0.72	0.331420748	1.938811376	130	45	2.55	3	11	15.94	-1.53	-2	69.3	304.1	-3.27	179.3
CP-91149	90.74	1.07	S2717		399.87	9843900	186392-40-5	5-chloro-N-[(2S,3R)-4-(dimethylamino)-3-hydroxy-4-oxo-1-phenylbutan-2-yl]-1H-indole-2-carboxamide	CN(C)C(=O)C(C(CC1=CC=CC=C1)NC(=O)C2=CC3=C(N2)C=CC(=C3)Cl)O	CP-91149	1.28	1.337010338	3.59014016	95.9	28	3.54	2	6.2	14.52	-0.88	-1	95.5	931.1	-1.82	472.5
Sertaconazole nitrate	90.74	1.05	S3161	approved	500.78	200103	99592-39-9	1-[2-[(7-chloro-1-benzothiophen-3-yl)methoxy]-2-(2,4-dichlorophenyl)ethyl]imidazole;nitric acid	C1=CC2=C(C(=C1)Cl)SC=C2COC(CN3C=CN=C3)C4=C(C=C(C=C4)Cl)Cl.[N+](=O)(O)[O-]	Sertaconazole nitrate	3.44	4.194612403	2.756699271	21.2	31	6.8	0	3.7	7.24	0.45	2	100	10000	-0.26	4823.3
Diltiazem HCl	90.77	1.07	S1865	approved	450.98	62920	33286-22-5	[(2S,3S)-5-[2-(dimethylamino)ethyl]-2-(4-methoxyphenyl)-4-oxo-2,3-dihydro-1,5-benzothiazepin-3-yl] acetate;hydrochloride	CC(=O)OC1C(SC2=CC=CC=C2N(C1=O)CCN(C)C)C3=CC=C(C=C3)OC.Cl	Diltiazem HCl	3.34	1.310438507	2.744058234	69.8	30	2.92	0	8.25	8.43	0	1	92.4	326.8	-3.6	501.3
Oxytetracycline (Terramycin)	90.78	0.81	S1773	approved	460.43	54675779	79-57-2	(4S,4aR,5S,5aR,6S,12aR)-4-(dimethylamino)-1,5,6,10,11,12a-hexahydroxy-6-methyl-3,12-dioxo-4,4a,5,5a-tetrahydrotetracene-2-carboxamide	CC1(C2C(C3C(C(=O)C(=C(C3(C(=O)C2=C(C4=C1C=CC=C4O)O)O)O)C(=O)N)N(C)C)O)O	Oxytetracycline (Terramycin)	1.28	0.037232394	0.253720146	206.5	33	-0.54	5	10.95	16.74	-2.58	-2	3	0.6	-8.4	1.9
Crizotinib (PF-02341066)	90.81	1.04	S1068	approved	450.34	11626560	877399-52-5
Hypoxanthine	90.81	1.03	S2424		136.11	790	68-94-0	3,7-dihydropurin-6-one	C1=NC2=C(N1)C(=O)N=CN2	Hypoxanthine	2.43	-0.106146532	-0.090542992	85.3	10	-0.58	2	5	14.82	-0.75	-1	65.1	91.7	-4.35	210.3
AZD2858	90.85	2.98	S7253		453.52	10138980	486424-20-8	3-amino-6-[4-(4-methylpiperazin-1-yl)sulfonylphenyl]-N-pyridin-3-ylpyrazine-2-carboxamide	CN1CCN(CC1)S(=O)(=O)C2=CC=C(C=C2)C3=CN=C(C(=N3)C(=O)NC4=CN=CC=C4)N	AZD2858	1.67	0.556510277	2.470015213	138.7	32	1.08	2	12	12.28	-1.83	-2	56.6	8.1	-5.92	20.3
Ampiroxicam	90.85	1	S4011	approved	447.46	2176	99464-64-9	ethyl 1-[[2-methyl-1,1-dioxo-3-(pyridin-2-ylcarbamoyl)-1lambda6,2-benzothiazin-4-yl]oxy]ethyl carbonate	CCOC(=O)OC(C)OC1=C(N(S(=O)(=O)C2=CC=CC=C21)C)C(=O)NC3=CC=CC=N3	Ampiroxicam	2.04	0.595837527	2.425237487	131.3	31	1.97	1	10.75	10.96	-1.45	-2	81.6	115.9	-3.07	257
Physostigmine Salicylate	90.85	1.06	S4346	approved	413.47	657348	57-64-7	[(3aR,8bS)-3,4,8b-trimethyl-2,3a-dihydro-1H-pyrrolo[2,3-b]indol-7-yl] N-methylcarbamate;2-hydroxybenzoic acid	CC12CCN(C1N(C3=C2C=C(C=C3)OC(=O)NC)C)C.C1=CC=C(C(=C1)C(=O)O)O	Physostigmine Salicylate	3.27	0.978082061	1.748810725	59.6	30	1.27	1	6	12.72	0.7	2	72.9	73.1	-6.48	141.5
Bisoprolol fumarate	90.86	1.03	S1206	approved	441.52	6917733	104344-23-2	(E)-but-2-enedioic acid;1-(propan-2-ylamino)-3-[4-(2-propan-2-yloxyethoxymethyl)phenoxy]propan-2-ol	CC(C)NCC(COC1=CC=C(C=C1)COCCOC(C)C)O.C(=CC(=O)O)C(=O)O	Bisoprolol fumarate	2.43	0.380889635	0.671851227	56.9	31	3.14	2	7.35	13.32	-0.42	1	100	417.5	-2.83	778.4
Dibucaine HCl	90.86	1.05	S4038	approved	379.92	521951	61-12-1	2-butoxy-N-[2-(diethylamino)ethyl]quinoline-4-carboxamide;hydrochloride	CCCCOC1=NC2=CC=CC=C2C(=C1)C(=O)NCCN(CC)CC.Cl	Dibucaine HCl	2.34	2.553621584	3.731351858	56.2	26	4.24	1	5.5	12.9	-0.04	1	100	611.6	-2.59	1108.2
Chlorpromazine HCl	90.87	0.96	S2456	approved	355.33	6240	69-09-0	3-(2-chlorophenothiazin-10-yl)-N,N-dimethylpropan-1-amine;hydrochloride	CN(C)CCCN1C2=CC=CC=C2SC3=C1C=C(C=C3)Cl.Cl	Chlorpromazine HCl	3.18	21.03842031	4.026753648	8.7	22	5.09	0	2.5	9.64	0.94	2	100	5063.4	-2.45	2192
TAK-875	90.88	1.06	S2637		533.63	57339446	1374598-80-7	2-[(3S)-6-[[3-[2,6-dimethyl-4-(3-methylsulfonylpropoxy)phenyl]phenyl]methoxy]-2,3-dihydro-1-benzofuran-3-yl]acetic acid;hydrate	CC1=CC(=CC(=C1C2=CC=CC(=C2)COC3=CC4=C(C=C3)C(CO4)CC(=O)O)C)OCCCS(=O)(=O)C.CC1=CC(=CC(=C1C2=CC=CC(=C2)COC3=CC4=C(C=C3)C(CO4)CC(=O)O)C)OCCCS(=O)(=O)C.O	TAK-875	0.67	0.373635439	3.110515026	111	75	5.78	1	8.25		-2.17	-2	66.4	29.2	-2.69	58.1
LY2811376	90.89	1.07	S1528		320.36	44251605	1194044-20-6	(4S)-4-(2,4-difluoro-5-pyrimidin-5-ylphenyl)-4-methyl-5,6-dihydro-1,3-thiazin-2-amine	CC1(CCSC(=N1)N)C2=C(C=C(C(=C2)C3=CN=CN=C3)F)F	LY2811376	3.24	1.072836479	1.39726223	59.2	22	2.94	2	4.5	8.47	-0.39	0	95.3	1317.4	-2.87	725.8
Estradiol Cypionate	90.9	1	S4046	approved	396.56	9403	313-06-4	[(8R,9S,13S,14S,17S)-3-hydroxy-13-methyl-6,7,8,9,11,12,14,15,16,17-decahydrocyclopenta[a]phenanthren-17-yl] 3-cyclopentylpropanoate	CC12CCC3C(C1CCC2OC(=O)CCC4CCCC4)CCC5=C3C=CC(=C5)O	Estradiol Cypionate	2.08	2.662535024	4.354842285	56.4	29	6.11	1	2.75	10.61	-0.67	0	100	684.5	-2.31	1350.4
Emtricitabine	90.91	1.08	S1704	approved	247.25	60877	143491-57-0	4-amino-5-fluoro-1-[(2R,5S)-2-(hydroxymethyl)-1,3-oxathiolan-5-yl]pyrimidin-2-one	C1C(OC(S1)CO)N2C=C(C(=NC2=O)N)F	Emtricitabine	2	-0.410622777	-0.63728655	97	16	-0.26	3	7.9	13.62	-0.98	-1	66.2	254	-4.38	188.9
Hesperetin	90.91	1.02	S2308		302.27	72281	520-33-2	(2S)-5,7-dihydroxy-2-(3-hydroxy-4-methoxyphenyl)-2,3-dihydrochromen-4-one	COC1=C(C=C(C=C1)C2CC(=O)C3=C(C=C(C=C3O2)O)O)O	Hesperetin	2.33	1.048632079	2.498470792	108.3	22	1.77	2	4.75	10.83	-1.55	-2	75	53.8	-4.1	128.4
VX-809 (Lumacaftor)	90.94	1.11	S1565		452.41	16678941	936727-05-8	3-[6-[[1-(2,2-difluoro-1,3-benzodioxol-5-yl)cyclopropanecarbonyl]amino]-3-methylpyridin-2-yl]benzoic acid	CC1=C(N=C(C=C1)NC(=O)C2(CC2)C3=CC4=C(C=C3)OC(O4)(F)F)C5=CC(=CC=C5)C(=O)O	VX-809 (Lumacaftor)	0.67	1.028039744	3.741961864	110.3	33	4.38	2	7.5	13.38	-0.94	-1	89.5	203.2	-2.62	116.1
Pramoxine HCl	90.94	1.04	S4092	approved	329.86	73957	637-58-1	4-[3-(4-butoxyphenoxy)propyl]morpholine;hydrochloride	CCCCOC1=CC=C(C=C1)OCCCN2CCOCC2.Cl	Pramoxine HCl	4.24	5.310317181	3.411347757	29.2	22	3.52	0	5.2	6.99	0.39	1	100	1365.4	-2.24	2329.8
Rucaparib (AG-014699,PF-01367338)	90.96	1.09	S1098		421.36	9931953	459868-92-9	6-fluoro-2-[4-(methylaminomethyl)phenyl]-3,10-diazatricyclo[6.4.1.04,13]trideca-1,4,6,8(13)-tetraen-9-one;phosphoric acid	CNCC1=CC=C(C=C1)C2=C3CCNC(=O)C4=C3C(=CC(=C4)F)N2.OP(=O)(O)O				1.306887295		29
Pentamidine	90.96	1.04	S4007	approved	413.34	10431865	50357-45-4	4-[5-(4-carbamimidoylphenoxy)pentoxy]benzenecarboximidamide;dihydrochloride	C1=CC(=CC=C1C(=N)N)OCCCCCOC2=CC=C(C=C2)C(=N)N.Cl.Cl	Pentamidine	1.72	0.705605154	2.070880567	108.7	27	2.57	6	4.5	11.2	-2.64	-2	64.7	40.4	-7.11	98.5
Buflomedil HCl	91	1	S2607	approved	343.85	6420013	35543-24-9	4-pyrrolidin-1-yl-1-(2,4,6-trimethoxyphenyl)butan-1-one;hydrochloride	COC1=CC(=C(C(=C1)OC)C(=O)CCCN2CCCC2)OC.Cl	Buflomedil HCl	3.56	2.034221257	2.400177661	51.3	23	2.64	0	6.25	9.79	0.07	1	96.2	555.7	-3.38	1014.2
RKI-1447	91	1.01	S7195		326.37	60138149	1342278-01-6	1-[(3-hydroxyphenyl)methyl]-3-(4-pyridin-4-yl-1,3-thiazol-2-yl)urea	C1=CC(=CC(=C1)O)CNC(=O)NC2=NC(=CS2)C3=CC=NC=C3	RKI-1447	2	1.449251166	3.159947243	94.8	23	1.96	3	5.75	11.33	-1.14	-2	81.7	321.1	-2.71	260.7
Metolazone	91.04	1.02	S1610	approved	365.83	4170	17560-51-9	7-chloro-2-methyl-3-(2-methylphenyl)-4-oxo-1,2-dihydroquinazoline-6-sulfonamide	CC1NC2=CC(=C(C=C2C(=O)N1C3=CC=CC=C3C)S(=O)(=O)N)Cl	Metolazone	1.96	0.792360098	1.964419155	103.3	24	1.24	3	8.5	13.65	-1.13	-2	74.9	161.4	-3.94	189.2
(-)-Parthenolide	91.04	1.05	S2341		248.32	6473881	20554-84-1	(1S,2S,4R,7E,11S)-4,8-dimethyl-12-methylidene-3,14-dioxatricyclo[9.3.0.02,4]tetradec-7-en-13-one	CC1=CCCC2(C(O2)C3C(CC1)C(=C)C(=O)O3)C	(-)-Parthenolide	3.74	2.45507624	2.337723596	52.9	18	1.71	0	5		0.08	1	100	1485.1	-2.36	2765
Meclocycline Sulfosalicylate	91.04	1.09	S4331	approved	695.05	54676538	73816-42-9	(4S,4aR,5S,5aR,12aR)-7-chloro-4-(dimethylamino)-1,5,10,11,12a-pentahydroxy-6-methylidene-3,12-dioxo-4,4a,5,5a-tetrahydrotetracene-2-carboxamide;2-hydroxy-5-sulfobenzoic acid	CN(C)C1C2C(C3C(=C)C4=C(C=CC(=C4C(=C3C(=O)C2(C(=C(C1=O)C(=O)N)O)O)O)O)Cl)O.C1=CC(=C(C=C1S(=O)(=O)O)C(=O)O)O	Meclocycline Sulfosalicylate	1.17	0.063032876	0.568808672	192	47	0.35	4	10.2	16.07	-2.15	-2	26.5	2.6	-7.84	3.8
Spiramycin	91.07	1.02	S4082	approved	843.05	71729958	8025-81-8	2-[(4R,5S,6S,7R,9R,10R,11E,13E,16R)-6-[(2R,3S,4S,5R,6S)-5-[(2R,4S,5R,6R)-4,5-dihydroxy-4,6-dimethyloxan-2-yl]oxy-4-(dimethylamino)-3-hydroxy-6-methyloxan-2-yl]oxy-10-[(2R,5S,6S)-5-(dimethylamino)-6-methyloxan-2-yl]oxy-4-hydroxy-5-methoxy-9,16-dimethyl-2-oxo-1-oxacyclohexadeca-11,13-dien-7-yl]acetaldehyde	CC1CC=CC=CC(C(CC(C(C(C(CC(=O)O1)O)OC)OC2C(C(C(C(O2)C)OC3CC(C(C(O3)C)O)(C)O)N(C)C)O)CC=O)C)OC4CCC(C(O4)C)N(C)C	Spiramycin	1	0.262492107	2.930146891	189.2	59	1.61	3	24.75	16.55	-2.62	-2	26.3	3.1	-6.64	7.6
Ifosfamide	91.08	1.04	S1302	approved	261.09	3690	3778-73-2	N,3-bis(2-chloroethyl)-2-oxo-1,3,2lambda5-oxazaphosphinan-2-amine	C1CN(P(=O)(OC1)NCCCl)CCCl	Ifosfamide	3.63	1.44462958	0.843374749	41.7	14	0.83	1	8.5		0.36	0	96.7	10000	-1.95	4251.2
GSK3787	91.08	1.04	S8025		392.78	2800647	188591-46-0	4-chloro-N-[2-[5-(trifluoromethyl)pyridin-2-yl]sulfonylethyl]benzamide	C1=CC(=CC=C1C(=O)NCCS(=O)(=O)C2=NC=C(C=C2)C(F)(F)F)Cl	GSK3787	1.95	1.22498047	2.652082718	86.6	25	3.77	0	6.5	12.8	-0.67	0	100	4271.4	-2.43	599.1
Olanzapine	91.11	1.05	S2493	approved	312.4398	4585	132539-06-1	2-methyl-4-(4-methylpiperazin-1-yl)-5H-thieno[3,2-c][1,5]benzodiazepine	CC1=CC2=C(NC3=CC=CC=C3N=C2S1)N4CCN(CC4)C	Olanzapine	2.97	4.237996187	2.563987693	27.5	22	3.4	1	4	11.65	0.87	2	100	1550.4	-3.26	1555.7
Raloxifene HCl	91.12	0.85	S1227	approved	510.04	54900	82640-04-8	[6-hydroxy-2-(4-hydroxyphenyl)-1-benzothiophen-3-yl]-[4-(2-piperidin-1-ylethoxy)phenyl]methanone;hydrochloride	C1CCN(CC1)CCOC2=CC=C(C=C2)C(=O)C3=C(SC4=C3C=CC(=C4)O)C5=CC=C(C=C5)O.Cl	Raloxifene HCl	0.84	1.290852127	3.668601745	81.2	35	4.7	2	6.25	9.72	-0.97	0	91.4	85	-4.18	115.8
Meglumine	91.14	1.03	S1974	approved	195.21	8567	6284-40-8	(2R,3R,4R,5S)-6-(methylamino)hexane-1,2,3,4,5-pentol	CNCC(C(C(C(CO)O)O)O)O	Meglumine	2	-0.761545205	-1.168210345	118	13	-2.75	6	10	14.95	-1.49	-2	23.2	10.5	-6.37	25.9
Procodazole	91.14	1.05	S4408	approved	190.2	65708	23249-97-0	3-(1H-benzimidazol-2-yl)propanoic acid	C1=CC=C2C(=C1)NC(=N2)CCC(=O)O	Procodazole	2.55	1.002500041	1.114379046	79.4	14	1.55	2	3.5	13.03	-0.93	-1	71.2	47.9	-3.34	92.3
Nitazoxanide	91.18	0.66	S1627	approved	307.28	41684	55981-09-4	[2-[(5-nitro-1,3-thiazol-2-yl)carbamoyl]phenyl] acetate	CC(=O)OC1=CC=CC=C1C(=O)NC2=NC=C(S2)[N+](=O)[O-]	Nitazoxanide	3.42	0.964706967	2.566795826	126.7	21	0.98	1	7.5	8.49	-1.42	-2	71.8	115.6	-3.88	153.1
CGS 21680 HCl	91.18	1.08	S2153		535.98	10256643	124431-80-7	3-[4-[2-[[6-amino-9-[(2R,3R,4S,5S)-5-(ethylcarbamoyl)-3,4-dihydroxyoxolan-2-yl]purin-2-yl]amino]ethyl]phenyl]propanoic acid;hydrochloride	CCNC(=O)C1C(C(C(O1)N2C=NC3=C(N=C(N=C32)NCCC4=CC=C(C=C4)CCC(=O)O)N)O)O.Cl	CGS 21680 HCl	1	0.127345504	0.982878066	208.6	37	0.27	6	13.1	16.93	-3.02	-2	7.5	1.2	-5.59	1.9
Suplatast Tosylate	91.2	1.05	S2015	approved	499.64	71773	94055-76-2	[3-[4-(3-ethoxy-2-hydroxypropoxy)anilino]-3-oxopropyl]-dimethylsulfanium;4-methylbenzenesulfonate	CCOCC(COC1=CC=C(C=C1)NC(=O)CC[S+](C)C)O.CC1=CC=C(C=C1)S(=O)(=O)[O-]	Suplatast Tosylate	0		1.018252293		33				13.67
Betaxolol HCl	91.21	1.04	S1827	approved	343.89	107952	63659-19-8	1-[4-[2-(cyclopropylmethoxy)ethyl]phenoxy]-3-(propan-2-ylamino)propan-2-ol;hydrochloride	CC(C)NCC(COC1=CC=C(C=C1)CCOCC2CC2)O.Cl	Betaxolol HCl	2.41	2.297400826	2.594454753	49.1	23	3.49	2	5.65	13.32	-0.34	1	100	425.9	-2.91	793
A66	91.22	1.04	S2636		393.53	42636535	1166227-08-2	(2S)-1-N-[5-(2-tert-butyl-1,3-thiazol-4-yl)-4-methyl-1,3-thiazol-2-yl]pyrrolidine-1,2-dicarboxamide	CC1=C(SC(=N1)NC(=O)N2CCCC2C(=O)N)C3=CSC(=N3)C(C)(C)C	A66	1.76	0.97494816	2.666678207	105.2	26	1.66	3	7.5	14.26	-0.8	-1	77.1	601	-3.47	181.6
Maprotiline HCl	91.23	1.02	S2517	approved	313.86	71478	10347-81-6	N-methyl-3-(1-tetracyclo[6.6.2.02,7.09,14]hexadeca-2,4,6,9,11,13-hexaenyl)propan-1-amine;hydrochloride	CNCCCC12CCC(C3=CC=CC=C31)C4=CC=CC=C24.Cl	Maprotiline HCl	2.67	10.67743035	3.500061669	14.9	22	4.55	1	1.5	10.35	0.49	2	100	821.8	-2.59	1456.6
URB597	91.24	1.12	S2631		338.4	1383884	546141-08-6	[3-(3-carbamoylphenyl)phenyl] N-cyclohexylcarbamate	C1CCC(CC1)NC(=O)OC2=CC=CC(=C2)C3=CC(=CC=C3)C(=O)N	URB597	1.52	1.294738499	3.230372556	99.8	25	2.97	3	5.5	13.38	-1.25	-2	89.7	154.7	-3.05	341.2
Metoclopramide HCl	91.24	1.16	S4289		336.26	23659	7232-21-5	4-amino-5-chloro-N-[2-(diethylamino)ethyl]-2-methoxybenzamide;hydrochloride	CCN(CC)CCNC(=O)C1=CC(=C(C=C1OC)N)Cl.Cl	Metoclopramide HCl	2.18	1.614000658	2.450537199	72.3	21	2.68	2.5	6.25	14.34	-0.3	0	87.1	350.7	-4.34	304.8
AG-14361	91.26	1.05	S2178		320.39	9840076	328543-09-5	2-[4-[(dimethylamino)methyl]phenyl]-1,3,10-triazatricyclo[6.4.1.04,13]trideca-2,4,6,8(13)-tetraen-9-one	CN(C)CC1=CC=C(C=C1)C2=NC3=CC=CC4=C3N2CCNC4=O	AG-14361	2.98	0.890482493	1.322900791	61.9	24	2.49	1	6	13.81	-0.09	1	86	151.9	-4.28	305.5
GW0742	91.26	0.91	S8020		471.49	9934458	317318-84-6	2-[4-[[2-[3-fluoro-4-(trifluoromethyl)phenyl]-4-methyl-1,3-thiazol-5-yl]methylsulfanyl]-2-methylphenoxy]acetic acid	CC1=C(C=CC(=C1)SCC2=C(N=C(S2)C3=CC(=C(C=C3)C(F)(F)F)F)C)OCC(=O)O	GW0742	1.28	1.71860721	3.708066917	69.6	31	6.19	1	4.75		-0.5	-1	91.3	1410.3	-2.45	198.4
Thioridazine HCl	91.29	1.1	S4374	approved	407.04	66062	130-61-0	10-[2-(1-methylpiperidin-2-yl)ethyl]-2-methylsulfanylphenothiazine;hydrochloride	CN1CCCCC1CCN2C3=CC=CC=C3SC4=C2C=C(C=C4)SC.Cl	Thioridazine HCl	2.95	21.09459952	4.223138824	7.7	26	5.89	0	3	9.95	0.88	2	100	3660.7	-2.35	2281.8
Wortmannin	91.3	1.07	S2758		428.43	312145	19545-26-7	[(1R,3R,5S,9R,18S)-18-(methoxymethyl)-1,5-dimethyl-6,11,16-trioxo-13,17-dioxapentacyclo[10.6.1.02,10.05,9.015,19]nonadeca-2(10),12(19),14-trien-3-yl] acetate	CC(=O)OC1CC2(C(CCC2=O)C3=C1C4(C(OC(=O)C5=COC(=C54)C3=O)COC)C)C	Wortmannin	2.51	0.40972541	1.760426198	138.6	31	0.44	0	11.2		-1.05	-2	72	103.8	-4.17	235.7
Isoprenaline HCl	91.32	1.04	S2566	approved	247.72	5807	51-30-9	4-[1-hydroxy-2-(propan-2-ylamino)ethyl]benzene-1,2-diol;hydrochloride	CC(C)NCC(C1=CC(=C(C=C1)O)O)O.Cl	Isoprenaline HCl	2.26	0.119965714	0.14779776	77	16	0.19	4	4.7	12.4	-0.75	-1	63.5	43.4	-5.29	95.8
GSK429286A	91.34	1.04	S1474		432.37	11373846	864082-47-3	N-(6-fluoro-1H-indazol-5-yl)-6-methyl-2-oxo-4-[4-(trifluoromethyl)phenyl]-3,4-dihydro-1H-pyridine-5-carboxamide	CC1=C(C(CC(=O)N1)C2=CC=C(C=C2)C(F)(F)F)C(=O)NC3=C(C=C4C(=C3)C=NN4)F	GSK429286A	0.82	1.051319845	3.347086992	102.7	31	4.29	2	5	13.66	-0.88	-1	95.5	774.6	-3.57	266.5
Noscapine HCl	91.35	1.09	S4363	approved	449.88	9933439	912-60-7	(3S)-6,7-dimethoxy-3-[(5R)-4-methoxy-6-methyl-7,8-dihydro-5H-[1,3]dioxolo[4,5-g]isoquinolin-5-yl]-3H-2-benzofuran-1-one;hydrochloride	CN1CCC2=CC3=C(C(=C2C1C4C5=C(C(=C(C=C5)OC)OC)C(=O)O4)OC)OCO3.Cl	Noscapine HCl	3.79	0.998273866	2.512854976	81.2	31	1.87	0	8.75	7.46	0.37	1	90.6	479.7	-3.75	885.2
SB203580	91.37	0.96	S1076		377.43	176155	152121-47-6	4-[4-(4-fluorophenyl)-2-(4-methylsulfinylphenyl)-1H-imidazol-5-yl]pyridine	CS(=O)C1=CC=C(C=C1)C2=NC(=C(N2)C3=CC=NC=C3)C4=CC=C(C=C4)F	SB203580	2.34	2.104207087	3.073615292	54.1	27	3.84	1	7	12.26	-0.18	0	81.8	2065.3	-1.44	64.2
Azlocillin sodium salt	91.38	1.11	S3195	approved	484.48	66553155	37091-65-9		CC1(C(N2C(S1)C(C2=O)NC(=O)C(C3=CC=CC=C3)NC(=O)N4CCNC4=O)C(=O)O)C.[Na]	Azlocillin sodium salt	1.86	0.265580561	1.653796712	188.7	33	1.27	1.25	8.25	14.33	-2.21	-2	29.9	6	-5.07	3
PD128907 HCl	91.39	1.07	S2168		285.77	56972130	112960-16-4	(4aS,10bS)-4-propyl-3,4a,5,10b-tetrahydro-2H-chromeno[4,3-b][1,4]oxazin-9-ol;hydrochloride	CCCN1CCOC2C1COC3=C2C=C(C=C3)O.Cl	PD128907 HCl	3.59	2.548660863	2.125838026	43.9	19	1.58	1	5.2	10.32	0.31	1	87.5	392.7	-3.86	735.5
Flunarizine 2HCl	91.4	0.99	S2030	approved	477.42	5282407	30484-77-6	1-[bis(4-fluorophenyl)methyl]-4-[(E)-3-phenylprop-2-enyl]piperazine;dihydrochloride	C1CN(CCN1CC=CC2=CC=CC=C2)C(C3=CC=C(C=C3)F)C4=CC=C(C=C4)F.Cl.Cl	Flunarizine 2HCl	3.3	14.28235764	4.113318999	9	32	5.91	0	4	8.77	1.19	2	100	1062.7	-3.45	564.2
Gynostemma Extract	91.41	0.95	S2306		917.13	46887681	80321-63-7	(2R,3S,4S,5R,6R)-2-(hydroxymethyl)-6-[[(3S,5R,8R,9R,10R,12R,13R,14R,17S)-12-hydroxy-4,4,8,10,14-pentamethyl-17-[(2S)-6-methyl-2-[(2S,3R,4S,5S,6R)-3,4,5-trihydroxy-6-[[(2S,3R,4S,5R)-3,4,5-trihydroxyoxan-2-yl]oxymethyl]oxan-2-yl]oxyhept-5-en-2-yl]-2,3,5,6,7,9,11,12,13,15,16,17-dodecahydro-1H-cyclopenta[a]phenanthren-3-yl]oxy]oxane-3,4,5-triol	CC(=CCCC(C)(C1CCC2(C1C(CC3C2(CCC4C3(CCC(C4(C)C)OC5C(C(C(C(O5)CO)O)O)O)C)C)O)C)OC6C(C(C(C(O6)COC7C(C(C(CO7)O)O)O)O)O)O)C	Gynostemma Extract	1	0.168949015	2.773467038	256.5	64	-0.36	11	27.95	16.42	-3.95	-2	1.4	2.4	-5.36	7.3
Milnacipran HCl	91.45	1.11	S3140	approved	282.81	163701	101152-94-7	(1R,2S)-2-(aminomethyl)-N,N-diethyl-1-phenylcyclopropane-1-carboxamide;hydrochloride	CCN(CC)C(=O)C1(CC1CN)C2=CC=CC=C2.Cl	Milnacipran HCl	3.37	1.780032099	1.674120189	49.5	19	1.56	2	4	9.55	0.09	1	81.7	272.3	-3.91	353
Vidarabine	91.46	1.03	S1784	approved	267.24	21704	5536-17-4	(2R,3S,4S,5R)-2-(6-aminopurin-9-yl)-5-(hydroxymethyl)oxolane-3,4-diol	C1=NC(=C2C(=N1)N(C=N2)C3C(C(C(O3)CO)O)O)N	Vidarabine	2	-0.148553232	-0.401925625	142.4	19	-1.75	5	10.8	14.46	-1.93	-2	42.9	10.8	-5.62	29
AEBSF HCl	91.47	1.03	S7378		239.69	186136	30827-99-7	4-(2-aminoethyl)benzenesulfonyl fluoride;hydrochloride	C1=CC(=CC=C1CCN)S(=O)(=O)F.Cl	AEBSF HCl	2.96	0.532686835	0.489965351	65.7	14	0.04	2	5	9.71	-0.43	0	62.5	77.8	-5.5	94.2
Artesunate	91.48	1.12	S2265		384.42	156252	88495-63-0	4-oxo-4-[[(1S,4S,5R,8S,9R,10R,12R,13R)-1,5,9-trimethyl-11,14,15,16-tetraoxatetracyclo[10.3.1.04,13.08,13]hexadecan-10-yl]oxy]butanoic acid	CC1CCC2C(C(OC3C24C1CCC(O3)(OO4)C)OC(=O)CCC(=O)O)C	Artesunate	2.26	0.844175755	2.680426857	117.6	27	2.46	1	7.95		-1.21	-2	73.6	31.9	-4.24	63.4
LDC000067	91.48	0.93	S7461		370.43	25104564	1073485-20-7	[3-[[6-(2-methoxyphenyl)pyrimidin-4-yl]amino]phenyl]methanesulfonamide	COC1=CC=CC=C1C2=CC(=NC=N2)NC3=CC=CC(=C3)CS(=O)(=O)N	LDC000067	1.9	0.693132306	1.958930524	108.7	26	2.05	3	7.75	13.05	-1.79	-2	78.5	70.1	-3.15	162
PF-3716556	91.49	1.01	S2222		394.47	25134521	928774-43-0	N-(2-hydroxyethyl)-N,2-dimethyl-8-[[(4R)-5-methyl-3,4-dihydro-2H-chromen-4-yl]amino]imidazo[1,2-a]pyridine-6-carboxamide	CC1=C2C(CCOC2=CC=C1)NC3=CC(=CN4C3=NC(=C4)C)C(=O)N(C)CCO	PF-3716556	1.52	0.921822481	2.221499997	83.1	29	3.42	2	7.95	14.6	-0.62	-1	100	807.8	-1.72	1574.1
Paroxetine HCl	91.49	1.08	S3005	approved	365.83	62878	78246-49-8	(3S,4R)-3-(1,3-benzodioxol-5-yloxymethyl)-4-(4-fluorophenyl)piperidine;hydrochloride	C1CNCC(C1C2=CC=C(C=C2)F)COC3=CC4=C(C=C3)OCO4.Cl	Paroxetine HCl	2.99	2.95178802	3.025582721	41	25	3.74	1	3.75	9.57	0.64	2	100	1323.5	-2.94	1310.4
Vinorelbine Tartrate	91.49	1	S4269	approved	1079.11	45055483	125317-39-7	(2R,3R)-2,3-dihydroxybutanedioic acid;methyl (1R,9R,10S,11R,12R,19R)-11-acetyloxy-12-ethyl-4-[(12S,14S)-16-ethyl-12-methoxycarbonyl-1,10-diazatetracyclo[12.3.1.03,11.04,9]octadeca-3(11),4,6,8,15-pentaen-12-yl]-10-hydroxy-5-methoxy-8-methyl-8,16-diazapentacyclo[10.6.1.01,9.02,7.016,19]nonadeca-2,4,6,13-tetraene-10-carboxylate	CCC1=CC2CC(C3=C(CN(C2)C1)C4=CC=CC=C4N3)(C5=C(C=C6C(=C5)C78CCN9C7C(C=CC9)(C(C(C8N6C)(C(=O)OC)O)OC(=O)C)CC)OC)C(=O)OC.C(C(C(=O)O)O)(C(=O)O)O.C(C(C(=O)O)O)(C(=O)O)O	Vinorelbine Tartrate	0.67	0.15972702	1.529993178	124.4	77	6.06	1	11.5	15.53	-0.23	1	44.5	7.1	-6.22	14.9
Naproxen Sodium	91.51	1	S1626	approved	252.24	23681059	26159-34-2	sodium;(2S)-2-(6-methoxynaphthalen-2-yl)propanoate	CC(C1=CC2=C(C=C1)C=C(C=C2)OC)C(=O)[O-].[Na+]	Naproxen Sodium	2.74	0.181318385	0.186032663	57	18	3.18	1	2.75		-0.44	-1	90.4	184.6	-2.27	321.6
WZ4003	91.51	1.03	S7317		496.99	72200024	1214265-58-3	N-[3-[5-chloro-2-[2-methoxy-4-(4-methylpiperazin-1-yl)anilino]pyrimidin-4-yl]oxyphenyl]propanamide	CCC(=O)NC1=CC(=CC=C1)OC2=NC(=NC=C2Cl)NC3=C(C=C(C=C3)N4CCN(CC4)C)OC	WZ4003	0.35	1.100840622	3.610206821	93.7	35	4.44	2	9.25	16.01	-0.32	1	100	431.5	-3.42	414.8
NU7441 (KU-57788)	91.52	1.11	S2638		413.49	11327430	503468-95-9	8-dibenzothiophen-4-yl-2-morpholin-4-ylchromen-4-one	C1COCCN1C2=CC(=O)C3=C(O2)C(=CC=C3)C4=CC=CC5=C4SC6=CC=CC=C56	NU7441 (KU-57788)	3.49	2.828144603	3.953746155	46.6	30	5.01	0	4.7	6.27	0.05	1	100	2102.9	-1.02	2924
GW9662	91.53	0.94	S2915		276.68	644213	22978-25-2	2-chloro-5-nitro-N-phenylbenzamide	C1=CC=C(C=C1)NC(=O)C2=C(C=CC(=C2)[N+](=O)[O-])Cl	GW9662	2.5	2.04588732	3.059215309	78.7	19	2.79	1	3.5	11.05	-0.73	-1	92	530.7	-2.6	527.4
Asaraldehyde	91.54	1	S2531		196.2	20525	4460-86-0	2,4,5-trimethoxybenzaldehyde	COC1=CC(=C(C=C1C=O)OC)OC	Asaraldehyde	3.62	2.060224212	1.701745199	59	14	1.22	0	4.25		-0.34	0	92.5	957.4	-2.38	1842
Ibrutinib (PCI-32765)	91.56	1.01	S2680	approved	440.5	16126651	936563-96-1	1-[3-[4-amino-3-(4-phenoxyphenyl)pyrazolo[3,4-d]pyrimidin-1-yl]piperidin-1-yl]prop-2-en-1-one	C=CC(=O)N1CCCC(C1)N2C3=NC=NC(=C3C(=N2)C4=CC=C(C=C4)OC5=CC=CC=C5)N	Ibrutinib (PCI-32765)	0.76	1.026646648	3.238864844	95.6	33	4.51	2	7	13.95	-1.05	-2	100	312.2	-1.89	653.3
Floxuridine	91.58	1.07	S1299	approved	246.19	5790	50-91-9	5-fluoro-1-[(2R,4S,5R)-4-hydroxy-5-(hydroxymethyl)oxolan-2-yl]pyrimidine-2,4-dione	C1C(C(OC1N2C=C(C(=O)NC2=O)F)CO)O	Floxuridine	2	-0.396108778	-0.846444847	125.7	17	-1	3	8.6	15.4	-1.26	-2	55.2	57.4	-5.22	80.4
Medetomidine HCl	91.58	1.08	S3060	approved	236.74	68601	86347-15-1	5-[1-(2,3-dimethylphenyl)ethyl]-1H-imidazole;hydrochloride	CC1=C(C(=CC=C1)C(C)C2=CN=CN2)C.Cl	Medetomidine HCl	3.03	6.006453161	2.690891016	28	16	3.27	1	1.5	14.09	0.02	1	100	1781.2	-1.6	3271.4
Benzoic Acid	91.58	1.07	S4161	approved	122.12	243	65-85-0	benzoic acid	C1=CC=C(C=C1)C(=O)O	Benzoic Acid	3.46	3.194807573	1.449164715	50.4	9	1.87	1	2		-0.31	-1	80.6	136.3	-2.69	242.8
Amlodipine Besylate	91.6	1.09	S1813	approved	567.05	60496	111470-99-6	benzenesulfonic acid;3-O-ethyl 5-O-methyl 2-(2-aminoethoxymethyl)-4-(2-chlorophenyl)-6-methyl-1,4-dihydropyridine-3,5-dicarboxylate	CCOC(=O)C1=C(NC(=C(C1C2=CC=CC=C2Cl)C(=O)OC)C)COCCN.C1=CC=C(C=C1)S(=O)(=O)O	Amlodipine Besylate	1.48	0.460483358	1.80933121	103.4	38	3.01	2	6.2	10.63	-0.74	0	83.3	91.5	-4.74	145.5
Amorolfine HCl	91.64	1.12	S1676	approved	353.97	54259	78613-38-4	(2S,6R)-2,6-dimethyl-4-[2-methyl-3-[4-(2-methylbutan-2-yl)phenyl]propyl]morpholine;hydrochloride	CCC(C)(C)C1=CC=C(C=C1)CC(C)CN2CC(OC(C2)C)C.Cl	Amorolfine HCl	4	13.47201688	3.7506095	11.6	24	4.23	0	3.7	7.43	-0.34	1	100	1454.8	-2.74	2470.6
SB705498	91.64	1.38	S2773		429.23	9910486	501951-42-4	1-(2-bromophenyl)-3-[(3R)-1-[5-(trifluoromethyl)pyridin-2-yl]pyrrolidin-3-yl]urea	C1CN(CC1NC(=O)NC2=CC=CC=C2Br)C3=NC=C(C=C3)C(F)(F)F	SB705498	1.45	2.130779419	3.296315761	59.5	26	4.71	2	3.5	14.84	0.21	1	100	10000	-1.56	1602.8
AR-42	91.66	1.08	S2244		312.36	6918848	935881-37-1	N-hydroxy-4-[[(2S)-3-methyl-2-phenylbutanoyl]amino]benzamide	CC(C)C(C1=CC=CC=C1)C(=O)NC2=CC=C(C=C2)C(=O)NO	AR-42	1.92	1.001815634	2.218921447	96.3	23	2.16	3	6.7	13.83	-1.32	-2	85.2	160.1	-2.66	352.1
Clorsulon	91.66	0.98	S2613	approved	380.66	43231	60200-06-8	4-amino-6-(1,2,2-trichloroethenyl)benzene-1,3-disulfonamide	C1=C(C(=CC(=C1N)S(=O)(=O)N)S(=O)(=O)N)C(=C(Cl)Cl)Cl	Clorsulon	1.85	0.449285165	1.331681228	148.2	20	-0.43	5	9	14.59	-1.96	-2	33.8	54.2	-6.1	17.7
WZ4002	91.67	0.96	S1173		494.18	44607530	1213269-23-8	N-[3-[5-chloro-2-[2-methoxy-4-(4-methylpiperazin-1-yl)anilino]pyrimidin-4-yl]oxyphenyl]prop-2-enamide	CN1CCN(CC1)C2=CC(=C(C=C2)NC3=NC=C(C(=N3)OC4=CC=CC(=C4)NC(=O)C=C)Cl)OC	WZ4002	0.38	1.160750307	3.636050337	89.5	35	4.48	2	9.25	16.01	-0.34	1	100	479.5	-3.31	376.8
WZ8040	91.69	0.95	S1179		481.01	44607531	1214265-57-2	N-[3-[5-chloro-2-[4-(4-methylpiperazin-1-yl)anilino]pyrimidin-4-yl]sulfanylphenyl]prop-2-enamide	CN1CCN(CC1)C2=CC=C(C=C2)NC3=NC=C(C(=N3)SC4=CC=CC(=C4)NC(=O)C=C)Cl	WZ8040	0.69	1.338281154	3.488898969	79	33	4.74	2	8	15.06	-0.28	1	100	527.8	-3.42	333.9
Tranylcypromine (2-PCPA) HCl	91.69	1.08	S4246		169.65	2723716	1986-47-6	(1R,2S)-2-phenylcyclopropan-1-amine;hydrochloride	C1C(C1N)C2=CC=CC=C2.Cl	Tranylcypromine (2-PCPA) HCl	4.22	5.001747669	1.336967152	24.3	11	1.23	2	1	8.22	0.55	2	86.8	472.5	-3.7	872.8
Thiabendazole	91.7	1.03	S1739	approved	201.25	5430	148-79-8	4-(1H-benzimidazol-2-yl)-1,3-thiazole	C1=CC=C2C(=C1)NC(=N2)C3=CSC=N3	Thiabendazole	3.53	4.836176927	2.599928716	38.4	14	2.28	1	3	11.75	0.21	1	100	3107	-1.54	2813.3
R406	91.71	1.05	S2194		628.63	11984591	841290-81-1	benzenesulfonic acid;6-[[5-fluoro-2-(3,4,5-trimethoxyanilino)pyrimidin-4-yl]amino]-2,2-dimethyl-4H-pyrido[3,2-b][1,4]oxazin-3-one	CC1(C(=O)NC2=C(O1)C=CC(=N2)NC3=NC(=NC=C3F)NC4=CC(=C(C(=C4)OC)OC)OC)C.C1=CC=C(C=C1)S(=O)(=O)O	R406	0.73	0.513175416	2.777305354	123	44	2.96	3	9.5	16.15	-1.16	-2	79.6	400.8	-2.79	496.6
Metronidazole	91.73	0.99	S1907	approved	171.15	4173	443-48-1	2-(2-methyl-5-nitroimidazol-1-yl)ethanol	CC1=NC=C(N1CCO)[N+](=O)[O-]	Metronidazole	2.85	9.62E-05	9.35E-05	81	12	-0.02	1	4.2	14.39	-1	-2	70.1	116.5	-4	262.3
Phosphoramidon Disodium Salt	91.73	1.15	S7382		588.48	78046661	164204-38-0	(2S)-2-[[(2S)-2-[[hydroxy-[(2S,3R,4R,5R,6S)-3,4,5-trihydroxy-6-methyloxan-2-yl]oxyphosphoryl]amino]-4-methylpentanoyl]amino]-3-(1H-indol-3-yl)propanoic acid;sodiosodium	CC1C(C(C(C(O1)OP(=O)(NC(CC(C)C)C(=O)NC(CC2=CNC3=CC=CC=C32)C(=O)O)O)O)O)O.[Na][Na]	Phosphoramidon Disodium Salt	1	0.128695447	1.096176341	218.4	39	0.2	7.25	16.55	16.72	-3.59	-2	0	0.4	-4.9	0.8
Lincomycin HCl	91.76	1.06	S2479	approved	443	6419944	859-18-7	(2S,4R)-N-[(1R,2R)-2-hydroxy-1-[(2R,3S,4S,5R,6R)-3,4,5-trihydroxy-6-methylsulfanyloxan-2-yl]propyl]-1-methyl-4-propylpyrrolidine-2-carboxamide;hydrochloride	CCCC1CC(N(C1)C)C(=O)NC(C2C(C(C(C(O2)SC)O)O)O)C(C)O.Cl	Lincomycin HCl	1.67	0.283150981	0.945837537	119.3	28	0.18	5	13.5	15.76	-0.96	-1	60.3	78.5	-5.21	63.3
Pimozide	91.78	1.04	S4358	approved	461.55	16362	2062-78-4	3-[1-[4,4-bis(4-fluorophenyl)butyl]piperidin-4-yl]-1H-benzimidazol-2-one	C1CN(CCC1N2C3=CC=CC=C3NC2=O)CCCC(C4=CC=C(C=C4)F)C5=CC=C(C=C5)F	Pimozide	1.76	2.741918533	4.586681322	49.2	34	6.64	1	4	12.3	0.04	1	100	894.3	-2.77	528.1
Domperidone	91.79	1.04	S2461	approved	425.91	3151	57808-66-9	6-chloro-3-[1-[3-(2-oxo-3H-benzimidazol-1-yl)propyl]piperidin-4-yl]-1H-benzimidazol-2-one	C1CN(CCC1N2C3=C(C=C(C=C3)Cl)NC2=O)CCCN4C5=CC=CC=C5NC4=O	Domperidone	0.91	1.332749648	3.778345253	94.5	30	3.9	2	6	12.22	-0.8	0	84	90.7	-5.03	82.2
Bosentan Hydrate	91.79	1.09	S3051		569.63	185462	157212-55-0	4-tert-butyl-N-[6-(2-hydroxyethoxy)-5-(2-methoxyphenoxy)-2-pyrimidin-2-ylpyrimidin-4-yl]benzenesulfonamide;hydrate	CC(C)(C)C1=CC=C(C=C1)S(=O)(=O)NC2=C(C(=NC(=N2)C3=NC=CC=N3)OCCO)OC4=CC=CC=C4OC.O	Bosentan Hydrate	0.33	0.449510879	2.44354114	135.9	40	4.18	2	11.45	14.08	-1.66	-2	74.7	266.1	-1.4	558.2
Deflazacort	91.81	1.05	S1888	approved	441.52	189821	14484-47-0	[2-[(1S,2S,4R,8S,9S,11S,12S,13R)-11-hydroxy-6,9,13-trimethyl-16-oxo-5-oxa-7-azapentacyclo[10.8.0.02,9.04,8.013,18]icosa-6,14,17-trien-8-yl]-2-oxoethyl] acetate	CC1=NC2(C(O1)CC3C2(CC(C4C3CCC5=CC(=O)C=CC45C)O)C)C(=O)COC(=O)C	Deflazacort	1.96	0.53302683	2.152575551	126.2	32	2.25	1	10.2	16.26	-1.4	-2	82.1	96.9	-4.07	221.3
Gastrodin	91.81	1.01	S2383		286.28	115067	62499-27-8	(2R,3S,4S,5R,6S)-2-(hydroxymethyl)-6-[4-(hydroxymethyl)phenoxy]oxane-3,4,5-triol	C1=CC(=CC=C1CO)OC2C(C(C(C(O2)CO)O)O)O	Gastrodin	2	-0.257554753	-0.628948706	122.1	20	-1	5	10.95	16.21	-1.83	-2	56.7	40	-4.14	97.5
KPT-185	91.81	1.03	S7125		355.31	53495165	1333151-73-7	propan-2-yl (Z)-3-[3-[3-methoxy-5-(trifluoromethyl)phenyl]-1,2,4-triazol-1-yl]prop-2-enoate	CC(C)OC(=O)C=CN1C=NC(=N1)C2=CC(=CC(=C2)OC)C(F)(F)F	KPT-185	2.48	1.954962982	3.45539707	70.7	25	3.81	0	5.75		-0.26	0	100	3901.1	-2.05	1711.6
FPH1 (BRD-6125)	91.82	1.04	S7451		388.82	2210370	708219-39-0	2-(5-chloro-2-methyl-N-methylsulfonylanilino)-N-(2,6-difluorophenyl)acetamide	CC1=C(C=C(C=C1)Cl)N(CC(=O)NC2=C(C=CC=C2F)F)S(=O)(=O)C	FPH1 (BRD-6125)	2.3	1.883594562	3.333962375	70.8	25	3.09	1	7	12.8	-0.38	0	100	2381.7	-2.08	1110.1
Flavopiridol (Alvocidib) HCl	91.83	1.05	S2679		438.3	9910986	131740-09-5	2-(2-chlorophenyl)-5,7-dihydroxy-8-[(3S,4R)-3-hydroxy-1-methylpiperidin-4-yl]chromen-4-one;hydrochloride	CN1CCC(C(C1)O)C2=C(C=C(C3=C2OC(=CC3=O)C4=CC=CC=C4Cl)O)O.Cl	Flavopiridol (Alvocidib) HCl	1.77	0.908974309	2.612301268	99.1	29	2.53	2	6.7	14.54	-0.7	1	74.2	55.9	-5.54	64.6
Disopyramide Phosphate	91.83	1.06	S4322	approved	437.47	30928	22059-60-5	4-[di(propan-2-yl)amino]-2-phenyl-2-pyridin-2-ylbutanamide;phosphoric acid	CC(C)N(CCC(C1=CC=CC=C1)(C2=CC=CC=N2)C(=O)N)C(C)C.OP(=O)(O)O	Disopyramide Phosphate	2.7	0.692799855	1.172217355	56.4	30	2.62	2	5.5	13.73	-0.19	1	86.8	250.4	-3.17	305.2
Dicyclomine HCl	91.83	1.1	S4373	approved	345.95	441344	67-92-5	2-(diethylamino)ethyl 1-cyclohexylcyclohexane-1-carboxylate;hydrochloride	CCN(CC)CCOC(=O)C1(CCCCC1)C2CCCCC2.Cl	Dicyclomine HCl	3.84	5.80588699	3.618809361	27.1	23	3.88	0	4	8.44	0.46	2	100	982.6	-3.31	1718.4
Necrostatin-1	91.83	1.1	S8037		259.33	2828334	4311-88-0	5-(1H-indol-3-ylmethyl)-3-methyl-2-sulfanylideneimidazolidin-4-one	CN1C(=O)C(NC1=S)CC2=CNC3=CC=CC=C32	Necrostatin-1	2.41	1.913465173	2.255975439	65.5	18	2.83	2	3	16.57	-0.17	0	100	1591.2	-2.3	1380.2
Gramine	91.84	1.07	S2304		174.24	6890	87-52-5	1-(1H-indol-3-yl)-N,N-dimethylmethanamine	CN(C)CC1=CNC2=CC=CC=C21	Gramine	3.58	7.124618809	1.722732828	18.6	13	2.17	1	2	16.39	0.61	2	95.6	744.4	-3.18	1329.1
Tetracycline HCl	91.84	0.97	S2574	approved	480.9	129628373	64-75-5	(4S,4aS,5aS,6S,12aS)-4-(dimethylamino)-3,6,10,11,12a-pentahydroxy-6-methyl-1,12-dioxo-4,4a,5,5a-tetrahydrotetracene-2-carboxamide;hydrochloride	CC1(C2CC3C(C(=C(C(=O)C3(C(=O)C2=C(C4=C1C=CC=C4O)O)O)C(=O)N)O)N(C)C)O.Cl	Tetracycline HCl	1.4	0.094873266	0.611761797	195.4	33	0.09	4	9.25	15.08	-2.35	-2	21.8	0.9	-8.27	2.6
Valdecoxib	91.84	1.06	S4049	approved	314.36	119607	181695-72-7	4-(5-methyl-3-phenyl-1,2-oxazol-4-yl)benzenesulfonamide	CC1=C(C(=NO1)C2=CC=CC=C2)C3=CC=C(C=C3)S(=O)(=O)N	Valdecoxib	2.34	1.034295409	2.084312109	91.6	22	1.65	2	6	9.98	-1.32	-2	76.2	71.4	-3.78	163.4
Clinafoxacin HCl	91.84	1.07	S4315	approved	402.25	60062	105956-99-8	7-(3-aminopyrrolidin-1-yl)-8-chloro-1-cyclopropyl-6-fluoro-4-oxoquinoline-3-carboxylic acid;hydrochloride	C1CC1N2C=C(C(=O)C3=CC(=C(C(=C32)Cl)N4CCC(C4)N)F)C(=O)O.Cl	Clinafoxacin HCl	2.44	0.481033249	1.331981066	106.5	26	0.46	2	5.5	9.7	-0.86	-1	45.6	8.2	-6.88	7.7
GDC-0152	91.84	1.1	S7010		498.64	46940575	873652-48-3	(2S)-1-[(2S)-2-cyclohexyl-2-[[(2S)-2-(methylamino)propanoyl]amino]acetyl]-N-(4-phenylthiadiazol-5-yl)pyrrolidine-2-carboxamide	CC(C(=O)NC(C1CCCCC1)C(=O)N2CCCC2C(=O)NC3=C(N=NS3)C4=CC=CC=C4)NC	GDC-0152	1.13	0.657368999	2.93580995	127.6	35	2.26	2.25	10.75	14.05	-0.77	-1	76.1	120.8	-4.53	101.4
Nelfinavir Mesylate	91.85	1.01	S4282	approved	663.89	64142	159989-65-8	(3S,4aS,8aS)-N-tert-butyl-2-[(2R,3R)-2-hydroxy-3-[(3-hydroxy-2-methylbenzoyl)amino]-4-phenylsulfanylbutyl]-3,4,4a,5,6,7,8,8a-octahydro-1H-isoquinoline-3-carboxamide;methanesulfonic acid	CC1=C(C=CC=C1O)C(=O)NC(CSC2=CC=CC=C2)C(CN3CC4CCCCC4CC3C(=O)NC(C)(C)C)O.CS(=O)(=O)O	Nelfinavir Mesylate	0	0.579067452	2.543264251	97.6	45	4.55	4	9.95	14.98	-1.03	-2	80.8	115.8	-3.43	176.5
Dyphylline	91.87	1.02	S1504	approved	254.24	3182	479-18-5	7-(2,3-dihydroxypropyl)-1,3-dimethylpurine-2,6-dione	CN1C2=C(C(=O)N(C1=O)C)N(C=N2)CC(CO)O	Dyphylline	2.33	-0.43506365	-0.909196016	116.1	18	-0.36	2	8.4	14.55	-1.36	-2	63.8	63.3	-4.44	149.3
PF-4981517	91.87	1.1	S2921		456.59	71315139	1390637-82-7	1-methyl-3-[1-methyl-5-(4-methylphenyl)pyrazol-4-yl]-4-[(3S)-3-piperidin-1-ylpyrrolidin-1-yl]pyrazolo[3,4-d]pyrimidine	CC1=CC=C(C=C1)C2=C(C=NN2C)C3=NN(C4=C3C(=NC=N4)N5CCC(C5)N6CCCCC6)C	PF-4981517	2.04	1.391427377	3.127093886	66.1	34	4.92	0	6.5	9.51	0.25	1	100	292.4	-4.13	560
Nicotine Ditartrate	91.88	1.01	S4370	approved	462.46	10434468	65-31-6	2,3-dihydroxybutanedioic acid;3-(1-methylpyrrolidin-2-yl)pyridine	CN1CCCC1C2=CN=CC=C2.C(C(C(=O)O)O)(C(=O)O)O.C(C(C(=O)O)O)(C(=O)O)O	Nicotine Ditartrate	4.85	-3.751118197	-2.148640503	17.9	32	1.22	0	3.5	8.29	0.71	2	89.7	720.2	-3.58	1289.2
Glipizide	91.89	1.13	S1715	approved	445.54	3478	29094-61-9	N-[2-[4-(cyclohexylcarbamoylsulfamoyl)phenyl]ethyl]-5-methylpyrazine-2-carboxamide	CC1=CN=C(C=N1)C(=O)NCCC2=CC=C(C=C2)S(=O)(=O)NC(=O)NC3CCCCC3	Glipizide	1.06	0.294686333	1.336490925	146.3	31	4.24	1	8	12.52	-1.72	-2	83.3	29.6	-3.23	58
Honokiol	91.89	0.96	S2310		266.334	72303	35354-74-6	2-(4-hydroxy-3-prop-2-enylphenyl)-4-prop-2-enylphenol	C=CCC1=CC(=C(C=C1)O)C2=CC(=C(C=C2)O)CC=C	Honokiol	2.33	4.306394185	3.462340925	40.2	20	4.96	2	1.5	10.4	-0.59	0	100	977.7	-1.3	1878.1
Cyclosporine	91.91	1	S1514	approved	1202.61	6435893	79217-60-0	30-ethyl-33-[(E,1R,2R)-1-hydroxy-2-methylhex-4-enyl]-1,4,7,10,12,15,19,25,28-nonamethyl-6,9,18,24-tetrakis(2-methylpropyl)-3,21-di(propan-2-yl)-1,4,7,10,13,16,19,22,25,28,31-undecazacyclotritriacontane-2,5,8,11,14,17,20,23,26,29,32-undecone	CCC1C(=O)N(CC(=O)N(C(C(=O)NC(C(=O)N(C(C(=O)NC(C(=O)NC(C(=O)N(C(C(=O)N(C(C(=O)N(C(C(=O)N(C(C(=O)N1)C(C(C)CC=CC)O)C)C(C)C)C)CC(C)C)C)CC(C)C)C)C)C)CC(C)C)C)C(C)C)CC(C)C)C)C	Cyclosporine	1.67	0.126242948	2.978828608	277.6	85	0.14	1	28.7		-3.21	-2	33.5	242.9	-0.3	58.4
Rizatriptan Benzoate	91.92	1.08	S1607	approved	391.47	77997	145202-66-0	benzoic acid;N,N-dimethyl-2-[5-(1,2,4-triazol-1-ylmethyl)-1H-indol-3-yl]ethanamine	CN(C)CCC1=CNC2=C1C=C(C=C2)CN3C=NC=N3.C1=CC=C(C=C1)C(=O)O	Rizatriptan Benzoate	3.33	0.622872066	0.924840444	51.2	29	2.23	1	5	16.41	-0.09	1	86.4	200	-3.9	394
Pergolide Mesylate	91.94	1.06	S4000	approved	410.59	47812	66104-23-2	(6aR,9R,10aR)-9-(methylsulfanylmethyl)-7-propyl-6,6a,8,9,10,10a-hexahydro-4H-indolo[4,3-fg]quinoline;methanesulfonic acid	CCCN1CC(CC2C1CC3=CNC4=CC=CC2=C34)CSC.CS(=O)(=O)O	Pergolide Mesylate	3.37	5.008328969	2.50166032	18.5	27	4.55	1	2.5	8.6	0.53	2	100	1145.7	-3.13	1301.4
Clopamide	91.94	1.05	S4316	approved	345.84	12492	636-54-4	4-chloro-N-[(2R,6S)-2,6-dimethylpiperidin-1-yl]-3-sulfamoylbenzamide	CC1CCCC(N1NC(=O)C2=CC(=C(C=C2)Cl)S(=O)(=O)N)C	Clopamide	2	0.663718897	1.471863026	100.8	22	1.27	3	8.5	11.59	-1.08	-2	78.3	249.4	-3.81	284.4
Nutlin-3a	91.95	1.06	S8059		581.49	11433190	675576-98-4	4-[(4S,5R)-4,5-bis(4-chlorophenyl)-2-(4-methoxy-2-propan-2-yloxyphenyl)-4,5-dihydroimidazole-1-carbonyl]piperazin-2-one	CC(C)OC1=C(C=CC(=C1)OC)C2=NC(C(N2C(=O)N3CCNC(=O)C3)C4=CC=C(C=C4)Cl)C5=CC=C(C=C5)Cl	Nutlin-3a	0.71	1.028828934	3.609131899	87.7	40	5.23	1	7.5	13.91	0.02	1	84.5	6281.2	-3.73	899.1
Aloin	91.96	0.91	S2375		418.39	12305761	1415-73-2	(10S)-1,8-dihydroxy-3-(hydroxymethyl)-10-[(2S,3R,4R,5S,6R)-3,4,5-trihydroxy-6-(hydroxymethyl)oxan-2-yl]-10H-anthracen-9-one	C1=CC2=C(C(=C1)O)C(=O)C3=C(C2C4C(C(C(C(O4)CO)O)O)O)C=C(C=C3O)CO	Aloin	1.58	0.208887913	1.106688161	176.6	30	-0.5	5	11.7	15.81	-2.91	-2	28.8	3.3	-5.91	9.8
PHA-680632	91.97	1.03	S1454		501.62	11249084	398493-79-3	N-(2,6-diethylphenyl)-3-[[4-(4-methylpiperazin-1-yl)benzoyl]amino]-4,6-dihydro-1H-pyrrolo[3,4-c]pyrazole-5-carboxamide	CCC1=C(C(=CC=C1)CC)NC(=O)N2CC3=C(C2)NN=C3NC(=O)C4=CC=C(C=C4)N5CCN(CC5)C	PHA-680632	0.33	0.76943457	2.997794029	105.3	37	4.39	2	7.5	14.08	-0.78	0	78	78.5	-4.5	137.8
Cyclocytidine HCl	92	1.05	S1973		261.66	25050	10212-25-6	(2R,4R,5R,6S)-4-(hydroxymethyl)-10-imino-3,7-dioxa-1,9-diazatricyclo[6.4.0.02,6]dodeca-8,11-dien-5-ol;hydrochloride	C1=CN2C3C(C(C(O3)CO)O)OC2=NC1=N.Cl	Cyclocytidine HCl	2	-0.481259834	-0.826323135	101	17	-0.78	3	8.1	15.44	-1.1	-2	63.4	84.8	-4.12	195.6
Fenofibrate	92.01	1.06	S1794	approved	360.83	3339	49562-28-9	propan-2-yl 2-[4-(4-chlorobenzoyl)phenoxy]-2-methylpropanoate	CC(C)OC(=O)C(C)(C)OC1=CC=C(C=C1)C(=O)C2=CC=C(C=C2)Cl	Fenofibrate	2.58	2.796825372	4.251174565	60.8	25	4.72	0	4.75		-0.39	0	100	2551.4	-1.46	1979.8
Tubastatin A HCl	92.01	1.06	S2627		371.86	57336514	1310693-92-5	N-hydroxy-4-[(2-methyl-3,4-dihydro-1H-pyrido[4,3-b]indol-5-yl)methyl]benzamide;hydrochloride	CN1CCC2=C(C1)C3=CC=CC=C3N2CC4=CC=C(C=C4)C(=O)NO.Cl	Tubastatin A HCl	3.23	0.794841486	1.487943262	72	26	2.24	2	6.2	8.69	-0.6	1	77.6	57.7	-4.79	124.8
SB271046	92.01	1.08	S2856		451.99	5312149	209481-20-9	5-chloro-N-(4-methoxy-3-piperazin-1-ylphenyl)-3-methyl-1-benzothiophene-2-sulfonamide	CC1=C(SC2=C1C=C(C=C2)Cl)S(=O)(=O)NC3=CC(=C(C=C3)OC)N4CCNCC4	SB271046	1.83	1.37504278	2.910965566	73	29	3.54	2	7.75	8.84	-0.01	1	92.3	643.1	-4.21	313.6
Rupatadine Fumarate	92.01	1.06	S3052		532.03	6449107	182349-12-8	(E)-but-2-enedioic acid;13-chloro-2-[1-[(5-methylpyridin-3-yl)methyl]piperidin-4-ylidene]-4-azatricyclo[9.4.0.03,8]pentadeca-1(11),3(8),4,6,12,14-hexaene	CC1=CC(=CN=C1)CN2CCC(=C3C4=C(CCC5=C3N=CC=C5)C=C(C=C4)Cl)CC2.C(=CC(=O)O)C(=O)O	Rupatadine Fumarate	3.6	2.156105887	2.203971438	26.9	38	5.63	0	4.5	7.71	0.63	2	100	1463.5	-2.97	1077.2
PP1	92.01	0.98	S7060		281.36	1400	172889-26-8	1-tert-butyl-3-(4-methylphenyl)pyrazolo[3,4-d]pyrimidin-4-amine	CC1=CC=C(C=C1)C2=NN(C3=NC=NC(=C23)N)C(C)(C)C	PP1	2.29	3.0548287	3.669460234	57.2	21	3.4	2	3.5	13.39	-0.25	0	100	984.4	-2.02	1889.9
Scriptaid	92.01	0.75	S8043		326.35	5186	287383-59-9	6-(1,3-dioxobenzo[de]isoquinolin-2-yl)-N-hydroxyhexanamide	C1=CC2=C3C(=C1)C(=O)N(C(=O)C3=CC=C2)CCCCCC(=O)NO	Scriptaid	2.72	0.545941548	1.573621919	120.1	24	1.01	2	7.2	9.23	-1.91	-2	64.4	45.1	-3.78	57.8
Irsogladine	92.02	1.02	S1929	approved	256.09	3752	57381-26-7	6-(2,5-dichlorophenyl)-1,3,5-triazine-2,4-diamine	C1=CC(=C(C=C1Cl)C2=NC(=NC(=N2)N)N)Cl	Irsogladine	2.08	1.444813903	1.992687335	86.2	16	1.11	4	4	14.18	-0.82	-1	75.7	512.7	-3.9	229.6
Ropivacaine HCl	92.02	1.08	S4058	approved	310.86	175804	132112-35-7	(2S)-N-(2,6-dimethylphenyl)-1-propylpiperidine-2-carboxamide;hydrochloride	CCCN1CCCCC1C(=O)NC2=C(C=CC=C2C)C.Cl	Ropivacaine HCl	3.11	4.857431465	3.029580005	29.7	21	3.11	1	4.5	14.16	0.5	2	100	810.8	-3.21	1438.4
Clinofibrate	92.03	1.11	S2664		468.58	2787	30299-08-2	2-[4-[1-[4-(2-carboxybutan-2-yloxy)phenyl]cyclohexyl]phenoxy]-2-methylbutanoic acid	CCC(C)(C(=O)O)OC1=CC=C(C=C1)C2(CCCCC2)C3=CC=C(C=C3)OC(C)(CC)C(=O)O	Clinofibrate	0.56	0.98987288	3.45980369	102.8	34	6.33	2	5.5		-1.73	-2	72.7	9.3	-3.32	16.3
Pimasertib (AS-703026)	92.04	1	S1475		431.2	44187362	1236699-92-5	N-[(2S)-2,3-dihydroxypropyl]-3-(2-fluoro-4-iodoanilino)pyridine-4-carboxamide	C1=CC(=C(C=C1I)F)NC2=C(C=CN=C2)C(=O)NCC(CO)O	Pimasertib (AS-703026)	1.35	0.989954185	2.338370781	102.7	23	2.28	3	6.9	15.56	-1.27	-2	84.3	590.9	-2.94	286
Niflumic acid	92.04	1.08	S3018	approved	282.22	4488	4394-00-7	2-[3-(trifluoromethyl)anilino]pyridine-3-carboxylic acid	C1=CC(=CC(=C1)NC2=C(C=CC=N2)C(=O)O)C(F)(F)F	Niflumic acid	2.12	2.110124773	2.836007695	67.2	20	4.83	1	2.5	16.09	-0.32	-1	100	563.2	-2.29	232.6
Mitoxantrone HCl	92.05	0.63	S2485	approved	517.4	51082	70476-82-3	1,4-dihydroxy-5,8-bis[2-(2-hydroxyethylamino)ethylamino]anthracene-9,10-dione;dihydrochloride	C1=CC(=C2C(=C1NCCNCCO)C(=O)C3=C(C=CC(=C3C2=O)O)O)NCCNCCO.Cl.Cl	Mitoxantrone HCl	1.4	0.338070687	2.089682532	181.8	34	0.81	4	9.9	15.18	-2.39	-2	25.1	0.8	-8.26	2.3
FH1(BRD-K4477)	92.07	1.08	S7450		282.34	94990	299257	N-[4-[(4-acetamidophenyl)methyl]phenyl]acetamide	CC(=O)NC1=CC=C(C=C1)CC2=CC=C(C=C2)NC(=O)C	FH1(BRD-K4477)	2.03	1.632058932	2.625329998	76.6	21	3.14	2	5	14.54	-0.86	-1	100	388.3	-2.35	799.2
Orlistat	92.08	1.07	S1629	approved	495.73	3034010	96829-58-2	[(2S)-1-[(2S,3S)-3-hexyl-4-oxooxetan-2-yl]tridecan-2-yl] (2S)-2-formamido-4-methylpentanoate	CCCCCCCCCCCC(CC1C(C(=O)O1)CCCCCC)OC(=O)C(CC(C)C)NC=O	Orlistat	0.95	1.079793231	4.368843414	115.6	35	6.47	0.25	7.75	14.48	-2.67	-2	96.9	206.2	-2.03	325.7
Dofetilide	92.08	1.07	S1658	approved	441.56	71329	115256-11-6	N-[4-[2-[2-[4-(methanesulfonamido)phenoxy]ethyl-methylamino]ethyl]phenyl]methanesulfonamide	CN(CCC1=CC=C(C=C1)NS(=O)(=O)C)CCOC2=CC=C(C=C2)NS(=O)(=O)C	Dofetilide	2.18	0.474179381	1.570387275	114.2	29	1.54	2	11.75	9.14	-1.86	-2	65.7	20	-4.97	46
Chlorogenic Acid	92.09	1.07	S2280		354.31	1794427	327-97-9	(1S,3R,4R,5R)-3-[(E)-3-(3,4-dihydroxyphenyl)prop-2-enoyl]oxy-1,4,5-trihydroxycyclohexane-1-carboxylic acid	C1C(C(C(CC1(C(=O)O)O)OC(=O)C=CC2=CC(=C(C=C2)O)O)O)O	Chlorogenic Acid	2	0.2160594	0.997654279	184.7	25	-0.25	6	9.65	13.6	-3.26	-2	17.2	0.7	-6.15	1.8
Loxapine Succinate	92.09	1.13	S4086	approved	445.9	71399	27833-64-3	butanedioic acid;8-chloro-6-(4-methylpiperazin-1-yl)benzo[b][1,4]benzoxazepine	CN1CCN(CC1)C2=NC3=CC=CC=C3OC4=C2C=C(C=C4)Cl.C(CC(=O)O)C(=O)O	Loxapine Succinate	4.19	1.742260371	1.766129338	32.7	31	3.63	0	4	7.64	0.97	2	100	2302.7	-2.97	1695.8
Oxiracetam	92.09	1.06	S4270		158.16	4626	62613-82-5	2-(4-hydroxy-2-oxopyrrolidin-1-yl)acetamide	C1C(CN(C1=O)CC(=O)N)O	Oxiracetam	2	-0.99351706	-1.172648186	107.3	11	-2.58	3	7.2	14.58	-1.18	-2	39.7	52.3	-4.92	36.2
Ribavirin	92.11	0.97	S2504	approved	244.2086	37542	36791-04-5	1-[(2R,3R,4S,5R)-3,4-dihydroxy-5-(hydroxymethyl)oxolan-2-yl]-1,2,4-triazole-3-carboxamide	C1=NC(=NN1C2C(C(C(O2)CO)O)O)C(=O)N	Ribavirin	2	-0.4397182	-1.182578127	158.2	17	-2.6	5	12.3	14.46	-2.17	-2	34.5	6.7	-6.16	18.8
Aspirin	92.12	1.13	S3017	approved	180.16	2244	50-78-2	2-acetyloxybenzoic acid	CC(=O)OC1=CC=CC=C1C(=O)O	Aspirin	2.78	1.113503133	1.220288084	84.3	13	1.19	1	4.5		-0.63	-1	72.2	73.9	-3.22	137.9
Inosine	92.16	1.01	S2442		268.23	6021	58-63-9	9-[(2R,3R,4S,5R)-3,4-dihydroxy-5-(hydroxymethyl)oxolan-2-yl]-3H-purin-6-one	C1=NC(=O)C2=C(N1)N(C=N2)C3C(C(C(O3)CO)O)O	Inosine	2	-0.34213867	-0.958193558	147.4	19	-2.11	4	11.8	14.46	-2.08	-2	39.3	8.8	-5.89	24
Ampicillin sodium	92.17	1.08	S3170	approved	371.39	23663979	69-52-3	sodium;(2S,5R,6R)-6-[[(2R)-2-amino-2-phenylacetyl]amino]-3,3-dimethyl-7-oxo-4-thia-1-azabicyclo[3.2.0]heptane-2-carboxylate	CC1(C(N2C(S1)C(C2=O)NC(=O)C(C3=CC=CC=C3)N)C(=O)[O-])C.[Na+]	Ampicillin sodium	2	-0.144021868	-0.481033038	133.6	25	-1.93	3.25	7.25	13.03	-0.84	-1	28.6	8.9	-5.7	5.3
Amitriptyline HCl	92.17	1.06	S3183	approved	313.86	11065	549-18-8	N,N-dimethyl-3-(2-tricyclo[9.4.0.03,8]pentadeca-1(15),3,5,7,11,13-hexaenylidene)propan-1-amine;hydrochloride	CN(C)CCC=C1C2=CC=CC=C2CCC3=CC=CC=C31.Cl	Amitriptyline HCl	3.45	26.73459723	3.528966834	6	22	5.03	0	2	9.1	0.72	2	100	1248.4	-2.35	2144.5
Sucralose	92.17	1.09	S4214	approved	397.63	71485	56038-13-2	(2R,3R,4R,5R,6R)-2-[(2R,3S,4S,5S)-2,5-bis(chloromethyl)-3,4-dihydroxyoxolan-2-yl]oxy-5-chloro-6-(hydroxymethyl)oxane-3,4-diol	C(C1C(C(C(C(O1)OC2(C(C(C(O2)CCl)O)O)CCl)O)O)Cl)O	Sucralose	1.73	0.159630673	0.460039636	125.3	23	0.14	5	11.7	15.13	-0.97	-1	69.8	805.7	-3.95	224.1
Phenindione	92.19	1.02	S1921	approved	222.24	4760	83-12-5	2-phenylindene-1,3-dione	C1=CC=C(C=C1)C2C(=O)C3=CC=CC=C3C2=O	Phenindione	3.13	3.531657792	2.971890032	49.5	17	2.69	1	2.75		-0.26	0	100	729.8	-1.76	1432.9
Tamibarotene	92.19	1.05	S4260		351.44	108143	94497-51-5	4-[(5,5,8,8-tetramethyl-6,7-dihydronaphthalen-2-yl)carbamoyl]benzoic acid	CC1(CCC(C2=C1C=CC(=C2)NC(=O)C3=CC=C(C=C3)C(=O)O)(C)C)C	Tamibarotene	1.42	1.231566522	2.740974452	85.6	26	4.21	2	4.5	13.63	-1.14	-2	86.5	46.1	-3.36	89.1
Alizarin	92.2	0.33	S2526		240.21	6293	72-48-0	1,2-dihydroxyanthracene-9,10-dione	C1=CC=C2C(=C1)C(=O)C3=C(C2=O)C(=C(C=C3)O)O	Alizarin	2.67	1.571680913	2.687574361	95	18	1.08	1	4.5	12.23	-1	-1	75.2	95.5	-3.63	218.4
Lafutidine	92.21	1.06	S2065	approved	431.55	5282136	118288-08-7	2-(furan-2-ylmethylsulfinyl)-N-[(Z)-4-[4-(piperidin-1-ylmethyl)pyridin-2-yl]oxybut-2-enyl]acetamide	C1CCN(CC1)CC2=CC(=NC=C2)OCC=CCNC(=O)CS(=O)CC3=CC=CO3	Lafutidine	2.08	0.80242878	2.137670271	88.8	30	2.86	0	9	12.89	-0.8	0	58.6	175.3	-3.38	6.8
Miconazole	92.21	0.98	S2536	approved	416.13	4189	22916-47-8	1-[2-(2,4-dichlorophenyl)-2-[(2,4-dichlorophenyl)methoxy]ethyl]imidazole	C1=CC(=C(C=C1Cl)Cl)COC(CN2C=CN=C2)C3=C(C=C(C=C3)Cl)Cl	Miconazole	3.6	7.518300071	4.041086288	21.5	25	5.86	0	3.7	7.35	0.47	2	100	10000	-0.4	5129.9
Ki16198	92.22	0.88	S2906		488.98	9913405	355025-13-7	methyl 3-[[4-[4-[1-(2-chlorophenyl)ethoxycarbonylamino]-3-methyl-1,2-oxazol-5-yl]phenyl]methylsulfanyl]propanoate	CC1=NOC(=C1NC(=O)OC(C)C2=CC=CC=C2Cl)C3=CC=C(C=C3)CSCCC(=O)OC	Ki16198	0.75	1.243089093	4.290894932	104.6	33	5.9	1	6.5	14.15	-0.9	-1	100	1543.3	-1.78	1019
Histamine 2HCl	92.22	1.09	S4118		184.07	5818	56-92-8	2-(1H-imidazol-5-yl)ethanamine;dihydrochloride	C1=C(NC=N1)CCN.Cl.Cl	Histamine 2HCl	2.71	-0.331129837	-0.180796891	54.6	10	-0.4	3	2.5	14.51	-0.13	-1	65.5	92.4	-5.08	192.9
Sodium 4-aminohippurate Hydrate	92.22	1.09	S4414	approved	216.17	443971	94-16-6	sodium;2-[(4-aminobenzoyl)amino]acetate	C1=CC(=CC=C1C(=O)NCC(=O)[O-])N.[Na+]	Sodium 4-aminohippurate Hydrate	2.08	-0.187940687	-0.319687109	113.4	15	0.53	2.75	4.75	14.2	-1.5	-2	55.1	11.7	-4.49	25
Pracinostat (SB939)	92.24	1.06	S1515		358.48	49855250	929016-96-6	(E)-3-[2-butyl-1-[2-(diethylamino)ethyl]benzimidazol-5-yl]-N-hydroxyprop-2-enamide	CCCCC1=NC2=C(N1CCN(CC)CC)C=CC(=C2)C=CC(=O)NO	Pracinostat (SB939)	2.96	1.087600518	2.304625497	81.5	26	2.36	2	7.7	8.72	-1.33	-2	75.8	41	-4.85	91
PD 151746	92.24	1.09	S7424		237.25	5353866	179461-52-0	(Z)-3-(5-fluoro-1H-indol-3-yl)-2-sulfanylprop-2-enoic acid	C1=CC2=C(C=C1F)C(=CN2)C=C(C(=O)O)S	PD 151746	2.63	2.08136662	2.35444192	70.7	16	2.19	2	3.5	15.47	-0.47	-1	77.2	247	-3.17	122.8
Aliskiren Hemifumarate	92.26	1.01	S2199	approved	609.83	6918427	173334-58-2	(2S,4S,5S,7S)-5-amino-N-(3-amino-2,2-dimethyl-3-oxopropyl)-4-hydroxy-7-[[4-methoxy-3-(3-methoxypropoxy)phenyl]methyl]-8-methyl-2-propan-2-ylnonanamide;(E)-but-2-enedioic acid	CC(C)C(CC1=CC(=C(C=C1)OC)OCCCOC)CC(C(CC(C(C)C)C(=O)NCC(C)(C)C(=O)N)O)N.CC(C)C(CC1=CC(=C(C=C1)OC)OCCCOC)CC(C(CC(C(C)C)C(=O)NCC(C)(C)C(=O)N)O)N.C(=CC(=O)O)C(=O)O	Aliskiren Hemifumarate	0.19	0.218933956	2.60772235	138.5	86	3.62	5	9.9	15.7	-1.79	-2	55	71.2	-3.67	68
PF-5274857	92.26	1.08	S2777		436.96	56956240	1373615-35-0	1-[4-[5-chloro-4-(3,5-dimethylpyridin-2-yl)pyridin-2-yl]piperazin-1-yl]-3-methylsulfonylpropan-1-one	CC1=CC(=C(N=C1)C2=CC(=NC=C2Cl)N3CCN(CC3)C(=O)CCS(=O)(=O)C)C	PF-5274857	2.31	0.88391157	2.381346162	92.9	29	2.28	0	9.5		-1.14	-2	83.8	414.4	-3.31	267.8
(+,-)-Octopamine HCl	92.26	1.08	S3188	approved	189.64	102484	770-05-8	4-(2-amino-1-hydroxyethyl)phenol;hydrochloride	C1=CC(=CC=C1C(CN)O)O.Cl				0.000737867		12
Oxaliplatin	92.29	0.99	S1224	approved	397.29	9887054	61825-94-3	(1R,2R)-cyclohexane-1,2-diamine;oxalate;platinum(2+)	C1CCC(C(C1)N)N.C(=O)(C(=O)[O-])[O-].[Pt+2]	Oxaliplatin	2.81	-0.772158107	-0.594175663	51.3	15	-0.88	4	2	9.93	0.46	2	54.1	31.2	-7.36	64.3
A922500	92.32	1	S2674		428.48	24768261	959122-11-3	(1R,2R)-2-[4-[4-(phenylcarbamoylamino)phenyl]benzoyl]cyclopentane-1-carboxylic acid	C1CC(C(C1)C(=O)O)C(=O)C2=CC=C(C=C2)C3=CC=C(C=C3)NC(=O)NC4=CC=CC=C4	A922500	0.51	0.873478307	3.284278434	117.5	32	4.17	3	6	15.07	-1.84	-2	79.2	25.3	-2.65	36.1
PRT062607 (P505-15, BIIB057) HCl	92.36	1.05	S8032		429.91	56948527	1370261-97-4	2-[[(1R,2S)-2-aminocyclohexyl]amino]-4-[3-(triazol-2-yl)anilino]pyrimidine-5-carboxamide;hydrochloride	C1CCC(C(C1)N)NC2=NC=C(C(=N2)NC3=CC(=CC=C3)N4N=CC=N4)C(=O)N.Cl				2.742850851		30
Rotigotine	92.37	0.96	S4274	approved	315.47	59227	99755-59-6	(6S)-6-[propyl(2-thiophen-2-ylethyl)amino]-5,6,7,8-tetrahydronaphthalen-1-ol	CCCN(CCC1=CC=CS1)C2CCC3=C(C2)C=CC=C3O	Rotigotine	2.67	6.194240608	3.393205005	24.9	22	4.64	1	2.75	10.49	0.19	1	100	824.3	-2.8	904.7
Sofosbuvir (PSI-7977, GS-7977)	92.42	1.11	S2794		529.45	45375808	1190307-88-0	propan-2-yl (2S)-2-[[[(2R,3R,4R,5R)-5-(2,4-dioxopyrimidin-1-yl)-4-fluoro-3-hydroxy-4-methyloxolan-2-yl]methoxy-phenoxyphosphoryl]amino]propanoate	CC(C)OC(=O)C(C)NP(=O)(OCC1C(C(C(O1)N2C=CC(=O)NC2=O)(C)F)O)OC3=CC=CC=C3				1.39707928		36
Levosulpiride	92.43	1.04	S2104	approved	341.43	688272	23672-07-3	N-[[(2S)-1-ethylpyrrolidin-2-yl]methyl]-2-methoxy-5-sulfamoylbenzamide	CCN1CCCC1CNC(=O)C2=C(C=CC(=C2)S(=O)(=O)N)OC	Levosulpiride	2	0.246526067	0.63335012	111.7	23	0.56	3	9.75	14.25	-1.27	-2	60.5	21.4	-5.93	48.7
Bromhexine HCl	92.45	0.97	S2060	approved	412.59	5702220	611-75-6	2,4-dibromo-6-[[cyclohexyl(methyl)amino]methyl]aniline;hydrochloride	CN(CC1=C(C(=CC(=C1)Br)Br)N)C2CCCCC2.Cl	Bromhexine HCl	2.54	5.898119084	3.059354369	27.3	19	3.7	1.5	3	13.73	0.78	2	100	4300.7	-3.56	1178.8
DAPT (GSI-IX)	92.45	1.04	S2215	approved	432.46	5311272	208255-80-5	tert-butyl (2S)-2-[[(2S)-2-[[2-(3,5-difluorophenyl)acetyl]amino]propanoyl]amino]-2-phenylacetate	CC(C(=O)NC(C1=CC=CC=C1)C(=O)OC(C)(C)C)NC(=O)CC2=CC(=CC(=C2)F)F	DAPT (GSI-IX)	1.32	0.979425406	2.820647228	92.9	31	4.73	0.5	5.5	15.09	-0.52	0	100	3138.4	-1.21	886.7
Butenafine HCl	92.45	1.06	S3154	approved	353.93	443867	101827-46-7	1-(4-tert-butylphenyl)-N-methyl-N-(naphthalen-1-ylmethyl)methanamine;hydrochloride	CC(C)(C)C1=CC=C(C=C1)CN(C)CC2=CC=CC3=CC=CC=C32.Cl	Butenafine HCl	4	65.76501651	4.110313532	2.5	25	5.68	0	2	7.56	-0.11	1	100	1454.8	-1.91	2470.6
Geniposidic acid	92.46	1	S2413	approved	374.34	443354	27741-01-1	(1S,4aS,7aS)-7-(hydroxymethyl)-1-[(2S,3R,4S,5S,6R)-3,4,5-trihydroxy-6-(hydroxymethyl)oxan-2-yl]oxy-1,4a,5,7a-tetrahydrocyclopenta[c]pyran-4-carboxylic acid	C1C=C(C2C1C(=COC2OC3C(C(C(C(O3)CO)O)O)O)C(=O)O)CO	Geniposidic acid	1.9	-0.2468107	-1.133256012	176.6	26	-1.75	6	15.6	16.34	-2.6	-2	14.8	1.7	-5.72	4.2
Aztreonam	92.47	1.16	S1505	approved	435.43	5742832	78110-38-0	2-[(Z)-[1-(2-amino-1,3-thiazol-4-yl)-2-[[(2S,3S)-2-methyl-4-oxo-1-sulfoazetidin-3-yl]amino]-2-oxoethylidene]amino]oxy-2-methylpropanoic acid	CC1C(C(=O)N1S(=O)(=O)O)NC(=O)C(=NOC(C)(C)C(=O)O)C2=CSC(=N2)N	Aztreonam	1.46	0.11515692	0.750316431	232.7	28	0.36	3.25	12.5	12.64	-3.62	-2	4.8	0.2	-7.07	0.2
Diclofenac Sodium	92.5	1.09	S1903	approved	318.13	5018304	15307-79-6	sodium;2-[2-(2,6-dichloroanilino)phenyl]acetate	C1=CC=C(C(=C1)CC(=O)[O-])NC2=C(C=CC=C2Cl)Cl.[Na+]	Diclofenac Sodium	1.97	0.886053963	1.026050489	57.9	20	4.5	2	2.5		-0.2	-1	100	771.5	-1.83	356.3
ONX-0914 (PR-957)	92.52	1.01	S7172		580.67	46218908	960374-59-8	(2S)-3-(4-methoxyphenyl)-N-[(2S)-1-[(2S)-2-methyloxiran-2-yl]-1-oxo-3-phenylpropan-2-yl]-2-[[(2S)-2-[(2-morpholin-4-ylacetyl)amino]propanoyl]amino]propanamide	CC(C(=O)NC(CC1=CC=C(C=C1)OC)C(=O)NC(CC2=CC=CC=C2)C(=O)C3(CO3)C)NC(=O)CN4CCOCC4	ONX-0914 (PR-957)	1.83	0.289989031	1.768469106	145.2	42	1.75	0.5	13.45	16.12	-0.63	1	56.3	258.4	-2.77	327.8
Tolbutamide	92.53	1.02	S2443	approved	270.35	5505	64-77-7	1-butyl-3-(4-methylphenyl)sulfonylurea	CCCCNC(=O)NS(=O)(=O)C1=CC=C(C=C1)C	Tolbutamide	2.31	1.1094802	1.791366731	89.7	18	3.4	0	3.5		-1.14	-2	84.6	70.2	-3	128.9
Diacerein	92.53	0.52	S4267		368.29	26248	13739-02-1	4,5-diacetyloxy-9,10-dioxoanthracene-2-carboxylic acid	CC(=O)OC1=CC=CC2=C1C(=O)C3=C(C2=O)C=C(C=C3OC(=O)C)C(=O)O	Diacerein	2.61	0.43313989	2.00097635	171.1	27	0.38	1	11		-1.88	-2	48.3	5.1	-5.13	11.7
Y-27632 2HCl	92.54	1.06	S1049		320.26	9901617	129830-38-2	4-[(1R)-1-aminoethyl]-N-pyridin-4-ylcyclohexane-1-carboxamide;dihydrochloride	CC(C1CCC(CC1)C(=O)NC2=CC=NC=C2)N.Cl.Cl	Y-27632 2HCl	2.39	1.1526581	1.629858554	70.7	20	1.48	3	5	13.34	-0.3	0	77.8	111.1	-4.6	228.8
Bacitracin	92.54	1.14	S4146	approved	1408.67	71729962	1405-87-4	(4R)-4-[[(2S)-2-[[2-[(1R)-1-amino-2-methylpropyl]-4,5-dihydro-1,3-thiazole-5-carbonyl]amino]-4-methylpentanoyl]amino]-5-[[(2S)-1-[[(3S,6R,9S,12S,15S,18R,21S)-3-(2-amino-2-oxoethyl)-18-(3-aminopropyl)-12-benzyl-15-butan-2-yl-6-(carboxymethyl)-9-(1H-imidazol-5-ylmethyl)-2,5,8,11,14,17,20-heptaoxo-1,4,7,10,13,16,19-heptazacyclopentacos-21-yl]amino]-3-methyl-1-oxopentan-2-yl]amino]-5-oxopentanoic acid	CCC(C)C1C(=O)NC(C(=O)NC(C(=O)NC(C(=O)NC(C(=O)NCCCCC(C(=O)NC(C(=O)N1)CCCN)NC(=O)C(C(C)CC)NC(=O)C(CCC(=O)O)NC(=O)C(CC(C)C)NC(=O)C2CN=C(S2)C(C(C)C)N)CC(=O)N)CC(=O)O)CC3=CN=CN3)CC4=CC=CC=C4	Bacitracin	1	0.010138293	0.550624895	548.6	99	-5.07	12	31		-6.6	-2	0	0	-8.28	0
HSP990 (NVP-HSP990)	92.54	1.11	S7097		379.39	46216556	934343-74-5	(7R)-2-amino-7-[4-fluoro-2-(6-methoxypyridin-2-yl)phenyl]-4-methyl-7,8-dihydro-6H-pyrido[4,3-d]pyrimidin-5-one	CC1=C2C(=NC(=N1)N)CC(NC2=O)C3=C(C=C(C=C3)F)C4=NC(=CC=C4)OC	HSP990 (NVP-HSP990)	1.33	0.869753546	2.569251974	105.5	28	3.06	3	6	12.97	-1.01	-2	90.5	292.9	-3.17	356.3
Cisatracurium Besylate	92.56	1.06	S2113	approved	1243.48	62886	96946-42-8	benzenesulfonate;5-[3-[(1R,2R)-1-[(3,4-dimethoxyphenyl)methyl]-6,7-dimethoxy-2-methyl-3,4-dihydro-1H-isoquinolin-2-ium-2-yl]propanoyloxy]pentyl 3-[(1R,2R)-1-[(3,4-dimethoxyphenyl)methyl]-6,7-dimethoxy-2-methyl-3,4-dihydro-1H-isoquinolin-2-ium-2-yl]propanoate	C[N+]1(CCC2=CC(=C(C=C2C1CC3=CC(=C(C=C3)OC)OC)OC)OC)CCC(=O)OCCCCCOC(=O)CC[N+]4(CCC5=CC(=C(C=C5C4CC6=CC(=C(C=C6)OC)OC)OC)OC)C.C1=CC=C(C=C1)S(=O)(=O)[O-].C1=CC=C(C=C1)S(=O)(=O)[O-]	Cisatracurium Besylate	1	0.24892666	2.945300239	136	87	12.37	0	10		-2.34	-2	100	551.7	-0.49	1106.2
Equol	92.56	1.07	S2450		242.27	91469	531-95-3	(3S)-3-(4-hydroxyphenyl)-3,4-dihydro-2H-chromen-7-ol	C1C(COC2=C1C=CC(=C2)O)C3=CC=C(C=C3)O	Equol	2.69	2.872908971	2.766611339	53.5	18	2.75	2	2.25	10.14	-0.51	0	96	446.8	-2.36	910
Epinephrine Bitartrate	92.57	1.01	S2521	approved	333.29	5815	51-42-3	(2R,3R)-2,3-dihydroxybutanedioic acid;4-[(1R)-1-hydroxy-2-(methylamino)ethyl]benzene-1,2-diol	CNCC(C1=CC(=C(C=C1)O)O)O.C(C(C(=O)O)O)(C(=O)O)O	Epinephrine Bitartrate	2.2	-0.358558259	-0.658097829	79.8	23	-0.59	4	4.7	12.41	-0.8	-1	56.3	30.1	-5.64	68.2
Cinchophen	92.57	1.04	S4190	approved	249.26	8593	132-60-5	2-phenylquinoline-4-carboxylic acid	C1=CC=C(C=C1)C2=NC3=CC=CC=C3C(=C2)C(=O)O	Cinchophen	2.6	2.410163238	2.669737819	58.3	19	3.39	1	3		-0.5	-1	89.8	142.2	-1.91	252.6
Phenazopyridine HCl	92.57	0.76	S4235	approved	249.7	8691	136-40-3	3-phenyldiazenylpyridine-2,6-diamine;hydrochloride	C1=CC=C(C=C1)N=NC2=C(N=C(C=C2)N)N.Cl	Phenazopyridine HCl	2.13	1.795247536	2.548353877	83.5	17	1.02	4	4	14.94	-1.04	-2	78.5	159.9	-2.88	351.7
Ginkgolide A	92.58	1.05	S2026	approved	408.4	21725806	15291-75-5	(1R,3R,6R,8S,10R,13S,16S,17R)-8-tert-butyl-6,17-dihydroxy-16-methyl-2,4,14,19-tetraoxahexacyclo[8.7.2.01,11.03,7.07,11.013,17]nonadecane-5,15,18-trione	CC1C(=O)OC2C1(C34C(=O)OC5C3(C2)C6(C(C5)C(C)(C)C)C(C(=O)OC6O4)O)O	Ginkgolide A	2.32	0.445569083	1.914966804	148.2	29	-0.32	1	11.2	11.8	-1.09	-2	61.9	47.4	-5	114.3
Mometasone furoate	92.6	1.09	S1987	approved	521.43	441336	83919-23-7	[(8S,9R,10S,11S,13S,14S,16R,17R)-9-chloro-17-(2-chloroacetyl)-11-hydroxy-10,13,16-trimethyl-3-oxo-6,7,8,11,12,14,15,16-octahydrocyclopenta[a]phenanthren-17-yl] furan-2-carboxylate	CC1CC2C3CCC4=CC(=O)C=CC4(C3(C(CC2(C1(C(=O)CCl)OC(=O)C5=CC=CO5)C)O)Cl)C	Mometasone furoate	0.67	0.971020166	3.429157716	100.9	35	4.12	1	8.2	15.96	-0.32	-1	91.6	1441.2	-2.41	974.5
Mdivi-1	92.6	1.13	S7162		353.22	3825829	338967-87-6	3-(2,4-dichloro-5-methoxyphenyl)-2-sulfanylidene-1H-quinazolin-4-one	COC1=C(C=C(C(=C1)N2C(=O)C3=CC=CC=C3NC2=S)Cl)Cl	Mdivi-1	3.36	2.327805844	2.842250935	55.5	22	4.37	1	3.75	7.15	0.46	2	100	10000	-1.59	3108.9
Voglibose	92.61	1.03	S4101	approved	267.28	444020	83480-29-9	(1S,2S,3R,4S,5S)-5-(1,3-dihydroxypropan-2-ylamino)-1-(hydroxymethyl)cyclohexane-1,2,3,4-tetrol	C1C(C(C(C(C1(CO)O)O)O)O)NC(CO)CO	Voglibose	2	-0.520466614	-1.506438568	160.8	18	-3.08	8	12.45	15.97	-2.18	-2	7.8	1.6	-7.74	4.6
Amiodarone HCl	92.62	0.94	S1979	approved	681.77	441325	19774-82-4	(2-butyl-1-benzofuran-3-yl)-[4-[2-(diethylamino)ethoxy]-3,5-diiodophenyl]methanone;hydrochloride	CCCCC1=C(C2=CC=CC=C2O1)C(=O)C3=CC(=C(C(=C3)I)OCCN(CC)CC)I.Cl	Amiodarone HCl	2.79	3.823866311	5.053621717	41.3	32	7.15	0	5.25	8.37	0.21	1	100	2616	-2.45	1153.5
Sulfamethoxypyridazine	92.66	1.09	S4250		280.3	5330	80-35-3	4-amino-N-(6-methoxypyridazin-3-yl)benzenesulfonamide	COC1=NN=C(C=C1)NS(=O)(=O)C2=CC=C(C=C2)N	Sulfamethoxypyridazine	2.17	0.540694161	1.092039997	106.3	19	0.54	2.5	7.5	15.23	-1.28	-2	72.9	111	-3.32	246.1
Mecarbinate	92.69	0.98	S2074	approved	233.26	616236	15574-49-9	ethyl 5-hydroxy-1,2-dimethylindole-3-carboxylate	CCOC(=O)C1=C(N(C2=C1C=C(C=C2)O)C)C	Mecarbinate	3.13	2.684399626	2.628564114	57.6	17	2.99	1	2.75	9.39	-0.55	0	100	515.5	-2.73	1038.9
Quetiapine Fumarate	92.7	1.09	S1763	approved	883.09	5281025	111974-72-2	2-[2-(4-benzo[b][1,4]benzothiazepin-6-ylpiperazin-1-yl)ethoxy]ethanol;(E)-but-2-enedioic acid	C1CN(CCN1CCOCCO)C2=NC3=CC=CC=C3SC4=CC=CC=C42.C1CN(CCN1CCOCCO)C2=NC3=CC=CC=C3SC4=CC=CC=C42.C(=CC(=O)O)C(=O)O	Quetiapine Fumarate	2.44	0.814421649	2.66609071	52.8	62	3.6	1	6.9	14.86	-0.02	1	100	443.6	-3.2	551.9
Azithromycin	92.75	1.01	S1835	approved	748.98	90489754	83905-01-5	(2R,3S,4R,5R,8R,11R,12S,13S,14R)-11-[(2R,3R,4S,6R)-4-(dimethylamino)-3-hydroxy-6-methyloxan-2-yl]oxy-2-ethyl-3,4,10-trihydroxy-13-[(2R,4R,5S,6S)-5-hydroxy-4-methoxy-4,6-dimethyloxan-2-yl]oxy-3,5,6,8,10,12,14-heptamethyl-1-oxa-6-azacyclopentadecan-15-one	CCC1C(C(C(N(CC(CC(C(C(C(C(C(=O)O1)C)OC2CC(C(C(O2)C)O)(C)OC)C)OC3C(C(CC(O3)C)N(C)C)O)(C)O)C)C)C)O)(C)O	Azithromycin	0	0.39777637	3.077834438	148.8	52	4	5	20.15	16.56	-0.52	0	54.6	23	-6.64	48.5
Nithiamide	92.76	0.73	S4232	approved	187.18	8798	140-40-9	N-(5-nitro-1,3-thiazol-2-yl)acetamide	CC(=O)NC1=NC=C(S1)[N+](=O)[O-]	Nithiamide	3.08	1.459000022	1.701777626	97.2	12	-0.02	1	5	9.17	-1.04	-2	67.1	140.4	-4.51	177.9
Temsirolimus (CCI-779, NSC 683864)	92.77	1.06	S1044	approved	1030.29	6918289	162635-04-3	[(1R,2R,4S)-4-[(2R)-2-[(1R,9S,12S,15R,16E,18R,19R,21R,23S,24E,26E,28E,30S,32S,35R)-1,18-dihydroxy-19,30-dimethoxy-15,17,21,23,29,35-hexamethyl-2,3,10,14,20-pentaoxo-11,36-dioxa-4-azatricyclo[30.3.1.04,9]hexatriaconta-16,24,26,28-tetraen-12-yl]propyl]-2-methoxycyclohexyl] 3-hydroxy-2-(hydroxymethyl)-2-methylpropanoate	CC1CCC2CC(C(=CC=CC=CC(CC(C(=O)C(C(C(=CC(C(=O)CC(OC(=O)C3CCCCN3C(=O)C(=O)C1(O2)O)C(C)CC4CCC(C(C4)OC)OC(=O)C(C)(CO)CO)C)C)O)OC)C)C)C)OC				3.903028467		73
Tretinoin	92.77	1.02	S1653	approved	300.4	444795	302-79-4	(2E,4E,6E,8E)-3,7-dimethyl-9-(2,6,6-trimethylcyclohexen-1-yl)nona-2,4,6,8-tetraenoic acid	CC1=C(C(CCC1)(C)C)C=CC(=CC=CC(=CC(=O)O)C)C	Tretinoin	2.47	3.486341219	3.82730539	49.9	22	5.5	1	2		-1.02	-2	89.3	145.5	-2.41	258
Calcium Gluceptate	92.77	1.08	S4311	approved	490.42	24208265	17140-60-2	calcium;(2R,3R,4S,5R,6R)-2,3,4,5,6,7-hexahydroxyheptanoate	C(C(C(C(C(C(C(=O)[O-])O)O)O)O)O)O.C(C(C(C(C(C(C(=O)[O-])O)O)O)O)O)O.[Ca+2]	Calcium Gluceptate	2	-0.640829472	-3.323533889	167.3	31	-2.17	6	11.2	14.89	-2.69	-2	10.5	1.3	-5.97	3.3
VER-50589	92.79	1.03	S7459		388.8	16058668	747413-08-7	(5Z)-5-(3-chloro-4-hydroxy-6-oxocyclohexa-2,4-dien-1-ylidene)-N-ethyl-4-(4-methoxyphenyl)-2H-1,2-oxazole-3-carboxamide	CCNC(=O)C1=C(C(=C2C=C(C(=CC2=O)O)Cl)ON1)C3=CC=C(C=C3)OC	VER-50589	1.79	0.798911947	2.551804651	118.3	27	1.72	3	7.5	10.25	-0.88	-1	67.8	47.8	-5.83	52.6
Deferasirox	92.8	1.1	S1712	approved	373.36	5493381	201530-41-8	4-[(3Z,5E)-3,5-bis(6-oxocyclohexa-2,4-dien-1-ylidene)-1,2,4-triazolidin-1-yl]benzoic acid	C1=CC(=C2NC(=C3C=CC=CC3=O)N(N2)C4=CC=C(C=C4)C(=O)O)C(=O)C=C1	Deferasirox	1.6	0.576917659	1.841521168	114	28	3.22	3	6	9.4	-1.6	-2	73.2	16.4	-3.28	34.2
STF-118804	92.82	1.09	S7316		461.53	20916937	894187-61-2	4-[5-methyl-4-[(4-methylphenyl)sulfonylmethyl]-1,3-oxazol-2-yl]-N-(pyridin-3-ylmethyl)benzamide	CC1=CC=C(C=C1)S(=O)(=O)CC2=C(OC(=N2)C3=CC=C(C=C3)C(=O)NCC4=CN=CC=C4)C	STF-118804	1.06	0.825698247	2.910090901	106.8	33	3.77	1	10	13.38	-1.35	-2	100	245.8	-1.86	523.5
Osthole	92.83	1.04	S2337		244.29	10228	484-12-8	7-methoxy-8-(3-methylbut-2-enyl)chromen-2-one	CC(=CCC1=C(C=CC2=C1OC(=O)C=C2)OC)C	Osthole	3.4	4.87474701	3.694083284	42.1	18	3.11	0	3.25		-0.12	0	100	1540.7	-1.69	2860.6
Ziprasidone HCl	92.84	1.11	S1444	approved	449.4	219099	122883-93-6	5-[2-[4-(1,2-benzothiazol-3-yl)piperazin-1-yl]ethyl]-6-chloro-1,3-dihydroindol-2-one;hydrochloride	C1CN(CCN1CCC2=C(C=C3C(=C2)CC(=O)N3)Cl)C4=NSC5=CC=CC=C54.Cl	Ziprasidone HCl	1.96	1.801183111	3.384783302	64.8	29	3.67	1	6	14.22	-0.08	1	90.3	366.3	-4.52	218.1
Tripelennamine HCl	92.84	1.14	S3146	approved	291.82	9066	154-69-8	N'-benzyl-N,N-dimethyl-N'-pyridin-2-ylethane-1,2-diamine;hydrochloride	CN(C)CCN(CC1=CC=CC=C1)C2=CC=CC=N2.Cl	Tripelennamine HCl	3.77	9.936497214	2.921330181	14.7	20	3.35	0	3.5	9.12	0.57	2	100	1349.2	-1.93	2304.3
Secnidazole	92.86	1.02	S2537	approved	185.18	71815	3366-95-8	1-(2-methyl-5-nitroimidazol-1-yl)propan-2-ol	CC1=NC=C(N1CC(C)O)[N+](=O)[O-]	Secnidazole	2.92	0.241712034	0.242896423	77.3	13	0.17	1	4.2	14.56	-0.85	-1	75.4	208.1	-3.56	448.8
Pheniramine Maleate	92.86	1.07	S4045	approved	356.42	5282139	132-20-7	(Z)-but-2-enedioic acid;N,N-dimethyl-3-phenyl-3-pyridin-2-ylpropan-1-amine	CN(C)CCC(C1=CC=CC=C1)C2=CC=CC=N2.C(=CC(=O)O)C(=O)O	Pheniramine Maleate	3.65	2.484390641	1.065803585	16.5	26	3.4	0	3	9.29	0.54	2	100	1058.6	-2.2	1841.1
BRL-54443	92.87	1.08	S2852		230.31	2438	57477-39-1	3-(1-methylpiperidin-4-yl)-1H-indol-5-ol	CN1CCC(CC1)C2=CNC3=C2C=C(C=C3)O	BRL-54443	3.23	2.454087842	1.760562618	42.2	17	2.11	2	2.75	10.26	0.12	1	85	179.6	-4.54	356.6
Suprofen	92.89	1	S1761	approved	260.31	5359	40828-46-4	2-[4-(thiophene-2-carbonyl)phenyl]propanoic acid	CC(C1=CC=C(C=C1)C(=O)C2=CC=CS2)C(=O)O	Suprofen	2.65	1.996786345	2.735197936	76.1	18	2.58	1	4		-0.8	-1	79.5	115.6	-2.88	122.6
NU6027	92.94	0.87	S7114		251.28	398148	220036-08-8	6-(cyclohexylmethoxy)-5-nitrosopyrimidine-2,4-diamine	C1CCC(CC1)COC2=NC(=NC(=C2N=O)N)N	NU6027	2	1.373916726	2.76981612	112	18	0.77	4	4.5	12.15	-1.7	-2	67.4	41.7	-4.68	101.4
ABT-737	92.96	1.02	S1002		813.43	11228183	852808-04-9	4-[4-[[2-(4-chlorophenyl)phenyl]methyl]piperazin-1-yl]-N-[4-[[(2R)-4-(dimethylamino)-1-phenylsulfanylbutan-2-yl]amino]-3-nitrophenyl]sulfonylbenzamide	CN(C)CCC(CSC1=CC=CC=C1)NC2=C(C=C(C=C2)S(=O)(=O)NC(=O)C3=CC=C(C=C3)N4CCN(CC4)CC5=CC=CC=C5C6=CC=C(C=C6)Cl)[N+](=O)[O-]	ABT-737	0.67	0.491227142	3.570631848	129.8	56	8.36	1	11.5	12.61	-2.15	-2	55.6	16	-5.11	10.9
Ursolic Acid	92.97	1.02	S2370		456.7	49867942	77-52-1	(1S,2R,4R,6aR,6aS,6bR,8aR,10S,12aR,14bR)-10-hydroxy-1,2,6a,6b,9,9,12a-heptamethyl-1,2,3,4,4a,5,6,6a,7,8,8a,10,11,12,13,14b-hexadecahydropicene-4-carboxylic acid	CC1CC(C2CCC3(C(=CCC4C3(CCC5C4(CCC(C5(C)C)O)C)C)C2C1C)C)C(=O)O	Ursolic Acid	1.12	1.575569423	3.431590203	66	33	6	2	3.7		-0.6	-1	89.4	98.3	-3.55	179.6
Oxybutynin	92.98	1.05	S1754	approved	357.49	4634	5633-20-5	4-(diethylamino)but-2-ynyl 2-cyclohexyl-2-hydroxy-2-phenylacetate	CCN(CC)CC#CCOC(=O)C(C1CCCCC1)(C2=CC=CC=C2)O	Oxybutynin	2.45	2.887486205	3.806284316	50.7	26	4.17	1	4.75	13.58	-0.05	1	100	476.2	-3.06	879.1
Etomidate	93	1.07	S1329	approved	244.29	36339	33125-97-2	ethyl 3-(1-phenylethyl)imidazole-4-carboxylate	CCOC(=O)C1=CN=CN1C(C)C2=CC=CC=C2	Etomidate	3.26	2.57493964	2.257192088	48.7	18	3.12	0	3.5		-0.33	0	100	1144.9	-1.58	2173.4
Dropropizine	93	1.06	S4138	approved	236.31	3169	17692-31-8	3-(4-phenylpiperazin-1-yl)propane-1,2-diol	C1CN(CCN1CC(CO)O)C2=CC=CC=C2	Dropropizine	3.11	0.951634018	0.825066694	51	17	1	2	6.4	14.13	-0.12	1	78.8	188.4	-4.04	372.8
Chlorzoxazone	93.02	1.08	S4155	approved	169.57	2733	95-25-0	5-chloro-3H-1,3-benzoxazol-2-one	C1=CC2=C(C=C1Cl)NC(=O)O2	Chlorzoxazone	4.24	3.212235523	2.017605132	57.1	11	1.09	1	3	8.16	-0.07	0	86.8	1176.4	-2.97	967.4
LY2608204	93.03	1.08	S2155		559.81	46832368	1234703-40-2	(1R,2S)-2-cyclohexyl-1-(4-cyclopropylsulfonylphenyl)-N-[5-(2-pyrrolidin-1-ylethylsulfanyl)-1,3-thiazol-2-yl]cyclopropane-1-carboxamide	C1CCC(CC1)C2CC2(C3=CC=C(C=C3)S(=O)(=O)C4CC4)C(=O)NC5=NC=C(S5)SCCN6CCCC6	LY2608204	0.76	1.261918674	3.973403329	85.1	37	4.88	1	10	10.16	-0.77	0	82.4	223.8	-4.67	168.4
Halobetasol Propionate	93.03	1.05	S4089	approved	484.96	6918178	66852-54-8	[(6S,8S,9R,10S,11S,13S,14S,16S,17R)-17-(2-chloroacetyl)-6,9-difluoro-11-hydroxy-10,13,16-trimethyl-3-oxo-6,7,8,11,12,14,15,16-octahydrocyclopenta[a]phenanthren-17-yl] propanoate	CCC(=O)OC1(C(CC2C1(CC(C3(C2CC(C4=CC(=O)C=CC43C)F)F)O)C)C)C(=O)CCl	Halobetasol Propionate	0.82	1.054437528	3.309141294	95.1	33	3.9	1	7.7	15.83	-0.3	-1	100	1674.4	-2.96	939.1
SU11274	93.04	1.03	S1080		568.09	9549297	658084-23-2	(3Z)-N-(3-chlorophenyl)-3-[[3,5-dimethyl-4-(4-methylpiperazine-1-carbonyl)-1H-pyrrol-2-yl]methylidene]-N-methyl-2-oxo-1H-indole-5-sulfonamide	CC1=C(NC(=C1C(=O)N2CCN(CC2)C)C)C=C3C4=C(C=CC(=C4)S(=O)(=O)N(C)C5=CC(=CC=C5)Cl)NC3=O	SU11274	0.8	0.626089699	2.964284287	121.4	39	3.74	1	11	14.29	-1.32	-2	66	50.7	-5.49	48
Ibuprofen	93.04	0.98	S1638	approved	206.28	3672	15687-27-1	2-[4-(2-methylpropyl)phenyl]propanoic acid	CC(C)CC1=CC=C(C=C1)C(C)C(=O)O	Ibuprofen	2.74	3.979281238	2.918802788	48.9	15	3.5	1	2		-0.5	-1	92.3	185.2	-2.5	322.5
Mefloquine HCl	93.05	1.08	S4420		414.77	65329	51773-92-3	(S)-[2,8-bis(trifluoromethyl)quinolin-4-yl]-[(2R)-piperidin-2-yl]methanol;hydrochloride	C1CCNC(C1)C(C2=CC(=NC3=C2C=CC=C3C(F)(F)F)C(F)(F)F)O.Cl	Mefloquine HCl	2.18	3.01987651	3.375617963	41.4	27	3.98	2	4.2	13.47	0.89	2	100	7850.8	-3.73	892.4
Nicaraven	93.06	1.02	S4265		284.31	71234	79455-30-4	N-[2-(pyridine-3-carbonylamino)propyl]pyridine-3-carboxamide	CC(CNC(=O)C1=CN=CC=C1)NC(=O)C2=CN=CC=C2	Nicaraven	2.33	0.526943896	1.016949024	91.9	21	1.44	2	8	13.38	-0.7	-1	87.6	404.2	-2.15	829.6
Troxerutin	93.07	0.95	S2369		742.68	5486699	7085-55-4	2-[3,4-bis(2-hydroxyethoxy)phenyl]-5-hydroxy-7-(2-hydroxyethoxy)-3-[(2S,3R,4S,5S,6R)-3,4,5-trihydroxy-6-[[(2R,3R,4R,5R,6S)-3,4,5-trihydroxy-6-methyloxan-2-yl]oxymethyl]oxan-2-yl]oxychromen-4-one	CC1C(C(C(C(O1)OCC2C(C(C(C(O2)OC3=C(OC4=CC(=CC(=C4C3=O)O)OCCO)C5=CC(=C(C=C5)OCCO)OCCO)O)O)O)O)O)O	Troxerutin	1	0.001263738	0.019234602	292.7	52	-2.04	9	25.65	15.61	-5.82	-2	0	0.6	-5.83	2.1
Salidroside	93.08	1.11	S2396		300.3	159278	10338-51-9	(2R,3S,4S,5R,6R)-2-(hydroxymethyl)-6-[2-(4-hydroxyphenyl)ethoxy]oxane-3,4,5-triol	C1=CC(=CC=C1CCOC2C(C(C(C(O2)CO)O)O)O)O	Salidroside	2	-0.092090344	-0.241543762	124.9	21	-0.74	5	10.95	16.41	-2.21	-2	56.1	29.9	-4.14	74.5
Clindamycin HCl	93.08	1.01	S2457	approved	461.44	53245638	21462-39-5	(2S,4R)-N-[(1S)-2-chloro-1-[(2R,3R,4S,5R,6R)-3,4,5-trihydroxy-6-methylsulfanyloxan-2-yl]propyl]-1-methyl-4-propylpyrrolidine-2-carboxamide;hydrochloride	CCCC1CC(N(C1)C)C(=O)NC(C2C(C(C(C(O2)SC)O)O)O)C(C)Cl.Cl	Clindamycin HCl	1.49	0.75229907	2.186482017	103.8	28	2.09	4	11.8	15.51	-0.64	0	75.6	204.1	-5.01	107.6
Promethazine HCl	93.08	0.98	S4293		320.88	6014	58-33-3	N,N-dimethyl-1-phenothiazin-10-ylpropan-2-amine;hydrochloride	CC(CN1C2=CC=CC=C2SC3=CC=CC=C31)N(C)C.Cl	Promethazine HCl	3.24	37.7191429	3.643669204	4.6	21	4.8	0	2.5	9.52	-0.54	1	100	2340.3	-2.35	2470.6
Ticagrelor	93.09	0.99	S4079	approved	522.57	9871419	274693-27-5	(1S,2S,3R,5S)-3-[7-[[(1R,2S)-2-(3,4-difluorophenyl)cyclopropyl]amino]-5-propylsulfanyltriazolo[4,5-d]pyrimidin-3-yl]-5-(2-hydroxyethoxy)cyclopentane-1,2-diol	CCCSC1=NC(=C2C(=N1)N(N=N2)C3CC(C(C3O)O)OCCO)NC4CC4C5=CC(=C(C=C5)F)F	Ticagrelor	0.46	0.793804934	3.837888097	134.3	36	3.08	4	11.3	16.57	-2.02	-2	70.6	237.7	-3.68	142.3
PIK-293	93.12	1.07	S2207		397.43	53245636	900185-01-5	2-[(4-aminopyrazolo[3,4-d]pyrimidin-1-yl)methyl]-5-methyl-3-(2-methylphenyl)quinazolin-4-one	CC1=C2C(=CC=C1)N=C(N(C2=O)C3=CC=CC=C3C)CN4C5=NC=NC(=C5C=N4)N	PIK-293	1.47	0.882369893	2.660345226	100.5	30	3.18	2	7.5	13.4	-1.02	-2	93	206.1	-2.49	444.8
Clonidine HCl	93.14	1.04	S2458	approved	266.5	20179	4205-91-8	N-(2,6-dichlorophenyl)-4,5-dihydro-1H-imidazol-2-amine;hydrochloride	C1CN=C(N1)NC2=C(C=CC=C2Cl)Cl.Cl	Clonidine HCl	4.18	3.205833507	1.827325099	38	15	1.58	2	2.5	8.31	0.28	1	100	7632.8	-3.9	3060.2
IMD 0354	93.14	1.01	S2864		383.67	5081913	978-62-1	N-[3,5-bis(trifluoromethyl)phenyl]-5-chloro-2-hydroxybenzamide	C1=CC(=C(C=C1Cl)C(=O)NC2=CC(=CC(=C2)C(F)(F)F)C(F)(F)F)O	IMD 0354	2.2	3.051246439	4.195463853	55	25	5.27	1	2.25	12.97	0.3	1	100	10000	-2.11	1573.6
NVP-BVU972	93.15	1.03	S2761		340.38	44206063	1185763-69-2	6-[[6-(1-methylpyrazol-4-yl)imidazo[1,2-b]pyridazin-3-yl]methyl]quinoline	CN1C=C(C=N1)C2=NN3C(=NC=C3CC4=CC5=C(C=C4)N=CC=C5)C=C2	NVP-BVU972	2.79	1.675368197	2.469827796	56.7	26	3.76	0	5		-0.3	0	100	883.4	-1.47	1709.9
Adenine HCl	93.16	1.06	S1983	approved	171.59	76219	2922-28-3	7H-purin-6-amine;hydrochloride	C1=NC2=NC=NC(=C2N1)N.Cl	Adenine HCl	2.2	0.984471886	0.868501098	80.2	11	-0.2	3	4	13	-0.79	-1	68.2	103.1	-4.12	234.4
Nicardipine HCl	93.19	1	S4181	approved	515.99	41114	54527-84-3	5-O-[2-[benzyl(methyl)amino]ethyl] 3-O-methyl 2,6-dimethyl-4-(3-nitrophenyl)-1,4-dihydropyridine-3,5-dicarboxylate;hydrochloride	CC1=C(C(C(=C(N1)C)C(=O)OCCN(C)CC2=CC=CC=C2)C3=CC(=CC=C3)[N+](=O)[O-])C(=O)OC.Cl	Nicardipine HCl	1.15	0.824515817	3.45505108	116.4	36	4.19	0	6.5	10.79	-0.78	0	88.7	55.7	-4.5	120.7
AZD3514	93.19	1.01	S7040		519.56	46893585	1240299-33-5	1-[4-[2-[4-[1-[3-(trifluoromethyl)-7,8-dihydro-[1,2,4]triazolo[4,3-b]pyridazin-6-yl]piperidin-4-yl]phenoxy]ethyl]piperazin-1-yl]ethanone	CC(=O)N1CCN(CC1)CCOC2=CC=C(C=C2)C3CCN(CC3)C4=NN5C(=NN=C5C(F)(F)F)CC4	AZD3514	2.08	0.731711826	2.442015048	90.2	37	3.83	0	9.25	7.12	-0.36	1	72.8	410.7	-4.8	107.6
Betamethasone Dipropionate	93.2	1.07	S1688	approved	504.59	21800	5593-20-4	[2-[(8S,9R,10S,11S,13S,14S,16S,17R)-9-fluoro-11-hydroxy-10,13,16-trimethyl-3-oxo-17-propanoyloxy-6,7,8,11,12,14,15,16-octahydrocyclopenta[a]phenanthren-17-yl]-2-oxoethyl] propanoate	CCC(=O)OCC(=O)C1(C(CC2C1(CC(C3(C2CCC4=CC(=O)C=CC43C)F)O)C)C)OC(=O)CC	Betamethasone Dipropionate	1.03	0.791444777	3.578596705	125.6	36	3.28	1	9.7	16.64	-1.23	-2	77.6	165.8	-3.59	304.2
CGK 733	93.2	1.13	S7136		555.84	6605258	905973-89-9	2,2-diphenyl-N-[2,2,2-trichloro-1-[(4-fluoro-3-nitrophenyl)carbamothioylamino]ethyl]acetamide	C1=CC=C(C=C1)C(C2=CC=CC=C2)C(=O)NC(C(Cl)(Cl)Cl)NC(=S)NC3=CC(=C(C=C3)F)[N+](=O)[O-]	CGK 733	0.33	1.049876418	3.744384246	101.9	35	6.17	2	5	16.52	-0.58	0	86.7	6358.3	-1.57	582.2
Chlorpheniramine Maleate	93.24	1.06	S1816	approved	390.86	5281068	113-92-8	(Z)-but-2-enedioic acid;3-(4-chlorophenyl)-N,N-dimethyl-3-pyridin-2-ylpropan-1-amine	CN(C)CCC(C1=CC=C(C=C1)Cl)C2=CC=CC=N2.C(=CC(=O)O)C(=O)O	Chlorpheniramine Maleate	3.65	2.814544688	1.246280388	16.4	27	3.41	0	3	9.29	0.71	2	100	2596.1	-2.37	1832.4
Anisindione	93.25	1.05	S4304	approved	252.26	2197	117-37-3	2-(4-methoxyphenyl)indene-1,3-dione	COC1=CC=C(C=C1)C2C(=O)C3=CC=CC=C3C2=O	Anisindione	2.92	2.645051422	2.899769874	57.7	19	2.77	1	3.5		-0.34	0	100	728.8	-1.86	1431.1
Methoxamine HCl	93.26	1.08	S4338	approved	247.72	6081	61-16-5	2-amino-1-(2,5-dimethoxyphenyl)propan-1-ol;hydrochloride	CC(C(C1=C(C=CC(=C1)OC)OC)O)N.Cl	Methoxamine HCl	2.63	0.693884352	0.650585968	58.6	16	0.92	3	4.2	13.57	-0.09	0	79.6	223.7	-4.15	437
Motesanib Diphosphate (AMG-706)	93.27	1.01	S1032		569.44	16097729	857876-30-3	N-(3,3-dimethyl-1,2-dihydroindol-6-yl)-2-(pyridin-4-ylmethylamino)pyridine-3-carboxamide;phosphoric acid	CC1(CNC2=C1C=CC(=C2)NC(=O)C3=C(N=CC=C3)NCC4=CC=NC=C4)C.OP(=O)(O)O.OP(=O)(O)O	Motesanib Diphosphate (AMG-706)	1.53	0.108654522	0.3414577	82.7	38	3.71	2	5.5	16.52	-0.48	1	91.4	119.6	-3.68	244.8
Sulfacetamide Sodium	93.27	1.09	S4081	approved	236.22	4022878	127-56-0	sodium;acetyl-(4-aminophenyl)sulfonylazanide	CC(=O)[N-]S(=O)(=O)C1=CC=C(C=C1)N.[Na+]	Sulfacetamide Sodium	2.5	0.150723801	0.239650844	106	15	0.87	1.5	5	15.12	-1.29	-2	60.6	19.6	-4.15	39.7
Sodium Phenylbutyrate	93.27	1.07	S4125		186.18	5258	1716-12-7	sodium;4-phenylbutanoate	C1=CC=C(C=C1)CCCC(=O)[O-].[Na+]	Sodium Phenylbutyrate	3.38	0.859878045	0.575688351	51.5	13	2.12	1	2		-0.6	-1	81.7	130.2	-2.45	232.8
Cepharanthine	93.27	1.03	S4238	approved	606.71	10206	481-49-2	(14S,27R)-22,33-dimethoxy-13,28-dimethyl-2,5,7,20-tetraoxa-13,28-diazaoctacyclo[25.6.2.216,19.13,10.121,25.04,8.031,35.014,39]nonatriaconta-1(33),3(39),4(8),9,16(38),17,19(37),21,23,25(36),31,34-dodecaene	CN1CCC2=CC3=C(C4=C2C1CC5=CC=C(C=C5)OC6=C(C=CC(=C6)CC7C8=CC(=C(C=C8CCN7C)OC)O4)OC)OCO3	Cepharanthine	2.79	1.575903894	3.432318682	48.4	45	5.43	0	8	8.08	0.71	2	82	320.6	-3.96	555.2
Tubastatin A	93.27	1.08	S8049		335.4	49850262	1252003-15-8	N-hydroxy-4-[(2-methyl-3,4-dihydro-1H-pyrido[4,3-b]indol-5-yl)methyl]benzamide	CN1CCC2=C(C1)C3=CC=CC=C3N2CC4=CC=C(C=C4)C(=O)NO	Tubastatin A	3.23	0.759351451	1.366832612	72	25	2.24	2	6.2	8.69	-0.6	1	77.6	57.7	-4.79	124.8
Ospemifene	93.33	1.04	S4285	approved	378.89	3036505	128607-22-7	2-[4-[(Z)-4-chloro-1,2-diphenylbut-1-enyl]phenoxy]ethanol	C1=CC=C(C=C1)C(=C(C2=CC=CC=C2)C3=CC=C(C=C3)OCCO)CCCl	Ospemifene	2.53	5.019113921	4.173895137	30.8	27	6.37	1	2.45	14.25	-0.35	0	100	3951.5	-0.22	2977.6
Thiostrepton	93.33	1.03	S4354	approved	1664.89	16129666	1393-48-2	N-[3-[(3-amino-3-oxoprop-1-en-2-yl)amino]-3-oxoprop-1-en-2-yl]-2-[(11E)-37-butan-2-yl-18-(2,3-dihydroxybutan-2-yl)-11-ethylidene-59-hydroxy-8,31-bis(1-hydroxyethyl)-26,40,46-trimethyl-43-methylidene-6,9,16,23,28,38,41,44,47-nonaoxo-27-oxa-3,13,20,56-tetrathia-7,10,17,24,36,39,42,45,48,52,58,61,62,63,64-pentadecazanonacyclo[23.23.9.329,35.12,5.112,15.119,22.154,57.01,53.032,60]tetrahexaconta-2(64)…	CCC(C)C1C(=O)NC(C(=O)NC(=C)C(=O)NC(C(=O)NC23CCC(=NC2C4=CSC(=N4)C(C(OC(=O)C5=NC6=C(C=CC(C6O)N1)C(=C5)C(C)O)C)NC(=O)C7=CSC(=N7)C(NC(=O)C8CSC(=N8)C(=CC)NC(=O)C(NC(=O)C9=CSC3=N9)C(C)O)C(C)(C(C)O)O)C1=NC(=CS1)C(=O)NC(=C)C(=O)NC(=C)C(=O)N)C)C	Thiostrepton	0		1.029288526		114
Hydrochlorothiazide	93.35	1.04	S1708	approved	297.74	3639	58-93-5	6-chloro-1,1-dioxo-3,4-dihydro-2H-1lambda6,2,4-benzothiadiazine-7-sulfonamide	C1NC2=CC(=C(C=C2S(=O)(=O)N1)S(=O)(=O)N)Cl	Hydrochlorothiazide	2	0.057351142	0.128403472	131.7	17	-0.11	3	9	15.15	-1.65	-2	53.1	23	-5.95	31.1
UK 383367	93.35	1.04	S2224		324.38	9818682	348622-88-8	5-[(3R)-6-cyclohexyl-1-(hydroxyamino)-1-oxohexan-3-yl]-1,2,4-oxadiazole-3-carboxamide	C1CCC(CC1)CCCC(CC(=O)NO)C2=NC(=NO2)C(=O)N	UK 383367	2	0.721372023	2.624784242	158.2	23	-0.78	4	9.7	11.94	-2.91	-2	41.4	6.5	-5.96	11.6
SGC 0946	93.39	1	S7079		618.57	56962337	1561178-17-3	1-[3-[[(2R,3S,4R,5R)-5-(4-amino-5-bromopyrrolo[2,3-d]pyrimidin-7-yl)-3,4-dihydroxyoxolan-2-yl]methyl-propan-2-ylamino]propyl]-3-(4-tert-butylphenyl)urea	CC(C)N(CCCNC(=O)NC1=CC=C(C=C1)C(C)(C)C)CC2C(C(C(O2)N3C=C(C4=C(N=CN=C43)N)Br)O)O	SGC 0946	0.78	0.549286941	3.21223003	146.2	40	2.45	6	11.6	15.67	-2.12	-2	24.4	19.9	-5.67	16.9
KW-2478	93.4	1.08	S2685		574.66	23116322	819812-04-9	2-[2-ethyl-3,5-dihydroxy-6-[3-methoxy-4-(2-morpholin-4-ylethoxy)benzoyl]phenyl]-N,N-bis(2-methoxyethyl)acetamide	CCC1=C(C(=C(C=C1O)O)C(=O)C2=CC(=C(C=C2)OCCN3CCOCC3)OC)CC(=O)N(CCOC)CCOC	KW-2478	1.67	0.470986752	2.46401429	127.6	41	1.8	1	14.1	10.71	-1.29	-2	50.3	77.9	-3.79	146.3
PTC-209	93.4	0.98	S7372		495.19	1117196	315704-66-6	N-(2,6-dibromo-4-methoxyphenyl)-4-(2-methylimidazo[1,2-a]pyrimidin-3-yl)-1,3-thiazol-2-amine	CC1=C(N2C=CC=NC2=N1)C3=CSC(=N3)NC4=C(C=C(C=C4Br)OC)Br	PTC-209	1.37	2.377800398	3.492988784	56.5	26	4.67	1	5.25	13.05	0.17	1	100	10000	-1.62	2401.9
Pranoprofen	93.41	1.03	S1960	approved	255.27	4888	52549-17-4	2-(5H-chromeno[2,3-b]pyridin-7-yl)propanoic acid	CC(C1=CC2=C(C=C1)OC3=C(C2)C=CC=N3)C(=O)O	Pranoprofen	2.6	1.626852388	2.151349598	69.6	19	2.96	1	3.5		-0.62	-1	84.7	100	-2.69	182.4
Anagrelide HCl	93.42	1.04	S3172	approved	292.55	42786	58579-51-4	6,7-dichloro-5,10-dihydro-3H-imidazo[2,1-b]quinazolin-2-one;hydrochloride	C1C2=C(C=CC(=C2Cl)Cl)NC3=NC(=O)CN31.Cl	Anagrelide HCl	3.22	1.871036995	1.978434518	62.2	17	1.67	1	4.5	10.73	-0.14	0	88.3	1644.2	-3.29	762
Nafamostat Mesylate	93.43	0.95	S1386	approved	539.58	5311180	82956-11-4	(6-carbamimidoylnaphthalen-2-yl) 4-(diaminomethylideneamino)benzoate;methanesulfonic acid	CS(=O)(=O)O.CS(=O)(=O)O.C1=CC(=CC=C1C(=O)OC2=CC3=C(C=C2)C=C(C=C3)C(=N)N)N=C(N)N	Nafamostat Mesylate	2	0.180435901	0.992541803	152.8	36	0.97	7	6	10.57	-2.84	-2	42.6	6.9	-8.99	19.1
Acetarsone	93.43	1.07	S4386	approved	275.09	1985	97-44-9	(3-acetamido-4-hydroxyphenyl)arsonic acid	CC(=O)NC1=C(C=CC(=C1)[As](=O)(O)O)O	Acetarsone	0		0.506611478		15				16.01
Rocuronium Bromide	93.45	0.97	S1397	approved	609.68	441351	119302-91-9	[(2S,3S,5S,8R,9S,10S,13S,14S,16S,17R)-3-hydroxy-10,13-dimethyl-2-morpholin-4-yl-16-(1-prop-2-enylpyrrolidin-1-ium-1-yl)-2,3,4,5,6,7,8,9,11,12,14,15,16,17-tetradecahydro-1H-cyclopenta[a]phenanthren-17-yl] acetate;bromide	CC(=O)OC1C(CC2C1(CCC3C2CCC4C3(CC(C(C4)O)N5CCOCC5)C)C)[N+]6(CCCC6)CC=C.[Br-]	Rocuronium Bromide	0		2.646713201		39				15.58
Sulfameter	93.46	1.1	S1618	approved	280.3	5326	651-06-9	4-amino-N-(5-methoxypyrimidin-2-yl)benzenesulfonamide	COC1=CN=C(N=C1)NS(=O)(=O)C2=CC=C(C=C2)N	Sulfameter	2.17	0.449367521	0.934055329	109.4	19	0.23	2.5	8.25	15.17	-1.37	-2	70.1	94.9	-3.42	215
Chlorpropamide	93.46	1.11	S4166	approved	276.74	2727	94-20-2	1-(4-chlorophenyl)sulfonyl-3-propylurea	CCCNC(=O)NS(=O)(=O)C1=CC=C(C=C1)Cl	Chlorpropamide	2.44	1.172995305	1.776735988	89.1	17	3.15	0	3.5		-0.86	-1	83.1	171.4	-3.08	127.7
Mupirocin	93.46	1.11	S4297	approved	500.62	446596	12650-69-0	9-[(E)-4-[(2S,3R,4R,5S)-3,4-dihydroxy-5-[[(2S,3S)-3-[(2S,3S)-3-hydroxybutan-2-yl]oxiran-2-yl]methyl]oxan-2-yl]-3-methylbut-2-enoyl]oxynonanoic acid	CC(C1C(O1)CC2COC(C(C2O)O)CC(=CC(=O)OCCCCCCCCC(=O)O)C)C(C)O	Mupirocin	0.2	0.461788165	2.565002361	158.7	35	3.6	3	11.8	15.7	-3.47	-2	55.7	6.4	-4.04	14.3
Allylthiourea	93.47	1.07	S4017	approved	116.18	1549517	109-57-9	prop-2-enylthiourea	C=CCNC(=S)N	Allylthiourea	2.86	1.698928123	0.560136602	47.1	7	0.5	3	2.5	16.06	-0.12	-1	85.8	1547.6	-2.85	1338.9
Pitavastatin Calcium	93.5	0.98	S1759	approved	880.98	132803	147526-32-7	calcium;(3R,5S)-7-[2-cyclopropyl-4-(4-fluorophenyl)quinolin-3-yl]-3,5-dihydroxyhept-6-enoate	C1CC1C2=NC3=CC=CC=C3C(=C2C=CC(CC(CC(=O)[O-])O)O)C4=CC=C(C=C4)F.C1CC1C2=NC3=CC=CC=C3C(=C2C=CC(CC(CC(=O)[O-])O)O)C4=CC=C(C=C4)F.[Ca+2]	Pitavastatin Calcium	0.89	0.299104068	1.912620965	101.5	63	4.93	2	5.4	14.05	-1.64	-2	87.1	50.6	-2.84	56.2
Carbamazepine	93.51	1.01	S1693	approved	236.27	2554	298-46-4	benzo[b][1]benzazepine-11-carboxamide	C1=CC=C2C(=C1)C=CC3=CC=CC=C3N2C(=O)N	Carbamazepine	2.9	2.557290505	2.375211421	51.6	18	2.4	2	2	13	-0.19	0	92.1	690.6	-2.06	716.2
K-Ras(G12C) inhibitor 9	93.52	1.04	S7332		513.78	71761630	1469337-91-4	N-[1-[2-(4-chloro-5-iodo-2-methoxyanilino)acetyl]piperidin-4-yl]ethenesulfonamide	COC1=CC(=C(C=C1NCC(=O)N2CCC(CC2)NS(=O)(=O)C=C)I)Cl	K-Ras(G12C) inhibitor 9	1.33	1.047099018	2.561832458	94.1	26	1.84	2	9.25	14.4	-0.79	-1	70.9	1192	-2.88	377.2
Fasudil (HA-1077) HCl	93.56	1.08	S1573		327.83	163751	105628-07-7	5-(1,4-diazepan-1-ylsulfonyl)isoquinoline;hydrochloride	C1CNCCN(C1)S(=O)(=O)C2=CC=CC3=C2C=CN=C3.Cl	Fasudil (HA-1077) HCl	3.77	0.748208198	0.994593158	63.3	21	0.66	1	7.5	8.86	-0.17	1	71.1	86.3	-4.89	179.6
Antazoline HCl	93.56	1.06	S4199	approved	301.81	17275	2508-72-7	N-benzyl-N-(4,5-dihydro-1H-imidazol-2-ylmethyl)aniline;hydrochloride	C1CN=C(N1)CN(CC2=CC=CC=C2)C3=CC=CC=C3.Cl	Antazoline HCl	2.67	3.703983737	2.146828974	27.6	21	4.13	1	3	10.27	-0.06	0	100	2630.3	-2.52	4691.9
Sodium Picosulfate	93.57	1.07	S4020	approved	481.41	68654	10040-45-6	disodium;[4-[pyridin-2-yl-(4-sulfonatooxyphenyl)methyl]phenyl] sulfate	C1=CC=NC(=C1)C(C2=CC=C(C=C2)OS(=O)(=O)[O-])C3=CC=C(C=C3)OS(=O)(=O)[O-].[Na+].[Na+]	Sodium Picosulfate	1.78	0.366958817	1.748448673	153.7	31	1.97	2	10		-3.14	-2	37	0.4	-4.96	0.8
Quinacrine 2HCl	93.58	0.97	S4255		472.88	6239	69-05-6	4-N-(6-chloro-2-methoxyacridin-9-yl)-1-N,1-N-diethylpentane-1,4-diamine;dihydrochloride	CCN(CC)CCCC(C)NC1=C2C=C(C=CC2=NC3=C1C=CC(=C3)Cl)OC.Cl.Cl	Quinacrine 2HCl	2.38	4.395904826	4.391508921	33.3	30	5.01	1	4.75	14.95	0.42	1	100	2287.7	-2.42	1630.4
Foscarnet Sodium	93.59	1.06	S3076		191.95	44561	63585-09-1	trisodium;phosphonatoformate	C(=O)([O-])P(=O)([O-])[O-].[Na+].[Na+].[Na+]	Foscarnet Sodium	2.58	-0.875318739	-1.016245056	116.1	10	-0.79	3	7	8.84	-1.53	-2	17.8	0.3	-6.01	0.6
Acetylcysteine	93.6	1.07	S1623	approved	163.19	12035	616-91-1	(2R)-2-acetamido-3-sulfanylpropanoic acid	CC(=O)NC(CS)C(=O)O	Acetylcysteine	2.66	0.291369655	0.250869273	86.1	10	0.63	1.25	3.25	15.4	-0.65	-1	63.4	156.1	-3.72	67.5
Rifampin	93.61	0.74	S1764	approved	822.94	6913622	13292-46-1	[(7S,9E,11S,12R,13S,14R,15R,16R,17S,18S,19E,21E,26E)-2,15,17,29-tetrahydroxy-11-methoxy-3,7,12,14,16,18,22-heptamethyl-26-[[(4-methylpiperazin-1-yl)amino]methylidene]-6,23,27-trioxo-8,30-dioxa-24-azatetracyclo[23.3.1.14,7.05,28]triaconta-1(28),2,4,9,19,21,25(29)-heptaen-13-yl] acetate	CC1C=CC=C(C(=O)NC2=C(C3=C(C4=C(C(=C3O)C)OC(C4=O)(OC=CC(C(C(C(C(C(C1O)C)O)C)OC(=O)C)C)OC)C)C(=O)C2=CNN5CCN(CC5)C)O)C	Rifampin	0.4	0.094694366	1.210137186	216.6	59	3.2	6	20.35	16.91	-3.04	-2	27.7	5.7	-5.34	14.7
Moroxydine HCl	93.61	1.04	S2486	approved	207.66	76621	3160-91-6	N-(diaminomethylidene)morpholine-4-carboximidamide;hydrochloride	C1COCCN1C(=N)N=C(N)N.Cl	Moroxydine HCl	2.72	0.470679648	0.676743198	110.6	13	-0.78	5	5.2	8.56	-1.11	-2	60.9	59.4	-9.04	140.7
Nicorandil	93.63	1.06	S1971	approved	211.17	47528	65141-46-0	2-(pyridine-3-carbonylamino)ethyl nitrate	C1=CC(=CN=C1)C(=O)NCCO[N+](=O)[O-]	Nicorandil	2.67	0.271830815	0.44362789	108.8	15	-0.08	1	6.5	12.43	-1.47	-2	65.4	63.1	-4	148.8
Indirubin	93.64	0.96	S2386		262.26	5359405	479-41-4	(3E)-3-(3-oxo-1H-indol-2-ylidene)-1H-indol-2-one	C1=CC=C2C(=C1)C(=C3C(=O)C4=CC=CC=C4N3)C(=O)N2	Indirubin	2.52	1.747555822	2.48851949	71.2	20	2.37	2	3.5		-0.53	0	92.2	356	-2.35	737.6
Flurbiprofen	93.66	1.05	S1679	approved	244.26	72099	5104-49-4	(2S)-2-(3-fluoro-4-phenylphenyl)propanoic acid	CC(C1=CC(=C(C=C1)C2=CC=CC=C2)F)C(=O)O	Flurbiprofen	2.49	3.332000187	2.938824165	49	18	4.16	1	2		-0.37	-1	96.2	279.2	-1.99	323.2
Talazoparib (BMN 673)	93.66	1.03	S7048		380.35	44819241	1207456-01-6	(11S,12R)-7-fluoro-11-(4-fluorophenyl)-12-(2-methyl-1,2,4-triazol-3-yl)-2,3,10-triazatricyclo[7.3.1.05,13]trideca-1(13),5,7,9-tetraen-4-one	CN1C(=NC=N1)C2C(N=C3C=C(C=C4C3=C2NNC4=O)F)C5=CC=C(C=C5)F	Talazoparib (BMN 673)	1.62	0.835128596	2.317314828	99.1	28	3.13	2	5.5	14.13	-0.59	0	91.2	542.6	-3.39	366.3
Dexrazoxane HCl (ICRF-187, ADR-529)	93.67	1	S1222	approved	304.73	6918223	149003-01-0	4-[(2S)-2-(3,5-dioxopiperazin-1-yl)propyl]piperazine-2,6-dione;hydrochloride	CC(CN1CC(=O)NC(=O)C1)N2CC(=O)NC(=O)C2.Cl				-0.088008095		20
Bifonazole	93.67	0.98	S1854	approved	310.39	2378	60628-96-8	1-[phenyl-(4-phenylphenyl)methyl]imidazole	C1=CC=C(C=C1)C2=CC=C(C=C2)C(C3=CC=CC=C3)N4C=CN=C4	Bifonazole	4	11.46360151	4.181921832	15.2	24	4.78	0	2	7.11	0.01	1	100	2756	0.28	4899
Pralatrexate	93.69	1	S1497	approved	477.47	148121	146464-95-1	(2S)-2-[[4-[1-(2,4-diaminopteridin-6-yl)pent-4-yn-2-yl]benzoyl]amino]pentanedioic acid	C#CCC(CC1=CN=C2C(=N1)C(=NC(=N2)N)N)C3=CC=C(C=C3)C(=O)NC(CCC(=O)O)C(=O)O	Pralatrexate	1.16	0.049740543	0.405111851	232.7	35	1.31	6.75	10.75	14.13	-4.99	-2	0	0	-7.34	0.1
Nitrendipine	93.7	1.04	S2491	approved	360.3699	4507	39562-70-4	5-O-ethyl 3-O-methyl 2,6-dimethyl-4-(3-nitrophenyl)-1,4-dihydropyridine-3,5-dicarboxylate	CCOC(=O)C1=C(NC(=C(C1C2=CC(=CC=C2)[N+](=O)[O-])C(=O)OC)C)C	Nitrendipine	2.55	0.92048948	2.776196271	116	26	2.9	0	4.5	10.8	-1.18	-2	87.8	126.7	-3.79	283.5
Trametinib (GSK1120212)	93.7	1.03	S2673		615.39	11707110	871700-17-3	N-[3-[3-cyclopropyl-5-(2-fluoro-4-iodoanilino)-6,8-dimethyl-2,4,7-trioxopyrido[4,3-d]pyrimidin-1-yl]phenyl]acetamide	CC1=C2C(=C(N(C1=O)C)NC3=C(C=C(C=C3)I)F)C(=O)N(C(=O)N2C4=CC=CC(=C4)NC(=O)C)C5CC5	Trametinib (GSK1120212)	0.67	0.710565604	3.194347675	121.5	37	4.73	1	8.5	16.17	-0.73	-1	90.2	1116.6	-3.02	513.3
(+)-Bicuculline	93.71	1.08	S7071		367.35	10237	485-49-4	(6R)-6-[(5S)-6-methyl-7,8-dihydro-5H-[1,3]dioxolo[4,5-g]isoquinolin-5-yl]-6H-furo[3,4-g][1,3]benzodioxol-8-one	CN1CCC2=CC3=C(C=C2C1C4C5=C(C6=C(C=C5)OCO6)C(=O)O4)OCO3	(+)-Bicuculline	4.14	1.166394516	2.538307745	80.6	27	1.05	0	8	7.42	0.45	2	83.2	334.9	-4.12	634.9
Nicotinamide (Vitamin B3)	93.74	0.96	S1899	approved	122.12	936	98-92-0	pyridine-3-carboxamide	C1=CC(=CN=C1)C(=O)N	Nicotinamide (Vitamin B3)	2.81	-0.771438724	-0.458928897	66.1	9	-0.31	2	4	12.73	-0.55	-1	72.9	217.7	-3.42	468
AZD7545	93.74	1.07	S7517		478.87	16741245	252017-04-2	4-[3-chloro-4-[[(2R)-3,3,3-trifluoro-2-hydroxy-2-methylpropanoyl]amino]phenyl]sulfonyl-N,N-dimethylbenzamide	CC(C(=O)NC1=C(C=C(C=C1)S(=O)(=O)C2=CC=C(C=C2)C(=O)N(C)C)Cl)(C(F)(F)F)O	AZD7545	0.95	0.689767559	2.461159629	115.1	31	3.08	2	9.5	13.45	-1.18	-2	88	916.3	-3.4	254.8
PIK-294	93.76	1.05	S2227		489.53	24905149	900185-02-6	2-[[4-amino-3-(3-hydroxyphenyl)pyrazolo[3,4-d]pyrimidin-1-yl]methyl]-5-methyl-3-(2-methylphenyl)quinazolin-4-one	CC1=C2C(=CC=C1)N=C(N(C2=O)C3=CC=CC=C3C)CN4C5=NC=NC(=C5C(=N4)C6=CC(=CC=C6)O)N	PIK-294	0.07	0.720639651	3.143646351	117.9	37	4.12	3	8.25	13.34	-1.46	-2	94	110.6	-2.58	250.1
FPH2 (BRD-9424)	93.78	1.07	S7452		353.83	2208391	957485-64-2	4-[(5-chloro-2-methoxyphenyl)carbamothioylamino]-1-ethylpyrazole-3-carboxamide	CCN1C=C(C(=N1)C(=O)N)NC(=S)NC2=C(C=CC(=C2)Cl)OC	FPH2 (BRD-9424)	1.57	1.266914947	3.004235414	103.1	23	2.87	3	6.25	15	-0.78	-1	92.4	1377.6	-3.06	525.9
VU 0364439	93.78	1.07	S8035		422.29	46934289	1246086-78-1	N-[3-chloro-4-[(2-chlorophenyl)sulfamoyl]phenyl]pyridine-2-carboxamide	C1=CC=C(C(=C1)NS(=O)(=O)C2=C(C=C(C=C2)NC(=O)C3=CC=CC=N3)Cl)Cl	VU 0364439	1.29	1.138554503	2.868132648	93.3	27	3.19	2	8	11.56	-0.83	-1	95.3	1091	-1.87	594.7
Sophocarpine	93.8	1.02	S2405		246.35	115269	6483-15-4	(1R,2R,9S,17S)-7,13-diazatetracyclo[7.7.1.02,7.013,17]heptadec-4-en-6-one	C1CC2CN3C(CC=CC3=O)C4C2N(C1)CCC4	Sophocarpine	4.05	1.05267214	0.649919779	34.3	18	1.32	0	5	9.9	0.61	2	87.5	482.7	-4.25	890.3
Fluocinolone Acetonide	93.8	1.06	S2470	approved	452.4999	6215	67-73-2	(1S,2S,4R,8S,9S,11S,12R,13S,19S)-12,19-difluoro-11-hydroxy-8-(2-hydroxyacetyl)-6,6,9,13-tetramethyl-5,7-dioxapentacyclo[10.8.0.02,9.04,8.013,18]icosa-14,17-dien-16-one	CC1(OC2CC3C4CC(C5=CC(=O)C=CC5(C4(C(CC3(C2(O1)C(=O)CO)C)O)F)C)F)C	Fluocinolone Acetonide	1.54	0.818140882	2.657321585	101.5	32	2.27	2	8.9	12.19	-0.8	-1	85.1	267.4	-3.85	319.9
(-)-Blebbistatin	93.81	0.98	S7099		292.33	5287792	856925-71-8	(3aS)-3a-hydroxy-6-methyl-1-phenyl-2,3-dihydropyrrolo[2,3-b]quinolin-4-one	CC1=CC2=C(C=C1)N=C3C(C2=O)(CCN3C4=CC=CC=C4)O	(-)-Blebbistatin	2.59	1.966075571	2.508712429	58	22	3.44	1	3.75	12.6	-0.26	0	100	846	-1.89	1642.8
Anastrozole	93.82	1.02	S1188	approved	293.37	2187	120511-73-1	2-[3-(2-cyanopropan-2-yl)-5-(1,2,4-triazol-1-ylmethyl)phenyl]-2-methylpropanenitrile	CC(C)(C#N)C1=CC(=CC(=C1)CN2C=NC=N2)C(C)(C)C#N	Anastrozole	3.11	1.110798734	2.003880916	82	22	2.11	0	6		-1.35	-2	82.4	113.5	-3.66	256.1
Leflunomide	93.83	1.02	S1247	approved	270.21	3899	75706-12-6	5-methyl-N-[4-(trifluoromethyl)phenyl]-1,2-oxazole-4-carboxamide	CC1=C(C=NO1)C(=O)NC2=CC=C(C=C2)C(F)(F)F	Leflunomide	2.91	2.732566097	3.250114116	62.6	19	2.62	1	4	13.23	-0.17	0	100	2533.7	-2.49	1153
Baicalin	93.86	0.96	S2269		446.36	13654833	21967-41-9	(2S,3S,4S,5R,6R)-6-(5,6-dihydroxy-4-oxo-2-phenylchromen-7-yl)oxy-3,4,5-trihydroxyoxane-2-carboxylic acid	C1=CC=C(C=C1)C2=CC(=O)C3=C(C(=C(C=C3O2)OC4C(C(C(C(O4)C(=O)O)O)O)O)O)O	Baicalin	1.38	0.217696109	1.414850553	203.1	32	0.4	4	11.55	14.9	-3.55	-2	4.9	0.4	-6.23	1.2
Progesterone	93.88	1.04	S1705	approved	314.46	5994	57-83-0	(8S,9S,10R,13S,14S,17S)-17-acetyl-10,13-dimethyl-1,2,6,7,8,9,11,12,14,15,16,17-dodecahydrocyclopenta[a]phenanthren-3-one	CC(=O)C1CCC2C1(CCC3C2CCC4=CC(=O)CCC34C)C	Progesterone	2.78	2.763784343	3.45804697	54.4	23	3.86	0	4		-0.27	0	100	668.2	-3.03	1320.6
Fluticasone propionate	93.9	1.09	S1992	approved	500.57	444036	80474-14-2	[(6S,8S,9R,10S,11S,13S,14S,16R,17R)-6,9-difluoro-17-(fluoromethylsulfanylcarbonyl)-11-hydroxy-10,13,16-trimethyl-3-oxo-6,7,8,11,12,14,15,16-octahydrocyclopenta[a]phenanthren-17-yl] propanoate	CCC(=O)OC1(C(CC2C1(CC(C3(C2CC(C4=CC(=O)C=CC43C)F)F)O)C)C)C(=O)SCF	Fluticasone propionate	0.67	1.103782802	3.535195558	94.2	34	4.24	1	7.7	12.07	-0.3	-1	93.2	2125.4	-2.73	1093.4
PAC-1	93.9	1.09	S2738		392.49	6851947	315183-21-2	2-(4-benzylpiperazin-1-yl)-N'-[(Z)-(6-oxo-5-prop-2-enylcyclohexa-2,4-dien-1-ylidene)methyl]acetohydrazide	C=CCC1=CC=CC(=CNNC(=O)CN2CCN(CC2)CC3=CC=CC=C3)C1=O	PAC-1	1.65	1.164712588	2.634579874	78	29	3.37	2	7.25	12.3	-0.34	1	80.4	37.5	-5.14	76.2
Pramiracetam	93.92	0.96	S2594	approved	269.38	51712	68497-62-1	N-[2-[di(propan-2-yl)amino]ethyl]-2-(2-oxopyrrolidin-1-yl)acetamide	CC(C)N(CCNC(=O)CN1CCCC1=O)C(C)C	Pramiracetam	3.12	1.05079352	1.34764269	67.5	19	0.09	1	7.5	14.56	-0.09	1	69.4	268.2	-4.23	219
Tebipenem Pivoxil	93.94	0.99	S2159	approved	497.63	9892071	161715-24-8	2,2-dimethylpropanoyloxymethyl (4R,5S,6S)-3-[1-(4,5-dihydro-1,3-thiazol-2-yl)azetidin-3-yl]sulfanyl-6-[(1R)-1-hydroxyethyl]-4-methyl-7-oxo-1-azabicyclo[3.2.0]hept-2-ene-2-carboxylate	CC1C2C(C(=O)N2C(=C1SC3CN(C3)C4=NCCS4)C(=O)OCOC(=O)C(C)(C)C)C(C)O	Tebipenem Pivoxil	1.02	0.579512908	2.558781292	133.8	33	4.39	0	8.7	14.47	-1.55	-2	100	343.2	-3.59	333.5
VUF 10166	93.94	1.04	S2865		262.74	24278976	155584-74-0	2-chloro-3-(4-methylpiperazin-1-yl)quinoxaline	CN1CCN(CC1)C2=NC3=CC=CC=C3N=C2Cl	VUF 10166	4.78	4.734228136	2.752480238	32.3	18	2.44	0	4.5	7.83	0.86	2	100	1603.7	-3.43	1334.8
Neohesperidin	93.95	1.03	S2332		610.56	24721685	13241-33-3	(2S)-7-[(2S,3R,4S,5S,6R)-4,5-dihydroxy-6-(hydroxymethyl)-3-[(2S,3R,4R,5R,6S)-3,4,5-trihydroxy-6-methyloxan-2-yl]oxyoxan-2-yl]oxy-5-hydroxy-2-(3-hydroxy-5-methoxyphenyl)-2,3-dihydrochromen-4-one	CC1C(C(C(C(O1)OC2C(C(C(OC2OC3=CC(=C4C(=O)CC(OC4=C3)C5=CC(=CC(=C5)OC)O)O)CO)O)O)O)O)O	Neohesperidin	1	0.054179424	0.546784166	234.7	43	-1.29	7	20.05	15.38	-4.32	-2	0	1.4	-6.17	4.3
Sulbactam	93.96	1.04	S1958	approved	233.24	130313	68373-14-8	(2S,5R)-3,3-dimethyl-4,4,7-trioxo-4lambda6-thia-1-azabicyclo[3.2.0]heptane-2-carboxylic acid	CC1(C(N2C(S1(=O)=O)CC2=O)C(=O)O)C	Sulbactam	2.67	0.245470853	0.413863858	112.4	15	-1.15	1	8		-0.89	-1	43.5	18.1	-4.97	20.1
Ozagrel HCl	93.96	1.03	S2067	approved	264.71	6438130	78712-43-3	(E)-3-[4-(imidazol-1-ylmethyl)phenyl]prop-2-enoic acid;hydrochloride	C1=CC(=CC=C1CN2C=CN=C2)C=CC(=O)O.Cl	Ozagrel HCl	3.9	1.128202865	1.374828011	67.7	18	2.43	1	4	6.88	-1.04	-2	76.9	51.9	-2.83	99.5
Phloretin	93.97	1.05	S2342		274.27	4788	60-82-2	3-(4-hydroxyphenyl)-1-(2,4,6-trihydroxyphenyl)propan-1-one	C1=CC(=CC=C1CCC(=O)C2=C(C=C(C=C2O)O)O)O	Phloretin	2.3	1.19513911	2.593451868	108.5	20	2.06	2	3	11.95	-1.68	-2	75.7	46.8	-3.74	112.8
Diosmetin	93.97	0.91	S2380		300.26	5281612	520-34-3	5,7-dihydroxy-2-(3-hydroxy-4-methoxyphenyl)chromen-4-one	COC1=C(C=C(C=C1)C2=CC(=O)C3=C(C=C(C=C3O2)O)O)O	Diosmetin	2.33	0.974632958	2.298574368	107.2	22	1.75	2	4.5	10.93	-1.56	-2	74	47.4	-4.09	114.1
VX-661	93.97	1.08	S7059		520.5	46199646	1152311-62-0	1-(2,2-difluoro-1,3-benzodioxol-5-yl)-N-[1-[(2R)-2,3-dihydroxypropyl]-6-fluoro-2-(1-hydroxy-2-methylpropan-2-yl)indol-5-yl]cyclopropane-1-carboxamide	CC(C)(CO)C1=CC2=CC(=C(C=C2N1CC(CO)O)F)NC(=O)C3(CC3)C4=CC5=C(C=C4)OC(O5)(F)F	VX-661	0.21	0.854027548	3.548569863	112.3	37	3.59	4	9.6	16.83	-1.2	-2	82	963.6	-2.61	421.3
Cyclobenzaprine HCl	93.99	1.06	S4283		311.85	22576	6202-23-9	N,N-dimethyl-3-(2-tricyclo[9.4.0.03,8]pentadeca-1(15),3,5,7,9,11,13-heptaenylidene)propan-1-amine;hydrochloride	CN(C)CCC=C1C2=CC=CC=C2C=CC3=CC=CC=C31.Cl	Cyclobenzaprine HCl	3.45	27.7201757	3.659063192	6	22	4.54	0	2	9.1	0.72	2	100	1247.2	-2.26	2142.6
Acetylcholine Chloride	94	0.93	S1805	approved	181.66	6060	60-31-1	2-acetyloxyethyl(trimethyl)azanium;chloride	CC(=O)OCC[N+](C)(C)C.[Cl-]	Acetylcholine Chloride	0		-0.40828647		11
SSR128129E	94.01	0.93	S7167		346.31	68853159	848318-25-2	sodium;2-amino-5-(1-methoxy-2-methylindolizine-3-carbonyl)benzoate	CC1=C(N2C=CC=CC2=C1OC)C(=O)C3=CC(=C(C=C3)N)C(=O)[O-].[Na+]	SSR128129E	1.86	0.310270243	0.84393506	108.8	25	2.96	2	4.75	13.45	-1.33	-2	74.9	25.5	-3.46	51.5
TG003	94.01	1.11	S7320		249.33	1893668	300801-52-9	(1Z)-1-(3-ethyl-5-methoxy-1,3-benzothiazol-2-ylidene)propan-2-one	CCN1C2=C(C=CC(=C2)OC)SC1=CC(=O)C	TG003	0		3.191674398		17
Chrysophanic Acid	94.02	0.94	S2406		254.24	10208	481-74-3	1,8-dihydroxy-3-methylanthracene-9,10-dione	CC1=CC2=C(C(=C1)O)C(=O)C3=C(C2=O)C=CC=C3O	Chrysophanic Acid	3.08	1.845292992	3.264138774	93.1	19	1.78	0	3.5	9.84	-0.99	-1	80.5	113.5	-3.68	256.1
Mevastatin	94.02	1.01	S4223	approved	390.51	64715	73573-88-3	[(1S,7S,8S,8aR)-8-[2-[(2R,4R)-4-hydroxy-6-oxooxan-2-yl]ethyl]-7-methyl-1,2,3,7,8,8a-hexahydronaphthalen-1-yl] (2S)-2-methylbutanoate	CCC(C)C(=O)OC1CCC=C2C1C(C(C=C2)C)CCC3CC(CC(=O)O3)O	Mevastatin	1.45	1.42705819	3.716059526	93	28	4.21	1	6.7	14.59	-1.14	-2	100	267.3	-2.95	565.8
KN-93 Phosphate	94.05	1.01	S7423		599.03	16760530	1188890-41-6	N-[2-[[[(E)-3-(4-chlorophenyl)prop-2-enyl]-methylamino]methyl]phenyl]-N-(2-hydroxyethyl)-4-methoxybenzenesulfonamide;phosphoric acid	CN(CC=CC1=CC=C(C=C1)Cl)CC2=CC=CC=C2N(CCO)S(=O)(=O)C3=CC=C(C=C3)OC.OP(=O)(O)O	KN-93 Phosphate	1.03	0.907983222	2.538993485	71.7	39	4.47	1	8.95	14.13	-0.81	0	82.1	264.1	-3.02	219.8
INO-1001 (3-Aminobenzamide)	94.07	1.1	S1132		136.15	1645	3544-24-9	3-aminobenzamide	C1=CC(=CC(=C1)N)C(=O)N	INO-1001 (3-Aminobenzamide)	2.21	-0.173675429	-0.137724615	79.3	10	-0.36	3.5	3.5	15.1	-0.9	-1	67	99.7	-3.97	227.2
Azaguanine-8	94.09	1.12	S4194	approved	152.11	8646	134-58-7	5-amino-2,3-dihydrotriazolo[4,5-d]pyrimidin-7-one	C12=NNNC1=NC(=NC2=O)N	Azaguanine-8	2	-0.197100217	-0.284671843	131.3	11	-1.26	3	5.5	13	-1.64	-2	43.2	7.6	-6.53	20.9
PF-543	94.1	1.04	S7177		465.6	66577038	1415562-82-1	[(2R)-1-[[4-[[3-(benzenesulfonylmethyl)-5-methylphenoxy]methyl]phenyl]methyl]pyrrolidin-2-yl]methanol	CC1=CC(=CC(=C1)OCC2=CC=C(C=C2)CN3CCCC3CO)CS(=O)(=O)C4=CC=CC=C4	PF-543	1.33	1.398177743	3.225176599	69.9	33	3.97	1	8.45	14.86	-0.83	0	91.4	97.9	-3.64	201.1
BAPTA-AM	94.1	1.06	S7534		764.68	2293	126150-97-8	acetyloxymethyl 2-[N-[2-(acetyloxymethoxy)-2-oxoethyl]-2-[2-[2-[bis[2-(acetyloxymethoxy)-2-oxoethyl]amino]phenoxy]ethoxy]anilino]acetate	CC(=O)OCOC(=O)CN(CC(=O)OCOC(=O)C)C1=CC=CC=C1OCCOC2=CC=CC=C2N(CC(=O)OCOC(=O)C)CC(=O)OCOC(=O)C	BAPTA-AM	1.95	0.147312067	2.170879006	272.9	54	2.11	0	19.5		-3.67	-2	40.9	13	-3.27	34.5
Ganciclovir	94.11	1.04	S1878	approved	255.23	3454	82410-32-0	2-amino-9-(1,3-dihydroxypropan-2-yloxymethyl)-3H-purin-6-one	C1=NC2=C(N1COC(CO)CO)NC(=NC2=O)N	Ganciclovir	2	-0.53011131	-1.431300537	150	18	-1.89	5	10.6	15.43	-2.36	-2	38.8	6.9	-5.83	19.2
Difluprednate	94.11	1.09	S4095	approved	508.55	443936	23674-86-4	[(6S,8S,9R,10S,11S,13S,14S,17R)-17-(2-acetyloxyacetyl)-6,9-difluoro-11-hydroxy-10,13-dimethyl-3-oxo-6,7,8,11,12,14,15,16-octahydrocyclopenta[a]phenanthren-17-yl] butanoate	CCCC(=O)OC1(CCC2C1(CC(C3(C2CC(C4=CC(=O)C=CC43C)F)F)O)C)C(=O)COC(=O)C	Difluprednate	0.96	0.681979561	3.336516803	135.9	36	3.41	1	9.7	16.61	-1.17	-2	78.1	242.2	-3.7	291.3
Fesoterodine Fumarate	94.12	1.06	S2240	approved	527.65	9849808	286930-03-8	(E)-but-2-enedioic acid;[2-[(1R)-3-[di(propan-2-yl)amino]-1-phenylpropyl]-4-(hydroxymethyl)phenyl] 2-methylpropanoate	CC(C)C(=O)OC1=C(C=C(C=C1)CO)C(CCN(C(C)C)C(C)C)C2=CC=CC=C2.C(=CC(=O)O)C(=O)O	Fesoterodine Fumarate	1.96	1.16033663	2.508879862	56.9	38	4.74	1	6.2	13.26	-0.32	1	100	313.1	-2.91	596.6
Meticrane	94.12	1.12	S4339	approved	275.34	4165	1084-65-7	6-methyl-1,1-dioxo-3,4-dihydro-2H-thiochromene-7-sulfonamide	CC1=CC2=C(C=C1S(=O)(=O)N)S(=O)(=O)CCC2	Meticrane	2.5	0.382576986	0.649730495	99.9	17	-0.54	2	8.5	9.67	-1.35	-2	59.8	44	-4.99	103.3
Lornoxicam	94.15	1.02	S2047	approved	371.82	54690031	70374-39-9	6-chloro-4-hydroxy-2-methyl-1,1-dioxo-N-pyridin-2-ylthieno[2,3-e]thiazine-3-carboxamide	CN1C(=C(C2=C(S1(=O)=O)C=C(S2)Cl)O)C(=O)NC3=CC=CC=N3	Lornoxicam	2.58	1.175843431	2.828844127	104.6	23	1.93	1	7.75	12.44	-0.85	-1	83.2	634.8	-3.27	322.8
Desvenlafaxine Succinate	94.15	1.05	S4112		381.46	9800068	386750-22-7	butanedioic acid;4-[2-(dimethylamino)-1-(1-hydroxycyclohexyl)ethyl]phenol	CN(C)CC(C1=CC=C(C=C1)O)C2(CCCCC2)O.C(CC(=O)O)C(=O)O	Desvenlafaxine Succinate	2.92	0.78685139	0.941152948	44.3	27	2.67	2	3.5	15.87	-0.08	1	90.4	242.3	-3.99	470.5
Carbenoxolone Sodium	94.15	1.08	S4368	approved	614.72	636402	7421-40-1	disodium;(2S,4aS,6aR,6aS,6bR,8aR,10S,12aS,14bR)-10-(3-carboxylatopropanoyloxy)-2,4a,6a,6b,9,9,12a-heptamethyl-13-oxo-3,4,5,6,6a,7,8,8a,10,11,12,14b-dodecahydro-1H-picene-2-carboxylate	CC1(C2CCC3(C(C2(CCC1OC(=O)CCC(=O)[O-])C)C(=O)C=C4C3(CCC5(C4CC(CC5)(C)C(=O)[O-])C)C)C)C.[Na+].[Na+]	Carbenoxolone Sodium	0.33	0.337887582	2.205527402	151.8	43	5.65	2	8		-2.29	-2	41	1.2	-5.73	2.4
Lithocholic acid	94.16	1.06	S4003	approved	376.57	9903	434-13-9	(4R)-4-[(3R,5R,8R,9S,10S,13R,14S,17R)-3-hydroxy-10,13-dimethyl-2,3,4,5,6,7,8,9,11,12,14,15,16,17-tetradecahydro-1H-cyclopenta[a]phenanthren-17-yl]pentanoic acid	CC(CCC(=O)O)C1CCC2C1(CCC3C2CCC4C3(CCC(C4)O)C)C	Lithocholic acid	1.53	1.587901781	3.172627758	74	27	4.79	2	3.7		-1.15	-2	89	40.7	-3.95	79.4
PD173955	94.16	1.01	S7269		443.35	77058641	260415-63-2	6-(2,6-dichlorophenyl)-8-methyl-2-(3-methylsulfanylanilino)-4a,8a-dihydropyrido[2,3-d]pyrimidin-7-one	CN1C2C(C=C(C1=O)C3=C(C=CC=C3Cl)Cl)C=NC(=N2)NC4=CC(=CC=C4)SC	PD173955	1.48	2.09937454	3.184121365	52.3	29	5.64	2	3.5	11.43	0.02	1	100	6585.2	-0.95	2698.8
Sulconazole Nitrate	94.17	0.97	S4120	approved	460.76	65495	61318-91-0	1-[2-[(4-chlorophenyl)methylsulfanyl]-2-(2,4-dichlorophenyl)ethyl]imidazole;nitric acid	C1=CC(=CC=C1CSC(CN2C=CN=C2)C3=C(C=C(C=C3)Cl)Cl)Cl.[N+](=O)(O)[O-]	Sulconazole Nitrate	3.73	7.182644552	3.097156331	15.4	28	6.07	0	2.5	7.12	0.43	1	100	10000	-0.4	5402.5
1-Azakenpaullone	94.17	1.17	S7193		328.16	6538897	676596-65-9	14-bromo-3,8,18-triazatetracyclo[9.7.0.02,7.012,17]octadeca-1(11),2(7),3,5,12(17),13,15-heptaen-9-one	C1C2=C(C3=C(C=CC=N3)NC1=O)NC4=C2C=C(C=C4)Br	1-Azakenpaullone	2.45	1.956454726	2.559042782	65.4	20	2.76	2	3.5	14.66	-0.27	0	95.5	1090.3	-2.61	845.1
PD173074	94.19	1.07	S1264		523.67	1401	219580-11-7	1-tert-butyl-3-[2-[4-(diethylamino)butylamino]-6-(3,5-dimethoxyphenyl)pyrido[2,3-d]pyrimidin-7-yl]urea	CCN(CC)CCCCNC1=NC2=NC(=C(C=C2C=N1)C3=CC(=CC(=C3)OC)OC)NC(=O)NC(C)(C)C	PD173074	0	0.965730377	3.974366792	108.3	38	4.63	3	9	13.35	-0.99	-1	82	158.4	-3.48	192.8
3-Methyladenine (3-MA)	94.19	1.01	S2767		149.15	1673	5142-23-4	3-methylpurin-6-amine	CN1C=NC(=C2C1=NC=N2)N	3-Methyladenine (3-MA)	3.41	0.312751247	0.23324988	67.8	11	0.01	2	4	8.74	-0.54	-1	75.7	248.3	-3.48	528.6
NLG919	94.19	1.1	S7111		282.38	66558287	1402836-58-1	1-cyclohexyl-2-(5H-imidazo[5,1-a]isoindol-5-yl)ethanol	C1CCC(CC1)C(CC2C3=CC=CC=C3C4=CN=CN24)O	NLG919	2.68	3.799298393	2.816419899	35.3	21	3.96	1	3.2	15.89	-0.25	0	100	1366	-1.4	2559.1
BMS-754807	94.21	1.11	S1124		461.49	24785538	1001350-96-4	(2S)-1-[4-[(5-cyclopropyl-1H-pyrazol-3-yl)amino]pyrrolo[2,1-f][1,2,4]triazin-2-yl]-N-(6-fluoropyridin-3-yl)-2-methylpyrrolidine-2-carboxamide	CC1(CCCN1C2=NN3C=CC=C3C(=N2)NC4=NNC(=C4)C5CC5)C(=O)NC6=CN=C(C=C6)F	BMS-754807	0.27	0.900401478	3.134837786	102.4	34	4.68	3	7.5	15.15	-0.91	-1	100	627.3	-2.1	706.5
PMSF	94.21	1.08	S3025	approved	174.19	4784	329-98-6	phenylmethanesulfonyl fluoride	C1=CC=C(C=C1)CS(=O)(=O)F	PMSF	3.98	4.594055335	2.076972417	41.1	11	0.77	0	4		-0.11	0	88.8	1483.8	-2.2	1596
Lovastatin	94.22	1.03	S2061	approved	404.54	53232	75330-75-5	[(1S,3R,7S,8S,8aR)-8-[2-[(2R,4R)-4-hydroxy-6-oxooxan-2-yl]ethyl]-3,7-dimethyl-1,2,3,7,8,8a-hexahydronaphthalen-1-yl] (2S)-2-methylbutanoate	CCC(C)C(=O)OC1CC(C=C2C1C(C(C=C2)C)CCC3CC(CC(=O)O3)O)C	Lovastatin	1.35	1.469495605	3.899306587	91.5	29	4.25	1	6.7	14.59	-1.04	-2	100	316.5	-2.84	661.5
Memantine HCl	94.24	1.06	S2043	approved	215.76	181458	41100-52-1	3,5-dimethyladamantan-1-amine;hydrochloride	CC12CC3CC(C1)(CC(C3)(C2)N)C.Cl	Memantine HCl	3.33	7.640097786	2.674034225	25	14	1.69	2	1	10.73	0.54	2	89.3	464.6	-4.38	859.4
JZL184	94.24	1.09	S4904		520.49	25021165	1101854-58-3	(4-nitrophenyl) 4-[bis(1,3-benzodioxol-5-yl)-hydroxymethyl]piperidine-1-carboxylate	C1CN(CCC1C(C2=CC3=C(C=C2)OCO3)(C4=CC5=C(C=C4)OCO5)O)C(=O)OC6=CC=C(C=C6)[N+](=O)[O-]	JZL184	0.67	0.596957981	3.048783803	134.4	38	4.27	1	7.75	14.62	-1.33	-2	71.9	166.5	-2.55	365.1
Urapidil HCl	94.25	1.05	S2025	approved	423.94	167980	64887-14-5	6-[3-[4-(2-methoxyphenyl)piperazin-1-yl]propylamino]-1,3-dimethylpyrimidine-2,4-dione;hydrochloride	CN1C(=CC(=O)N(C1=O)C)NCCCN2CCN(CC2)C3=CC=CC=C3OC.Cl	Urapidil HCl	2.04	0.885961023	2.160770339	84.1	29	3.1	1	7.75	12.72	-0.54	1	88.1	123.8	-4.35	252.8
Dabigatran Etexilate	94.25	1.03	S2154	approved	627.73	9578572	211915-06-9	ethyl 3-[[2-[[4-[(E)-N'-hexoxycarbonylcarbamimidoyl]anilino]methyl]-1-methylbenzimidazole-5-carbonyl]-pyridin-2-ylamino]propanoate	CCCCCCOC(=O)N=C(C1=CC=C(C=C1)NCC2=NC3=C(N2C)C=CC(=C3)C(=O)N(CCC(=O)OCC)C4=CC=CC=N4)N	Dabigatran Etexilate	0.33	0.452228242	3.548906351	170.6	46	6.5	2	11	14.19	-3.86	-2	59	27.3	-2.65	68.5
Droperidol	94.25	1.11	S4096	approved	379.43	3168	548-73-2	3-[1-[4-(4-fluorophenyl)-4-oxobutyl]-3,6-dihydro-2H-pyridin-4-yl]-1H-benzimidazol-2-one	C1CN(CC=C1N2C3=CC=CC=C3NC2=O)CCCC(=O)C4=CC=C(C=C4)F	Droperidol	2.04	1.605576532	3.461623003	77	28	3.5	1	6	12.37	-0.5	1	87.4	146.5	-4.15	171.1
Timolol Maleate	94.25	1.04	S4123		432.49	5281056	26921-17-5	(Z)-but-2-enedioic acid;(2S)-1-(tert-butylamino)-3-[(4-morpholin-4-yl-1,2,5-thiadiazol-3-yl)oxy]propan-2-ol	CC(C)(C)NCC(COC1=NSN=C1N2CCOCC2)O.C(=CC(=O)O)C(=O)O	Timolol Maleate	2.51	0.249135703	0.585942261	81.1	29	1.84	2	6.9	13.33	-0.08	1	85	476.8	-4.35	435.1
Proadifen HCl	94.27	1.09	S4381	approved	389.96	65341	62-68-0	2-(diethylamino)ethyl 2,2-diphenylpentanoate;hydrochloride	CCCC(C1=CC=CC=C1)(C2=CC=CC=C2)C(=O)OCCN(CC)CC.Cl	Proadifen HCl	3.83	4.703595886	4.01310801	31.6	27	5.21	0	4	8.35	0.04	1	100	692.9	-2.17	1243.8
Empagliflozin (BI 10773)	94.28	1.03	S8022		450.91	11949646	864070-44-0	(2S,3R,4R,5S,6R)-2-[4-chloro-3-[[4-[(3S)-oxolan-3-yl]oxyphenyl]methyl]phenyl]-6-(hydroxymethyl)oxane-3,4,5-triol	C1COCC1OC2=CC=C(C=C2)CC3=C(C=CC(=C3)C4C(C(C(C(O4)CO)O)O)O)Cl	Empagliflozin (BI 10773)	1.35	0.688708186	2.361304886	110.6	31	1.86	4	10.95	16.37	-1.45	-2	82	244.4	-3.05	291.6
Methylprednisolone	94.29	1.02	S1733	approved	374.47	6741	83-43-2	(6S,8S,9S,10R,11S,13S,14S,17R)-11,17-dihydroxy-17-(2-hydroxyacetyl)-6,10,13-trimethyl-7,8,9,11,12,14,15,16-octahydro-6H-cyclopenta[a]phenanthren-3-one	CC1CC2C3CCC(C3(CC(C2C4(C1=CC(=O)C=C4)C)O)C)(C(=O)CO)O	Methylprednisolone	1.9	0.639973759	1.895538278	109.7	27	1.61	3	8.15	15.37	-1.29	-2	76.1	70.6	-4.3	165
MK-2461	94.29	0.74	S2774		495.55	44137946	917879-39-1	14-[[[(2R)-1,4-dioxan-2-yl]methyl-methylsulfamoyl]amino]-5-(1-methylpyrazol-4-yl)-2-oxo-7-azatricyclo[9.4.0.03,8]pentadeca-1(11),3(8),4,6,9,12,14-heptaene	CN1C=C(C=N1)C2=CC3=C(C=CC4=C(C3=O)C=C(C=C4)NS(=O)(=O)N(C)CC5COCCO5)N=C2	MK-2461	2.69	0.435386905	1.842339689	120.9	35	1.67	1	12.9	8.01	-1.24	-2	81.5	144.1	-3.17	316
P276-00	94.29	1.08	S8058		438.3	23643975	920113-03-7	2-(2-chlorophenyl)-5,7-dihydroxy-8-[(2R,3S)-2-(hydroxymethyl)-1-methylpyrrolidin-3-yl]chromen-4-one;hydrochloride	CN1CCC(C1CO)C2=C(C=C(C3=C2OC(=CC3=O)C4=CC=CC=C4Cl)O)O.Cl	P276-00	2.02	0.900014603	2.505640656	96	29	2.03	2	6.7	14.7	-0.64	1	70.1	40.4	-5.66	55.7
ß-Sitosterol	94.3	1	S2273		414.71	222284	83-46-5	(3S,8S,9S,10R,13R,14S,17R)-17-[(2R,5R)-5-ethyl-6-methylheptan-2-yl]-10,13-dimethyl-2,3,4,7,8,9,11,12,14,15,16,17-dodecahydro-1H-cyclopenta[a]phenanthren-3-ol	CCC(CCC(C)C1CCC2C1(CCC3C2CC=C4C3(CCC(C4)O)C)C)C(C)C	ß-Sitosterol	2.28	8.504267477	5.434226918	21.3	30	7.56	1	1.7	16.77	-0.25	0	100	2293.8	-1.49	4133.8
Neohesperidin Dihydrochalcone (Nhdc)	94.3	1.05	S2331		612.58	30231	20702-77-6	1-[4-[(2S,3R,4S,5S,6R)-4,5-dihydroxy-6-(hydroxymethyl)-3-[(2S,3R,4R,5R,6S)-3,4,5-trihydroxy-6-methyloxan-2-yl]oxyoxan-2-yl]oxy-2,6-dihydroxyphenyl]-3-(3-hydroxy-4-methoxyphenyl)propan-1-one	CC1C(C(C(C(O1)OC2C(C(C(OC2OC3=CC(=C(C(=C3)O)C(=O)CCC4=CC(=C(C=C4)OC)O)O)CO)O)O)O)O)O	Neohesperidin Dihydrochalcone (Nhdc)	1	0.066762612	0.711956496	248	43	-0.82	7	19.05	15.37	-4.55	-2	0	1.3	-5.84	4.1
Ractopamine HCl	94.3	1.11	S4351	approved	337.84	14010333	90274-24-1	4-[3-[[2-hydroxy-2-(4-hydroxyphenyl)ethyl]amino]butyl]phenol;hydrochloride	CC(CCC1=CC=C(C=C1)O)NCC(C2=CC=C(C=C2)O)O.Cl	Ractopamine HCl	2.03	1.249960766	2.210805606	76.9	23	2.46	4	4.7	13.57	-0.91	-1	77.1	45	-4.53	99.1
Altretamine	94.31	0.99	S1278	approved	210.28	2123	645-05-6	2-N,2-N,4-N,4-N,6-N,6-N-hexamethyl-1,3,5-triazine-2,4,6-triamine	CN(C)C1=NC(=NC(=N1)N(C)C)N(C)C	Altretamine	3.82	4.062894937	2.797303164	45.9	15	2.12	0	4.5		0.18	1	100	3553.3	-1.62	6197.4
Nystatin (Fungicidin)	94.33	1	S1934	approved	926.09	44424838	1400-61-9	(1S,3R,4R,7R,9R,11R,15S,16R,17R,18S,19E,21E,25E,27E,29E,31E,33R,35S,36R,37S)-33-[(2S,3R,4R,5R,6S)-4-amino-3,5-dihydroxy-6-methyloxan-2-yl]oxy-1,3,4,7,9,11,17,37-octahydroxy-15,16,18-trimethyl-13-oxo-14,39-dioxabicyclo[33.3.1]nonatriaconta-19,21,25,27,29,31-hexaene-36-carboxylic acid	CC1C=CC=CCCC=CC=CC=CC=CC(CC2C(C(CC(O2)(CC(C(CCC(CC(CC(CC(=O)OC(C(C1O)C)C)O)O)O)O)O)O)O)C(=O)O)OC3C(C(C(C(O3)C)O)N)O	Nystatin (Fungicidin)	1	0.022311842	0.43754637	301.7	65	-0.13	11	23.2	16.91	-6.55	-2	0	0	-7.2	0
Curcumol	94.33	1.03	S2407		236.35	14240392	4871-97-0	(1S,2S,5S,8R,9S)-2-methyl-6-methylidene-9-propan-2-yl-11-oxatricyclo[6.2.1.01,5]undecan-8-ol	CC1CCC2C13CC(C(O3)(CC2=C)O)C(C)C	Curcumol	2.83	7.130739879	3.236642831	26.7	17	3.68	1	1.5	13.73	0.19	1	100	2772.2	-1.81	4925.6
Levobetaxolol HCl	94.38	1.13	S4085	approved	343.89	60656	116209-55-3	(2S)-1-[4-[2-(cyclopropylmethoxy)ethyl]phenoxy]-3-(propan-2-ylamino)propan-2-ol;hydrochloride	CC(C)NCC(COC1=CC=C(C=C1)CCOCC2CC2)O.Cl	Levobetaxolol HCl	2.41	2.297400826	2.594454753	49.1	23	3.49	2	5.65	13.32	-0.34	1	100	425.9	-2.91	793
Biochanin A	94.4	0.93	S2377		284.26	5280373	491-80-5	5,7-dihydroxy-3-(4-methoxyphenyl)chromen-4-one	COC1=CC=C(C=C1)C2=COC3=CC(=CC(=C3C2=O)O)O	Biochanin A	2.48	1.414882194	2.55230599	85.9	21	2.54	1	3.75	10.99	-0.88	-1	90.6	249.9	-2.61	531.5
NMS-873	94.4	1.06	S7285		520.67	71521142	1418013-75-8	3-[3-cyclopentylsulfanyl-5-[[3-methyl-4-(4-methylsulfonylphenyl)phenoxy]methyl]-1,2,4-triazol-4-yl]pyridine	CC1=C(C=CC(=C1)OCC2=NN=C(N2C3=CN=CC=C3)SC4CCCC4)C5=CC=C(C=C5)S(=O)(=O)C	NMS-873	1	1.085183416	3.512087609	89.9	36	5.06	0	8.25		-1.65	-2	75.5	191.4	-2.56	320
Azomycin	94.42	0.99	S2267		113.07	10701	527-73-1	2-nitro-1H-imidazole	C1=CN=C(N1)[N+](=O)[O-]	Azomycin	3	0.59562208	0.349272788	73.3	8	0	1	2.5	11.94	-0.66	-1	72.1	151.4	-3.87	334.4
Fosfomycin Tromethamine	94.45	1.1	S4385	approved	259.19	10199068	78964-85-9	2-amino-2-(hydroxymethyl)propane-1,3-diol;[(2R,3S)-3-methyloxiran-2-yl]phosphonic acid	CC1C(O1)P(=O)(O)O.C(C(CO)(CO)N)O	Fosfomycin Tromethamine	2.03	-0.374236125	-0.531115908	88.7	16	-1.96	5	6.1	16.75	-0.79	-1	45.6	20.8	-6.23	48.5
Atovaquone	94.46	1.02	S3079	approved	366.84	74989	95233-18-4	3-[4-(4-chlorophenyl)cyclohexyl]-4-hydroxynaphthalene-1,2-dione	C1CC(CCC1C2=CC=C(C=C2)Cl)C3=C(C4=CC=CC=C4C(=O)C3=O)O	Atovaquone	1.98	1.833352462	3.436802525	72.1	26	4.17	1	4.75		-0.49	0	100	889.5	-2.54	746.9
Sulfamethoxazole	94.47	1.05	S1915	approved	253.28	5329	723-46-6	4-amino-N-(5-methyl-1,2-oxazol-3-yl)benzenesulfonamide	CC1=CC(=NO1)NS(=O)(=O)C2=CC=C(C=C2)N	Sulfamethoxazole	2.17	0.600785117	1.052996075	103.1	17	0.49	2.5	7	15.09	-1.38	-2	70.2	78.3	-3.79	180.1
Azilsartan	94.47	1.09	S3046	approved	456.45	9825285	147403-03-0	2-ethoxy-3-[[4-[2-(5-oxo-2H-1,2,4-oxadiazol-3-yl)phenyl]phenyl]methyl]benzimidazole-4-carboxylic acid	CCOC1=NC2=CC=CC(=C2N1CC3=CC=C(C=C3)C4=CC=CC=C4C5=NC(=O)ON5)C(=O)O	Azilsartan	1.65	0.602622426	2.79062393	136.2	34	3.99	2	7.5	6.6	-2.06	-2	75.4	11.8	-3.45	25.2
Nomifensine Maleate	94.47	1.09	S4380	approved	354.4	5358907	32795-47-4	(Z)-but-2-enedioic acid;2-methyl-4-phenyl-3,4-dihydro-1H-isoquinolin-8-amine	CN1CC(C2=C(C1)C(=CC=C2)N)C3=CC=CC=C3.C(=CC(=O)O)C(=O)O	Nomifensine Maleate	3.18	1.387573583	1.09673816	30.4	26	2.65	1.5	3	15.25	0.39	1	93.2	362.4	-3.54	682.9
Aniracetam	94.48	1.07	S1281	approved	219.24	2196	72432-10-1	1-(4-methoxybenzoyl)pyrrolidin-2-one	COC1=CC=C(C=C1)C(=O)N2CCCC2=O	Aniracetam	3.54	0.984374906	0.990674905	62.9	16	1.97	0	3.75		-0.21	0	100	973.8	-2.28	1871.1
Lorcaserin HCl	94.49	1.09	S4109		232.15	11673085	846589-98-8	(5R)-7-chloro-5-methyl-2,3,4,5-tetrahydro-1H-3-benzazepine;hydrochloride	CC1CNCCC2=C1C=C(C=C2)Cl.Cl	Lorcaserin HCl	3.67	10.81598773	2.210787893	14.6	14	2.5	1	1.5	9.5	0.92	2	100	1904.8	-3.73	1375.9
Azithromycin Dihydrate	94.5	1.06	S4147	approved	785.02	441190	117772-70-0	(2R,3S,4R,5R,8R,10R,11R,13S,14R)-11-[(2S,3R,4S,6R)-4-(dimethylamino)-3-hydroxy-6-methyloxan-2-yl]oxy-2-ethyl-3,4,10-trihydroxy-13-[(2R,4R,5S,6S)-5-hydroxy-4-methoxy-4,6-dimethyloxan-2-yl]oxy-3,5,6,8,10,12,14-heptamethyl-1-oxa-6-azacyclopentadecan-15-one;dihydrate	CCC1C(C(C(N(CC(CC(C(C(C(C(C(=O)O1)C)OC2CC(C(C(O2)C)O)(C)OC)C)OC3C(C(CC(O3)C)N(C)C)O)(C)O)C)C)C)O)(C)O.O.O	Azithromycin Dihydrate	0	0.365877309	2.939897352	148.8	54	4	5	20.15	16.56	-0.52	0	54.6	23	-6.64	48.5
Almotriptan Malate	94.52	1.02	S2096	approved	469.55	123607	181183-52-8	N,N-dimethyl-2-[5-(pyrrolidin-1-ylsulfonylmethyl)-1H-indol-3-yl]ethanamine;2-hydroxybutanedioic acid	CN(C)CCC1=CNC2=C1C=C(C=C2)CS(=O)(=O)N3CCCC3.C(C(C(=O)O)O)C(=O)O	Almotriptan Malate	3.1	0.470799133	0.89640155	59.5	32	2.35	1	6.5	16.43	-0.34	1	84.6	141.1	-4.46	281.3
Troxipide	94.52	1.1	S4128	approved	294.35	5597	30751-05-4	3,4,5-trimethoxy-N-piperidin-3-ylbenzamide	COC1=CC(=CC(=C1OC)OC)C(=O)NC2CCCNC2	Troxipide	2.66	0.61426126	0.951982101	73.8	21	1.98	2	6.25	14.36	-0.26	1	84.3	181.4	-4.57	360
Rivaroxaban	94.53	1.05	S3002	approved	435.88	6433119	366789-02-8	5-chloro-N-[[2-oxo-3-[4-(3-oxomorpholin-4-yl)phenyl]-1,3-oxazolidin-5-yl]methyl]thiophene-2-carboxamide	C1COCC(=O)N1C2=CC=C(C=C2)N3CC(OC3=O)CNC(=O)C4=CC=C(S4)Cl	Rivaroxaban	2.05	0.466866102	1.585430597	117.1	29	2.14	1	10.7	12.45	-0.87	-1	86.2	816	-3.23	408.5
Trichlormethiazide	94.58	1.05	S1667	approved	380.66	5560	133-67-5	6-chloro-3-(dichloromethyl)-1,1-dioxo-3,4-dihydro-2H-1lambda6,2,4-benzothiadiazine-7-sulfonamide	C1=C2C(=CC(=C1Cl)S(=O)(=O)N)S(=O)(=O)NC(N2)C(Cl)Cl	Trichlormethiazide	1.85	0.256683553	0.651462858	126.9	20	0.16	3	9	14.04	-1.28	-2	59	207.9	-5.5	54.3
N6-methyladenosine (m6A)	94.58	1.01	S3190		281.27	102175	1867-73-8	(2R,3S,4R,5R)-2-(hydroxymethyl)-5-[6-(methylamino)purin-9-yl]oxolane-3,4-diol	CNC1=C2C(=NC=N1)N(C=N2)C3C(C(C(O3)CO)O)O	N6-methyladenosine (m6A)	2	-0.008059731	-0.020584554	127.7	20	-1.05	4	10.8	14.46	-1.73	-2	55.4	34.6	-4.69	85.4
Pazopanib HCl (GW786034 HCl)	94.62	1.02	S1035	approved	473.98	11525740	635702-64-6	5-[[4-[(2,3-dimethylindazol-6-yl)-methylamino]pyrimidin-2-yl]amino]-2-methylbenzenesulfonamide;hydrochloride	CC1=C(C=C(C=C1)NC2=NC=CC(=N2)N(C)C3=CC4=NN(C(=C4C=C3)C)C)S(=O)(=O)N.Cl	Pazopanib HCl (GW786034 HCl)	1.07	0.826578219	2.983616738	112.8	32	2.76	3	8.5	15.86	-1.93	-2	81.4	59.5	-3.6	138.3
Scopine HCl	94.62	0.95	S2548		191.66	24720972	85700-55-6	(1S,2S,4R,5R)-9-methyl-3-oxa-9-azatricyclo[3.3.1.02,4]nonan-7-ol;hydrochloride	CN1C2CC(CC1C3C2O3)O.Cl	Scopine HCl	3.67	0.090256873	0.040290668	37.2	12	-0.34	1	5.7	16.42	0.57	2	77.8	487.4	-4.34	898.3
Wnt-C59 (C59)	94.62	1.09	S7037		379.45	57519544	1243243-89-1	2-[4-(2-methylpyridin-4-yl)phenyl]-N-(4-pyridin-3-ylphenyl)acetamide	CC1=NC=CC(=C1)C2=CC=C(C=C2)CC(=O)NC3=CC=C(C=C3)C4=CN=CC=C4	Wnt-C59 (C59)	2.1	1.822759231	3.245605086	61.4	29	5.25	1	5	13.96	-0.73	-1	100	732.8	-0.83	1438.4
Tianeptine sodium	94.63	0.93	S1436	approved	458.93	23663953	30123-17-2	sodium;7-[(3-chloro-6-methyl-5,5-dioxo-11H-benzo[c][2,1]benzothiazepin-11-yl)amino]heptanoate	CN1C2=CC=CC=C2C(C3=C(S1(=O)=O)C=C(C=C3)Cl)NCCCCCCC(=O)[O-].[Na+]	Tianeptine sodium	2.78	0.338008964	1.003886622	99	30	1.37	2	8	7.86	-1.05	-2	56.1	18.7	-5.12	15.3
MM-102	94.67	1.09	S7265		669.8	54766613	1417329-24-8	N-[bis(4-fluorophenyl)methyl]-1-[[(2S)-5-(diaminomethylideneamino)-2-[[2-ethyl-2-(2-methylpropanoylamino)butanoyl]amino]pentanoyl]amino]cyclopentane-1-carboxamide	CCC(CC)(C(=O)NC(CCCN=C(N)N)C(=O)NC1(CCCC1)C(=O)NC(C2=CC=C(C=C2)F)C3=CC=C(C=C3)F)NC(=O)C(C)C	MM-102	0	0.381095727	3.323764496	181.7	48	4.16	5.75	9.75	16.54	-2.8	-2	41.6	160.7	-4.82	42.8
SB269970 HCl	94.68	1.11	S2849		388.95	11957684	261901-57-9	3-[(2R)-2-[2-(4-methylpiperidin-1-yl)ethyl]pyrrolidin-1-yl]sulfonylphenol;hydrochloride	CC1CCN(CC1)CCC2CCCN2S(=O)(=O)C3=CC=CC(=C3)O.Cl	SB269970 HCl	3.07	1.806594898	3.039595916	67.3	25	2.43	1	7.25	9.68	-0.57	1	82.2	94.2	-4.66	196.4
L-Thyroxine	94.69	1.04	S2599	approved	776.87	5819	51-48-9	(2S)-2-amino-3-[4-(4-hydroxy-3,5-diiodophenoxy)-3,5-diiodophenyl]propanoic acid	C1=C(C=C(C(=C1I)OC2=CC(=C(C(=C2)I)O)I)I)CC(C(=O)O)N	L-Thyroxine	1.29	0.707694467	1.720546788	101.3	24	2.13	4	4.25	9.29	-0.35	-1	48.3	333.9	-5.57	16.6
A-769662	94.69	0.9	S2697		360.39	54708532	844499-71-4	4-hydroxy-3-[4-(2-hydroxyphenyl)phenyl]-6-oxo-7H-thieno[2,3-b]pyridine-5-carbonitrile	C1=CC=C(C(=C1)C2=CC=C(C=C2)C3=CSC4=C3C(=C(C(=O)N4)C#N)O)O	A-769662	1.79	1.120528431	3.073609485	105.5	26	2.42	3	5.5	11.96	-1.66	-2	76.3	74.5	-3.87	93.3
Hesperidin	94.7	0.92	S2309		610.56	10621	520-26-3	(2S)-5-hydroxy-2-(3-hydroxy-4-methoxyphenyl)-7-[(2S,3R,4S,5S,6R)-3,4,5-trihydroxy-6-[[(2R,3R,4R,5R,6S)-3,4,5-trihydroxy-6-methyloxan-2-yl]oxymethyl]oxan-2-yl]oxy-2,3-dihydrochromen-4-one	CC1C(C(C(C(O1)OCC2C(C(C(C(O2)OC3=CC(=C4C(=O)CC(OC4=C3)C5=CC(=C(C=C5)OC)O)O)O)O)O)O)O)O	Hesperidin	1	0.012157695	0.124944628	239	43	-0.9	7	20.05	15.61	-3.99	-2	0	3.1	-5.4	9.1
OSI-930	94.73	1	S1220		443.44	9868037	728033-96-3	3-(quinolin-4-ylmethylamino)-N-[4-(trifluoromethoxy)phenyl]thiophene-2-carboxamide	C1=CC=C2C(=C1)C(=CC=N2)CNC3=C(SC=C3)C(=O)NC4=CC=C(C=C4)OC(F)(F)F	OSI-930	1.59	2.211475891	4.394423743	64.1	31	5.94	1	3.5	12.92	0.33	1	100	2634.8	-2.52	636.3
Vitamin D2	94.79	0.96	S4035	approved	396.65	5280793	50-14-6	(1S,3Z)-3-[(2E)-2-[(1R,3aS,7aR)-1-[(E,2R,5R)-5,6-dimethylhept-3-en-2-yl]-7a-methyl-2,3,3a,5,6,7-hexahydro-1H-inden-4-ylidene]ethylidene]-4-methylidenecyclohexan-1-ol	CC(C)C(C)C=CC(C)C1CCC2C1(CCCC2=CC=C3CC(CCC3=C)O)C	Vitamin D2	2.4	6.979678648	4.554240318	22.5	29	7.5	1	1.7	15.74	-0.42	0	100	1852.4	-1.55	3392.3
Desonide	94.8	0.98	S1701	approved	416.51	5311066	638-94-8	(1S,2S,4R,8S,9S,11S,12S,13R)-11-hydroxy-8-(2-hydroxyacetyl)-6,6,9,13-tetramethyl-5,7-dioxapentacyclo[10.8.0.02,9.04,8.013,18]icosa-14,17-dien-16-one	CC1(OC2CC3C4CCC5=CC(=O)C=CC5(C4C(CC3(C2(O1)C(=O)CO)C)O)C)C	Desonide	1.83	0.795089856	2.449671847	102.7	30	2.2	2	8.9	15.04	-1.07	-2	84.6	142.9	-3.77	317
Triclabendazole	94.8	1.02	S4114	approved	359.66	50248	68786-66-3	6-chloro-5-(2,3-dichlorophenoxy)-2-methylsulfanyl-1H-benzimidazole	CSC1=NC2=CC(=C(C=C2N1)Cl)OC3=C(C(=CC=C3)Cl)Cl	Triclabendazole	2.68	6.302198979	4.221843096	31.9	21	5.38	1	2	9.98	0.6	2	100	10000	-1.18	4414.3
Glyburide (Glibenclamide)	94.83	1.01	S1716	approved	494	3488	10238-21-8	5-chloro-N-[2-[4-(cyclohexylcarbamoylsulfamoyl)phenyl]ethyl]-2-methoxybenzamide	COC1=C(C=C(C=C1)Cl)C(=O)NCCC2=CC=C(C=C2)S(=O)(=O)NC(=O)NC3CCCCC3	Glyburide (Glibenclamide)	0.71	0.422647674	1.831290107	131.3	33	5.78	1	6.75	13.6	-1.93	-2	79.1	70.4	-3.11	55.6
Atorvastatin Calcium	94.83	1.08	S2077	approved	1155.34	60822	134523-03-8	calcium;(3R,5R)-7-[2-(4-fluorophenyl)-3-phenyl-4-(phenylcarbamoyl)-5-propan-2-ylpyrrol-1-yl]-3,5-dihydroxyheptanoate	CC(C)C1=C(C(=C(N1CCC(CC(CC(=O)[O-])O)O)C2=CC=C(C=C2)F)C3=CC=CC=C3)C(=O)NC4=CC=CC=C4.CC(C)C1=C(C(=C(N1CCC(CC(CC(=O)[O-])O)O)C2=CC=C(C=C2)F)C3=CC=CC=C3)C(=O)NC4=CC=CC=C4.[Ca+2]	Atorvastatin Calcium	0	0.176044676	1.753404971	120	83	6.56	3	6.9	15.41	-2.3	-2	66.1	26.1	-2.52	30.8
Naphazoline HCl	94.83	1.07	S2519	approved	246.74	11079	550-99-2	2-(naphthalen-1-ylmethyl)-4,5-dihydro-1H-imidazole;hydrochloride	C1CN=C(N1)CC2=CC=CC3=CC=CC=C32.Cl	Naphazoline HCl	3.05	3.426956568	1.590450543	27.3	17	3.24	1	2	10.05	0.13	1	100	2481.7	-3.13	4446.3
Altrenogest	94.84	0.96	S3167	approved	310.43	10041070	850-52-2	(8S,13S,14S,17R)-17-hydroxy-13-methyl-17-prop-2-enyl-1,2,6,7,8,14,15,16-octahydrocyclopenta[a]phenanthren-3-one	CC12C=CC3=C4CCC(=O)C=C4CCC3C1CCC2(CC=C)O	Altrenogest	2.5	2.899180977	3.220700147	48.3	23	4.3	1	2.75	15.72	-0.37	0	100	823.4	-2.35	1602.2
Hydroxyurea	94.85	1.01	S1896	approved	76.05	3657	127-07-1	hydroxyurea	C(=O)(N)NO	Hydroxyurea	2.64	-2.604427513	-1.22017429	93.7	5	-2.46	4	3.7	8.71	-1.06	-2	40.9	34.8	-5.43	38.7
PF-04929113 (SNX-5422)	94.85	1.08	S2656		521.53	44195571	908115-27-5	[4-[2-carbamoyl-5-[6,6-dimethyl-4-oxo-3-(trifluoromethyl)-5,7-dihydroindazol-1-yl]anilino]cyclohexyl] 2-aminoacetate	CC1(CC2=C(C(=O)C1)C(=NN2C3=CC(=C(C=C3)C(=O)N)NC4CCC(CC4)OC(=O)CN)C(F)(F)F)C	PF-04929113 (SNX-5422)	0.45	0.48177376	2.934098552	164.6	37	3.11	4	8.5	14.03	-2.04	-2	49.7	14.6	-7.45	9.5
GNE-9605	94.85	1.1	S7368		449.83	76328936	1536200-31-3	2-N-[5-chloro-1-[(3S,4S)-3-fluoro-1-(oxetan-3-yl)piperidin-4-yl]pyrazol-4-yl]-4-N-methyl-5-(trifluoromethyl)pyrimidine-2,4-diamine	CNC1=NC(=NC=C1C(F)(F)F)NC2=C(N(N=C2)C3CCN(CC3F)C4COC4)Cl	GNE-9605	1.38	0.934029278	2.067940821	73.8	30	3.27	2	8	13.18	0.61	2	95.7	3356	-4.12	592
Mepenzolate Bromide	94.86	1.08	S4375	approved	420.34	6461	76-90-4	(1,1-dimethylpiperidin-1-ium-3-yl) 2-hydroxy-2,2-diphenylacetate;bromide	C[N+]1(CCCC(C1)OC(=O)C(C2=CC=CC=C2)(C3=CC=CC=C3)O)C.[Br-]	Mepenzolate Bromide	0		1.90121016		26				11.71
Tasisulam	94.87	1.03	S7326		415.11	10160238	519055-62-0	N-(5-bromothiophen-2-yl)sulfonyl-2,4-dichlorobenzamide	C1=CC(=C(C=C1Cl)Cl)C(=O)NS(=O)(=O)C2=CC=C(S2)Br	Tasisulam	2.23	1.397235834	1.930979923	69.1	20	3.58	0	4		-0.32	0	100	5173.4	-2.56	709.2
Hydrocortisone	94.89	1	S1696	approved	362.46	5754	50-23-7	(8S,9S,10R,11S,13S,14S,17R)-11,17-dihydroxy-17-(2-hydroxyacetyl)-10,13-dimethyl-2,6,7,8,9,11,12,14,15,16-decahydro-1H-cyclopenta[a]phenanthren-3-one	CC12CCC(=O)C=C1CCC3C2C(CC4(C3CCC4(C(=O)CO)O)C)O	Hydrocortisone	1.98	0.66517065	1.848775305	106.9	26	1.61	3	8.15	16.03	-1.32	-2	76.3	73.6	-4.37	171.5
Vortioxetine (Lu AA21004) HBr	94.89	1.1	S8021		379.36	56843850	960203-27-4	1-[2-(2,4-dimethylphenyl)sulfanylphenyl]piperazine;hydrobromide	CC1=CC(=C(C=C1)SC2=CC=CC=C2N3CCNCC3)C.Br	Vortioxetine (Lu AA21004) HBr	3.25	8.539590885	3.53197479	18.8	22	4.19	1	2.5	8.84	0.61	2	100	890.9	-3.2	1280.9
Mirtazapine	94.9	1	S2016	approved	265.35	4205	85650-52-8	5-methyl-2,5,19-triazatetracyclo[13.4.0.02,7.08,13]nonadeca-1(15),8,10,12,16,18-hexaene	CN1CCN2C(C1)C3=CC=CC=C3CC4=C2N=CC=C4	Mirtazapine	4.42	7.727682065	2.843787	18.4	20	3.15	0	3.5	7.45	0.81	2	100	953	-2.94	1670.5
Guanosine	94.9	1.04	S2439		283.24	6802	118-00-3	2-amino-9-[(2R,3R,4S,5R)-3,4-dihydroxy-5-(hydroxymethyl)oxolan-2-yl]-3H-purin-6-one	C1=NC2=C(N1C3C(C(C(O3)CO)O)O)NC(=NC2=O)N	Guanosine	2	-0.334537758	-1.157500644	173	20	-2.7	6	12.3	14.81	-2.74	-2	12.9	2.2	-7.02	6.6
Mocetinostat (MGCD0103)	94.91	1.09	S1122		396.44	9865515	726169-73-9	N-(2-aminophenyl)-4-[[(4-pyridin-3-ylpyrimidin-2-yl)amino]methyl]benzamide	C1=CC=C(C(=C1)N)NC(=O)C2=CC=C(C=C2)CNC3=NC=CC(=N3)C4=CN=CC=C4	Mocetinostat (MGCD0103)	1.09	0.843253923	2.694196283	106.5	30	3.31	3.5	7.5	15.93	-1.69	-2	90	122.3	-1.95	274.6
Moexipril HCl	94.91	1.1	S2079	approved	535.03	54889	82586-52-5	(3S)-2-[(2S)-2-[[(2S)-1-ethoxy-1-oxo-4-phenylbutan-2-yl]amino]propanoyl]-6,7-dimethoxy-3,4-dihydro-1H-isoquinoline-3-carboxylic acid;hydrochloride	CCOC(=O)C(CCC1=CC=CC=C1)NC(C)C(=O)N2CC3=CC(=C(C=C3CC2C(=O)O)OC)OC.Cl	Moexipril HCl	2.34	0.48923502	2.273572986	125.6	37	0.77	2	10	6.5	-0.83	-1	56.6	19	-4.43	25.2
Calcifediol	94.93	1.02	S1469	approved	400.64	5283731	19356-17-3	(1S,3Z)-3-[(2E)-2-[(1R,3aS,7aR)-1-[(2R)-6-hydroxy-6-methylheptan-2-yl]-7a-methyl-2,3,3a,5,6,7-hexahydro-1H-inden-4-ylidene]ethylidene]-4-methylidenecyclohexan-1-ol	CC(CCCC(C)(C)O)C1CCC2C1(CCCC2=CC=C3CC(CCC3=C)O)C	Calcifediol	1.97	3.335772852	4.198403712	43.4	29	6.54	2	2.45	16.09	-0.96	-1	100	709.2	-2.1	1395.5
Givinostat (ITF2357)	94.93	1.01	S2170		475.97	9804991	732302-99-7	[6-(diethylaminomethyl)naphthalen-2-yl]methyl N-[4-(hydroxycarbamoyl)phenyl]carbamate;hydrate;hydrochloride	CCN(CC)CC1=CC2=C(C=C1)C=C(C=C2)COC(=O)NC3=CC=C(C=C3)C(=O)NO.O.Cl	Givinostat (ITF2357)	1.24	0.661519218	2.521380501	115.5	33	2.63	3	8.7	12.47	-1.89	-2	69.6	13.8	-5.18	33.1
Diphemanil Methylsulfate	94.95	1.02	S4034	approved	389.51	6126	62-97-5	4-benzhydrylidene-1,1-dimethylpiperidin-1-ium;methyl sulfate	C[N+]1(CCC(=C(C2=CC=CC=C2)C3=CC=CC=C3)CC1)C.COS(=O)(=O)[O-]	Diphemanil Methylsulfate	0		1.341621199		27
Aripiprazole	94.97	0.98	S1975	approved	448.39	60795	129722-12-9	7-[4-[4-(2,3-dichlorophenyl)piperazin-1-yl]butoxy]-3,4-dihydro-1H-quinolin-2-one	C1CC(=O)NC2=C1C=CC(=C2)OCCCCN3CCN(CC3)C4=C(C(=CC=C4)Cl)Cl	Aripiprazole	1.69	2.12479561	3.65889804	57.4	30	4.93	1	6.25	14.49	-0.04	1	100	863.7	-3.67	419.2
Candesartan	94.98	1.02	S1578	approved	440.45	2541	139481-59-7	2-ethoxy-3-[[4-[2-(2H-tetrazol-5-yl)phenyl]phenyl]methyl]benzimidazole-4-carboxylic acid	CCOC1=NC2=CC=CC(=C2N1CC3=CC=C(C=C3)C4=CC=CC=C4C5=NNN=N5)C(=O)O	Candesartan	1.76	0.648178506	2.577481828	120.5	33	4.47	2	6.5	7.21	-1.3	-2	88.9	51.7	-2.25	99
Ropinirole HCl	94.99	1.06	S3189	approved	296.84	68727	91374-20-8	4-[2-(dipropylamino)ethyl]-1,3-dihydroindol-2-one;hydrochloride	CCCN(CCC)CCC1=C2CC(=O)NC2=CC=C1.Cl	Ropinirole HCl	3.06	2.577488168	2.572333192	49.9	20	2.82	1	4.5	14.42	-0.34	1	88.1	155.1	-4.2	311.4
Sulfamethizole	95.01	1.07	S1957	approved	270.33	5328	144-82-1	4-amino-N-(5-methyl-1,3,4-thiadiazol-2-yl)benzenesulfonamide	CC1=NN=C(S1)NS(=O)(=O)C2=CC=C(C=C2)N	Sulfamethizole	2.17	0.53795372	0.969392604	106	17	0.83	2.5	7.5	15.14	-1.31	-2	71.4	127	-4.02	162.6
Leupeptin Hemisulfate	95.02	1.07	S7380		475.59	2733491	103476-89-7	(2S)-2-acetamido-N-[(2S)-1-[[(2S)-5-(diaminomethylideneamino)-1-oxopentan-2-yl]amino]-4-methyl-1-oxopentan-2-yl]-4-methylpentanamide;sulfuric acid	CC(C)CC(C(=O)NC(CC(C)C)C(=O)NC(CCCN=C(N)N)C=O)NC(=O)C.CC(C)CC(C(=O)NC(CC(C)C)C(=O)NC(CCCN=C(N)N)C=O)NC(=O)C.OS(=O)(=O)O	Leupeptin Hemisulfate	1.52	0.017110433	0.221657106	199.3	65	0.4	4.75	9.25	16.69	-3.3	-2	35.8	10.8	-7.06	12.2
Tamoxifen Citrate	95.03	1	S1972	approved	563.64	2733525	54965-24-1	2-[4-[(Z)-1,2-diphenylbut-1-enyl]phenoxy]-N,N-dimethylethanamine;2-hydroxypropane-1,2,3-tricarboxylic acid	CCC(=C(C1=CC=CC=C1)C2=CC=C(C=C2)OCCN(C)C)C3=CC=CC=C3.C(C(=O)O)C(CC(=O)O)(C(=O)O)O	Tamoxifen Citrate	3.73	5.554995732	3.00636369	13.2	41	6.49	0	2.75	8.37	0.37	1	100	1293.6	-1.36	2216.3
Piromidic Acid	95.03	1.03	S4348	approved	288.32	4855	19562-30-2	8-ethyl-5-oxo-2-pyrrolidin-1-ylpyrido[2,3-d]pyrimidine-6-carboxylic acid	CCN1C=C(C(=O)C2=CN=C(N=C21)N3CCCC3)C(=O)O	Piromidic Acid	3	0.586621488	1.250383702	101.5	21	1.9	0	6		-1.04	-2	71.2	35.9	-4.08	70.8
SB-3CT	95.03	1	S7430		306.4	9883002	292605-14-2	2-[(4-phenoxyphenyl)sulfonylmethyl]thiirane	C1C(S1)CS(=O)(=O)C2=CC=C(C=C2)OC3=CC=CC=C3	SB-3CT	3.43	3.607892149	3.174945091	44	20	2.98	0	5		-0.23	0	100	2373.5	-1.37	1957.7
Indomethacin	95.11	1	S1723	approved	357.79	3715	53-86-1	2-[1-(4-chlorobenzoyl)-5-methoxy-2-methylindol-3-yl]acetic acid	CC1=C(C2=C(N1C(=O)C3=CC=C(C=C3)Cl)C=CC(=C2)OC)CC(=O)O	Indomethacin	1.73	1.2282357	2.668342058	86.9	25	4.27	1	5.75		-0.7	-1	91	201.5	-2.72	151.4
Ramipril	95.11	1.03	S1793	approved	416.51	5362129	87333-19-5	(2S,3aS,6aS)-1-[(2S)-2-[[(2S)-1-ethoxy-1-oxo-4-phenylbutan-2-yl]amino]propanoyl]-3,3a,4,5,6,6a-hexahydro-2H-cyclopenta[b]pyrrole-2-carboxylic acid	CCOC(=O)C(CCC1=CC=CC=C1)NC(C)C(=O)N2C3CCCC3CC2C(=O)O	Ramipril	2.93	0.587242851	1.953756965	110.9	30	0.94	2	8.5	6.64	-0.86	-1	57.5	20.9	-4.41	25.3
Diclofenac Diethylamine	95.11	1.1	S3063	approved	369.29	115087	78213-16-8	2-[2-(2,6-dichloroanilino)phenyl]acetic acid;N-ethylethanamine	CCNCC.C1=CC=C(C(=C1)CC(=O)O)NC2=C(C=CC=C2Cl)Cl	Diclofenac Diethylamine	1.97	1.893616925	2.631370079	57.9	24	4.5	2	2.5		-0.2	-1	100	771.5	-1.83	356.3
Axitinib	95.12	0.96	S1005	approved	386.47	6450551	319460-85-0	N-methyl-2-[[3-[(E)-2-pyridin-2-ylethenyl]-1H-indazol-6-yl]sulfanyl]benzamide	CNC(=O)C1=CC=CC=C1SC2=CC3=C(C=C2)C(=NN3)C=CC4=CC=CC=N4	Axitinib	1.43	1.703218623	3.600604168	75.5	28	4.69	2	4.5	13.65	-0.86	-1	100	642.5	-1.45	886.9
BIO	95.12	0.96	S7198		356.17	5287844	667463-62-9	(3Z)-6-bromo-3-[3-(hydroxyamino)indol-2-ylidene]-1H-indol-2-one	C1=CC2=C(C(=C3C4=C(C=C(C=C4)Br)NC3=O)N=C2C=C1)NO	BIO	2.08	1.230449676	2.322596809	85.8	22	1.55	3	6.7	11.15	-0.74	-1	82.1	452.9	-3.04	373.4
AR-A014418	95.12	0.84	S7435		308.31	448014	487021-52-3	1-[(4-methoxyphenyl)methyl]-3-(5-nitro-1,3-thiazol-2-yl)urea	COC1=CC=C(C=C1)CNC(=O)NC2=NC=C(S2)[N+](=O)[O-]	AR-A014418	2.33	1.133528108	2.744611607	115.3	21	1.32	2	5.25	10.3	-1.49	-2	71.9	136.3	-3.77	120.7
WIKI4	95.12	0.98	S7490		521.59	2984337	838818-26-1	2-[3-[[4-(4-methoxyphenyl)-5-pyridin-4-yl-1,2,4-triazol-3-yl]sulfanyl]propyl]benzo[de]isoquinoline-1,3-dione	COC1=CC=C(C=C1)N2C(=NN=C2SCCCN3C(=O)C4=CC=CC5=C4C(=CC=C5)C3=O)C6=CC=NC=C6	WIKI4	1	0.852305345	3.355355683	103.6	38	5.51	0	7.25		-0.94	-1	85.3	594.6	-1.34	805.9
Rivastigmine Tartrate	95.14	1.04	S2087	approved	400.42	6918078	129101-54-8	(2R,3R)-2,3-dihydroxybutanedioic acid;[3-[(1S)-1-(dimethylamino)ethyl]phenyl] N-ethyl-N-methylcarbamate	CCN(C)C(=O)OC1=CC=CC(=C1)C(C)N(C)C.C(C(C(=O)O)O)(C(=O)O)O	Rivastigmine Tartrate	4.76	0.325177014	0.376945195	41.4	28	2.42	0	5	8	0.38	1	95.7	621	-3.45	1123.9
Meclofenamate Sodium	95.14	1.13	S4295	approved	318.13	4038	6385-02-0	sodium;2-(2,6-dichloro-3-methylanilino)benzoate	CC1=C(C(=C(C=C1)Cl)NC2=CC=CC=C2C(=O)[O-])Cl.[Na+]	Meclofenamate Sodium	2.34	1.523677418	1.715660773	56.3	20	4.94	1	1.5		-0.22	-1	100	635.7	-2.24	299.5
Dutasteride	95.15	1.06	S1202	approved	528.53	6918296	164656-23-9	(1S,3aS,3bS,5aR,9aR,9bS,11aS)-N-[2,5-bis(trifluoromethyl)phenyl]-9a,11a-dimethyl-7-oxo-1,2,3,3a,3b,4,5,5a,6,9b,10,11-dodecahydroindeno[5,4-f]quinoline-1-carboxamide	CC12CCC3C(C1CCC2C(=O)NC4=C(C=CC(=C4)C(F)(F)F)C(F)(F)F)CCC5C3(C=CC(=O)N5)C	Dutasteride	0.73	1.766063425	4.574104272	70	37	6.23	2	5	14.92	-0.1	0	91.6	7010.6	-2.72	1045.1
PI-1840	95.15	1.08	S7462		394.47	56945245	1401223-22-0	N-propan-2-yl-2-(4-propylphenoxy)-N-[(3-pyridin-3-yl-1,2,4-oxadiazol-5-yl)methyl]acetamide	CCCC1=CC=C(C=C1)OCC(=O)N(CC2=NC(=NO2)C3=CN=CC=C3)C(C)C	PI-1840	2.4	1.392356348	3.359477397	83.2	29	2.98	0	8.25		-1.06	-2	94.9	502.9	-1.63	663.8
Kinetin	95.18	1.05	S2316		215.21	3830	525-79-1	N-(furan-2-ylmethyl)-7H-purin-6-amine	C1=COC(=C1)CNC2=NC=NC3=C2NC=N3	Kinetin	2.67	1.435213259	1.68321811	73.3	16	1.25	2	4.5	13.13	-0.52	0	87.5	465	-2.27	944.3
Pancuronium dibromide	95.19	1.06	S2497	approved	732.67	27350	15500-66-0	[(2S,3S,5S,8R,9S,10S,13S,14S,16S,17R)-17-acetyloxy-10,13-dimethyl-2,16-bis(1-methylpiperidin-1-ium-1-yl)-2,3,4,5,6,7,8,9,11,12,14,15,16,17-tetradecahydro-1H-cyclopenta[a]phenanthren-3-yl] acetate;dibromide	CC(=O)OC1CC2CCC3C(C2(CC1[N+]4(CCCCC4)C)C)CCC5(C3CC(C5OC(=O)C)[N+]6(CCCCC6)C)C.[Br-].[Br-]	Pancuronium dibromide	1.45	0.806402188	2.347517409	67.7	43	8.71	0	4		-0.24	0	100	1220.6	-2.56	2306.1
Phenylephrine HCl	95.19	1	S2569	approved	203.67	5284443	61-76-7	3-[(1R)-1-hydroxy-2-(methylamino)ethyl]phenol;hydrochloride	CNCC(C1=CC(=CC=C1)O)O.Cl	Phenylephrine HCl	2.64	0.579054006	0.438112261	58.2	13	0.13	3	3.95	13.57	-0.33	0	68.5	91.1	-4.74	190.4
Camylofin Chlorhydrate	95.19	1.12	S4391	approved	393.39	5902	54-30-8	3-methylbutyl 2-[2-(diethylamino)ethylamino]-2-phenylacetate	CCN(CC)CCNC(C1=CC=CC=C1)C(=O)OCCC(C)C	Camylofin Chlorhydrate	3.36	2.839888507	3.180959117	48.7	23	3.64	1	5.5	8.62	0.19	1	90.3	119.7	-4.79	223.2
MC1568	95.2	0.94	S1484		314.31	11381449	852475-26-4	(E)-3-[4-[(E)-3-(3-fluorophenyl)-3-oxoprop-1-enyl]-1-methylpyrrol-2-yl]-N-hydroxyprop-2-enamide	CN1C=C(C=C1C=CC(=O)NO)C=CC(=O)C2=CC(=CC=C2)F	MC1568	2.19	1.093544012	2.406999725	95.7	23	2.28	2	6.2	16.91	-1.71	-2	80.6	139.5	-3.18	179.6
Flumethasone	95.23	1.06	S4088	approved	410.45	16490	2135-17-3	(6S,8S,9R,10S,11S,13S,14S,16R,17R)-6,9-difluoro-11,17-dihydroxy-17-(2-hydroxyacetyl)-10,13,16-trimethyl-6,7,8,11,12,14,15,16-octahydrocyclopenta[a]phenanthren-3-one	CC1CC2C3CC(C4=CC(=O)C=CC4(C3(C(CC2(C1(C(=O)CO)O)C)O)F)C)F	Flumethasone	1.64	0.681929314	2.123937042	107.4	29	1.98	3	8.15	12.53	-0.87	-1	83.2	261.7	-3.77	311.9
Ibutilide Fumarate	95.24	1.01	S2118	approved	885.23	5281065	122647-32-9	(E)-but-2-enedioic acid;N-[4-[4-[ethyl(heptyl)amino]-1-hydroxybutyl]phenyl]methanesulfonamide	CCCCCCCN(CC)CCCC(C1=CC=C(C=C1)NS(=O)(=O)C)O.CCCCCCCN(CC)CCCC(C1=CC=C(C=C1)NS(=O)(=O)C)O.C(=CC(=O)O)C(=O)O	Ibutilide Fumarate	1.81	0.660139996	2.986473341	75.4	60	3.28	2	8.2	14.84	-1.45	-2	85.2	71.6	-4.06	151.3
Adrenalone HCl	95.25	1.08	S3185	approved	217.65	66136	62-13-5	1-(3,4-dihydroxyphenyl)-2-(methylamino)ethanone;hydrochloride	CNCC(=O)C1=CC(=C(C=C1)O)O.Cl	Adrenalone HCl	2.07	0.454100015	0.549915118	86.5	14	-0.53	3	5	11.43	-0.8	-1	55.3	25	-5.87	57.6
AG-490 (Tyrphostin B42)	95.26	0.87	S1143		294.3	5328779	133550-30-8	(E)-N-benzyl-2-cyano-3-(3,4-dihydroxyphenyl)prop-2-enamide	C1=CC=C(C=C1)CNC(=O)C(=CC2=CC(=C(C=C2)O)O)C#N	AG-490 (Tyrphostin B42)	2	1.07907788	2.502165787	105.4	22	1.83	3	5.5	11.21	-1.89	-2	75.6	55.2	-3.25	131.5
Nimesulide	95.27	0.89	S2040	approved	308.31	4495	51803-78-2	N-(4-nitro-2-phenoxyphenyl)methanesulfonamide	CS(=O)(=O)NC1=C(C=C(C=C1)[N+](=O)[O-])OC2=CC=CC=C2	Nimesulide	3.58	1.174537828	2.54545838	103.2	21	2.17	1	6	6.63	-1.48	-2	80.4	82.6	-3.4	189.4
Rutin	95.27	0.97	S2350		610.52	5280805	153-18-4	2-(3,4-dihydroxyphenyl)-5,7-dihydroxy-3-[(2S,3R,4S,5S,6R)-3,4,5-trihydroxy-6-[[(2R,3R,4R,5R,6S)-3,4,5-trihydroxy-6-methyloxan-2-yl]oxymethyl]oxan-2-yl]oxychromen-4-one	CC1C(C(C(C(O1)OCC2C(C(C(C(O2)OC3=C(OC4=CC(=CC(=C4C3=O)O)O)C5=CC(=C(C=C5)O)O)O)O)O)O)O)O	Rutin	1	0.044294709	0.521689791	273.9	43	-2.53	9	20.55	15.61	-5.52	-2	0	0.1	-7.78	0.5
Rimantadine	95.28	1	S1964	approved	179.3	5071	13392-28-4	1-(1-adamantyl)ethanamine	CC(C12CC3CC(C1)CC(C3)C2)N	Rimantadine	3.33	7.685298786	2.317886114	23.2	13	1.95	2	1	10.43	0.52	2	91.9	534.4	-4.17	978.2
Famotidine	95.28	1.11	S2078	approved	337.45	5702160	76824-35-6	3-[[2-(diaminomethylideneamino)-1,3-thiazol-4-yl]methylsulfanyl]-N'-sulfamoylpropanimidamide	C1=C(N=C(S1)N=C(N)N)CSCCC(=NS(=O)(=O)N)N	Famotidine	2	0.005647534	0.020963647	185.6	20	-0.93	7	9	10.96	-2.93	-2	25	7.9	-8.41	8.3
Pirfenidone	95.28	1.04	S2907		185.22	40632	53179-13-8	5-methyl-1-phenylpyridin-2-one	CC1=CN(C(=O)C=C1)C2=CC=CC=C2	Pirfenidone	3.95	3.694728365	1.536268054	29.7	14	2.1	0	3		0.17	1	100	1983.1	-1.36	3613.1
Puerarin	95.29	1.03	S2346		416.38	15068212	3681-99-0	7-hydroxy-3-(4-hydroxyphenyl)-8-[(2S,3R,4S,5S,6R)-3,4,5-trihydroxy-6-(hydroxymethyl)oxan-2-yl]oxychromen-4-one	C1=CC(=CC=C1C2=COC3=C(C2=O)C=CC(=C3OC4C(C(C(C(O4)CO)O)O)O)O)O	Puerarin	1.48	0.11290012	0.615983055	176	31	-0.46	6	13.25	16.19	-2.56	-2	38.8	12.9	-4.39	34.3
Fostamatinib (R788)	95.3	1.01	S2625		580.46	11671467	901119-35-5	[6-[[5-fluoro-2-(3,4,5-trimethoxyanilino)pyrimidin-4-yl]amino]-2,2-dimethyl-3-oxopyrido[3,2-b][1,4]oxazin-4-yl]methyl dihydrogen phosphate	CC1(C(=O)N(C2=C(O1)C=CC(=N2)NC3=NC(=NC=C3F)NC4=CC(=C(C(=C4)OC)OC)OC)COP(=O)(O)O)C	Fostamatinib (R788)	0.55	0.286986821	2.031866696	177	40	2.91	4	15	16.03	-1.66	-2	42.7	24.2	-2.45	23.8
Paeonol	95.31	1.02	S2339		166.17	11092	552-41-0	1-(2-hydroxy-4-methoxyphenyl)ethanone	CC(=O)C1=C(C=C(C=C1)OC)O	Paeonol	4.67	3.171199044	2.146267513	56.4	12	1.75	0	2.5	7.36	-0.33	0	93.5	708.7	-2.5	1394.5
(+)-Matrine	95.32	1.07	S2322		248.36	91466	519-02-8	(1R,2R,9S,17S)-7,13-diazatetracyclo[7.7.1.02,7.013,17]heptadecan-6-one	C1CC2C3CCCN4C3C(CCC4)CN2C(=O)C1	(+)-Matrine	4.16	0.999501607	0.604498572	33.6	18	0.95	0	5	9.67	0.63	2	81.5	530.6	-4.37	543.9
SB505124	95.34	1.01	S2186		335.4	9858940	694433-59-5	2-[4-(1,3-benzodioxol-5-yl)-2-tert-butyl-1H-imidazol-5-yl]-6-methylpyridine	CC1=NC(=CC=C1)C2=C(N=C(N2)C(C)(C)C)C3=CC4=C(C=C3)OCO4	SB505124	2.49	2.705530642	3.314275036	49	25	4.6	1	4	12.63	0.39	1	100	4386	-0.81	7530.1
Suvorexant (MK-4305)	95.34	1.08	S7279		450.92	24965990	1030377-33-3	[(7R)-4-(5-chloro-1,3-benzoxazol-2-yl)-7-methyl-1,4-diazepan-1-yl]-[5-methyl-2-(triazol-2-yl)phenyl]methanone	CC1CCN(CCN1C(=O)C2=C(C=CC(=C2)C)N3N=CC=N3)C4=NC5=C(O4)C=CC(=C5)Cl	Suvorexant (MK-4305)	1.65	1.424852257	3.433323999	75.3	32	4.57	0	7.5		-0.04	0	100	2721.9	-1.68	2107.9
BV-6	95.34	1.02	S7597		1205.57	23657864	1001600-56-1(free base)	(2S)-1-[(2S)-2-cyclohexyl-2-[[(2S)-2-(methylamino)propanoyl]amino]acetyl]-N-[(2S)-1-[6-[[(2S)-2-[[(2S)-1-[(2S)-2-cyclohexyl-2-[[(2S)-2-(methylamino)propanoyl]amino]acetyl]pyrrolidine-2-carbonyl]amino]-3,3-diphenylpropanoyl]amino]hexylamino]-1-oxo-3,3-diphenylpropan-2-yl]pyrrolidine-2-carboxamide	CC(C(=O)NC(C1CCCCC1)C(=O)N2CCCC2C(=O)NC(C(C3=CC=CC=C3)C4=CC=CC=C4)C(=O)NCCCCCCNC(=O)C(C(C5=CC=CC=C5)C6=CC=CC=C6)NC(=O)C7CCCN7C(=O)C(C8CCCCC8)NC(=O)C(C)NC)NC	BV-6	0	0.197166155	4.332450221	249.7	88	5.94	5	21		-2.84	-2	19.2	8.5	-3.87	3.3
Phosphatidylcholine	95.35	1.08	S4411	approved	758.06	5287971	8002-43-5	[(2R)-3-hexadecanoyloxy-2-[(9Z,12Z)-octadeca-9,12-dienoyl]oxypropyl] 2-(trimethylazaniumyl)ethyl phosphate	CCCCCCCCCCCCCCCC(=O)OCC(COP(=O)([O-])OCC[N+](C)(C)C)OC(=O)CCCCCCCC=CCC=CCCCCC	Phosphatidylcholine	0		3.41960936		52
Chlormezanone	95.37	1.05	S2021	approved	273.74	2717	80-77-3	2-(4-chlorophenyl)-3-methyl-1,1-dioxo-1,3-thiazinan-4-one	CN1C(S(=O)(=O)CCC1=O)C2=CC=C(C=C2)Cl	Chlormezanone	3.46	0.972160538	1.107290853	67	17	0.07	0	7		-0.2	0	74.9	1011	-3.18	448.7
Divalproex Sodium	95.38	1.05	S1703	approved	310.41	23663956	76584-70-8	sodium;2-propylpentanoate;2-propylpentanoic acid	CCCC(CCC)C(=O)O.CCCC(CCC)C(=O)[O-].[Na+]	Divalproex Sodium	3.18	1.309333069	1.259316546	45.8	21	2.74	1	2		-0.42	-1	90	246.8	-2.55	420.6
Cinepazide maleate	95.39	1.08	S3045	approved	533.57	5282458	26328-04-1	(Z)-but-2-enedioic acid;(E)-1-[4-(2-oxo-2-pyrrolidin-1-ylethyl)piperazin-1-yl]-3-(3,4,5-trimethoxyphenyl)prop-2-en-1-one	COC1=CC(=CC(=C1OC)OC)C=CC(=O)N2CCN(CC2)CC(=O)N3CCCC3.C(=CC(=O)O)C(=O)O	Cinepazide maleate	3.72	0.281785119	0.896245749	83.7	38	1.68	0	10.25	7.11	-0.38	1	79.5	220	-4.06	241.5
Dapagliflozin	95.4	1.07	S1548		408.87	9887712	461432-26-8	(2S,3R,4R,5S,6R)-2-[4-chloro-3-[(4-ethoxyphenyl)methyl]phenyl]-6-(hydroxymethyl)oxane-3,4,5-triol	CCOC1=CC=C(C=C1)CC2=C(C=CC(=C2)C3C(C(C(C(O3)CO)O)O)O)Cl	Dapagliflozin	1.53	0.982446639	2.767355693	100.6	28	2.23	4	9.25	16.37	-1.12	-2	87.4	445.7	-2.66	443.5
Chlorothiazide	95.4	1.06	S1641	approved	295.72	2720	58-94-6	6-chloro-1,1-dioxo-4H-1lambda6,2,4-benzothiadiazine-7-sulfonamide	C1=C2C(=CC(=C1Cl)S(=O)(=O)N)S(=O)(=O)N=CN2	Chlorothiazide	2.47	0.087178268	0.192367566	129.8	17	-0.65	2	9.5	9.73	-1.7	-2	49.4	21.7	-5.82	29.3
Trospium chloride	95.4	0.97	S2549	approved	427.96	5284631	10405-02-4	[(1S,5R)-spiro[8-azoniabicyclo[3.2.1]octane-8,1'-azolidin-1-ium]-3-yl] 2-hydroxy-2,2-diphenylacetate;chloride	C1CC[N+]2(C1)C3CCC2CC(C3)OC(=O)C(C4=CC=CC=C4)(C5=CC=CC=C5)O.[Cl-]	Trospium chloride	0		1.736183111		30				11.78
Torcetrapib	95.4	1.11	S2792		600.47	159325	262352-17-0	ethyl (2R,4S)-4-[[3,5-bis(trifluoromethyl)phenyl]methyl-methoxycarbonylamino]-2-ethyl-6-(trifluoromethyl)-3,4-dihydro-2H-quinoline-1-carboxylate	CCC1CC(C2=C(N1C(=O)OCC)C=CC(=C2)C(F)(F)F)N(CC3=CC(=CC(=C3)C(F)(F)F)C(F)(F)F)C(=O)OC	Torcetrapib	1.52	1.680980051	4.42467569	64.2	41	7.98	0	5		0.31	1	100	10000	-1.94	2203.4
PRX-08066 Maleic acid	95.41	1.1	S8010		517.96	51348293	866206-55-5	(Z)-but-2-enedioic acid;5-[[4-[(6-chlorothieno[2,3-d]pyrimidin-4-yl)amino]piperidin-1-yl]methyl]-2-fluorobenzonitrile	C1CN(CCC1NC2=C3C=C(SC3=NC=N2)Cl)CC4=CC(=C(C=C4)F)C#N.C(=CC(=O)O)C(=O)O	PRX-08066 Maleic acid	2.05	0.896040176	2.013402275	64.2	35	3.67	1	6	13.77	-0.08	1	90.9	921.4	-4.26	236.1
Levetiracetam	95.42	1	S1356	approved	170.21	5284583	102767-28-2	(2S)-2-(2-oxopyrrolidin-1-yl)butanamide	CCC(C(=O)N)N1CCCC1=O	Levetiracetam	2.53	-0.532293306	-0.511640326	80.1	12	-1.17	2	5.5	14.16	-0.67	0	59.1	256	-3.68	149.6
Xylazine HCl	95.43	0.98	S2516	approved	256.79	68554	23076-35-9	N-(2,6-dimethylphenyl)-5,6-dihydro-4H-1,3-thiazin-2-amine;hydrochloride	CC1=C(C(=CC=C1)C)NC2=NCCCS2.Cl	Xylazine HCl	2.81	8.632630314	2.610507407	18.9	16	3.72	1	1.5	13.08	0.46	2	100	7702.2	-1.08	7870.3
Tiratricol	95.44	1.1	S4185	approved	621.93	5803	51-24-1	2-[4-(4-hydroxy-3-iodophenoxy)-3,5-diiodophenyl]acetic acid	C1=CC(=C(C=C1OC2=C(C=C(C=C2I)CC(=O)O)I)I)O	Tiratricol	1.53	1.445491261	2.428425319	80	21	4.39	2	3.25	7.68	-0.64	-1	75.2	803.6	-3.22	95.8
Clomipramine HCl	95.45	1.06	S2541	approved	351.31	68539	17321-77-6	3-(2-chloro-5,6-dihydrobenzo[b][1]benzazepin-11-yl)-N,N-dimethylpropan-1-amine;hydrochloride	CN(C)CCCN1C2=CC=CC=C2CCC3=C1C=C(C=C3)Cl.Cl	Clomipramine HCl	3.2	21.66660173	3.88698835	7.8	23	4.61	0	2.5	9.59	0.84	2	100	3088.3	-2.48	2184.7
Biotin (Vitamin B7)	95.45	1.04	S3130	approved	244.31	171548	58-85-5	5-[(3aS,4S,6aR)-2-oxo-1,3,3a,4,6,6a-hexahydrothieno[3,4-d]imidazol-4-yl]pentanoic acid	C1C2C(C(S1)CCCCC(=O)O)NC(=O)N2	Biotin (Vitamin B7)	2	0.65636285	1.141546268	108.7	16	1.3	3	4.5	14.7	-1.61	-2	58.8	16.1	-5.02	22.5
Mepivacaine HCl	95.45	1.09	S3155	approved	282.81	66070	1722-62-9	N-(2,6-dimethylphenyl)-1-methylpiperidine-2-carboxamide;hydrochloride	CC1=C(C(=CC=C1)C)NC(=O)C2CCCCN2C.Cl	Mepivacaine HCl	3.37	2.932444417	1.849785938	33.2	19	2.59	1	4.5	14.16	0.63	2	100	824	-3.39	1460.1
Verapamil HCl	95.45	1.08	S4202		491.06	62969	152-11-4	2-(3,4-dimethoxyphenyl)-5-[2-(3,4-dimethoxyphenyl)ethyl-methylamino]-2-propan-2-ylpentanenitrile;hydrochloride	CC(C)C(CCCN(C)CCC1=CC(=C(C=C1)OC)OC)(C#N)C2=CC(=C(C=C2)OC)OC.Cl	Verapamil HCl	2.51	1.589629371	3.286081835	60.8	34	3.86	0	6.5	8.93	-0.34	1	100	507.6	-2.65	932.6
Cathepsin Inhibitor 1	95.46	1.07	S2847		401.89	44224135	225120-65-0	5-tert-butyl-N-[(2S)-3-(3-chlorophenyl)-1-(cyanomethylamino)-1-oxopropan-2-yl]-2-methylpyrazole-3-carboxamide	CC(C)(C)C1=NN(C(=C1)C(=O)NC(CC2=CC(=CC=C2)Cl)C(=O)NCC#N)C	Cathepsin Inhibitor 1	1.53	0.895022747	2.754163998	109.9	28	3.52	1.25	6.75	13.69	-1.23	-2	92.1	537.3	-2.73	307.5
Sparfloxacin	95.48	0.99	S1884	approved	392.4	60464	110871-86-8	5-amino-1-cyclopropyl-7-[(3S,5R)-3,5-dimethylpiperazin-1-yl]-6,8-difluoro-4-oxoquinoline-3-carboxylic acid	CC1CN(CC(N1)C)C2=C(C(=C3C(=C2F)N(C=C(C3=O)C(=O)O)C4CC4)N)F	Sparfloxacin	2.1	0.358648884	1.170916876	116.6	28	0.75	2	6	13.65	-0.98	-1	47.1	5.6	-6.97	7.6
Hyoscyamine	95.48	1.08	S4014	approved	289.37	64692	101-31-5	(8-methyl-8-azabicyclo[3.2.1]octan-3-yl) (2S)-3-hydroxy-2-phenylpropanoate	CN1C2CCC1CC(C2)OC(=O)C(CO)C3=CC=CC=C3	Hyoscyamine	3.65	0.922707391	1.114169175	57.5	21	1.83	0	4.7	14.27	-0.05	1	85.4	238.7	-3.9	464.2
Ciproxifan	95.5	1.02	S2813		386.4	16219152	184025-18-1	(Z)-but-2-enedioic acid;cyclopropyl-[4-[3-(1H-imidazol-5-yl)propoxy]phenyl]methanone	C1CC1C(=O)C2=CC=C(C=C2)OCCCC3=CN=CN3.C(=CC(=O)O)C(=O)O	Ciproxifan	2.65	0.984778776	1.701303813	61.7	28	3.17	1	4.25	14.15	-0.82	-1	100	612	-1.78	1217.6
Tofacitinib (CP-690550,Tasocitinib)	95.52	1.08	S2789		312.37	9926791	477600-75-2	3-[(3R,4R)-4-methyl-3-[methyl(7H-pyrrolo[2,3-d]pyrimidin-4-yl)amino]piperidin-1-yl]-3-oxopropanenitrile	CC1CCN(CC1N(C)C2=NC=NC3=C2C=CN3)C(=O)CC#N				1.259897369		23
Ataluren (PTC124)	95.52	1.1	S6003		284.24	11219835	775304-57-9	3-[5-(2-fluorophenyl)-1,2,4-oxadiazol-3-yl]benzoic acid	C1=CC=C(C(=C1)C2=NC(=NO2)C3=CC(=CC=C3)C(=O)O)F	Ataluren (PTC124)	2.46	1.373781451	2.475279418	85.8	21	2.58	1	5		-0.88	-1	76.4	63.5	-3.14	82.5
Sorbitol	95.53	1.05	S2393	approved	182.17	5780	50-70-4	(2R,3R,4R,5S)-hexane-1,2,3,4,5,6-hexol	C(C(C(C(C(CO)O)O)O)O)O	Sorbitol	2	-1.031489686	-1.574465857	127.2	12	-3.09	6	10.2	16.87	-2.13	-2	25.3	16.8	-5.04	43.8
Albendazole	95.55	1.13	S1640	approved	265.33	2082	54965-21-8	methyl N-(6-propylsulfanyl-1H-benzimidazol-2-yl)carbamate	CCCSC1=CC2=C(C=C1)N=C(N2)NC(=O)OC	Albendazole	2.34	2.137500904	2.935643742	76.3	18	3.87	0	1.5	16.46	-0.94	-1	100	440.3	-2.93	611.5
Acesulfame Potassium	95.57	1.05	S2884		202.25	71295848	55589-62-3		CC1=CC(=O)NS(=O)(=O)O1.[K]	Acesulfame Potassium	3.08	0.931429805	0.881132596	86	11	-0.9	0	4.5		-0.99	-1	61.2	72.2	-4.73	162.6
Chloroambucil	95.57	1.14	S4288		304.21	2708	305-03-3	4-[4-[bis(2-chloroethyl)amino]phenyl]butanoic acid	C1=CC(=CC=C1CCCC(=O)O)N(CCCl)CCCl	Chloroambucil	2.39	2.176243839	2.224556452	53.8	19	4.49	1	3		-0.6	-1	95.4	599.6	-2.52	227.4
Bupivacaine HCl	95.58	1.01	S2454	approved	324.89	64737	18010-40-7	1-butyl-N-(2,6-dimethylphenyl)piperidine-2-carboxamide;hydrochloride	CCCCN1CCCCC1C(=O)NC2=C(C=CC=C2C)C.Cl	Bupivacaine HCl	2.93	5.17968492	3.350220206	29.4	22	3.47	1	4.5	14.16	0.43	1	100	812.6	-3.12	1441.5
Tropicamide	95.59	1.01	S1913	approved	284.35	5593	1508-75-4	N-ethyl-3-hydroxy-2-phenyl-N-(pyridin-4-ylmethyl)propanamide	CCN(CC1=CC=NC=C1)C(=O)C(CO)C2=CC=CC=C2	Tropicamide	3.56	1.249323974	1.524300181	58.1	21	2.15	0	5.2	14.6	-0.7	-1	91.4	582.8	-1.65	796.9
AGI-6780	95.59	1.06	S7241		481.51	71299339	1432660-47-3	1-[5-(cyclopropylsulfamoyl)-2-thiophen-3-ylphenyl]-3-[3-(trifluoromethyl)phenyl]urea	C1CC1NS(=O)(=O)C2=CC(=C(C=C2)C3=CSC=C3)NC(=O)NC4=CC=CC(=C4)C(F)(F)F	AGI-6780	0.13	1.333875978	3.978151717	93.2	32	4.08	3	6.5	15.11	-0.66	-1	96.7	2680.5	-2.28	364.3
Barasertib (AZD1152-HQPA)	95.6	1.06	S1147		507.56	16007391	722544-51-6	2-[3-[[7-[3-[ethyl(2-hydroxyethyl)amino]propoxy]quinazolin-4-yl]amino]-1H-pyrazol-5-yl]-N-(3-fluorophenyl)acetamide	CCN(CCCOC1=CC2=C(C=C1)C(=NC=N2)NC3=NNC(=C3)CC(=O)NC4=CC(=CC=C4)F)CCO	Barasertib (AZD1152-HQPA)	0.03	0.621764619	3.05740316	132.9	37	3.94	3	9.45	14.81	-2.25	-2	65.3	28.5	-4.45	37.6
Ranitidine	95.6	0.99	S1801	approved	350.86	3033332	66357-59-3	(E)-1-N'-[2-[[5-[(dimethylamino)methyl]furan-2-yl]methylsulfanyl]ethyl]-1-N-methyl-2-nitroethene-1,1-diamine;hydrochloride	CNC(=C[N+](=O)[O-])NCCSCC1=CC=C(O1)CN(C)C.Cl	Ranitidine	2.91	0.16400133	0.280343874	77.7	22	1.68	1	6.5	11.68	-0.4	1	79.6	214.5	-6.3	248.9
Proparacaine HCl	95.61	1.12	S1828	approved	330.85	517321	1452000	2-(diethylamino)ethyl 3-amino-4-propoxybenzoate;hydrochloride	CCCOC1=C(C=C(C=C1)C(=O)OCCN(CC)CC)N.Cl	Proparacaine HCl	2.76	1.831583014	2.877050598	71.4	22	2.23	1.5	5.75	14.68	-0.69	1	83.6	134.9	-4.11	273.7
Vardenafil HCl Trihydrate	95.63	1.03	S2515	approved	579.11	6918463	224785-90-4	2-[2-ethoxy-5-(4-ethylpiperazin-1-yl)sulfonylphenyl]-5-methyl-7-propyl-1H-imidazo[5,1-f][1,2,4]triazin-4-one;trihydrate;hydrochloride	CCCC1=NC(=C2N1NC(=NC2=O)C3=C(C=CC(=C3)S(=O)(=O)N4CCN(CC4)CC)OCC)C.O.O.O.Cl	Vardenafil HCl Trihydrate	2.75	0.35649914	1.62021729	119.6	38	1.48	1	14.25	7.2	-1.14	-2	72.5	53.1	-5.1	115.6
Ethambutol HCl	95.63	1.06	S4004	approved	277.23	14051	1070-11-7	(2S)-2-[2-[[(2S)-1-hydroxybutan-2-yl]amino]ethylamino]butan-1-ol;dihydrochloride	CCC(CO)NCCNC(CC)CO.Cl.Cl	Ethambutol HCl	2.44	0.701637939	0.761136836	67.8	16	-0.33	4	6.4	15.14	-0.38	0	55.2	23.1	-6.73	48.7
Aurora A Inhibitor I	95.65	1.06	S1451		588.07	44139710	1158838-45-9	N-(2-chlorophenyl)-4-[[2-[4-[2-(4-ethylpiperazin-1-yl)-2-oxoethyl]anilino]-5-fluoropyrimidin-4-yl]amino]benzamide	CCN1CCN(CC1)C(=O)CC2=CC=C(C=C2)NC3=NC=C(C(=N3)NC4=CC=C(C=C4)C(=O)NC5=CC=CC=C5Cl)F	Aurora A Inhibitor I	0	0.746500745	3.408074502	108.7	42	4.87	3	10.5	15.81	-0.86	-1	80.1	343.4	-3.09	126.5
Triflupromazine HCl	95.68	1.1	S4372	approved	388.88	66069	1098-60-8	N,N-dimethyl-3-[2-(trifluoromethyl)phenothiazin-10-yl]propan-1-amine;hydrochloride	CN(C)CCCN1C2=CC=CC=C2SC3=C1C=C(C=C3)C(F)(F)F.Cl	Triflupromazine HCl	3.18	19.33071697	4.011123772	8.3	25	5.47	0	2.5	9.64	1.04	2	100	8772.7	-2.5	2191.7
Pindolol	95.68	1.05	S4406	approved	248.32	4828	13523-86-9	1-(1H-indol-4-yloxy)-3-(propan-2-ylamino)propan-2-ol	CC(C)NCC(COC1=CC=CC2=C1C=CN2)O	Pindolol	2.71	1.978708431	1.948236321	54.7	18	1.84	3	3.95	16.52	-0.22	0	85	223.2	-3.6	436.1
(+)-JQ1	95.68	1.07	S7110		456.99	46907787	1268524-70-4	tert-butyl 2-[(9S)-7-(4-chlorophenyl)-4,5,13-trimethyl-3-thia-1,8,11,12-tetrazatricyclo[8.3.0.02,6]trideca-2(6),4,7,10,12-pentaen-9-yl]acetate	CC1=C(SC2=C1C(=NC(C3=NN=C(N32)C)CC(=O)OC(C)(C)C)C4=CC=C(C=C4)Cl)C	(+)-JQ1	1.56	1.43691799	3.447741025	77.4	31	5.42	0	5		-0.36	0	100	1709.9	-2.55	1201.1
RVX-208	95.69	1.1	S7295		370.4	24871506	1044870-39-4	2-[4-(2-hydroxyethoxy)-3,5-dimethylphenyl]-5,7-dimethoxy-1H-quinazolin-4-one	CC1=CC(=CC(=C1OCCO)C)C2=NC(=O)C3=C(N2)C=C(C=C3OC)OC	RVX-208	1.9	1.147749226	2.903690766	93.7	27	2.71	2	7.45	14.25	-1.19	-2	92.3	276.7	-2.74	584.2
Lomitapide	95.69	1.06	S7635		692.71	9853053	182431-12-5	N-(2,2,2-trifluoroethyl)-9-[4-[4-[[2-[4-(trifluoromethyl)phenyl]benzoyl]amino]piperidin-1-yl]butyl]fluorene-9-carboxamide	C1CN(CCC1NC(=O)C2=CC=CC=C2C3=CC=C(C=C3)C(F)(F)F)CCCCC4(C5=CC=CC=C5C6=CC=CC=C64)C(=O)NCC(F)(F)F	Lomitapide	0.76	1.315298297	4.511473158	68.6	50	8.8	2	7	13.96	-0.07	1	100	4733.4	-2.19	316.6
AZD5363	95.7	1	S8019		428.92	25227436	1143532-39-1	4-amino-N-[(1S)-1-(4-chlorophenyl)-3-hydroxypropyl]-1-(7H-pyrrolo[2,3-d]pyrimidin-4-yl)piperidine-4-carboxamide	C1CN(CCC1(C(=O)NC(CCO)C2=CC=C(C=C2)Cl)N)C3=NC=NC4=C3C=CN4	AZD5363	1.51	0.769994305	2.704989992	117.1	30	1.65	5	7.7	15.82	-1.16	-2	63.2	46.9	-5.33	30.4
Amprenavir	95.72	1.07	S1639	approved	505.63	65016	161814-49-9	[(3S)-oxolan-3-yl] N-[(2S,3R)-4-[(4-aminophenyl)sulfonyl-(2-methylpropyl)amino]-3-hydroxy-1-phenylbutan-2-yl]carbamate	CC(C)CN(CC(C(CC1=CC=CC=C1)NC(=O)OC2CCOC2)O)S(=O)(=O)C3=CC=C(C=C3)N	Amprenavir	0.57	0.581002505	2.596790694	127.7	35	2.86	3.5	11.4	13.97	-1.69	-2	75.5	144.5	-2.22	316.6
Bergenin	95.73	1	S2270		328.27	66065	477-90-7	(2R,3S,4S,4aR,10bS)-3,4,8,10-tetrahydroxy-2-(hydroxymethyl)-9-methoxy-3,4,4a,10b-tetrahydro-2H-pyrano[3,2-c]isochromen-6-one	COC1=C(C=C2C(=C1O)C3C(C(C(C(O3)CO)O)O)OC2=O)O	Bergenin	2	-0.165928577	-0.613670249	160.8	23	-1.61	5	12.05	14.92	-2.05	-2	44.9	12.8	-5.45	33.9
Methyl-Hesperidin	95.75	1.02	S2323		642.59	119421	11013-97-1	(2S)-5-hydroxy-2-(3-hydroxy-4-methoxyphenyl)-7-[(2S,3R,4S,5S,6R)-3,4,5-trihydroxy-6-[[(2R,3R,4R,5R,6S)-3,4,5-trihydroxy-6-methyloxan-2-yl]oxymethyl]oxan-2-yl]oxy-2,3-dihydrochromen-4-one;methanol	CC1C(C(C(C(O1)OCC2C(C(C(C(O2)OC3=CC(=C4C(=O)CC(OC4=C3)C5=CC(=C(C=C5)OC)O)O)O)O)O)O)O)O.CO	Methyl-Hesperidin	1	-0.013325211	-0.143312639	239	45	-0.9	7	20.05	15.61	-3.99	-2	0	3.1	-5.4	9.1
Triamcinolone	95.76	1.1	S1933	approved	394.43	31307	124-94-7	(8S,9R,10S,11S,13S,14S,16R,17S)-9-fluoro-11,16,17-trihydroxy-17-(2-hydroxyacetyl)-10,13-dimethyl-6,7,8,11,12,14,15,16-octahydrocyclopenta[a]phenanthren-3-one	CC12CC(C3(C(C1CC(C2(C(=O)CO)O)O)CCC4=CC(=O)C=CC43C)F)O	Triamcinolone	1.75	0.506343841	1.828913953	129	28	1.15	3	8.85	16.32	-1.6	-2	67.9	40.3	-4.76	82.4
Paeoniflorin	95.76	0.98	S2410	approved	480.46	442534	23180-57-6	[(1R,2S,3R,5R,6R,8S)-6-hydroxy-8-methyl-3-[(2S,3R,4S,5S,6R)-3,4,5-trihydroxy-6-(hydroxymethyl)oxan-2-yl]oxy-9,10-dioxatetracyclo[4.3.1.02,5.03,8]decan-2-yl]methyl benzoate	CC12CC3(C4CC1(C4(C(O2)O3)COC(=O)C5=CC=CC=C5)OC6C(C(C(C(O6)CO)O)O)O)O	Paeoniflorin	1.14	0.142295286	0.82198295	169.9	34	0.23	5	13.5	16.42	-2.22	-2	47.9	26	-4.03	65.6
Buspirone HCl	95.76	1.01	S4256		421.96	36431	33386-08-2	8-[4-(4-pyrimidin-2-ylpiperazin-1-yl)butyl]-8-azaspiro[4.5]decane-7,9-dione;hydrochloride	C1CCC2(C1)CC(=O)N(C(=O)C2)CCCCN3CCN(CC3)C4=NC=CC=N4.Cl	Buspirone HCl	3.43	1.22506352	2.88833226	81.3	29	3.13	0	7.5	7.12	-0.3	1	90.4	165.8	-4.27	331.3
(-)-MK 801 Maleate	95.78	1.05	S2876		337.37	6420042	121917-57-5	(Z)-but-2-enedioic acid;(1S,9R)-1-methyl-16-azatetracyclo[7.6.1.02,7.010,15]hexadeca-2,4,6,10,12,14-hexaene	CC12C3=CC=CC=C3CC(N1)C4=CC=CC=C24.C(=CC(=O)O)C(=O)O	(-)-MK 801 Maleate	3.99	4.492462511	1.583593035	14.1	25	3.35	1	1	7.83	0.79	2	100	874.8	-2.91	1543.3
Pioglitazone HCl	95.79	1.02	S2046	approved	392.9	60560	112529-15-4	5-[[4-[2-(5-ethylpyridin-2-yl)ethoxy]phenyl]methyl]-1,3-thiazolidine-2,4-dione;hydrochloride	CCC1=CN=C(C=C1)CCOC2=CC=C(C=C2)CC3C(=O)NC(=O)S3.Cl	Pioglitazone HCl	2.69	1.32762519	3.120450246	90.4	26	3.95	1	4.75	7.03	-0.98	-1	100	546.3	-2.35	653.9
Famciclovir	95.79	1.04	S2467	approved	321.3386	3324	104227-87-4	[2-(acetyloxymethyl)-4-(2-aminopurin-9-yl)butyl] acetate	CC(=O)OCC(CCN1C=NC2=CN=C(N=C21)N)COC(=O)C	Famciclovir	2.33	0.143868413	0.469212441	141.8	23	1.15	2	8	14.04	-2.4	-2	64.3	19.9	-4.81	51.3
Metaraminol Bitartrate	95.79	1.08	S4336	approved	317.29	441414	33402-03-8	3-[(1R,2S)-2-amino-1-hydroxypropyl]phenol;(2R,3R)-2,3-dihydroxybutanedioic acid	CC(C(C1=CC(=CC=C1)O)O)N.C(C(C(=O)O)O)(C(=O)O)O	Metaraminol Bitartrate	2.46	-0.111936548	-0.164994472	67	22	-0.61	4	3.45	13.57	-0.43	0	61.3	61.5	-5.06	132.4
Phlorizin	95.8	0.96	S2343		436.41	6072	60-81-1	1-[2,4-dihydroxy-6-[(2S,3R,4S,5S,6R)-3,4,5-trihydroxy-6-(hydroxymethyl)oxan-2-yl]oxyphenyl]-3-(4-hydroxyphenyl)propan-1-one	C1=CC(=CC=C1CCC(=O)C2=C(C=C(C=C2OC3C(C(C(C(O3)CO)O)O)O)O)O)O	Phlorizin	1.45	0.149000742	0.848514524	183.7	31	-0.45	6	12.5	16.19	-3.03	-2	30.7	4.2	-5.22	12.1
Phentolamine Mesylate	95.81	1.07	S2038	approved	377.46	91430	65-28-1	3-[N-(4,5-dihydro-1H-imidazol-2-ylmethyl)-4-methylanilino]phenol;methanesulfonic acid	CC1=CC=C(C=C1)N(CC2=NCCN2)C3=CC(=CC=C3)O.CS(=O)(=O)O	Phentolamine Mesylate	2.37	1.005392417	1.330536324	50.9	26	3.5	2	3.25	10.55	-0.55	0	100	789.9	-3.83	1541.8
AZD2461	95.83	1.07	S7029		395.43	44199317	1174043-16-3	4-[[4-fluoro-3-(4-methoxypiperidine-1-carbonyl)phenyl]methyl]-2H-phthalazin-1-one	COC1CCN(CC1)C(=O)C2=C(C=CC(=C2)CC3=NNC(=O)C4=CC=CC=C43)F	AZD2461	1.68	0.632734791	1.682631631	91.7	29	3.47	1	6.7	10.7	-0.92	-1	95.8	361.4	-2.86	512.4
Betamipron	95.84	1.05	S4191	approved	193.2	71651	3440-28-6	3-benzamidopropanoic acid	C1=CC=C(C=C1)C(=O)NCCC(=O)O	Betamipron	2.69	0.655944952	0.81730741	89	14	1.74	1	3.5	14.14	-1.08	-2	71.1	40.3	-3.35	78.6
Ceftazidime Pentahydrate	95.85	1.08	S4314	approved	636.65	6536864	78439-06-2	(6R,7R)-7-[[(2Z)-2-(2-amino-1,3-thiazol-4-yl)-2-(2-carboxypropan-2-yloxyimino)acetyl]amino]-8-oxo-3-(pyridin-1-ium-1-ylmethyl)-5-thia-1-azabicyclo[4.2.0]oct-2-ene-2-carboxylate;pentahydrate	CC(C)(C(=O)O)ON=C(C1=CSC(=N1)N)C(=O)NC2C3N(C2=O)C(=C(CS3)C[N+]4=CC=CC=C4)C(=O)[O-].O.O.O.O.O	Ceftazidime Pentahydrate	0		-0.382199976		42				12.33
Batimastat (BB-94)	95.86	1.01	S7155		477.64	5362422	130370-60-4	(2S,3R)-N-hydroxy-N'-[(2S)-1-(methylamino)-1-oxo-3-phenylpropan-2-yl]-3-(2-methylpropyl)-2-(thiophen-2-ylsulfanylmethyl)butanediamide	CC(C)CC(C(CSC1=CC=CS1)C(=O)NO)C(=O)NC(CC2=CC=CC=C2)C(=O)NC	Batimastat (BB-94)	0.81	0.7440005	2.942670776	123.6	32	2.69	3.25	8.45	15.36	-1.45	-2	84.1	677.2	-1.59	206
Istradefylline	95.88	1.03	S2790		384.43	5311037	155270-99-8	8-[(E)-2-(3,4-dimethoxyphenyl)ethenyl]-1,3-diethyl-7-methylpurine-2,6-dione	CCN1C2=C(C(=O)N(C1=O)CC)N(C(=N2)C=CC3=CC(=C(C=C3)OC)OC)C	Istradefylline	1.99	1.207320889	2.819335739	83.4	28	3.94	0	6.5		-0.57	0	100	1215.6	-1.62	2297.4
PTC-209 HBr	95.88	0.96	S7539		576.1	76458124	1217022-63-3	N-(2,6-dibromo-4-methoxyphenyl)-4-(2-methylimidazo[1,2-a]pyrimidin-3-yl)-1,3-thiazol-2-amine;hydrobromide	CC1=C(N2C=CC=NC2=N1)C3=CSC(=N3)NC4=C(C=C(C=C4Br)OC)Br.Br	PTC-209 HBr	1.37	2.266405997	3.457402348	56.5	27	4.67	1	5.25	13.05	0.17	1	100	10000	-1.62	2401.9
Felodipine	95.89	1.04	S1885	approved	384.25	3333	72509-76-3	5-O-ethyl 3-O-methyl 4-(2,3-dichlorophenyl)-2,6-dimethyl-1,4-dihydropyridine-3,5-dicarboxylate	CCOC(=O)C1=C(NC(=C(C1C2=C(C(=CC=C2)Cl)Cl)C(=O)OC)C)C	Felodipine	2.26	2.0307391	3.497948099	68.9	25	3.97	0	3.5	10.8	-0.19	0	100	2274.2	-2.36	1662.2
3-Indolebutyric acid (IBA)	95.9	1.03	S2253		203.24	8617	133-32-4	4-(1H-indol-3-yl)butanoic acid	C1=CC=C2C(=C1)C(=CN2)CCCC(=O)O	3-Indolebutyric acid (IBA)	2.49	2.01224726	1.983069675	65.7	15	2.65	2	2	16.61	-0.88	-1	79.8	64.8	-2.94	122.1
Detomidine HCl	95.91	1.02	S2092	approved	222.71	56031	90038-01-0	5-[(2,3-dimethylphenyl)methyl]-1H-imidazole;hydrochloride	CC1=C(C(=CC=C1)CC2=CN=CN2)C.Cl	Detomidine HCl	3.15	6.712806048	2.779101704	27.6	15	3.04	1	1.5	13.7	-0.01	0	100	1685.3	-1.56	3108.1
Bergapten	95.91	1.06	S4239	approved	216.19	2355	484-20-8	4-methoxyfuro[3,2-g]chromen-7-one	COC1=C2C=CC(=O)OC2=CC3=C1C=CO3	Bergapten	3.65	2.252288454	2.068501716	57.4	16	1.45	0	3.75		-0.04	0	94.7	1078	-1.93	2055.7
Erythritol	95.92	1.09	S4224		122.12	222285	149-32-6	(2S,3R)-butane-1,2,3,4-tetrol	C(C(C(CO)O)O)O	Erythritol	2.04	-2.421232837	-1.702610931	87.9	8	-1.54	4	6.8	16.01	-1.27	-2	58.1	75.5	-4.25	175.6
Risperidone	95.93	1	S1615	approved	410.48	5073	106266-06-2	3-[2-[4-(6-fluoro-1,2-benzoxazol-3-yl)piperidin-1-yl]ethyl]-2-methyl-6,7,8,9-tetrahydropyrido[1,2-a]pyrimidin-4-one	CC1=C(C(=O)N2CCCCC2=N1)CCN3CCC(CC3)C4=NOC5=C4C=CC(=C5)F	Risperidone	3.02	1.245963725	2.620261713	70.1	30	3.37	0	7.5	8.66	-0.09	1	91.6	291.3	-4.48	323.4
Tegafur (FT-207, NSC 148958)	95.94	0.99	S1300	approved	200.17	288216	17902-23-7	5-fluoro-1-[(2R)-oxolan-2-yl]pyrimidine-2,4-dione	C1CC(OC1)N2C=C(C(=O)NC2=O)F				-0.069457516		14
Clofibric Acid	95.94	1.02	S4207	approved	214.65	2797	882-09-7	2-(4-chlorophenoxy)-2-methylpropanoic acid	CC(C)(C(=O)O)OC1=CC=C(C=C1)Cl	Clofibric Acid	2.99	2.806072091	2.105676497	53.6	14	2.8	1	2.75		-0.2	-1	88.7	488.8	-2.42	343.5
Dexmedetomidine HCl	95.96	1.04	S2090	approved	236.74	6918081	145108-58-3	5-[(1S)-1-(2,3-dimethylphenyl)ethyl]-1H-imidazole;hydrochloride	CC1=C(C(=CC=C1)C(C)C2=CN=CN2)C.Cl	Dexmedetomidine HCl	3.03	6.006453161	2.690891016	28	16	3.27	1	1.5	14.09	0.02	1	100	1781.2	-1.6	3271.4
Ifenprodil Tartrate	96	1.04	S4091		800.98	656586	23210-58-4	4-[2-(4-benzylpiperidin-1-yl)-1-hydroxypropyl]phenol;(2R,3R)-2,3-dihydroxybutanedioic acid	CC(C(C1=CC=C(C=C1)O)O)N2CCC(CC2)CC3=CC=CC=C3.CC(C(C1=CC=C(C=C1)O)O)N2CCC(CC2)CC3=CC=CC=C3.C(C(C(=O)O)O)(C(=O)O)O	Ifenprodil Tartrate	2.39	0.829780319	2.28604478	47.5	58	3.58	2	4.45	13.61	-0.38	1	92.8	161.1	-3.48	322.5
Azaperone	96.01	1.03	S4219	approved	327.4	15443	1649-18-9	1-(4-fluorophenyl)-4-(4-pyridin-2-ylpiperazin-1-yl)butan-1-one	C1CN(CCN1CCCC(=O)C2=CC=C(C=C2)F)C3=CC=CC=N3	Azaperone	4.13	2.874153363	3.104085632	45	24	3.54	0	5.5	7.17	0.23	1	100	739.7	-2.94	765.1
Avanafil	96.04	1.04	S4019	approved	483.95	9869929	330784-47-9	4-[(3-chloro-4-methoxyphenyl)methylamino]-2-[(2S)-2-(hydroxymethyl)pyrrolidin-1-yl]-N-(pyrimidin-2-ylmethyl)pyrimidine-5-carboxamide	COC1=C(C=C(C=C1)CNC2=NC(=NC=C2C(=O)NCC3=NC=CC=N3)N4CCCC4CO)Cl	Avanafil	0.45	0.728593442	2.945411849	118.9	34	4.49	2	8.95	15.2	-1.27	-2	100	782.3	-1.91	665.6
Naringenin	96.05	0.95	S2394		272.25	439246	480-41-1	(2S)-5,7-dihydroxy-2-(4-hydroxyphenyl)-2,3-dihydrochromen-4-one	C1C(OC2=CC(=CC(=C2C1=O)O)O)C3=CC=C(C=C3)O	Naringenin	2.33	1.261357088	2.547941317	101	20	1.61	2	4	10.84	-1.37	-2	74.2	54.3	-4.01	129.4
Thiamphenicol	96.06	1.02	S2583	approved	356.22	27200	15318-45-3	2,2-dichloro-N-[(1R,2R)-1,3-dihydroxy-1-(4-methylsulfonylphenyl)propan-2-yl]acetamide	CS(=O)(=O)C1=CC=C(C=C1)C(C(CO)NC(=O)C(Cl)Cl)O	Thiamphenicol	2	0.036981491	0.087058129	112.1	21	-0.14	3	9.9	16.53	-1.19	-2	63.3	292.1	-4.03	118.9
Enoxolone	96.07	1.02	S2296		470.68	10114	471-53-4	(2S,4aS,6aR,6aS,6bR,8aR,10S,12aS,14bR)-10-hydroxy-2,4a,6a,6b,9,9,12a-heptamethyl-13-oxo-3,4,5,6,6a,7,8,8a,10,11,12,14b-dodecahydro-1H-picene-2-carboxylic acid	CC1(C2CCC3(C(C2(CCC1O)C)C(=O)C=C4C3(CCC5(C4CC(CC5)(C)C(=O)O)C)C)C)C	Enoxolone	0.6	1.054035983	3.125005881	87.2	34	5.02	2	5.7	16.97	-0.85	-1	78.8	49.6	-4.08	95.4
Aspartame	96.09	1.06	S2036	approved	294.3	134601	22839-47-0	(3S)-3-amino-4-[[(2S)-1-methoxy-1-oxo-3-phenylpropan-2-yl]amino]-4-oxobutanoic acid	COC(=O)C(CC1=CC=CC=C1)NC(=O)C(CC(=O)O)N	Aspartame	2.25	0.061602737	0.18589858	143.7	21	-0.94	2.25	5.75	13.32	-1.59	-2	31.1	2.4	-6.23	3.5
Isotretinoin	96.1	1.05	S1379	approved	300.44	6419708	4759-48-2	(2Z,4E,6Z,8E)-3,7-dimethyl-9-(2,6,6-trimethylcyclohexen-1-yl)nona-2,4,6,8-tetraenoic acid	CC1=C(C(CCC1)(C)C)C=CC(=CC=CC(=CC(=O)O)C)C	Isotretinoin	2.47	3.486341219	3.82730539	49.9	22	5.5	1	2		-1.02	-2	89.3	145.5	-2.41	258
ABT-263 (Navitoclax)	96.13	1.04	S1001		974.61	24978538	923564-51-6	4-[4-[[2-(4-chlorophenyl)-5,5-dimethylcyclohexen-1-yl]methyl]piperazin-1-yl]-N-[4-[[(2R)-4-morpholin-4-yl-1-phenylsulfanylbutan-2-yl]amino]-3-(trifluoromethylsulfonyl)phenyl]sulfonylbenzamide	CC1(CCC(=C(C1)CN2CCN(CC2)C3=CC=C(C=C3)C(=O)NS(=O)(=O)C4=CC(=C(C=C4)NC(CCN5CCOCC5)CSC6=CC=CC=C6)S(=O)(=O)C(F)(F)F)C7=CC=C(C=C7)Cl)C	ABT-263 (Navitoclax)	1	0.494546947	4.143561594	128.9	65	8.8	0	15.2	11.39	-1.77	-2	60.1	67.5	-5.62	14
Crystal Violet	96.14	0.39	S1917	approved	407.98	11057	548-62-9	[4-[bis[4-(dimethylamino)phenyl]methylidene]cyclohexa-2,5-dien-1-ylidene]-dimethylazanium;chloride	CN(C)C1=CC=C(C=C1)C(=C2C=CC(=[N+](C)C)C=C2)C3=CC=C(C=C3)N(C)C.[Cl-]	Crystal Violet	0		3.291963211		29
Atazanavir Sulfate	96.14	0.95	S1457	approved	802.93	158550	229975-97-7	methyl N-[(2S)-1-[2-[(2S,3S)-2-hydroxy-3-[[(2S)-2-(methoxycarbonylamino)-3,3-dimethylbutanoyl]amino]-4-phenylbutyl]-2-[(4-pyridin-2-ylphenyl)methyl]hydrazinyl]-3,3-dimethyl-1-oxobutan-2-yl]carbamate;sulfuric acid	CC(C)(C)C(C(=O)NC(CC1=CC=CC=C1)C(CN(CC2=CC=C(C=C2)C3=CC=CC=N3)NC(=O)C(C(C)(C)C)NC(=O)OC)O)NC(=O)OC.OS(=O)(=O)O	Atazanavir Sulfate	0	0.265370825	2.61549485	176	56	5.68	3.5	12.7	16.21	-2.18	-2	65.4	161	-1.41	288.9
Entinostat (MS-275)	96.15	1.11	S1053		376.41	4261	209783-80-2	pyridin-3-ylmethyl N-[[4-[(2-aminophenyl)carbamoyl]phenyl]methyl]carbamate	C1=CC=C(C(=C1)N)NC(=O)C2=CC=C(C=C2)CNC(=O)OCC3=CN=CC=C3	Entinostat (MS-275)	1.47	0.608666897	2.058754913	120.8	28	2.82	3.5	7.5	15.93	-1.91	-2	84.1	80	-2.59	185.3
Conivaptan HCl	96.15	1.01	S2116	approved	535.04	216322	168626-94-6	N-[4-(2-methyl-4,5-dihydro-3H-imidazo[4,5-d][1]benzazepine-6-carbonyl)phenyl]-2-phenylbenzamide;hydrochloride	CC1=NC2=C(N1)CCN(C3=CC=CC=C32)C(=O)C4=CC=C(C=C4)NC(=O)C5=CC=CC=C5C6=CC=CC=C6.Cl	Conivaptan HCl	0.5	1.049977299	3.370112138	82.3	39	5.91	2	7	14.3	-0.73	-1	100	662.5	-0.84	1310.3
LY2228820	96.16	1	S1494		612.74	11570805	862507-23-1
ML161	96.16	0.95	S2916		361.23	1048267	423735-93-7	2-bromo-N-[3-(butanoylamino)phenyl]benzamide	CCCC(=O)NC1=CC(=CC=C1)NC(=O)C2=CC=CC=C2Br	ML161	1.86	2.24027155	3.454946785	70.1	22	3.72	2	5	14.45	-0.44	0	100	1987.9	-1.43	1674.5
Selumetinib (AZD6244)	96.17	1.02	S1008		457.68	10127622	606143-52-6	6-(4-bromo-2-chloroanilino)-7-fluoro-N-(2-hydroxyethoxy)-3-methylbenzimidazole-5-carboxamide	CN1C=NC2=C1C=C(C(=C2F)NC3=C(C=C(C=C3)Br)Cl)C(=O)NOCCO	Selumetinib (AZD6244)	0.88	1.090099141	2.840253311	96.5	27	3.52	2	6.9	16.45	-0.97	-1	95	1681.3	-2.79	447.1
Ipriflavone (Osteofix)	96.17	1.08	S2422		280.32	3747	35212-22-7	3-phenyl-7-propan-2-yloxychromen-4-one	CC(C)OC1=CC2=C(C=C1)C(=O)C(=CO2)C3=CC=CC=C3	Ipriflavone (Osteofix)	2.99	4.012909467	3.463542161	41.1	21	3.97	0	3.25		0.01	1	100	2348.4	-0.75	4224.9
Cetirizine DiHCl	96.18	1.06	S1291	approved	461.81	55182	83881-52-1	2-[2-[4-[(4-chlorophenyl)-phenylmethyl]piperazin-1-yl]ethoxy]acetic acid;dihydrochloride	C1CN(CCN1CCOCC(=O)O)C(C2=CC=CC=C2)C3=CC=C(C=C3)Cl.Cl.Cl	Cetirizine DiHCl	3.87	1.340535901	2.705737663	69.6	29	1.24	1	7.7	8	-0.25	0	52.8	14.4	-6.11	10.9
M344	96.18	1.01	S2779		307.39	3994	251456-60-7	4-(dimethylamino)-N-[7-(hydroxyamino)-7-oxoheptyl]benzamide	CN(C)C1=CC=C(C=C1)C(=O)NCCCCCCC(=O)NO	M344	2	0.726343151	1.706615867	106.8	22	1.12	3	7.7	14.13	-2	-2	69.5	81.9	-3.47	102.7
Ampicillin Trihydrate	96.19	1.01	S4148	approved	403.45	23565	7177-48-2	(2S,5R,6R)-6-[[(2R)-2-amino-2-phenylacetyl]amino]-3,3-dimethyl-7-oxo-4-thia-1-azabicyclo[3.2.0]heptane-2-carboxylic acid;trihydrate	CC1(C(N2C(S1)C(C2=O)NC(=O)C(C3=CC=CC=C3)N)C(=O)O)C.O.O.O	Ampicillin Trihydrate	2	0.248204678	0.895323914	133.6	27	-1.93	3.25	7.25	13.03	-0.84	-1	28.6	8.9	-5.7	5.3
Phthalylsulfacetamide	96.19	1.1	S4365	approved	362.36	8574	131-69-1	2-[[4-(acetylsulfamoyl)phenyl]carbamoyl]benzoic acid	CC(=O)NS(=O)(=O)C1=CC=C(C=C1)NC(=O)C2=CC=CC=C2C(=O)O	Phthalylsulfacetamide	2.32	0.246138535	0.983323449	159.8	25	2	2	8.5	12.83	-2.37	-2	45.9	1.3	-4.63	2.5
Icariin	96.21	1.05	S2312		676.66	45358132	489-32-7	5-hydroxy-2-(4-methoxyphenyl)-8-(3-methylbut-2-enyl)-7-[(3R,4S,5S,6R)-3,4,5-trihydroxy-6-(hydroxymethyl)oxan-2-yl]oxy-3-[(3R,4R,5R,6S)-3,4,5-trihydroxy-6-methyloxan-2-yl]oxychromen-4-one	CC1C(C(C(C(O1)OC2=C(OC3=C(C2=O)C(=CC(=C3CC=C(C)C)OC4C(C(C(C(O4)CO)O)O)O)O)C5=CC=C(C=C5)OC)O)O)O	Icariin	1	0.215025639	2.339822998	226.7	48	0.01	7	19.8	16.21	-3.67	-2	7.5	4.2	-5.18	12
Camptothecin	96.23	0.91	S1288	approved	348.35	24360	2114454	(19S)-19-ethyl-19-hydroxy-17-oxa-3,13-diazapentacyclo[11.8.0.02,11.04,9.015,20]henicosa-1(21),2,4,6,8,10,15(20)-heptaene-14,18-dione	CCC1(C2=C(COC1=O)C(=O)N3CC4=CC5=CC=CC=C5N=C4C3=C2)O	Camptothecin	2.67	0.606380658	1.545057917	98	26	1.74	1	7.75	11.56	-0.86	-1	84.5	203.9	-3.1	440.5
Dydrogesterone	96.23	1.08	S4097	approved	312.45	9051	152-62-5	(8S,9R,10S,13S,14S,17S)-17-acetyl-10,13-dimethyl-1,2,8,9,11,12,14,15,16,17-decahydrocyclopenta[a]phenanthren-3-one	CC(=O)C1CCC2C1(CCC3C2C=CC4=CC(=O)CCC34C)C	Dydrogesterone	2.82	2.788459425	3.463266606	54	23	3.8	0	4		-0.27	0	100	683.1	-2.81	1347.9
Alverine Citrate	96.26	0.97	S3054	approved	473.56	21718	5560-59-8	N-ethyl-3-phenyl-N-(3-phenylpropyl)propan-1-amine;2-hydroxypropane-1,2,3-tricarboxylic acid	CCN(CCCC1=CC=CC=C1)CCCC2=CC=CC=C2.C(C(=O)O)C(CC(=O)O)(C(=O)O)O	Alverine Citrate	3.26	14.13681146	2.210997312	4.6	34	5.34	0	2	9.47	0.4	1	100	1381.9	-1.45	2355.8
Pilocarpine HCl	96.26	1.07	S4231	approved	244.72	5909	54-71-7	(3S,4R)-3-ethyl-4-[(3-methylimidazol-4-yl)methyl]oxolan-2-one;hydrochloride	CCC1C(COC1=O)CC2=CN=CN2C.Cl	Pilocarpine HCl	4.72	-0.179766455	-0.155318217	54	16	1.47	0	4.5	7.38	-0.22	0	94	957.3	-2.36	1841.7
Procyclidine HCl	96.28	1.11	S4349	approved	323.9	207841	1508-76-5	1-cyclohexyl-1-phenyl-3-pyrrolidin-1-ylpropan-1-ol;hydrochloride	C1CCC(CC1)C(CCN2CCCC2)(C3=CC=CC=C3)O.Cl	Procyclidine HCl	2.67	8.412556088	3.423910328	18.5	22	4.25	1	2.75	15.28	0.5	2	100	1130.3	-2.67	1956.1
Prilocaine	96.3	1.04	S1619	approved	220.31	4906	721-50-6	N-(2-methylphenyl)-2-(propylamino)propanamide	CCCNC(C)C(=O)NC1=CC=CC=C1C	Prilocaine	3.22	3.468917095	2.408816031	43.4	16	2.09	2	4	13.95	0.3	1	93.4	589	-3.25	1070.3
3-deazaneplanocin A (DZNeP) HCl	96.3	1.04	S7120		298.73	14563109	120964-45-6	(1S,2R,5R)-5-(4-aminoimidazo[4,5-c]pyridin-1-yl)-3-(hydroxymethyl)cyclopent-3-ene-1,2-diol;hydrochloride	C1=CN=C(C2=C1N(C=N2)C3C=C(C(C3O)O)CO)N.Cl	3-deazaneplanocin A (DZNeP) HCl	2	-0.12848794	-0.302460611	117.7	20	-0.68	5	8.1	13.83	-1.83	-2	53.7	20.2	-4.97	51.8
Hyodeoxycholic acid (HDCA)	96.34	1.03	S2311		392.57	5283820	83-49-8	(4R)-4-[(3R,5R,6S,8S,9S,10R,13R,14S,17R)-3,6-dihydroxy-10,13-dimethyl-2,3,4,5,6,7,8,9,11,12,14,15,16,17-tetradecahydro-1H-cyclopenta[a]phenanthren-17-yl]pentanoic acid	CC(CCC(=O)O)C1CCC2C1(CCC3C2CC(C4C3(CCC(C4)O)C)O)C	Hyodeoxycholic acid (HDCA)	0.85	1.096706665	2.822045591	91.9	28	3.83	3	5.4	16.96	-1.48	-2	79.3	23	-4.3	46.8
WYE-125132 (WYE-132)	96.35	1.04	S2661		519.6	25260757	1144068-46-1	1-[4-[1-(1,4-dioxaspiro[4.5]decan-8-yl)-4-(8-oxa-3-azabicyclo[3.2.1]octan-3-yl)pyrazolo[3,4-d]pyrimidin-6-yl]phenyl]-3-methylurea	CNC(=O)NC1=CC=C(C=C1)C2=NC3=C(C=NN3C4CCC5(CC4)OCCO5)C(=N2)N6CC7CCC(C6)O7	WYE-125132 (WYE-132)	0.33	0.609347275	2.521600893	108.9	38	4.21	2	8.7	15.2	-0.67	-1	76.9	585	-2.49	732.8
Estradiol valerate	96.36	0.93	S3149	approved	356.5	13791	979-32-8	[(8R,9S,13S,14S,17S)-3-hydroxy-13-methyl-6,7,8,9,11,12,14,15,16,17-decahydrocyclopenta[a]phenanthren-17-yl] pentanoate	CCCCC(=O)OC1CCC2C1(CCC3C2CCC4=C3C=CC(=C4)O)C	Estradiol valerate	2.34	2.852837551	4.168566229	56.2	26	5.47	1	2.75	10.61	-0.95	-1	100	409.6	-2.72	839.7
Dexamethasone (DHAP)	96.38	0.97	S1322	approved	392.46	5743	50-02-2	(8S,9R,10S,11S,13S,14S,16R,17R)-9-fluoro-11,17-dihydroxy-17-(2-hydroxyacetyl)-10,13,16-trimethyl-6,7,8,11,12,14,15,16-octahydrocyclopenta[a]phenanthren-3-one	CC1CC2C3CCC4=CC(=O)C=CC4(C3(C(CC2(C1(C(=O)CO)O)C)O)F)C	Dexamethasone (DHAP)	1.77	0.679713102	2.04974283	107.7	28	1.94	3	8.15	12.96	-0.94	-1	83	172.1	-3.75	314
PD168393	96.38	1.05	S7039		369.22	4708	194423-15-9	N-[4-(3-bromoanilino)quinazolin-6-yl]prop-2-enamide	C=CC(=O)NC1=CC2=C(C=C1)N=CN=C2NC3=CC(=CC=C3)Br	PD168393	1.91	2.430080548	3.789467607	67.8	23	3.6	2	5	13.19	-0.38	0	100	2001.1	-1.42	1479.1
HC-030031	96.39	1.01	S2918		355.39	1150897	349085-38-7	2-(1,3-dimethyl-2,6-dioxopurin-7-yl)-N-(4-propan-2-ylphenyl)acetamide	CC(C)C1=CC=C(C=C1)NC(=O)CN2C=NC3=C2C(=O)N(C(=O)N3C)C	HC-030031	2.34	1.110497397	3.02010872	104.6	26	2.66	1	7.5	14	-0.96	-1	92.5	294.1	-2.9	618
Loperamide HCl	96.4	1.02	S2480	approved	513.5	71420	34552-83-5	4-[4-(4-chlorophenyl)-4-hydroxypiperidin-1-yl]-N,N-dimethyl-2,2-diphenylbutanamide;hydrochloride	CN(C)C(=O)C(CCN1CCC(CC1)(C2=CC=C(C=C2)Cl)O)(C3=CC=CC=C3)C4=CC=CC=C4.Cl	Loperamide HCl	1.72	2.243187834	3.556574311	45.3	35	5.53	1	5.75	15.04	0.3	1	100	1390.7	-2.15	857.5
Bethanechol chloride	96.41	1.04	S2455	approved	196.68	11548	590-63-6	2-carbamoyloxypropyl(trimethyl)azanium;chloride	CC(C[N+](C)(C)C)OC(=O)N.[Cl-]	Bethanechol chloride	0		-0.169356449		12				12.92
Clindamycin palmitate HCl	96.41	1.03	S2596	approved	699.85	17750962	25507-04-4	[6-[2-chloro-1-[(1-methyl-4-propylpyrrolidine-2-carbonyl)amino]propyl]-4,5-dihydroxy-2-methylsulfanyloxan-3-yl] hexadecanoate;hydrochloride	CCCCCCCCCCCCCCCC(=O)OC1C(C(C(OC1SC)C(C(C)Cl)NC(=O)C2CC(CN2C)CCC)O)O.Cl	Clindamycin palmitate HCl	0	0.945808396	4.754105905	111.7	45	5.82	3	12.1	16.41	-1.65	-2	75.1	235.7	-3.19	172.1
RG108	96.42	1.04	S2821		334.33	702558	48208-26-0	(2S)-2-(1,3-dioxoisoindol-2-yl)-3-(1H-indol-3-yl)propanoic acid	C1=CC=C2C(=C1)C(=O)N(C2=O)C(CC3=CNC4=CC=CC=C43)C(=O)O	RG108	1.8	0.539132997	1.532485543	113.7	25	3.06	2	5	16.38	-1.3	-2	75.4	25	-3.23	50.5
Ethynodiol diacetate	96.42	0.99	S3160	approved	384.51	9270	297-76-7	[(3S,8R,9S,10R,13S,14S,17R)-17-acetyloxy-17-ethynyl-13-methyl-2,3,6,7,8,9,10,11,12,14,15,16-dodecahydro-1H-cyclopenta[a]phenanthren-3-yl] acetate	CC(=O)OC1CCC2C3CCC4(C(C3CCC2=C1)CCC4(C#C)OC(=O)C)C	Ethynodiol diacetate	2.08	1.902299314	3.680568712	69.1	28	5.19	0.5	4		-0.43	0	100	858.1	-2.56	1664.5
Azelastine HCl	96.44	1.11	S2552	approved	418.36	54360	79307-93-0	4-[(4-chlorophenyl)methyl]-2-(1-methylazepan-4-yl)phthalazin-1-one;hydrochloride	CN1CCCC(CC1)N2C(=O)C3=CC=CC=C3C(=N2)CC4=CC=C(C=C4)Cl.Cl	Azelastine HCl	3.01	2.933684748	3.458227581	42.1	28	5.11	0	4	9.58	0.6	2	100	1344.3	-3.13	997
Cloxacillin Sodium	96.44	0.98	S2564	approved	475.88	23675743	7081-44-9	sodium;(2S,5R,6R)-6-[[3-(2-chlorophenyl)-5-methyl-1,2-oxazole-4-carbonyl]amino]-3,3-dimethyl-7-oxo-4-thia-1-azabicyclo[3.2.0]heptane-2-carboxylate;hydrate	CC1=C(C(=NO1)C2=CC=CC=C2Cl)C(=O)NC3C4N(C3=O)C(C(S4)(C)C)C(=O)[O-].O.[Na+]	Cloxacillin Sodium	1.79	-0.004899115	-0.020548356	135.3	31	2.5	1.25	7.75	11.89	-1.2	-2	66.2	60.3	-4.08	23.8
RAF265 (CHIR-265)	96.45	1.07	S2161		518.41	11656518	927880-90-8	1-methyl-5-[2-[5-(trifluoromethyl)-1H-imidazol-2-yl]pyridin-4-yl]oxy-N-[4-(trifluoromethyl)phenyl]benzimidazol-2-amine	CN1C2=C(C=C(C=C2)OC3=CC(=NC=C3)C4=NC=C(N4)C(F)(F)F)N=C1NC5=CC=C(C=C5)C(F)(F)F	RAF265 (CHIR-265)	0.78	1.363611578	3.410665279	67.6	37	6.85	2	5	11.84	0.12	1	100	10000	-0.9	2249.7
RG2833 (RGFP109)	96.45	1.12	S7292		339.43	56654642	1215493-56-3	N-[6-(2-aminoanilino)-6-oxohexyl]-4-methylbenzamide	CC1=CC=C(C=C1)C(=O)NCCCCCC(=O)NC2=CC=CC=C2N	RG2833 (RGFP109)	1.33	0.976776702	2.40775457	98.6	25	3.35	3.5	6	15.93	-1.61	-2	93.6	197	-2.22	426.7
Edoxaban	96.47	1.07	S7280		738.27	25022378	1229194-11-9	N'-(5-chloropyridin-2-yl)-N-[(1S,2R,4S)-4-(dimethylcarbamoyl)-2-[(5-methyl-6,7-dihydro-4H-[1,3]thiazolo[5,4-c]pyridine-2-carbonyl)amino]cyclohexyl]oxamide;4-methylbenzenesulfonic acid;hydrate	CC1=CC=C(C=C1)S(=O)(=O)O.CN1CCC2=C(C1)SC(=N2)C(=O)NC3CC(CCC3NC(=O)C(=O)NC4=NC=C(C=C4)Cl)C(=O)N(C)C.O	Edoxaban	1.5	0.158880916	1.262753747	162.2	49	1.97	1.5	13.5	12.92	-1.37	-2	38.7	79.9	-5.81	29.1
Antipyrine	96.48	1.09	S3173	approved	188.23	2206	60-80-0	1,5-dimethyl-2-phenylpyrazol-3-one	CC1=CC(=O)N(N1C)C2=CC=CC=C2	Antipyrine	4	0.861349638	0.42809077	35.5	14	0.39	0	4		0.13	1	91.8	1717.6	-1.69	3163.2
Guanabenz Acetate	96.49	1.09	S4065	approved	291.13	5702062	23256-50-0	acetic acid;2-[(E)-(2,6-dichlorophenyl)methylideneamino]guanidine	CC(=O)O.C1=CC(=C(C(=C1)Cl)C=NN=C(N)N)Cl	Guanabenz Acetate	2.12	0.647509671	0.979034622	84	18	1.16	4	3.5	10.16	-0.63	-1	79.4	695.3	-3.55	358.3
TAPI-1	96.5	0.94	S7434		499.6	9827273	171235-71-5	N-[(2S)-1-[[(2S)-1-(2-aminoethylamino)-1-oxopropan-2-yl]amino]-3-naphthalen-2-yl-1-oxopropan-2-yl]-N'-hydroxy-2-(2-methylpropyl)butanediamide	CC(C)CC(CC(=O)NO)C(=O)NC(CC1=CC2=CC=CC=C2C=C1)C(=O)NC(C)C(=O)NCCN	TAPI-1	1	0.314427472	2.075975943	183.4	36	-0.61	5.5	11.2	15.92	-2.63	-2	17.1	3.9	-5.93	2.4
Deoxyarbutin	96.51	1.11	S4132	approved	194.23	11745519	53936-56-4	4-(oxan-2-yloxy)phenol	C1CCOC(C1)OC2=CC=C(C=C2)O	Deoxyarbutin	3.63	3.510163181	1.862492584	37.9	14	2.06	1	3.2	10.19	-0.08	0	100	1625	-1.68	3005.1
INH1	96.51	1.06	S7493		308.4	959043	313553-47-8	N-[4-(2,4-dimethylphenyl)-1,3-thiazol-2-yl]benzamide	CC1=CC(=C(C=C1)C2=CSC(=N2)NC(=O)C3=CC=CC=C3)C	INH1	2.58	4.328723073	4.228296698	44.4	22	4.26	1	4	10.36	0.15	1	100	4102.6	-0.89	3862.1
Penciclovir	96.54	1.1	S4184	approved	253.26	4725	39809-25-1	2-amino-9-[4-hydroxy-3-(hydroxymethyl)butyl]-3H-purin-6-one	C1=NC2=C(N1CCC(CO)CO)NC(=NC2=O)N	Penciclovir	2	-0.507207339	-1.288205199	141.1	18	-1.48	5	8.9	16.72	-2.4	-2	42.8	8.5	-5.64	23.3
Thalidomide	96.55	1.09	S1193	approved	258.23	5426	50-35-1	2-(2,6-dioxopiperidin-3-yl)isoindole-1,3-dione	C1CC(=O)NC(=O)C1N2C(=O)C3=CC=CC=C3C2=O	Thalidomide	2.67	0.181035396	0.438558247	127.5	19	0.33	1	6	10.51	-1.02	-2	67.9	64.1	-4.45	150.9
Esomeprazole Magnesium	96.55	0.93	S1743	approved	713.12	130564	161973-10-0	magnesium;5-methoxy-2-[(4-methoxy-3,5-dimethylpyridin-2-yl)methylsulfinyl]benzimidazol-1-ide	CC1=CN=C(C(=C1OC)C)CS(=O)C2=NC3=C([N-]2)C=CC(=C3)OC.CC1=CN=C(C(=C1OC)C)CS(=O)C2=NC3=C([N-]2)C=CC(=C3)OC.[Mg+2]	Esomeprazole Magnesium	3.17	0.618289981	2.226771366	73.5	49	2.23	1	8	9.42	-0.46	-1	72.5	1012.4	-2	64.9
Didanosine	96.59	1.07	S1702	approved	236.23	50599	69655-05-6	9-[(2R,5S)-5-(hydroxymethyl)oxolan-2-yl]-3H-purin-6-one	C1CC(OC1CO)N2C=NC3=C2NC=NC3=O	Didanosine	2.33	-0.289611494	-0.511540782	103.9	17	-0.59	2	8.4	14.68	-1.26	-2	62.4	63.3	-4.52	149.1
Ranolazine 2HCl	96.6	1.05	S1425	approved	500.46	71279	95635-56-6	N-(2,6-dimethylphenyl)-2-[4-[2-hydroxy-3-(2-methoxyphenoxy)propyl]piperazin-1-yl]acetamide;dihydrochloride	CC1=C(C(=CC=C1)C)NC(=O)CN2CCN(CC2)CC(COC3=CC=CC=C3OC)O.Cl.Cl	Ranolazine 2HCl	1.66	0.826274389	2.126830278	78	33	2.85	2	9.7	14.06	-0.09	1	81	62.4	-5.07	122.2
Tioconazole	96.6	0.9	S1910	approved	387.71	5482	65899-73-2	1-[2-[(2-chlorothiophen-3-yl)methoxy]-2-(2,4-dichlorophenyl)ethyl]imidazole	C1=CC(=C(C=C1Cl)Cl)C(CN2C=CN=C2)OCC3=C(SC=C3)Cl	Tioconazole	3.8	7.590322382	3.980365057	22.8	23	5.21	0	3.7	7.24	0.45	1	100	10000	-0.58	5092.6
Methocarbamol	96.61	1.01	S1736	approved	241.24	4107	532-03-6	[2-hydroxy-3-(2-methoxyphenoxy)propyl] carbamate	COC1=CC=CC=C1OCC(COC(=O)N)O	Methocarbamol	2	0.313529853	0.544193766	102.1	17	0.71	3	5.7	13.63	-1.66	-2	71.5	77.9	-3.68	180.8
Fexofenadine HCl	96.64	1.02	S3208	approved	538.12	63002	153439-40-8	2-[4-[1-hydroxy-4-[4-[hydroxy(diphenyl)methyl]piperidin-1-yl]butyl]phenyl]-2-methylpropanoic acid;hydrochloride	CC(C)(C1=CC=C(C=C1)C(CCCN2CCC(CC2)C(C3=CC=CC=C3)(C4=CC=CC=C4)O)O)C(=O)O.Cl	Fexofenadine HCl	0.19	0.972557143	3.248535368	87.9	38	3.71	3	6.45	15.24	-1.32	-2	59.7	11.1	-3.93	21.7
ABT-751 (E7010)	96.68	0.92	S1165		371.41	3035714	141430-65-1	N-[2-(4-hydroxyanilino)pyridin-3-yl]-4-methoxybenzenesulfonamide	COC1=CC=C(C=C1)S(=O)(=O)NC2=C(N=CC=C2)NC3=CC=C(C=C3)O	ABT-751 (E7010)	1.67	1.016072233	2.604802777	98.6	26	2.5	3	7.5	10.73	-1.32	-2	89.5	224.3	-1.92	476.7
Xylometazoline HCl	96.68	0.99	S2576	approved	280.84	5282386	1218-35-5	2-[(4-tert-butyl-2,6-dimethylphenyl)methyl]-4,5-dihydro-1H-imidazole;hydrochloride	CC1=CC(=CC(=C1CC2=NCCN2)C)C(C)(C)C.Cl	Xylometazoline HCl	2.67	5.814965737	3.005174293	27.2	19	4.18	1	2	10.28	0.08	1	100	2684.1	-3.8	4780.7
Sclareol	96.69	1	S2354		308.5	16394480	515-03-7	(1R,2R,8aS)-1-(3-hydroxy-3-methylpent-4-enyl)-2,5,5,8a-tetramethyl-3,4,4a,6,7,8-hexahydro-1H-naphthalen-2-ol	CC1(CCCC2(C1CCC(C2CCC(C)(C=C)O)(C)O)C)C	Sclareol	2.33	4.47062652	3.403040907	34.6	22	4.87	2	1.5	16.62	-0.22	0	100	1778.5	-1.77	3266.8
Costunolide	96.7	0.97	S1319		232.32	6436243	553-21-9	(3aS,10E,11aR)-6,10-dimethyl-3-methylidene-3a,4,5,8,9,11a-hexahydrocyclodeca[b]furan-2-one	CC1=CCCC(=CC2C(CC1)C(=C)C(=O)O2)C	Costunolide	3.6	4.025781699	2.7717507	40.5	17	2.78	0	3		0.02	1	100	1365.8	-2.39	2558.7
Adenosine	96.71	1.03	S1647	approved	267.24	60961	58-61-7	(2R,3R,4S,5R)-2-(6-aminopurin-9-yl)-5-(hydroxymethyl)oxolane-3,4-diol	C1=NC(=C2C(=N1)N(C=N2)C3C(C(C(O3)CO)O)O)N	Adenosine	2	-0.148553232	-0.401925625	142.4	19	-1.75	5	10.8	14.46	-1.93	-2	42.9	10.8	-5.62	29
Cabazitaxel	96.72	1.08	S3022	approved	835.93	9854073	183133-96-2	[(1S,2S,3R,4S,7R,9S,10S,12R,15S)-4-acetyloxy-1-hydroxy-15-[(2R,3S)-2-hydroxy-3-[(2-methylpropan-2-yl)oxycarbonylamino]-3-phenylpropanoyl]oxy-9,12-dimethoxy-10,14,17,17-tetramethyl-11-oxo-6-oxatetracyclo[11.3.1.03,10.04,7]heptadec-13-en-2-yl] benzoate	CC1=C2C(C(=O)C3(C(CC4C(C3C(C(C2(C)C)(CC1OC(=O)C(C(C5=CC=CC=C5)NC(=O)OC(C)(C)C)O)O)OC(=O)C6=CC=CC=C6)(CO4)OC(=O)C)OC)C)OC	Cabazitaxel	0.33	0.321677995	3.564835537	184.7	60	5.47	2	17.35	13.52	-1.74	-2	65.8	163.3	-2.12	358.6
Doxofylline	96.72	1.11	S4164	approved	266.25	50942	69975-86-6	7-(1,3-dioxolan-2-ylmethyl)-1,3-dimethylpurine-2,6-dione	CN1C2=C(C(=O)N(C1=O)C)N(C=N2)CC3OCCO3	Doxofylline	3.04	0.056516383	0.09428063	87.8	19	-0.04	0	8.4		-0.3	-1	83.3	735	-2.78	1442.4
Manidipine 2HCl	96.73	0.99	S2482		683.62	150762	89226-75-5	5-O-[2-(4-benzhydrylpiperazin-1-yl)ethyl] 3-O-methyl 2,6-dimethyl-4-(3-nitrophenyl)-1,4-dihydropyridine-3,5-dicarboxylate;dihydrochloride	CC1=C(C(C(=C(N1)C)C(=O)OCCN2CCN(CC2)C(C3=CC=CC=C3)C4=CC=CC=C4)C5=CC(=CC=C5)[N+](=O)[O-])C(=O)OC.Cl.Cl	Manidipine 2HCl	1	0.691429325	3.896411674	119.9	47	5.56	0	8.5	10.8	-0.59	1	61.1	15.8	-5.71	34.3
Bezafibrate	96.73	1.09	S4159	approved	361.82	39042	41859-67-0	2-[4-[2-[(4-chlorobenzoyl)amino]ethyl]phenoxy]-2-methylpropanoic acid	CC(C)(C(=O)O)OC1=CC=C(C=C1)CCNC(=O)C2=CC=C(C=C2)Cl	Bezafibrate	1.38	1.151483172	2.5044759	87	25	4.29	2	5.25	13.49	-0.86	-1	92.7	253	-2.19	186.8
Cytidine	96.74	1.06	S2053	approved	243.22	6175	65-46-3	4-amino-1-[(2R,3R,4S,5R)-3,4-dihydroxy-5-(hydroxymethyl)oxolan-2-yl]pyrimidin-2-one	C1=CN(C(=O)N=C1N)C2C(C(C(O2)CO)O)O	Cytidine	2	-0.74434178	-1.793044913	141.7	17	-2.06	5	10.8	14.46	-2.04	-2	40.2	9.5	-5.85	25.9
Tinidazole	96.74	1.07	S4068	approved	247.27	5479	19387-91-8	1-(2-ethylsulfonylethyl)-2-methyl-5-nitroimidazole	CCS(=O)(=O)CCN1C(=NC=C1[N+](=O)[O-])C	Tinidazole	3	-0.038522707	-0.059540696	96.6	16	0.14	0	6.5		-1.23	-2	70.3	104.9	-3.99	238.1
S- (+)-Rolipram	96.75	1.02	S2127	approved	275.34	158758	85416-73-5	(4S)-4-(3-cyclopentyloxy-4-methoxyphenyl)pyrrolidin-2-one	COC1=C(C=C(C=C1)C2CC(=O)NC2)OC3CCCC3	S- (+)-Rolipram	3.06	1.909626281	2.306828548	60.4	20	2.4	1	4	15.05	-0.5	0	90.1	661.5	-2.68	549.8
Mosapride Citrate	96.76	1.04	S1385	approved	614.02	119583	112885-42-4	4-amino-5-chloro-2-ethoxy-N-[[4-[(4-fluorophenyl)methyl]morpholin-2-yl]methyl]benzamide;2-hydroxypropane-1,2,3-tricarboxylic acid	CCOC1=CC(=C(C=C1C(=O)NCC2CN(CCO2)CC3=CC=C(C=C3)F)Cl)N.C(C(=O)O)C(CC(=O)O)(C(=O)O)O	Mosapride Citrate	1.15	0.380343988	1.274760909	79.8	42	3.56	2.5	7.95	13.85	-0.22	0	93.5	757.9	-3.67	360
Fenbendazole	96.76	1.1	S2468	approved	299.35	3334	43210-67-9	methyl N-(6-phenylsulfanyl-1H-benzimidazol-2-yl)carbamate	COC(=O)NC1=NC2=C(N1)C=C(C=C2)SC3=CC=CC=C3	Fenbendazole	2.27	2.297984556	3.686886422	76.4	21	4.67	0	1	16.55	-0.87	-1	100	451.4	-2.38	610.4
Tenoxicam	96.76	1.02	S2512	approved	337.3783	54677971	59804-37-4	4-hydroxy-2-methyl-1,1-dioxo-N-pyridin-2-ylthieno[2,3-e]thiazine-3-carboxamide	CN1C(=C(C2=C(S1(=O)=O)C=CS2)O)C(=O)NC3=CC=CC=N3	Tenoxicam	2.67	0.836680056	1.925368145	104.6	22	1.71	1	7.75	12.44	-0.98	-1	81.9	261.4	-3.12	323.5
Sulbactam sodium	96.76	1	S2551	approved	255.22	23663973	69388-84-7	sodium;(2S,5R)-3,3-dimethyl-4,4,7-trioxo-4lambda6-thia-1-azabicyclo[3.2.0]heptane-2-carboxylate	CC1(C(N2C(S1(=O)=O)CC2=O)C(=O)[O-])C.[Na+]	Sulbactam sodium	2.67	-0.327380833	-0.58876169	112.4	16	-1.15	1	8		-0.89	-1	43.5	18.1	-4.97	20.1
Apitolisib (GDC-0980, RG7422)	96.76	1.08	S2696		498.6	25254071	1032754-93-0	(2S)-1-[4-[[2-(2-aminopyrimidin-5-yl)-7-methyl-4-morpholin-4-ylthieno[3,2-d]pyrimidin-6-yl]methyl]piperazin-1-yl]-2-hydroxypropan-1-one	CC1=C(SC2=C1N=C(N=C2N3CCOCC3)C4=CN=C(N=C4)N)CN5CCN(CC5)C(=O)C(C)O				1.984173668		35
Pifithrin-a (PFTa)	96.77	1.05	S2929		367.3	9929138	63208-82-2	2-(2-imino-4,5,6,7-tetrahydro-1,3-benzothiazol-3-yl)-1-(4-methylphenyl)ethanone;hydrobromide	CC1=CC=C(C=C1)C(=O)CN2C3=C(CCCC3)SC2=N.Br	Pifithrin-a (PFTa)	0.38		2.520512755		21				9.24
Schisandrin B (Sch B)	96.77	1.08	S3600		400.46	174277	61281-37-6	(9S,10R)-3,4,5,19-tetramethoxy-9,10-dimethyl-15,17-dioxatetracyclo[10.7.0.02,7.014,18]nonadeca-1(19),2,4,6,12,14(18)-hexaene	CC1CC2=CC3=C(C(=C2C4=C(C(=C(C=C4CC1C)OC)OC)OC)OC)OCO3	Schisandrin B (Sch B)	3	2.274116554	3.172165181	48.1	29	3.09	0	4.5		-0.74	-1	100	5899.3	-1	9906
Pregnenolone	96.78	1.02	S1914	approved	316.48	8955	145-13-1	1-[(3S,8S,9S,10R,13S,14S,17S)-3-hydroxy-10,13-dimethyl-2,3,4,7,8,9,11,12,14,15,16,17-dodecahydro-1H-cyclopenta[a]phenanthren-17-yl]ethanone	CC(=O)C1CCC2C1(CCC3C2CC=C4C3(CCC(C4)O)C)C	Pregnenolone	2.69	3.860756508	4.066920906	45.8	23	3.73	1	3.7	16.75	-0.18	0	100	1010.3	-2.61	1936
Butylscopolamine Bromide	96.81	1	S2378		440.37	6852391	149-64-4	[(1S,2S,4R,5R)-9-butyl-9-methyl-3-oxa-9-azoniatricyclo[3.3.1.02,4]nonan-7-yl] (2S)-3-hydroxy-2-phenylpropanoate;bromide	CCCC[N+]1(C2CC(CC1C3C2O3)OC(=O)C(CO)C4=CC=CC=C4)C.[Br-]	Butylscopolamine Bromide	0		1.22136014		27				14.13
CI994 (Tacedinaline)	96.81	1.07	S2818		269.3	2746	112522-64-2	4-acetamido-N-(2-aminophenyl)benzamide	CC(=O)NC1=CC=C(C=C1)C(=O)NC2=CC=CC=C2N	CI994 (Tacedinaline)	2	0.836452062	1.64279185	98.2	20	1.48	3.5	6	15.93	-1.17	-2	81.3	162.6	-2.87	357.3
Tolperisone HCl	96.81	1.04	S4200	approved	281.82	92965	3644-61-9	2-methyl-1-(4-methylphenyl)-3-piperidin-1-ylpropan-1-one;hydrochloride	CC1=CC=C(C=C1)C(=O)C(C)CN2CCCCC2.Cl	Tolperisone HCl	4.21	6.184580494	3.407703852	29	19	2.79	0	4	8.78	0.4	1	100	643.4	-3.41	1161.4
Bufexamac	96.82	1.12	S3023	approved	223.27	2466	2438-72-4	2-(4-butoxyphenyl)-N-hydroxyacetamide	CCCCOC1=CC=C(C=C1)CC(=O)NO	Bufexamac	3.19	1.605966262	1.880907686	73.2	16	0.98	2	4.95	8.96	-1.07	-2	78.2	297.5	-2.69	348.1
A-205804	96.83	0.88	S2885		300.4	9839311	251992-66-2	4-(4-methylphenyl)sulfanylthieno[2,3-c]pyridine-2-carboxamide	CC1=CC=C(C=C1)SC2=C3C=C(SC3=CN=C2)C(=O)N	A-205804	2.45	2.52380063	3.346559636	66.3	20	2.72	2	4	12.35	-0.65	0	90.7	578.4	-3.06	469.6
Tariquidar	96.83	1.1	S8028		646.73	148201	206873-63-4	N-[2-[[4-[2-(6,7-dimethoxy-3,4-dihydro-1H-isoquinolin-2-yl)ethyl]phenyl]carbamoyl]-4,5-dimethoxyphenyl]quinoline-3-carboxamide	COC1=C(C=C2CN(CCC2=C1)CCC3=CC=C(C=C3)NC(=O)C4=CC(=C(C=C4NC(=O)C5=CC6=CC=CC=C6N=C5)OC)OC)OC	Tariquidar	0.67	0.6712736	3.740873519	116.1	48	6.97	1	10	14.05	-0.95	0	87	166.4	-2.55	332.4
Griseofulvin	96.84	1.08	S4071		352.77	441140	126-07-8	(2S,5'R)-7-chloro-3',4,6-trimethoxy-5'-methylspiro[1-benzofuran-2,4'-cyclohex-2-ene]-1',3-dione	CC1CC(=O)C=C(C12C(=O)C3=C(O2)C(=C(C=C3OC)OC)Cl)OC	Griseofulvin	3.05	1.148327963	2.29022529	83.1	24	2.18	0	7		-0.29	0	95.8	1510.8	-2.71	1362.4
Mequinol	96.85	1.19	S4077	approved	124.14	9015	150-76-5	4-methoxyphenol	COC1=CC=C(C=C1)O	Mequinol	3.67	5.4571808	1.507819055	30.7	9	1.23	1	1.5	10.04	0.03	1	96.4	1624.9	-1.75	3004.9
17-DMAG (Alvespimycin) HCl	96.87	0.88	S1142		653.21	9852573	467214-21-7	[(4E,6Z,8S,9S,10E,12S,13R,14S,16R)-19-[2-(dimethylamino)ethylamino]-13-hydroxy-8,14-dimethoxy-4,10,12,16-tetramethyl-3,20,22-trioxo-2-azabicyclo[16.3.1]docosa-1(21),4,6,10,18-pentaen-9-yl] carbamate;hydrochloride	CC1CC(C(C(C=C(C(C(C=CC=C(C(=O)NC2=CC(=O)C(=C(C1)C2=O)NCCN(C)C)C)OC)OC(=O)N)C)C)O)OC.Cl	17-DMAG (Alvespimycin) HCl	1	0.211226736	1.68432199	177.2	45	1.72	4.25	16.35	14.03	-2.07	-2	40.9	19.7	-4.73	46.2
Dinaciclib (SCH727965)	96.89	1.09	S2768		396.49	46926350	779353-01-4	2-[(2S)-1-[3-ethyl-7-[(1-oxidopyridin-1-ium-3-yl)methylamino]pyrazolo[1,5-a]pyrimidin-5-yl]piperidin-2-yl]ethanol	CCC1=C2N=C(C=C(N2N=C1)NCC3=C[N+](=CC=C3)[O-])N4CCCCC4CCO	Dinaciclib (SCH727965)	1.13	0.879731585	2.222114011	87.1	29	4.11	2	5.7	15.66	-1.26	-2	100	225.8	-2.74	484.1
Indapamide	96.93	1.03	S1730	approved	365.83	3702	26807-65-8	4-chloro-N-(2-methyl-2,3-dihydroindol-1-yl)-3-sulfamoylbenzamide	CC1CC2=CC=CC=C2N1NC(=O)C3=CC(=C(C=C3)Cl)S(=O)(=O)N	Indapamide	1.96	0.739017224	1.807340523	101.9	24	1.53	3	8.5	10.91	-1.24	-2	78.2	199.8	-3.42	231.7
BMS-378806	96.93	1.03	S2632		406.43	5495818	357263-13-9	1-[(2R)-4-benzoyl-2-methylpiperazin-1-yl]-2-(4-methoxy-1H-pyrrolo[2,3-b]pyridin-3-yl)ethane-1,2-dione	CC1CN(CCN1C(=O)C(=O)C2=CNC3=NC=CC(=C23)OC)C(=O)C4=CC=CC=C4	BMS-378806	2.39	0.532646671	1.730569033	108.3	30	2.56	0	8.75	11.7	-1.22	-2	88	172.5	-2.82	377.2
Sodium Nitrite	96.93	1.03	S4074	approved	69	23668193	7632-00-0	sodium;nitrite	N(=O)[O-].[Na+]	Sodium Nitrite	0		0.468261045		4
Mefenamic Acid	96.93	1.08	S4078	approved	241.29	4044	61-68-7	2-(2,3-dimethylanilino)benzoic acid	CC1=C(C(=CC=C1)NC2=CC=CC=C2C(=O)O)C	Mefenamic Acid	2.46	2.889285206	2.948804481	56.7	18	3.75	1	1.5		-0.42	-1	94.3	196.8	-1.99	341.3
TAK-733	96.94	0.93	S2617		504.23	24963252	1035555-63-5	3-[(2R)-2,3-dihydroxypropyl]-6-fluoro-5-(2-fluoro-4-iodoanilino)-8-methylpyrido[2,3-d]pyrimidine-4,7-dione	CN1C2=C(C(=C(C1=O)F)NC3=C(C=C(C=C3)I)F)C(=O)N(C=N2)CC(CO)O	TAK-733	1.33	0.626475878	2.122500276	121	28	1.7	2	9.9	14.55	-1.47	-2	63.1	365.6	-3.76	154.6
L-(+)-Rhamnose Monohydrate	96.95	0.98	S2317		182.17	2723959	10030-85-0	(3R,4R,5R,6S)-6-methyloxane-2,3,4,5-tetrol;hydrate	CC1C(C(C(C(O1)O)O)O)O.O	L-(+)-Rhamnose Monohydrate	2	-2.045598172	-2.322163045	94.6	12	-1.51	4	8.5	16.61	-0.98	-1	60.7	105.4	-4.28	239.1
Dimethyl Fumarate	96.96	1.07	S2586	approved	144.13	637568	624-49-7	dimethyl (E)-but-2-enedioate	COC(=O)C=CC(=O)OC	Dimethyl Fumarate	3.29	1.150681174	0.868764286	75.5	10	0.23	0	4		-0.79	-1	77.4	260.4	-3.58	552.3
Omipalisib (GSK2126458, GSK458)	96.98	0.88	S2658		505.5	25167777	1086062-66-9	2,4-difluoro-N-[2-methoxy-5-(4-pyridazin-4-ylquinolin-6-yl)pyridin-3-yl]benzenesulfonamide	COC1=C(C=C(C=N1)C2=CC3=C(C=CN=C3C=C2)C4=CN=NC=C4)NS(=O)(=O)C5=C(C=C(C=C5)F)F				2.772308333		36
Posaconazole	96.99	0.96	S1257	approved	700.78	468595	171228-49-2	4-[4-[4-[4-[[(3R,5R)-5-(2,4-difluorophenyl)-5-(1,2,4-triazol-1-ylmethyl)oxolan-3-yl]methoxy]phenyl]piperazin-1-yl]phenyl]-2-[(2S,3S)-2-hydroxypentan-3-yl]-1,2,4-triazol-3-one	CCC(C(C)O)N1C(=O)N(C=N1)C2=CC=C(C=C2)N3CCN(CC3)C4=CC=C(C=C4)OCC5CC(OC5)(CN6C=NC=N6)C7=C(C=C(C=C7)F)F	Posaconazole	0.67	0.589336488	3.342245093	111.2	51	7.62	1	11.2	14.26	-1.41	-2	83.6	869.3	-1.31	701.6
Carbachol	97	1.1	S4359	approved	182.65	5831	51-83-2	2-carbamoyloxyethyl(trimethyl)azanium;chloride	C[N+](C)(C)CCOC(=O)N.[Cl-]	Carbachol	0		-0.248804724		11				13.03
Sasapyrine	97.01	1.08	S4188	approved	258.23	5161	552-94-3	2-(2-hydroxybenzoyl)oxybenzoic acid	C1=CC=C(C(=C1)C(=O)OC2=CC=CC=C2C(=O)O)O	Sasapyrine	3.12	1.101293692	2.102920304	100.5	19	2.81	1	4.25	8.28	-1.13	-2	76.7	37	-2.98	72.7
SNS-032 (BMS-387032)	97.02	1.04	S1145		380.53	3025986	345627-80-7	N-[5-[(5-tert-butyl-1,3-oxazol-2-yl)methylsulfanyl]-1,3-thiazol-2-yl]piperidine-4-carboxamide	CC(C)(C)C1=CN=C(O1)CSC2=CN=C(S2)NC(=O)C3CCNCC3	SNS-032 (BMS-387032)	1.84	1.579492382	3.336677657	84.5	25	2.92	2	7.5	10.52	-0.35	1	86.8	318.8	-4.62	245.9
Nanchangmycin	97.05	1.03	S1450		889.1	46930988	65101-87-3	sodium;(E,2S,4R,8S)-8-[(2S,5R,7S,8R,9R)-7-hydroxy-2-[(2R,4S,5S,7R,9S,10R)-2-[(2S,3S,5R,6R)-6-hydroxy-6-(hydroxymethyl)-3,5-dimethyloxan-2-yl]-9-[(5S,6R)-5-methoxy-6-methyloxan-2-yl]oxy-4,10-dimethyl-1,6-dioxaspiro[4.5]decan-7-yl]-2,8-dimethyl-1,10-dioxaspiro[4.5]decan-9-yl]-2,4,6-trimethyl-5-oxonon-6-enoate	CC1CC(C(OC1C2CC(C3(O2)C(C(CC(O3)C4(CCC5(O4)CC(C(C(O5)C(C)C=C(C)C(=O)C(C)CC(C)C(=O)[O-])C)O)C)OC6CCC(C(O6)C)OC)C)C)(CO)O)C.[Na+]	Nanchangmycin	0	0.248388703	2.685777371	174.4	62	6.96	4	17	16.72	-1.95	-2	61.6	34.3	-3.22	67.8
Linezolid	97.08	1.07	S1408	approved	337.35	441401	165800-03-3	N-[[(5S)-3-(3-fluoro-4-morpholin-4-ylphenyl)-2-oxo-1,3-oxazolidin-5-yl]methyl]acetamide	CC(=O)NCC1CN(C(=O)O1)C2=CC(=C(C=C2)N3CCOCC3)F	Linezolid	2.71	0.279721428	0.590100324	87.9	24	0.48	1	8.7	14.52	-0.29	-1	81.5	988.5	-2.79	777
Pravastatin sodium	97.1	1.11	S3036	approved	446.51	16759173	81131-70-6	sodium;(3R,5R)-7-[(1S,2S,6S,8S,8aR)-6-hydroxy-2-methyl-8-[(2S)-2-methylbutanoyl]oxy-1,2,6,7,8,8a-hexahydronaphthalen-1-yl]-3,5-dihydroxyheptanoate	CCC(C)C(=O)OC1CC(C=C2C1C(C(C=C2)C)CCC(CC(CC(=O)[O-])O)O)O.[Na+]	Pravastatin sodium	0.86	-0.009536421	-0.042866214	145	31	3.35	3	8.1	16.11	-2.67	-2	67.4	6.6	-4.31	14.7
Estriol	97.11	1.07	S2466	approved	288.39	5756	50-27-1	(8R,9S,13S,14S,16R,17R)-13-methyl-6,7,8,9,11,12,14,15,16,17-decahydrocyclopenta[a]phenanthrene-3,16,17-triol	CC12CCC3C(C1CC(C2O)O)CCC4=C3C=CC(=C4)O	Estriol	2.31	1.952915476	2.600111665	63.4	21	2.45	3	4.15	16.36	-0.74	-1	89.9	245.4	-3.31	522.8
Captopril	97.12	0.97	S2051	approved	217.29	44093	62571-86-2	(2S)-1-[(2S)-2-methyl-3-sulfanylpropanoyl]pyrrolidine-2-carboxylic acid	CC(CS)C(=O)N1CCCC1C(=O)O	Captopril	3.29	0.446144776	0.449713934	72	14	0.35	1	4.5	9.47	-0.39	-1	68.7	330.8	-3.1	165.3
Genipin	97.12	1.01	S2412	approved	226.23	442424	6902-77-8	methyl (1R,4aS,7aS)-1-hydroxy-7-(hydroxymethyl)-1,4a,5,7a-tetrahydrocyclopenta[c]pyran-4-carboxylate	COC(=O)C1=COC(C2C1CC=C2CO)O	Genipin	2.45	0.10614669	0.142661152	84	16	0.2	2	7.1	13.67	-0.79	-1	76.6	242	-3.4	516
Finasteride	97.13	1.08	S1197	approved	372.54	57363	98319-26-7	(1S,3aS,3bS,5aR,9aR,9bS,11aS)-N-tert-butyl-9a,11a-dimethyl-7-oxo-1,2,3,3a,3b,4,5,5a,6,9b,10,11-dodecahydroindeno[5,4-f]quinoline-1-carboxamide	CC12CCC3C(C1CCC2C(=O)NC(C)(C)C)CCC4C3(C=CC(=O)N4)C	Finasteride	1.88	1.7132609	3.233437297	69.9	27	3.53	2	5	15.75	-0.52	0	100	516.2	-3.04	798.2
Ispinesib (SB-715992)	97.14	0.98	S1452		517.06	6851740	336113-53-2	N-(3-aminopropyl)-N-[(1R)-1-(3-benzyl-7-chloro-4-oxoquinazolin-2-yl)-2-methylpropyl]-4-methylbenzamide	CC1=CC=C(C=C1)C(=O)N(CCCN)C(C2=NC3=C(C=CC(=C3)Cl)C(=O)N2CC4=CC=CC=C4)C(C)C	Ispinesib (SB-715992)	0.65	1.300925677	3.79779233	78.9	37	5.18	2	8	9.81	-0.51	1	74.2	298.2	-3.35	247.4
Isoxicam	97.14	1.03	S4398	approved	335.34	54677972	34552-84-6	4-hydroxy-2-methyl-N-(5-methyl-1,2-oxazol-3-yl)-1,1-dioxo-1lambda6,2-benzothiazine-3-carboxamide	CC1=CC(=NO1)NC(=O)C2=C(C3=CC=CC=C3S(=O)(=O)N2C)O	Isoxicam	2.34	1.024506448	2.785223229	118.2	23	2.65	1	8.25	10.38	-1.44	-2	82.2	70.9	-3.9	165.5
Tandutinib (MLN518)	97.17	1.08	S1043		562.7	3038522	387867-13-2	4-[6-methoxy-7-(3-piperidin-1-ylpropoxy)quinazolin-4-yl]-N-(4-propan-2-yloxyphenyl)piperazine-1-carboxamide	CC(C)OC1=CC=C(C=C1)NC(=O)N2CCN(CC2)C3=NC=NC4=CC(=C(C=C43)OC)OCCCN5CCCCC5	Tandutinib (MLN518)	0.69	0.936260318	3.401059232	88.6	41	5.77	1	8.75	14.47	-0.52	1	79.6	250	-3.25	317.3
Vincristine	97.17	0.95	S1241	approved	923.04	90489752	2068-78-2	methyl (9R,10S,11R,12R,19R)-11-acetyloxy-12-ethyl-4-[(13S,15R,17S)-17-ethyl-17-hydroxy-13-methoxycarbonyl-1,11-diazatetracyclo[13.3.1.04,12.05,10]nonadeca-4(12),5,7,9-tetraen-13-yl]-8-formyl-10-hydroxy-5-methoxy-8,16-diazapentacyclo[10.6.1.01,9.02,7.016,19]nonadeca-2,4,6,13-tetraene-10-carboxylate;sulfuric acid	CCC1(CC2CC(C3=C(CCN(C2)C1)C4=CC=CC=C4N3)(C5=C(C=C6C(=C5)C78CCN9C7C(C=CC9)(C(C(C8N6C=O)(C(=O)OC)O)OC(=O)C)CC)OC)C(=O)OC)O.OS(=O)(=O)O	Vincristine	0.33	0.211183188	2.378873019	173.3	65	5.26	2	14.25	15.87	-0.95	0	37.4	4.5	-7.57	10.8
Astragaloside A	97.17	1	S2415		784.97	13943299	83207-58-3	(2R,3R,4S,5S,6R)-2-[[(1S,3R,6S,8R,9S,11S,12S,14S,15R,16R)-14-hydroxy-15-[(2S,5R)-5-(2-hydroxypropan-2-yl)-2-methyloxolan-2-yl]-7,7,12,16-tetramethyl-6-[(2S,3R,4S,5R)-3,4,5-trihydroxyoxan-2-yl]oxy-9-pentacyclo[9.7.0.01,3.03,8.012,16]octadecanyl]oxy]-6-(hydroxymethyl)oxane-3,4,5-triol	CC1(C(CCC23C1C(CC4C2(C3)CCC5(C4(CC(C5C6(CCC(O6)C(C)(C)O)C)O)C)C)OC7C(C(C(C(O7)CO)O)O)O)OC8C(C(C(CO8)O)O)O)C	Astragaloside A	1	0.134357658	1.612426257	218.2	55	0.72	9	21.9	16.43	-4.46	-2	4.8	1.6	-6.49	5
Ipatasertib (GDC-0068)	97.18	1.04	S2808		458	24788740	1001264-89-6	(2S)-2-(4-chlorophenyl)-1-[4-[(5R,7R)-7-hydroxy-5-methyl-6,7-dihydro-5H-cyclopenta[d]pyrimidin-4-yl]piperazin-1-yl]-3-(propan-2-ylamino)propan-1-one	CC1CC(C2=C1C(=NC=N2)N3CCN(CC3)C(=O)C(CNC(C)C)C4=CC=C(C=C4)Cl)O	Ipatasertib (GDC-0068)	1.25	1.027002764	2.826311606	86	32	3.6	1	7.7	12.36	-0.4	1	86.8	259.6	-4.48	145.9
Tiotropium Bromide hydrate	97.19	1.03	S2547	approved	490.43	11431811	139404-48-1	[(1S,2S,4R,5R)-9,9-dimethyl-3-oxa-9-azoniatricyclo[3.3.1.02,4]nonan-7-yl] 2-hydroxy-2,2-dithiophen-2-ylacetate;bromide;hydrate	C[N+]1(C2CC(CC1C3C2O3)OC(=O)C(C4=CC=CS4)(C5=CC=CS5)O)C.O.[Br-]	Tiotropium Bromide hydrate	0		1.524317451		28				10.14
Tyrphostin AG 879	97.2	0.9	S2816		316.46	5487525	148741-30-4	(E)-3-amino-2-[(3,5-ditert-butyl-4-oxocyclohexa-2,5-dien-1-ylidene)methyl]-3-sulfanylprop-2-enenitrile	CC(C)(C)C1=CC(=CC(=C(N)S)C#N)C=C(C1=O)C(C)(C)C	Tyrphostin AG 879	1.62	2.364349262	3.542268065	68.1	22	3.77	2.8	4.5		-0.66	-1	100	1261.1	-2.45	1042.5
LY294002	97.22	1.04	S1105		307.34	3973	154447-36-6	2-morpholin-4-yl-8-phenylchromen-4-one	C1COCCN1C2=CC(=O)C3=C(O2)C(=CC=C3)C4=CC=CC=C4	LY294002	4.14	2.839933998	3.128755286	47.9	23	3.4	0	4.7	6.25	0.01	1	100	1574.3	-1.33	2918.3
CK-636	97.22	1.13	S7497		284.38	588963	442632-72-6	N-[2-(2-methyl-1H-indol-3-yl)ethyl]thiophene-2-carboxamide	CC1=C(C2=CC=CC=C2N1)CCNC(=O)C3=CC=CS3	CK-636	2.28	3.234883511	3.008441665	46.5	20	3.85	2	2.5	13.24	-0.04	0	100	2621.1	-1.24	3005.8
Baicalein	97.23	0.91	S2268		270.24	5281605	491-67-8	5,6,7-trihydroxy-2-phenylchromen-4-one	C1=CC=C(C=C1)C2=CC(=O)C3=C(O2)C=C(C(=C3O)O)O	Baicalein	2.33	1.304595244	2.538742344	97.3	20	1.72	2	3.75	13.1	-1.27	-2	76.7	70.1	-3.64	164.1
Prednisolone Acetate	97.24	1.03	S2570	approved	402.48	5834	52-21-1	[2-[(8S,9S,10R,11S,13S,14S,17R)-11,17-dihydroxy-10,13-dimethyl-3-oxo-7,8,9,11,12,14,15,16-octahydro-6H-cyclopenta[a]phenanthren-17-yl]-2-oxoethyl] acetate	CC(=O)OCC(=O)C1(CCC2C1(CC(C3C2CCC4=CC(=O)C=CC34C)O)C)O	Prednisolone Acetate	1.96	0.590533307	2.154383609	125.8	29	2.13	2	8.45	15.99	-1.63	-2	77.3	54.8	-4.43	130.6
CZC24832	97.24	1.04	S7018		364.4	42623951	1159824-67-5	5-(2-amino-8-fluoro-[1,2,4]triazolo[1,5-a]pyridin-6-yl)-N-tert-butylpyridine-3-sulfonamide	CC(C)(C)NS(=O)(=O)C1=CN=CC(=C1)C2=CN3C(=NC(=N3)N)C(=C2)F	CZC24832	1.97	0.507341773	1.506805067	118.8	25	0.81	3	9	12.12	-1.76	-2	64.4	47.9	-4.72	67.6
PF-3758309	97.26	1.1	S7094		490.62	25227462	898044-15-0	N-[(1S)-2-(dimethylamino)-1-phenylethyl]-6,6-dimethyl-3-[(2-methylthieno[3,2-d]pyrimidin-4-yl)amino]-1,4-dihydropyrrolo[3,4-c]pyrazole-5-carboxamide	CC1=NC2=C(C(=N1)NC3=NNC4=C3CN(C4(C)C)C(=O)NC(CN(C)C)C5=CC=CC=C5)SC=C2	PF-3758309	0.07	0.910118135	3.080294828	96.7	35	4.33	3	7.5	15.47	-0.21	0	100	380.8	-3.4	351.6
Vandetanib (ZD6474)	97.27	0.98	S1046	approved	475.35	3081361	443913-73-3	N-(4-bromo-2-fluorophenyl)-6-methoxy-7-[(1-methylpiperidin-4-yl)methoxy]quinazolin-4-amine	CN1CCC(CC1)COC2=C(C=C3C(=C2)N=CN=C3NC4=C(C=C(C=C4)Br)F)OC	Vandetanib (ZD6474)	1.61	2.149550514	3.340401498	51.8	30	5.08	1	6	13.09	0.4	1	100	2150.4	-2.9	992.6
Pioglitazone	97.28	0.99	S2590	approved	356.44	4829	111025-46-8	5-[[4-[2-(5-ethylpyridin-2-yl)ethoxy]phenyl]methyl]-1,3-thiazolidine-2,4-dione	CCC1=CN=C(C=C1)CCOC2=CC=C(C=C2)CC3C(=O)NC(=O)S3	Pioglitazone	2.69	1.342447933	3.033932329	90.4	25	3.95	1	4.75	7.03	-0.98	-1	100	546.3	-2.35	653.9
Bepotastine Besilate	97.29	1.07	S3037	approved	547.06	164521	190786-44-8	benzenesulfonic acid;4-[4-[(S)-(4-chlorophenyl)-pyridin-2-ylmethoxy]piperidin-1-yl]butanoic acid	C1CN(CCC1OC(C2=CC=C(C=C2)Cl)C3=CC=CC=N3)CCCC(=O)O.C1=CC=C(C=C1)S(=O)(=O)O	Bepotastine Besilate	2.94	0.59692858	1.62997318	73.8	37	2.26	1	6.7	9.42	-0.59	0	70	62.4	-4.02	46.6
T0901317	97.29	1.07	S7076		481.33	447912	293754-55-9	N-[4-(1,1,1,3,3,3-hexafluoro-2-hydroxypropan-2-yl)phenyl]-N-(2,2,2-trifluoroethyl)benzenesulfonamide	C1=CC=C(C=C1)S(=O)(=O)N(CC(F)(F)F)C2=CC=C(C=C2)C(C(F)(F)F)(C(F)(F)F)O	T0901317	2.48	2.371136472	4.108942392	55.9	31	5.25	1	4.5	7.51	0.02	1	100	10000	-1.79	1354.3
I-BET-762	97.29	1.09	S7189		423.9	46943432	1260907-17-2	2-[(4S)-6-(4-chlorophenyl)-8-methoxy-1-methyl-4H-[1,2,4]triazolo[4,3-a][1,4]benzodiazepin-4-yl]-N-ethylacetamide	CCNC(=O)CC1C2=NN=C(N2C3=C(C=C(C=C3)OC)C(=N1)C4=CC=C(C=C4)Cl)C	I-BET-762	1.21	0.872934358	2.427630449	92.7	30	4.03	1	6.25	14.79	-0.56	0	100	1424.8	-2.23	868.8
Sulfasalazine	97.31	0.69	S1576	approved	398.39	5359476	599-79-1	(3Z)-6-oxo-3-[[4-(pyridin-2-ylsulfamoyl)phenyl]hydrazinylidene]cyclohexa-1,4-diene-1-carboxylic acid	C1=CC=NC(=C1)NS(=O)(=O)C2=CC=C(C=C2)NN=C3C=CC(=O)C(=C3)C(=O)O	Sulfasalazine	2.32	0.382373594	1.738729206	162.4	28	1.43	2	10.5	9.48	-2.71	-2	51.8	3.6	-4.15	8.4
Panobinostat (LBH589)	97.33	1.02	S1030		349.43	6918837	404950-80-7	(E)-N-hydroxy-3-[4-[[2-(2-methyl-1H-indol-3-yl)ethylamino]methyl]phenyl]prop-2-enamide	CC1=C(C2=CC=CC=C2N1)CCNCC3=CC=C(C=C3)C=CC(=O)NO	Panobinostat (LBH589)	2.64	0.912779683	2.173876093	91.6	26	1.91	4	5.7	8.72	-0.87	-1	72.5	37.6	-4.83	83.9
Imipramine HCl	97.34	1.05	S4377	approved	316.87	8228	113-52-0	3-(5,6-dihydrobenzo[b][1]benzazepin-11-yl)-N,N-dimethylpropan-1-amine;hydrochloride	CN(C)CCCN1C2=CC=CC=C2CCC3=CC=CC=C31.Cl	Imipramine HCl	3.2	20.68832076	3.595630148	7.9	22	4.42	0	2.5	9.59	0.67	2	100	1264.2	-2.33	2169.6
Ursodiol	97.35	1.02	S1643	approved	392.57	31401	128-13-2	(4R)-4-[(3R,5S,7S,8R,9S,10S,13R,14S,17R)-3,7-dihydroxy-10,13-dimethyl-2,3,4,5,6,7,8,9,11,12,14,15,16,17-tetradecahydro-1H-cyclopenta[a]phenanthren-17-yl]pentanoic acid	CC(CCC(=O)O)C1CCC2C1(CCC3C2C(CC4C3(CCC(C4)O)C)O)C	Ursodiol	0.87	1.143653107	2.824365714	88.2	28	3.86	3	5.4		-1.41	-2	80.7	27.4	-4.17	55
Pritelivir (BAY 57-1293)	97.35	1.03	S7546		402.49	491941	348086-71-5	N-methyl-N-(4-methyl-5-sulfamoyl-1,3-thiazol-2-yl)-2-(4-pyridin-2-ylphenyl)acetamide	CC1=C(SC(=N1)N(C)C(=O)CC2=CC=C(C=C2)C3=CC=CC=N3)S(=O)(=O)N	Pritelivir (BAY 57-1293)	2.68	0.752438534	2.389142832	117.6	27	1.81	2	10	8.71	-1.71	-2	77.4	109.7	-3.29	169.7
PluriSIn #1 (NSC 14613)	97.35	1.12	S8076		213.24	225362	91396-88-2	N'-phenylpyridine-4-carbohydrazide	C1=CC=C(C=C1)NNC(=O)C2=CC=NC=C2	PluriSIn #1 (NSC 14613)	2.86	1.206674031	1.229842172	63.7	16	1.51	2	5	15.85	-0.51	0	90.1	538.7	-1.85	1082.1
Halcinonide	97.36	1.04	S4098		454.96	443943	3093-35-4	(1S,2S,4R,8S,9S,11S,12R,13S)-8-(2-chloroacetyl)-12-fluoro-11-hydroxy-6,6,9,13-tetramethyl-5,7-dioxapentacyclo[10.8.0.02,9.04,8.013,18]icos-17-en-16-one	CC1(OC2CC3C4CCC5=CC(=O)CCC5(C4(C(CC3(C2(O1)C(=O)CCl)C)O)F)C)C	Halcinonide	1.31	1.133487137	2.849700012	81.1	31	3.71	1	7.2	15.45	-0.18	0	100	1530.2	-3.12	1067
Florfenicol	97.39	1.09	S4201	approved	358.21	114811	73231-34-2	2,2-dichloro-N-[(1R,2S)-3-fluoro-1-hydroxy-1-(4-methylsulfonylphenyl)propan-2-yl]acetamide	CS(=O)(=O)C1=CC=C(C=C1)C(C(CF)NC(=O)C(Cl)Cl)O	Florfenicol	2.34	0.206936297	0.390240468	89.8	21	0.81	2	8.2	14.39	-0.53	-1	76.8	1204.7	-3.3	332.3
Macitentan	97.39	1.06	S8051		588.27	16004692	441798-33-0	5-(4-bromophenyl)-6-[2-(5-bromopyrimidin-2-yl)oxyethoxy]-N-(propylsulfamoyl)pyrimidin-4-amine	CCCNS(=O)(=O)NC1=C(C(=NC=N1)OCCOC2=NC=C(C=N2)Br)C3=CC=C(C=C3)Br	Macitentan	0.33	0.884042537	3.496565044	123.6	32	4.46	2	9	10.34	-1.54	-2	86.3	1244.1	-2.17	382.4
MLN8054	97.43	1.03	S1100		476.86	11712649	869363-13-3	4-[[9-chloro-7-(2,6-difluorophenyl)-5H-pyrimido[5,4-d][2]benzazepin-2-yl]amino]benzoic acid	C1C2=CN=C(N=C2C3=C(C=C(C=C3)Cl)C(=N1)C4=C(C=CC=C4F)F)NC5=CC=C(C=C5)C(=O)O	MLN8054	0.5	0.872884054	2.878771611	97	34	5.46	2	5.5	15.76	-1	-2	79.5	210.4	-2.8	75.1
Phenytoin Sodium	97.43	1.05	S2524	approved	274.25	23679632	630-93-3	sodium;5-oxo-4,4-diphenyl-1H-imidazol-2-olate	C1=CC=C(C=C1)C2(C(=O)NC(=N2)[O-])C3=CC=CC=C3.[Na+]	Phenytoin Sodium	3.3	0.582382678	0.928317989	79.7	20	2.47	2	3.5	7.8	-0.36	0	93.5	395.1	-2.44	812.2
Benzocaine	97.43	1.08	S4210	approved	165.19	2337	94-09-7	ethyl 4-aminobenzoate	CCOC(=O)C1=CC=C(C=C1)N	Benzocaine	3.06	2.642895406	1.966314182	62	12	1.86	1.5	3	14.31	-0.65	0	89.2	360.9	-2.88	747
Topiramate	97.46	1.12	S1438	approved	339.36	5284627	97240-79-4	[(1R,2S,6S,9R)-4,4,11,11-tetramethyl-3,5,7,10,12-pentaoxatricyclo[7.3.0.02,6]dodecan-6-yl]methyl sulfamate	CC1(OC2COC3(C(C2O1)OC(O3)(C)C)COS(=O)(=O)N)C	Topiramate	3	0.503103207	1.27063746	114.8	22	0.78	2	8.25	8.66	-0.96	-1	77.6	174.6	-3.9	375.3
Betamethasone Valerate	97.46	1.07	S1690	approved	476.58	16533	2152-44-5	[(8S,9R,10S,11S,13S,14S,16S,17R)-9-fluoro-11-hydroxy-17-(2-hydroxyacetyl)-10,13,16-trimethyl-3-oxo-6,7,8,11,12,14,15,16-octahydrocyclopenta[a]phenanthren-17-yl] pentanoate	CCCCC(=O)OC1(C(CC2C1(CC(C3(C2CCC4=CC(=O)C=CC43C)F)O)C)C)C(=O)CO	Betamethasone Valerate	1.01	0.869470903	3.470580055	117.4	34	2.98	2	9.4	12.84	-1.31	-2	88.4	155.6	-3.55	286.7
Erdosteine	97.47	0.95	S1825	approved	249.31	65632	84611-23-4	2-[2-oxo-2-[(2-oxothiolan-3-yl)amino]ethyl]sulfanylacetic acid	C1CSC(=O)C1NC(=O)CSCC(=O)O	Erdosteine	2.58	0.088193495	0.159012871	120.2	15	0.33	1.25	6.25	12.7	-1.52	-2	49.1	31	-4.98	13.5
Dihydroartemisinin (DHA)	97.47	1.05	S2290		284.35	11358077	71939-50-9	(1R,4S,5R,8S,9R,10R,12R,13R)-1,5,9-trimethyl-11,14,15,16-tetraoxatetracyclo[10.3.1.04,13.08,13]hexadecan-10-ol	CC1CCC2C(C(OC3C24C1CCC(O3)(OO4)C)O)C	Dihydroartemisinin (DHA)	3.36	2.345384479	2.598686003	55.4	20	1.97	1	5.65	13.27	0.01	1	100	1370.3	-2.56	2566.5
Pyridostigmine Bromide	97.48	1.07	S1608	approved	261.12	7550	101-26-8	(1-methylpyridin-1-ium-3-yl) N,N-dimethylcarbamate;bromide	C[N+]1=CC=CC(=C1)OC(=O)N(C)C.[Br-]	Pyridostigmine Bromide	0		0.03625794		14
Letrozole	97.5	1.06	S1235	approved	285.3	3902	112809-51-5	4-[(4-cyanophenyl)-(1,2,4-triazol-1-yl)methyl]benzonitrile	C1=CC(=CC=C1C#N)C(C2=CC=C(C=C2)C#N)N3C=NC=N3	Letrozole	3.22	0.883385311	1.53532367	79	22	1.54	0	6		-1.54	-2	75.7	71	-3.2	166
Pifithrin-µ	97.51	1.05	S2930		181.21	327653	64984-31-2	2-phenylethynesulfonamide	C1=CC=C(C=C1)C#CS(=O)(=O)N	Pifithrin-µ	2.76	1.237873833	1.020503188	68.7	12	0.5	2	4.5	10.63	-1.08	-2	73.6	126.4	-3.41	275.7
Trifluridine	97.52	1.01	S1778	approved	296.2	6256	70-00-8	1-[(2R,4S,5R)-4-hydroxy-5-(hydroxymethyl)oxolan-2-yl]-5-(trifluoromethyl)pyrimidine-2,4-dione	C1C(C(OC1N2C=C(C(=O)NC2=O)C(F)(F)F)CO)O	Trifluridine	2	0.148694123	0.366977096	123.4	20	-0.28	3	8.6	15.4	-1.04	-2	61.7	183.7	-5.01	108.8
Ketorolac	97.54	0.95	S1646	approved	255.27	3826	74103-07-4	5-benzoyl-2,3-dihydro-1H-pyrrolizine-1-carboxylic acid	C1CN2C(=CC=C2C(=O)C3=CC=CC=C3)C1C(=O)O	Ketorolac	2.5	1.575040295	2.316254258	77.4	19	2.83	1	4		-0.78	-1	82.1	77	-2.74	143.2
[truncated: 742 more rows]
