# Supplementary material for: Non-Catalytic Inhibitors of the p38/MK2 Interface: Repurposing Approved Drugs to Target Neuroinflammation in Alzheimer’s Disease
Source: J Med Chem. 2025 Dec 5;68(24):25866–80. doi: 10.1021/acs.jmedchem.5c01425 (PMC12751014; doi:10.1021/acs.jmedchem.5c01425)
Supplement: Supplementary file 4 [file jm5c01425_si_004.pdb]

REMARK 888 WRITTEN BY MAESTRO (A PRODUCT OF SCHRODINGER, LLC)
ATOM      1  N   PRO B   6      -5.971  24.304  44.382  1.00129.24           N  
ANISOU    1  N   PRO B   6    13488  22077  13539  -1569  -1380  -1856
ATOM      2  CA  PRO B   6      -4.845  25.248  44.467  1.00127.16           C  
ANISOU    2  CA  PRO B   6    13086  21778  13451  -1353  -1535  -1365
ATOM      3  C   PRO B   6      -3.504  24.554  44.877  1.00129.53           C  
ANISOU    3  C   PRO B   6    13402  22674  13139  -1137  -1802  -1103
ATOM      4  O   PRO B   6      -3.408  23.916  45.932  1.00127.27           O  
ANISOU    4  O   PRO B   6    13124  22866  12365  -1232  -2060  -1392
ATOM      5  CB  PRO B   6      -5.284  26.335  45.477  1.00116.39           C  
ANISOU    5  CB  PRO B   6    11490  20177  12557  -1547  -1786  -1564
ATOM      6  CG  PRO B   6      -6.600  25.832  46.067  1.00114.25           C  
ANISOU    6  CG  PRO B   6    11265  19728  12418  -1849  -1725  -2122
ATOM      7  CD  PRO B   6      -6.659  24.364  45.664  1.00122.11           C  
ANISOU    7  CD  PRO B   6    12448  21107  12841  -1859  -1600  -2337
ATOM      8  H   PRO B   6      -6.586  24.591  43.625  1.00129.24           H  
ATOM      9  HA  PRO B   6      -4.691  25.679  43.476  1.00127.16           H  
ATOM     10  HB3 PRO B   6      -5.449  27.288  44.973  1.00116.39           H  
ATOM     11  HB2 PRO B   6      -4.547  26.514  46.260  1.00116.39           H  
ATOM     12  HG3 PRO B   6      -7.459  26.375  45.672  1.00114.25           H  
ATOM     13  HG2 PRO B   6      -6.627  25.944  47.152  1.00114.25           H  
ATOM     14  HD2 PRO B   6      -6.177  23.727  46.409  1.00122.11           H  
ATOM     15  HD3 PRO B   6      -7.689  24.021  45.548  1.00122.11           H  
ATOM     16  N   THR B   7      -2.458  24.696  44.050  1.00128.78           N  
ANISOU   16  N   THR B   7    13319  22537  13073   -850  -1758   -561
ATOM     17  CA  THR B   7      -1.101  24.236  44.344  1.00129.91           C  
ANISOU   17  CA  THR B   7    13489  23188  12684   -583  -2026   -232
ATOM     18  C   THR B   7      -0.414  25.169  45.375  1.00127.10           C  
ANISOU   18  C   THR B   7    12916  22678  12699   -375  -2152    189
ATOM     19  O   THR B   7      -0.921  26.253  45.678  1.00126.26           O  
ANISOU   19  O   THR B   7    12830  22071  13073   -336  -1869    437
ATOM     20  CB  THR B   7      -0.269  24.178  43.032  1.00134.70           C  
ANISOU   20  CB  THR B   7    14479  23929  12770   -383  -1742     63
ATOM     21  OG1 THR B   7      -0.180  25.441  42.394  1.00135.36           O  
ANISOU   21  OG1 THR B   7    14670  23473  13289   -338  -1257    301
ATOM     22  CG2 THR B   7      -0.835  23.176  42.013  1.00134.89           C  
ANISOU   22  CG2 THR B   7    14753  24237  12263   -576  -1675   -364
ATOM     23  H   THR B   7      -2.533  25.276  43.224  1.00128.78           H  
ATOM     24  HA  THR B   7      -1.151  23.233  44.775  1.00129.91           H  
ATOM     25  HB  THR B   7       0.748  23.863  43.274  1.00134.70           H  
ATOM     26  HG1 THR B   7       0.276  25.325  41.548  1.00135.36           H  
ATOM     27 HG21 THR B   7      -0.199  23.098  41.131  1.00134.89           H  
ATOM     28 HG22 THR B   7      -0.903  22.179  42.449  1.00134.89           H  
ATOM     29 HG23 THR B   7      -1.835  23.454  41.677  1.00134.89           H  
ATOM     30  N   PHE B   8       0.698  24.707  45.959  1.00140.15           N  
ANISOU   30  N   PHE B   8    14354  24753  14145   -250  -2577    257
ATOM     31  CA  PHE B   8       1.384  25.397  47.049  1.00135.84           C  
ANISOU   31  CA  PHE B   8    13562  24091  13960    -51  -2704    608
ATOM     32  C   PHE B   8       2.173  26.636  46.580  1.00140.15           C  
ANISOU   32  C   PHE B   8    14193  24985  14071    363  -2856   1124
ATOM     33  O   PHE B   8       3.145  26.505  45.836  1.00144.37           O  
ANISOU   33  O   PHE B   8    14966  25926  13961    468  -2964   1165
ATOM     34  CB  PHE B   8       2.246  24.401  47.854  1.00127.17           C  
ANISOU   34  CB  PHE B   8    12064  23128  13125   -240  -3050    251
ATOM     35  CG  PHE B   8       1.417  23.465  48.722  1.00122.20           C  
ANISOU   35  CG  PHE B   8    11413  22288  12730   -663  -2981   -328
ATOM     36  CD1 PHE B   8       0.842  22.294  48.182  1.00123.13           C  
ANISOU   36  CD1 PHE B   8    11577  22771  12437   -871  -3137   -782
ATOM     37  CD2 PHE B   8       1.045  23.866  50.023  1.00115.96           C  
ANISOU   37  CD2 PHE B   8    10599  20911  12550   -858  -2764   -412
ATOM     38  CE1 PHE B   8      -0.040  21.537  48.943  1.00118.68           C  
ANISOU   38  CE1 PHE B   8    11018  21974  12100  -1246  -3049  -1305
ATOM     39  CE2 PHE B   8       0.167  23.094  50.771  1.00111.21           C  
ANISOU   39  CE2 PHE B   8    10021  20080  12155  -1223  -2715   -914
ATOM     40  CZ  PHE B   8      -0.379  21.937  50.230  1.00112.87           C  
ANISOU   40  CZ  PHE B   8    10258  20641  11985  -1408  -2843  -1358
ATOM     41  H   PHE B   8       1.086  23.818  45.682  1.00140.15           H  
ATOM     42  HA  PHE B   8       0.612  25.744  47.734  1.00135.84           H  
ATOM     43  HB3 PHE B   8       2.939  24.945  48.497  1.00127.17           H  
ATOM     44  HB2 PHE B   8       2.868  23.810  47.181  1.00127.17           H  
ATOM     45  HD1 PHE B   8       1.074  21.984  47.173  1.00123.13           H  
ATOM     46  HD2 PHE B   8       1.441  24.777  50.442  1.00115.96           H  
ATOM     47  HE1 PHE B   8      -0.474  20.638  48.529  1.00118.68           H  
ATOM     48  HE2 PHE B   8      -0.099  23.400  51.773  1.00111.21           H  
ATOM     49  HZ  PHE B   8      -1.066  21.343  50.816  1.00112.87           H  
ATOM     50  N   TYR B   9       1.744  27.808  47.058  1.00125.92           N  
ANISOU   50  N   TYR B   9    12232  22992  12619    600  -2856   1526
ATOM     51  CA  TYR B   9       2.461  29.081  47.057  1.00128.89           C  
ANISOU   51  CA  TYR B   9    12665  23629  12680   1035  -3011   2059
ATOM     52  C   TYR B   9       3.445  29.040  48.237  1.00123.86           C  
ANISOU   52  C   TYR B   9    11595  23007  12458   1189  -3270   2186
ATOM     53  O   TYR B   9       3.021  28.757  49.358  1.00119.41           O  
ANISOU   53  O   TYR B   9    10879  21983  12508   1054  -3055   2142
ATOM     54  CB  TYR B   9       1.407  30.223  47.123  1.00133.56           C  
ANISOU   54  CB  TYR B   9    13638  23840  13269   1241  -2546   2560
ATOM     55  CG  TYR B   9       1.740  31.542  47.816  1.00131.24           C  
ANISOU   55  CG  TYR B   9    13279  22914  13674   1184  -2194   2720
ATOM     56  CD1 TYR B   9       0.794  32.102  48.701  1.00128.17           C  
ANISOU   56  CD1 TYR B   9    12842  22111  13745    809  -1987   2350
ATOM     57  CD2 TYR B   9       2.958  32.224  47.594  1.00130.96           C  
ANISOU   57  CD2 TYR B   9    13264  22675  13819   1503  -2080   3246
ATOM     58  CE1 TYR B   9       1.067  33.305  49.375  1.00123.32           C  
ANISOU   58  CE1 TYR B   9    12219  20920  13716    734  -1712   2494
ATOM     59  CE2 TYR B   9       3.241  33.419  48.288  1.00128.30           C  
ANISOU   59  CE2 TYR B   9    12915  21752  14082   1417  -1754   3375
ATOM     60  CZ  TYR B   9       2.296  33.960  49.184  1.00124.15           C  
ANISOU   60  CZ  TYR B   9    12359  20845  13969   1021  -1589   2995
ATOM     61  OH  TYR B   9       2.555  35.109  49.871  1.00118.83           O  
ANISOU   61  OH  TYR B   9    11720  19587  13843    912  -1310   3120
ATOM     62  H   TYR B   9       0.995  27.775  47.750  1.00125.92           H  
ATOM     63  HA  TYR B   9       3.015  29.176  46.121  1.00128.89           H  
ATOM     64  HB3 TYR B   9       0.544  29.834  47.665  1.00133.56           H  
ATOM     65  HB2 TYR B   9       1.036  30.436  46.119  1.00133.56           H  
ATOM     66  HD1 TYR B   9      -0.151  31.609  48.883  1.00128.17           H  
ATOM     67  HD2 TYR B   9       3.694  31.826  46.909  1.00130.96           H  
ATOM     68  HE1 TYR B   9       0.333  33.708  50.058  1.00123.32           H  
ATOM     69  HE2 TYR B   9       4.188  33.915  48.126  1.00128.30           H  
ATOM     70  HH  TYR B   9       3.501  35.353  49.853  1.00118.83           H  
ATOM     71  N   ARG B  10       4.735  29.251  47.953  1.00130.84           N  
ANISOU   71  N   ARG B  10    12291  24406  13016   1469  -3732   2337
ATOM     72  CA  ARG B  10       5.836  29.089  48.902  1.00127.09           C  
ANISOU   72  CA  ARG B  10    11334  23978  12975   1618  -3995   2396
ATOM     73  C   ARG B  10       6.564  30.430  49.077  1.00128.08           C  
ANISOU   73  C   ARG B  10    11499  23728  13439   1975  -3728   2985
ATOM     74  O   ARG B  10       6.735  31.147  48.087  1.00132.27           O  
ANISOU   74  O   ARG B  10    12428  24157  13673   2238  -3521   3445
ATOM     75  CB  ARG B  10       6.806  27.994  48.397  1.00128.30           C  
ANISOU   75  CB  ARG B  10    11411  24499  12838   1753  -4473   2279
ATOM     76  CG  ARG B  10       6.109  26.704  47.903  1.00126.94           C  
ANISOU   76  CG  ARG B  10    11225  24584  12422   1364  -4700   1656
ATOM     77  CD  ARG B  10       7.046  25.558  47.484  1.00131.09           C  
ANISOU   77  CD  ARG B  10    11620  25423  12764   1477  -5213   1555
ATOM     78  NE  ARG B  10       7.926  25.110  48.576  1.00131.05           N  
ANISOU   78  NE  ARG B  10    11186  25298  13310   1221  -5353   1097
ATOM     79  CZ  ARG B  10       9.225  25.365  48.785  1.00136.93           C  
ANISOU   79  CZ  ARG B  10    11769  26293  13964   1130  -5781    806
ATOM     80  NH1 ARG B  10       9.938  26.126  47.951  1.00143.39           N  
ANISOU   80  NH1 ARG B  10    12842  27500  14141   1268  -6147    916
ATOM     81  NH2 ARG B  10       9.814  24.838  49.857  1.00136.74           N1+
ANISOU   81  NH2 ARG B  10    11355  26114  14485    885  -5838    416
ATOM     82  H   ARG B  10       5.006  29.554  47.029  1.00130.84           H  
ATOM     83  HA  ARG B  10       5.447  28.774  49.868  1.00127.09           H  
ATOM     84  HB3 ARG B  10       7.505  27.765  49.203  1.00128.30           H  
ATOM     85  HB2 ARG B  10       7.413  28.384  47.578  1.00128.30           H  
ATOM     86  HG3 ARG B  10       5.584  26.986  46.991  1.00126.94           H  
ATOM     87  HG2 ARG B  10       5.328  26.353  48.579  1.00126.94           H  
ATOM     88  HD3 ARG B  10       7.552  25.752  46.539  1.00131.09           H  
ATOM     89  HD2 ARG B  10       6.417  24.687  47.297  1.00131.09           H  
ATOM     90  HE  ARG B  10       7.417  24.534  49.269  1.00131.05           H  
ATOM     91 HH12 ARG B  10      10.918  26.318  48.097  1.00143.39           H  
ATOM     92 HH11 ARG B  10       9.527  26.518  47.119  1.00143.39           H  
ATOM     93 HH22 ARG B  10      10.790  24.979  50.070  1.00136.74           H  
ATOM     94 HH21 ARG B  10       9.298  24.243  50.490  1.00136.74           H  
ATOM     95  N   GLN B  11       6.989  30.747  50.305  1.00127.60           N  
ANISOU   95  N   GLN B  11    11065  23401  14018   1956  -3678   2942
ATOM     96  CA  GLN B  11       7.638  32.013  50.643  1.00128.17           C  
ANISOU   96  CA  GLN B  11    11153  23058  14488   2253  -3385   3443
ATOM     97  C   GLN B  11       8.515  31.807  51.893  1.00124.80           C  
ANISOU   97  C   GLN B  11    10261  22475  14684   2230  -3446   3263
ATOM     98  O   GLN B  11       8.065  31.183  52.856  1.00120.48           O  
ANISOU   98  O   GLN B  11     9499  21823  14456   1834  -3420   2765
ATOM     99  CB  GLN B  11       6.537  33.083  50.853  1.00127.58           C  
ANISOU   99  CB  GLN B  11    11476  22331  14667   2033  -2805   3516
ATOM    100  CG  GLN B  11       7.042  34.532  50.975  1.00127.60           C  
ANISOU  100  CG  GLN B  11    11533  21824  15125   2249  -2447   3958
ATOM    101  CD  GLN B  11       5.868  35.507  51.044  1.00129.17           C  
ANISOU  101  CD  GLN B  11    12219  21515  15344   2161  -1952   4194
ATOM    102  OE1 GLN B  11       5.188  35.746  50.047  1.00129.74           O  
ANISOU  102  OE1 GLN B  11    12522  21535  15238   1877  -1841   3954
ATOM    103  NE2 GLN B  11       5.605  36.069  52.214  1.00129.89           N  
ANISOU  103  NE2 GLN B  11    12450  21214  15688   2401  -1640   4654
ATOM    104  H   GLN B  11       6.809  30.121  51.090  1.00127.60           H  
ATOM    105  HA  GLN B  11       8.285  32.316  49.816  1.00128.17           H  
ATOM    106  HB3 GLN B  11       5.951  32.832  51.739  1.00127.58           H  
ATOM    107  HB2 GLN B  11       5.836  33.041  50.018  1.00127.58           H  
ATOM    108  HG3 GLN B  11       7.646  34.788  50.103  1.00127.60           H  
ATOM    109  HG2 GLN B  11       7.691  34.650  51.843  1.00127.60           H  
ATOM    110 HE22 GLN B  11       4.794  36.663  52.358  1.00129.89           H  
ATOM    111 HE21 GLN B  11       6.159  35.839  53.027  1.00129.89           H  
ATOM    112  N   GLU B  12       9.747  32.329  51.868  1.00129.46           N  
ANISOU  112  N   GLU B  12    10742  22986  15461   2639  -3480   3642
ATOM    113  CA  GLU B  12      10.662  32.367  53.008  1.00127.80           C  
ANISOU  113  CA  GLU B  12    10080  22609  15869   2666  -3503   3489
ATOM    114  C   GLU B  12      10.165  33.401  54.037  1.00126.57           C  
ANISOU  114  C   GLU B  12     9924  21901  16265   2625  -2982   3714
ATOM    115  O   GLU B  12      10.094  34.582  53.698  1.00128.95           O  
ANISOU  115  O   GLU B  12    10458  21939  16599   2946  -2717   4255
ATOM    116  CB  GLU B  12      12.096  32.695  52.528  1.00131.21           C  
ANISOU  116  CB  GLU B  12    10362  23219  16271   3135  -3824   3766
ATOM    117  CG  GLU B  12      12.649  31.783  51.401  1.00133.90           C  
ANISOU  117  CG  GLU B  12    10821  24069  15987   3222  -4349   3684
ATOM    118  CD  GLU B  12      12.437  32.256  49.954  1.00137.16           C  
ANISOU  118  CD  GLU B  12    11769  24561  15783   3522  -4306   4200
ATOM    119  OE1 GLU B  12      11.613  33.158  49.699  1.00137.24           O  
ANISOU  119  OE1 GLU B  12    12084  24252  15808   3554  -3841   4530
ATOM    120  OE2 GLU B  12      13.134  31.709  49.074  1.00141.35           O1-
ANISOU  120  OE2 GLU B  12    12441  25446  15820   3708  -4729   4276
ATOM    121  H   GLU B  12      10.105  32.786  51.030  1.00129.46           H  
ATOM    122  HA  GLU B  12      10.686  31.382  53.466  1.00127.80           H  
ATOM    123  HB3 GLU B  12      12.757  32.590  53.389  1.00131.21           H  
ATOM    124  HB2 GLU B  12      12.176  33.745  52.240  1.00131.21           H  
ATOM    125  HG3 GLU B  12      12.231  30.781  51.496  1.00133.90           H  
ATOM    126  HG2 GLU B  12      13.722  31.667  51.560  1.00133.90           H  
ATOM    127  N   LEU B  13       9.821  32.956  55.251  1.00123.48           N  
ANISOU  127  N   LEU B  13     9319  21293  16305   2210  -2813   3296
ATOM    128  CA  LEU B  13       9.226  33.774  56.310  1.00122.60           C  
ANISOU  128  CA  LEU B  13     9378  20494  16710   2043  -2270   3372
ATOM    129  C   LEU B  13       9.573  33.163  57.674  1.00120.34           C  
ANISOU  129  C   LEU B  13     8700  20060  16965   1732  -2192   2912
ATOM    130  O   LEU B  13       9.721  31.945  57.773  1.00117.54           O  
ANISOU  130  O   LEU B  13     8105  20015  16539   1434  -2458   2417
ATOM    131  CB  LEU B  13       7.677  33.789  56.195  1.00120.67           C  
ANISOU  131  CB  LEU B  13     9704  19837  16307   1683  -1954   3298
ATOM    132  CG  LEU B  13       7.053  34.511  54.984  1.00123.58           C  
ANISOU  132  CG  LEU B  13    10523  20156  16274   1919  -1833   3755
ATOM    133  CD1 LEU B  13       5.526  34.293  54.966  1.00121.30           C  
ANISOU  133  CD1 LEU B  13    10657  19522  15909   1509  -1596   3555
ATOM    134  CD2 LEU B  13       7.443  36.005  54.915  1.00126.54           C  
ANISOU  134  CD2 LEU B  13    11026  20157  16896   2276  -1507   4304
ATOM    135  H   LEU B  13      10.014  31.997  55.521  1.00123.48           H  
ATOM    136  HA  LEU B  13       9.637  34.784  56.269  1.00122.60           H  
ATOM    137  HB3 LEU B  13       7.259  34.248  57.093  1.00120.67           H  
ATOM    138  HB2 LEU B  13       7.324  32.757  56.207  1.00120.67           H  
ATOM    139  HG  LEU B  13       7.436  34.023  54.088  1.00123.58           H  
ATOM    140 HD11 LEU B  13       4.960  35.216  55.078  1.00121.30           H  
ATOM    141 HD12 LEU B  13       5.215  33.832  54.028  1.00121.30           H  
ATOM    142 HD13 LEU B  13       5.193  33.628  55.764  1.00121.30           H  
ATOM    143 HD21 LEU B  13       6.585  36.671  54.853  1.00126.54           H  
ATOM    144 HD22 LEU B  13       8.021  36.320  55.782  1.00126.54           H  
ATOM    145 HD23 LEU B  13       8.057  36.206  54.037  1.00126.54           H  
ATOM    146  N   ASN B  14       9.593  34.002  58.719  1.00119.61           N  
ANISOU  146  N   ASN B  14     8576  19463  17409   1784  -1782   3068
ATOM    147  CA  ASN B  14       9.529  33.610  60.143  1.00118.74           C  
ANISOU  147  CA  ASN B  14     8181  19078  17855   1462  -1560   2655
ATOM    148  C   ASN B  14      10.669  32.660  60.565  1.00118.81           C  
ANISOU  148  C   ASN B  14     7476  19663  18004   1548  -1987   2351
ATOM    149  O   ASN B  14      10.429  31.701  61.298  1.00116.78           O  
ANISOU  149  O   ASN B  14     7017  19457  17896   1128  -2023   1806
ATOM    150  CB  ASN B  14       8.137  33.011  60.492  1.00115.05           C  
ANISOU  150  CB  ASN B  14     8121  18222  17372    845  -1335   2219
ATOM    151  CG  ASN B  14       6.980  33.996  60.342  1.00115.90           C  
ANISOU  151  CG  ASN B  14     8829  17614  17594    697   -842   2454
ATOM    152  OD1 ASN B  14       7.027  35.098  60.882  1.00119.41           O  
ANISOU  152  OD1 ASN B  14     9328  17725  18319    943   -524   2818
ATOM    153  ND2 ASN B  14       5.930  33.612  59.625  1.00112.54           N  
ANISOU  153  ND2 ASN B  14     8855  16938  16968    292   -790   2243
ATOM    154  H   ASN B  14       9.485  34.993  58.527  1.00119.61           H  
ATOM    155  HA  ASN B  14       9.652  34.524  60.723  1.00118.74           H  
ATOM    156  HB3 ASN B  14       8.119  32.699  61.537  1.00115.05           H  
ATOM    157  HB2 ASN B  14       7.957  32.109  59.907  1.00115.05           H  
ATOM    158 HD22 ASN B  14       5.140  34.228  59.501  1.00112.54           H  
ATOM    159 HD21 ASN B  14       5.894  32.705  59.171  1.00112.54           H  
ATOM    160  N   LYS B  15      11.891  32.940  60.090  1.00116.39           N  
ANISOU  160  N   LYS B  15     6954  19665  17603   2059  -2293   2624
ATOM    161  CA  LYS B  15      13.120  32.166  60.312  1.00118.69           C  
ANISOU  161  CA  LYS B  15     6762  20323  18013   2180  -2714   2292
ATOM    162  C   LYS B  15      13.116  30.783  59.613  1.00117.90           C  
ANISOU  162  C   LYS B  15     6667  20619  17510   1861  -3153   1797
ATOM    163  O   LYS B  15      13.925  29.925  59.970  1.00122.79           O  
ANISOU  163  O   LYS B  15     6874  21449  18332   1812  -3470   1428
ATOM    164  CB  LYS B  15      13.465  32.037  61.821  1.00120.75           C  
ANISOU  164  CB  LYS B  15     6538  20313  19030   2058  -2403   1999
ATOM    165  CG  LYS B  15      13.559  33.362  62.603  1.00123.91           C  
ANISOU  165  CG  LYS B  15     6896  20297  19889   2427  -1980   2468
ATOM    166  CD  LYS B  15      13.746  33.101  64.107  1.00125.97           C  
ANISOU  166  CD  LYS B  15     6769  20205  20888   2209  -1533   2138
ATOM    167  CE  LYS B  15      13.919  34.381  64.949  1.00129.41           C  
ANISOU  167  CE  LYS B  15     7170  20202  21799   2607  -1111   2577
ATOM    168  NZ  LYS B  15      14.030  34.078  66.386  1.00131.55           N1+
ANISOU  168  NZ  LYS B  15     7155  20047  22780   2353   -572   2244
ATOM    169  H   LYS B  15      12.009  33.754  59.494  1.00116.39           H  
ATOM    170  HA  LYS B  15      13.917  32.741  59.844  1.00118.69           H  
ATOM    171  HB3 LYS B  15      14.418  31.516  61.926  1.00120.75           H  
ATOM    172  HB2 LYS B  15      12.733  31.390  62.305  1.00120.75           H  
ATOM    173  HG3 LYS B  15      12.662  33.963  62.449  1.00123.91           H  
ATOM    174  HG2 LYS B  15      14.394  33.948  62.220  1.00123.91           H  
ATOM    175  HD3 LYS B  15      14.613  32.452  64.246  1.00125.97           H  
ATOM    176  HD2 LYS B  15      12.885  32.536  64.470  1.00125.97           H  
ATOM    177  HE3 LYS B  15      13.078  35.058  64.796  1.00129.41           H  
ATOM    178  HE2 LYS B  15      14.818  34.915  64.634  1.00129.41           H  
ATOM    179  HZ1 LYS B  15      13.188  33.680  66.760  1.00131.55           H  
ATOM    180  HZ2 LYS B  15      14.805  33.460  66.564  1.00131.55           H  
ATOM    181  HZ3 LYS B  15      14.260  34.919  66.921  1.00131.55           H  
ATOM    182  N   THR B  16      12.231  30.568  58.634  1.00120.33           N  
ANISOU  182  N   THR B  16     7435  20988  17297   1635  -3160   1786
ATOM    183  CA  THR B  16      12.058  29.296  57.942  1.00119.00           C  
ANISOU  183  CA  THR B  16     7376  21136  16704   1342  -3513   1362
ATOM    184  C   THR B  16      11.415  29.559  56.555  1.00118.47           C  
ANISOU  184  C   THR B  16     7779  21298  15937   1498  -3654   1675
ATOM    185  O   THR B  16      11.640  30.628  55.976  1.00120.17           O  
ANISOU  185  O   THR B  16     8231  21393  16037   1796  -3462   2205
ATOM    186  CB  THR B  16      11.276  28.276  58.846  1.00114.26           C  
ANISOU  186  CB  THR B  16     6853  20276  16283    750  -3264    835
ATOM    187  OG1 THR B  16      11.166  26.982  58.271  1.00111.78           O  
ANISOU  187  OG1 THR B  16     6854  19589  16027    605  -2831   1037
ATOM    188  CG2 THR B  16       9.849  28.720  59.223  1.00115.86           C  
ANISOU  188  CG2 THR B  16     6586  20308  17127    548  -3161    461
ATOM    189  H   THR B  16      11.563  31.285  58.367  1.00120.33           H  
ATOM    190  HA  THR B  16      13.046  28.882  57.733  1.00119.00           H  
ATOM    191  HB  THR B  16      11.838  28.146  59.773  1.00114.26           H  
ATOM    192  HG1 THR B  16      10.817  26.382  58.945  1.00111.78           H  
ATOM    193 HG21 THR B  16       9.371  28.004  59.892  1.00115.86           H  
ATOM    194 HG22 THR B  16       9.862  29.676  59.744  1.00115.86           H  
ATOM    195 HG23 THR B  16       9.204  28.842  58.354  1.00115.86           H  
ATOM    196  N   ILE B  17      10.641  28.606  56.033  1.00114.79           N  
ANISOU  196  N   ILE B  17     7463  21133  15018   1284  -3948   1353
ATOM    197  CA  ILE B  17       9.775  28.777  54.876  1.00114.22           C  
ANISOU  197  CA  ILE B  17     7824  21303  14272   1370  -4044   1562
ATOM    198  C   ILE B  17       8.340  28.403  55.280  1.00107.82           C  
ANISOU  198  C   ILE B  17     7313  20283  13372    943  -3759   1294
ATOM    199  O   ILE B  17       8.129  27.555  56.155  1.00105.83           O  
ANISOU  199  O   ILE B  17     7007  19908  13295    528  -3732    770
ATOM    200  CB  ILE B  17      10.240  27.929  53.650  1.00120.57           C  
ANISOU  200  CB  ILE B  17     8629  22590  14592   1439  -4548   1418
ATOM    201  CG1 ILE B  17      10.053  26.392  53.763  1.00121.26           C  
ANISOU  201  CG1 ILE B  17     8544  22728  14802    997  -4698    780
ATOM    202  CG2 ILE B  17      11.704  28.256  53.297  1.00127.67           C  
ANISOU  202  CG2 ILE B  17     9282  23670  15555   1909  -4878   1767
ATOM    203  CD1 ILE B  17       8.677  25.871  53.310  1.00119.14           C  
ANISOU  203  CD1 ILE B  17     8647  22593  14026    674  -4694    471
ATOM    204  H   ILE B  17      10.485  27.768  56.588  1.00114.79           H  
ATOM    205  HA  ILE B  17       9.744  29.825  54.588  1.00114.22           H  
ATOM    206  HB  ILE B  17       9.653  28.275  52.798  1.00120.57           H  
ATOM    207 HG13 ILE B  17      10.260  26.066  54.783  1.00121.26           H  
ATOM    208 HG12 ILE B  17      10.801  25.891  53.147  1.00121.26           H  
ATOM    209 HG21 ILE B  17      11.980  27.841  52.327  1.00127.67           H  
ATOM    210 HG22 ILE B  17      11.869  29.331  53.252  1.00127.67           H  
ATOM    211 HG23 ILE B  17      12.396  27.852  54.038  1.00127.67           H  
ATOM    212 HD11 ILE B  17       8.776  24.921  52.785  1.00119.14           H  
ATOM    213 HD12 ILE B  17       8.020  25.693  54.161  1.00119.14           H  
ATOM    214 HD13 ILE B  17       8.167  26.560  52.636  1.00119.14           H  
ATOM    215  N   TRP B  18       7.383  29.070  54.639  1.00117.73           N  
ANISOU  215  N   TRP B  18     8889  21449  14395   1047  -3537   1668
ATOM    216  CA  TRP B  18       5.958  28.796  54.713  1.00114.76           C  
ANISOU  216  CA  TRP B  18     8781  20857  13966    686  -3293   1481
ATOM    217  C   TRP B  18       5.505  28.364  53.315  1.00117.74           C  
ANISOU  217  C   TRP B  18     9445  21593  13698    718  -3432   1498
ATOM    218  O   TRP B  18       6.024  28.878  52.320  1.00123.00           O  
ANISOU  218  O   TRP B  18    10293  22442  13998   1083  -3474   1947
ATOM    219  CB  TRP B  18       5.209  30.062  55.178  1.00114.36           C  
ANISOU  219  CB  TRP B  18     9017  20180  14255    711  -2825   1833
ATOM    220  CG  TRP B  18       5.219  30.324  56.656  1.00112.07           C  
ANISOU  220  CG  TRP B  18     8542  19460  14580    610  -2594   1797
ATOM    221  CD1 TRP B  18       6.307  30.389  57.461  1.00113.82           C  
ANISOU  221  CD1 TRP B  18     8338  19804  15103    843  -2683   1909
ATOM    222  CD2 TRP B  18       4.071  30.553  57.527  1.00108.60           C  
ANISOU  222  CD2 TRP B  18     8367  18366  14531    248  -2215   1646
ATOM    223  NE1 TRP B  18       5.908  30.573  58.769  1.00112.36           N  
ANISOU  223  NE1 TRP B  18     8150  19069  15471    628  -2320   1813
ATOM    224  CE2 TRP B  18       4.539  30.694  58.868  1.00109.20           C  
ANISOU  224  CE2 TRP B  18     8206  18188  15097    253  -2047   1658
ATOM    225  CE3 TRP B  18       2.673  30.636  57.322  1.00105.49           C  
ANISOU  225  CE3 TRP B  18     8391  17565  14127    -77  -2018   1501
ATOM    226  CZ2 TRP B  18       3.669  30.899  59.949  1.00107.37           C  
ANISOU  226  CZ2 TRP B  18     8216  17308  15272    -84  -1674   1527
ATOM    227  CZ3 TRP B  18       1.788  30.831  58.400  1.00102.84           C  
ANISOU  227  CZ3 TRP B  18     8265  16604  14206   -389  -1721   1391
ATOM    228  CH2 TRP B  18       2.285  30.956  59.710  1.00104.08           C  
ANISOU  228  CH2 TRP B  18     8252  16517  14776   -405  -1545   1404
ATOM    229  H   TRP B  18       7.636  29.751  53.923  1.00117.73           H  
ATOM    230  HA  TRP B  18       5.740  27.979  55.402  1.00114.76           H  
ATOM    231  HB3 TRP B  18       4.159  29.973  54.896  1.00114.36           H  
ATOM    232  HB2 TRP B  18       5.577  30.946  54.654  1.00114.36           H  
ATOM    233  HD1 TRP B  18       7.328  30.273  57.128  1.00113.82           H  
ATOM    234  HE1 TRP B  18       6.558  30.551  59.548  1.00112.36           H  
ATOM    235  HE3 TRP B  18       2.275  30.537  56.323  1.00105.49           H  
ATOM    236  HZ2 TRP B  18       4.055  30.986  60.953  1.00107.37           H  
ATOM    237  HZ3 TRP B  18       0.724  30.879  58.222  1.00102.84           H  
ATOM    238  HH2 TRP B  18       1.600  31.072  60.533  1.00104.08           H  
ATOM    239  N   GLU B  19       4.547  27.435  53.261  1.00121.37           N  
ANISOU  239  N   GLU B  19    10025  22060  14031    329  -3440    998
ATOM    240  CA  GLU B  19       3.962  26.941  52.022  1.00124.83           C  
ANISOU  240  CA  GLU B  19    10791  22707  13931    283  -3440    946
ATOM    241  C   GLU B  19       2.475  26.640  52.248  1.00121.07           C  
ANISOU  241  C   GLU B  19    10555  21731  13715   -110  -3114    623
ATOM    242  O   GLU B  19       2.144  25.815  53.100  1.00117.30           O  
ANISOU  242  O   GLU B  19     9988  21288  13292   -458  -3205    107
ATOM    243  CB  GLU B  19       4.788  25.775  51.424  1.00126.88           C  
ANISOU  243  CB  GLU B  19    11014  23481  13715    244  -3813    627
ATOM    244  CG  GLU B  19       5.193  24.636  52.396  1.00122.43           C  
ANISOU  244  CG  GLU B  19    10214  22819  13486     13  -3969    162
ATOM    245  CD  GLU B  19       6.087  23.545  51.783  1.00125.14           C  
ANISOU  245  CD  GLU B  19    10561  23602  13383      9  -4339    -67
ATOM    246  OE1 GLU B  19       6.309  23.535  50.553  1.00129.56           O  
ANISOU  246  OE1 GLU B  19    11383  24510  13334     98  -4430     30
ATOM    247  OE2 GLU B  19       6.588  22.703  52.554  1.00126.34           O1-
ANISOU  247  OE2 GLU B  19    10465  23752  13787   -100  -4534   -339
ATOM    248  H   GLU B  19       4.149  27.048  54.111  1.00121.37           H  
ATOM    249  HA  GLU B  19       4.003  27.752  51.302  1.00124.83           H  
ATOM    250  HB3 GLU B  19       5.687  26.193  50.970  1.00126.88           H  
ATOM    251  HB2 GLU B  19       4.219  25.339  50.602  1.00126.88           H  
ATOM    252  HG3 GLU B  19       4.295  24.161  52.792  1.00122.43           H  
ATOM    253  HG2 GLU B  19       5.722  25.058  53.251  1.00122.43           H  
ATOM    254  N   VAL B  20       1.609  27.334  51.501  1.00119.32           N  
ANISOU  254  N   VAL B  20    10635  21031  13669    -51  -2747    935
ATOM    255  CA  VAL B  20       0.152  27.297  51.639  1.00115.60           C  
ANISOU  255  CA  VAL B  20    10387  20034  13500   -371  -2469    710
ATOM    256  C   VAL B  20      -0.494  27.190  50.233  1.00122.00           C  
ANISOU  256  C   VAL B  20    11506  20853  13997   -320  -2279    793
ATOM    257  O   VAL B  20       0.121  27.657  49.271  1.00129.54           O  
ANISOU  257  O   VAL B  20    12567  22116  14537    -24  -2284   1117
ATOM    258  CB  VAL B  20      -0.365  28.596  52.337  1.00111.42           C  
ANISOU  258  CB  VAL B  20     9933  18894  13508   -399  -2207    959
ATOM    259  CG1 VAL B  20       0.266  28.795  53.730  1.00108.46           C  
ANISOU  259  CG1 VAL B  20     9260  18540  13408   -379  -2324    949
ATOM    260  CG2 VAL B  20      -0.232  29.895  51.512  1.00116.36           C  
ANISOU  260  CG2 VAL B  20    10778  19347  14086   -102  -1956   1504
ATOM    261  H   VAL B  20       1.954  27.954  50.770  1.00119.32           H  
ATOM    262  HA  VAL B  20      -0.123  26.431  52.237  1.00115.60           H  
ATOM    263  HB  VAL B  20      -1.433  28.453  52.512  1.00111.42           H  
ATOM    264 HG11 VAL B  20      -0.237  29.589  54.282  1.00108.46           H  
ATOM    265 HG12 VAL B  20       0.209  27.889  54.332  1.00108.46           H  
ATOM    266 HG13 VAL B  20       1.320  29.062  53.658  1.00108.46           H  
ATOM    267 HG21 VAL B  20      -0.518  30.768  52.098  1.00116.36           H  
ATOM    268 HG22 VAL B  20       0.792  30.049  51.172  1.00116.36           H  
ATOM    269 HG23 VAL B  20      -0.875  29.892  50.631  1.00116.36           H  
ATOM    270  N   PRO B  21      -1.708  26.601  50.105  1.00117.58           N  
ANISOU  270  N   PRO B  21    11103  19951  13621   -591  -2099    510
ATOM    271  CA  PRO B  21      -2.489  26.641  48.849  1.00124.54           C  
ANISOU  271  CA  PRO B  21    12236  20795  14290   -542  -1851    578
ATOM    272  C   PRO B  21      -2.693  28.067  48.295  1.00127.59           C  
ANISOU  272  C   PRO B  21    12785  20950  14745   -283  -1572   1125
ATOM    273  O   PRO B  21      -3.111  28.947  49.049  1.00122.51           O  
ANISOU  273  O   PRO B  21    12114  19946  14488   -245  -1492   1383
ATOM    274  CB  PRO B  21      -3.827  25.981  49.234  1.00119.42           C  
ANISOU  274  CB  PRO B  21    11649  19691  14035   -867  -1722    208
ATOM    275  CG  PRO B  21      -3.486  25.065  50.394  1.00112.13           C  
ANISOU  275  CG  PRO B  21    10550  18785  13268  -1112  -1979   -178
ATOM    276  CD  PRO B  21      -2.417  25.850  51.140  1.00109.51           C  
ANISOU  276  CD  PRO B  21    10039  18572  12996   -955  -2121     90
ATOM    277  HA  PRO B  21      -1.968  26.015  48.124  1.00124.54           H  
ATOM    278  HB3 PRO B  21      -4.281  25.439  48.404  1.00119.42           H  
ATOM    279  HB2 PRO B  21      -4.548  26.727  49.574  1.00119.42           H  
ATOM    280  HG3 PRO B  21      -3.054  24.139  50.010  1.00112.13           H  
ATOM    281  HG2 PRO B  21      -4.343  24.805  51.016  1.00112.13           H  
ATOM    282  HD2 PRO B  21      -2.869  26.547  51.846  1.00109.51           H  
ATOM    283  HD3 PRO B  21      -1.776  25.163  51.690  1.00109.51           H  
ATOM    284  N   GLU B  22      -2.399  28.266  47.001  1.00121.12           N  
ANISOU  284  N   GLU B  22    12172  20320  13529   -125  -1386   1287
ATOM    285  CA  GLU B  22      -2.361  29.555  46.296  1.00122.78           C  
ANISOU  285  CA  GLU B  22    12574  20327  13751    113  -1076   1799
ATOM    286  C   GLU B  22      -3.640  30.420  46.345  1.00115.43           C  
ANISOU  286  C   GLU B  22    11702  18767  13388    -48   -746   1841
ATOM    287  O   GLU B  22      -3.575  31.580  45.940  1.00115.10           O  
ANISOU  287  O   GLU B  22    11811  18497  13425     99   -450   2236
ATOM    288  CB  GLU B  22      -1.892  29.345  44.836  1.00  0.00           C  
ATOM    289  CG  GLU B  22      -2.841  28.481  43.967  1.00  0.00           C  
ATOM    290  CD  GLU B  22      -2.477  28.361  42.482  1.00  0.00           C  
ATOM    291  OE1 GLU B  22      -1.558  29.055  41.997  1.00  0.00           O  
ATOM    292  OE2 GLU B  22      -3.168  27.586  41.790  1.00  0.00           O1-
ATOM    293  H   GLU B  22      -2.008  27.487  46.471  1.00121.12           H  
ATOM    294  HA  GLU B  22      -1.598  30.150  46.801  1.00122.78           H  
ATOM    295  HB3 GLU B  22      -0.895  28.904  44.834  1.00  0.00           H  
ATOM    296  HB2 GLU B  22      -1.773  30.324  44.370  1.00  0.00           H  
ATOM    297  HG3 GLU B  22      -3.853  28.883  44.019  1.00  0.00           H  
ATOM    298  HG2 GLU B  22      -2.889  27.479  44.388  1.00  0.00           H  
ATOM    299  N   ARG B  23      -4.765  29.881  46.833  1.00130.12           N  
ANISOU  299  N   ARG B  23    13461  20333  15647   -347   -806   1450
ATOM    300  CA  ARG B  23      -5.959  30.663  47.161  1.00123.10           C  
ANISOU  300  CA  ARG B  23    12599  18833  15340   -503   -609   1498
ATOM    301  C   ARG B  23      -5.688  31.674  48.298  1.00118.13           C  
ANISOU  301  C   ARG B  23    11963  17881  15039   -487   -651   1786
ATOM    302  O   ARG B  23      -6.191  32.792  48.234  1.00113.42           O  
ANISOU  302  O   ARG B  23    11437  16787  14869   -589   -486   1920
ATOM    303  CB  ARG B  23      -7.150  29.719  47.452  1.00119.11           C  
ANISOU  303  CB  ARG B  23    12016  18090  15149   -804   -722   1017
ATOM    304  CG  ARG B  23      -7.040  28.868  48.738  1.00115.03           C  
ANISOU  304  CG  ARG B  23    11399  17589  14719   -977  -1059    746
ATOM    305  CD  ARG B  23      -8.218  27.900  48.962  1.00111.72           C  
ANISOU  305  CD  ARG B  23    10966  16909  14573  -1260  -1154    286
ATOM    306  NE  ARG B  23      -9.463  28.581  49.364  1.00105.74           N  
ANISOU  306  NE  ARG B  23    10276  15523  14377  -1413  -1125    346
ATOM    307  CZ  ARG B  23     -10.636  28.024  49.701  1.00101.59           C  
ANISOU  307  CZ  ARG B  23     9784  14643  14171  -1659  -1285     30
ATOM    308  NH1 ARG B  23     -10.844  26.708  49.600  1.00101.84           N  
ANISOU  308  NH1 ARG B  23     9785  14874  14036  -1791  -1433   -380
ATOM    309  NH2 ARG B  23     -11.619  28.804  50.142  1.00 96.82           N1+
ANISOU  309  NH2 ARG B  23     9269  13473  14044  -1783  -1313    127
ATOM    310  H   ARG B  23      -4.728  28.932  47.169  1.00130.12           H  
ATOM    311  HA  ARG B  23      -6.216  31.240  46.271  1.00123.10           H  
ATOM    312  HB3 ARG B  23      -7.294  29.059  46.596  1.00119.11           H  
ATOM    313  HB2 ARG B  23      -8.056  30.324  47.503  1.00119.11           H  
ATOM    314  HG3 ARG B  23      -7.027  29.563  49.579  1.00115.03           H  
ATOM    315  HG2 ARG B  23      -6.095  28.329  48.799  1.00115.03           H  
ATOM    316  HD3 ARG B  23      -7.942  27.091  49.639  1.00111.72           H  
ATOM    317  HD2 ARG B  23      -8.461  27.435  48.007  1.00111.72           H  
ATOM    318  HE  ARG B  23      -9.395  29.611  49.413  1.00105.74           H  
ATOM    319 HH12 ARG B  23     -11.715  26.278  49.868  1.00101.84           H  
ATOM    320 HH11 ARG B  23     -10.117  26.089  49.281  1.00101.84           H  
ATOM    321 HH22 ARG B  23     -12.513  28.449  50.439  1.00 96.82           H  
ATOM    322 HH21 ARG B  23     -11.461  29.810  50.292  1.00 96.82           H  
ATOM    323  N   TYR B  24      -4.853  31.289  49.275  1.00113.80           N  
ANISOU  323  N   TYR B  24    11325  17591  14321   -372   -861   1869
ATOM    324  CA  TYR B  24      -4.441  32.107  50.413  1.00110.43           C  
ANISOU  324  CA  TYR B  24    10906  16874  14179   -333   -843   2145
ATOM    325  C   TYR B  24      -3.226  32.964  50.017  1.00116.91           C  
ANISOU  325  C   TYR B  24    11763  17960  14698     43   -746   2612
ATOM    326  O   TYR B  24      -2.099  32.664  50.407  1.00121.85           O  
ANISOU  326  O   TYR B  24    12260  19080  14957    238   -964   2619
ATOM    327  CB  TYR B  24      -4.142  31.186  51.620  1.00106.33           C  
ANISOU  327  CB  TYR B  24    10231  16372  13796   -502  -1109   1858
ATOM    328  CG  TYR B  24      -5.321  30.368  52.126  1.00101.16           C  
ANISOU  328  CG  TYR B  24     9577  15517  13341   -853  -1239   1377
ATOM    329  CD1 TYR B  24      -6.470  31.018  52.624  1.00 96.19           C  
ANISOU  329  CD1 TYR B  24     9109  14300  13137  -1092  -1161   1333
ATOM    330  CD2 TYR B  24      -5.271  28.956  52.119  1.00101.74           C  
ANISOU  330  CD2 TYR B  24     9509  15973  13175   -949  -1460    970
ATOM    331  CE1 TYR B  24      -7.558  30.264  53.107  1.00 92.57           C  
ANISOU  331  CE1 TYR B  24     8684  13627  12861  -1382  -1306    924
ATOM    332  CE2 TYR B  24      -6.357  28.203  52.611  1.00 97.79           C  
ANISOU  332  CE2 TYR B  24     9044  15252  12861  -1259  -1555    541
ATOM    333  CZ  TYR B  24      -7.503  28.857  53.106  1.00 93.45           C  
ANISOU  333  CZ  TYR B  24     8668  14102  12735  -1458  -1480    533
ATOM    334  OH  TYR B  24      -8.562  28.148  53.594  1.00 89.83           O  
ANISOU  334  OH  TYR B  24     8276  13395  12462  -1737  -1599    136
ATOM    335  H   TYR B  24      -4.393  30.386  49.205  1.00113.80           H  
ATOM    336  HA  TYR B  24      -5.253  32.781  50.691  1.00110.43           H  
ATOM    337  HB3 TYR B  24      -3.787  31.793  52.455  1.00106.33           H  
ATOM    338  HB2 TYR B  24      -3.318  30.512  51.378  1.00106.33           H  
ATOM    339  HD1 TYR B  24      -6.526  32.097  52.641  1.00 96.19           H  
ATOM    340  HD2 TYR B  24      -4.397  28.444  51.742  1.00101.74           H  
ATOM    341  HE1 TYR B  24      -8.434  30.771  53.485  1.00 92.57           H  
ATOM    342  HE2 TYR B  24      -6.301  27.123  52.611  1.00 97.79           H  
ATOM    343  HH  TYR B  24      -8.426  27.177  53.666  1.00 89.83           H  
ATOM    344  N   GLN B  25      -3.473  34.001  49.213  1.00105.36           N  
ANISOU  344  N   GLN B  25    10479  16158  13395    141   -438   3001
ATOM    345  CA  GLN B  25      -2.478  34.956  48.737  1.00111.40           C  
ANISOU  345  CA  GLN B  25    11348  17085  13894    507   -289   3486
ATOM    346  C   GLN B  25      -1.944  35.880  49.844  1.00109.41           C  
ANISOU  346  C   GLN B  25    11121  16470  13979    571   -185   3780
ATOM    347  O   GLN B  25      -2.671  36.207  50.786  1.00103.39           O  
ANISOU  347  O   GLN B  25    10379  15253  13651    296   -146   3644
ATOM    348  CB  GLN B  25      -3.101  35.807  47.604  1.00112.25           C  
ANISOU  348  CB  GLN B  25    11693  17087  13870    583     74   3721
ATOM    349  CG  GLN B  25      -3.237  35.073  46.257  1.00116.11           C  
ANISOU  349  CG  GLN B  25    12217  17962  13937    581     59   3493
ATOM    350  CD  GLN B  25      -1.884  34.735  45.628  1.00124.49           C  
ANISOU  350  CD  GLN B  25    13343  19596  14362    907   -108   3678
ATOM    351  OE1 GLN B  25      -1.031  35.603  45.465  1.00126.94           O  
ANISOU  351  OE1 GLN B  25    13731  19961  14541   1206    -98   4103
ATOM    352  NE2 GLN B  25      -1.676  33.482  45.253  1.00128.58           N  
ANISOU  352  NE2 GLN B  25    13848  20531  14476    851   -278   3360
ATOM    353  H   GLN B  25      -4.445  34.226  49.019  1.00105.36           H  
ATOM    354  HA  GLN B  25      -1.633  34.383  48.352  1.00111.40           H  
ATOM    355  HB3 GLN B  25      -2.508  36.709  47.441  1.00112.25           H  
ATOM    356  HB2 GLN B  25      -4.082  36.168  47.918  1.00112.25           H  
ATOM    357  HG3 GLN B  25      -3.774  35.710  45.554  1.00116.11           H  
ATOM    358  HG2 GLN B  25      -3.843  34.175  46.382  1.00116.11           H  
ATOM    359 HE22 GLN B  25      -0.807  33.206  44.821  1.00128.58           H  
ATOM    360 HE21 GLN B  25      -2.395  32.774  45.419  1.00128.58           H  
ATOM    361  N   ASN B  26      -0.711  36.359  49.628  1.00113.14           N  
ANISOU  361  N   ASN B  26    11624  17132  14231    944   -139   4190
ATOM    362  CA  ASN B  26      -0.031  37.442  50.348  1.00111.63           C  
ANISOU  362  CA  ASN B  26    11475  16604  14334   1072     25   4520
ATOM    363  C   ASN B  26       0.149  37.116  51.839  1.00109.28           C  
ANISOU  363  C   ASN B  26    10949  16217  14355    907   -172   4247
ATOM    364  O   ASN B  26      -0.440  37.788  52.687  1.00104.70           O  
ANISOU  364  O   ASN B  26    10472  15127  14184    686      1   4229
ATOM    365  CB  ASN B  26      -0.759  38.803  50.140  1.00104.97           C  
ANISOU  365  CB  ASN B  26    10910  15164  13810    913    427   4723
ATOM    366  CG  ASN B  26      -0.765  39.310  48.696  1.00104.67           C  
ANISOU  366  CG  ASN B  26    11099  15170  13501   1078    708   5018
ATOM    367  OD1 ASN B  26       0.231  39.213  47.984  1.00108.05           O  
ANISOU  367  OD1 ASN B  26    11612  15886  13556   1451    744   5359
ATOM    368  ND2 ASN B  26      -1.874  39.888  48.248  1.00100.06           N  
ANISOU  368  ND2 ASN B  26    10620  14285  13112    801    910   4886
ATOM    369  H   ASN B  26      -0.189  35.993  48.844  1.00113.14           H  
ATOM    370  HA  ASN B  26       0.964  37.514  49.906  1.00111.63           H  
ATOM    371  HB3 ASN B  26      -0.256  39.572  50.729  1.00104.97           H  
ATOM    372  HB2 ASN B  26      -1.779  38.754  50.525  1.00104.97           H  
ATOM    373 HD22 ASN B  26      -1.920  40.250  47.306  1.00100.06           H  
ATOM    374 HD21 ASN B  26      -2.689  39.990  48.836  1.00100.06           H  
ATOM    375  N   LEU B  27       0.976  36.103  52.133  1.00111.71           N  
ANISOU  375  N   LEU B  27    10966  17018  14460    992   -523   4020
ATOM    376  CA  LEU B  27       1.401  35.752  53.492  1.00108.78           C  
ANISOU  376  CA  LEU B  27    10341  16605  14384    852   -676   3752
ATOM    377  C   LEU B  27       2.197  36.917  54.112  1.00110.49           C  
ANISOU  377  C   LEU B  27    10503  16638  14840   1127   -508   4120
ATOM    378  O   LEU B  27       3.303  37.213  53.653  1.00114.19           O  
ANISOU  378  O   LEU B  27    10859  17435  15093   1553   -594   4451
ATOM    379  CB  LEU B  27       2.268  34.471  53.472  1.00108.31           C  
ANISOU  379  CB  LEU B  27     9950  17148  14053    876  -1090   3415
ATOM    380  CG  LEU B  27       1.528  33.157  53.140  1.00104.01           C  
ANISOU  380  CG  LEU B  27     9397  16710  13411    508  -1260   2898
ATOM    381  CD1 LEU B  27       2.534  32.035  52.798  1.00104.22           C  
ANISOU  381  CD1 LEU B  27     9097  17355  13145    558  -1656   2602
ATOM    382  CD2 LEU B  27       0.536  32.746  54.252  1.00 97.67           C  
ANISOU  382  CD2 LEU B  27     8673  15387  13052     91  -1153   2592
ATOM    383  H   LEU B  27       1.457  35.625  51.374  1.00111.71           H  
ATOM    384  HA  LEU B  27       0.507  35.572  54.090  1.00108.78           H  
ATOM    385  HB3 LEU B  27       2.747  34.346  54.445  1.00108.31           H  
ATOM    386  HB2 LEU B  27       3.081  34.619  52.760  1.00108.31           H  
ATOM    387  HG  LEU B  27       0.939  33.334  52.241  1.00104.01           H  
ATOM    388 HD11 LEU B  27       2.391  31.135  53.393  1.00104.22           H  
ATOM    389 HD12 LEU B  27       2.441  31.742  51.752  1.00104.22           H  
ATOM    390 HD13 LEU B  27       3.569  32.346  52.947  1.00104.22           H  
ATOM    391 HD21 LEU B  27      -0.469  32.631  53.846  1.00 97.67           H  
ATOM    392 HD22 LEU B  27       0.796  31.799  54.725  1.00 97.67           H  
ATOM    393 HD23 LEU B  27       0.478  33.482  55.052  1.00 97.67           H  
ATOM    394  N   SER B  28       1.604  37.578  55.108  1.00112.52           N  
ANISOU  394  N   SER B  28    10867  16347  15537    887   -265   4065
ATOM    395  CA  SER B  28       2.156  38.744  55.785  1.00114.02           C  
ANISOU  395  CA  SER B  28    11039  16263  16020   1101    -19   4374
ATOM    396  C   SER B  28       2.397  38.357  57.263  1.00112.45           C  
ANISOU  396  C   SER B  28    10710  15799  16218    811     28   4034
ATOM    397  O   SER B  28       1.414  38.201  57.996  1.00108.34           O  
ANISOU  397  O   SER B  28    10368  14980  15817    362     42   3686
ATOM    398  CB  SER B  28       1.142  39.897  55.615  1.00111.85           C  
ANISOU  398  CB  SER B  28    11181  15442  15875   1095    397   4746
ATOM    399  OG  SER B  28       1.649  41.131  56.098  1.00111.92           O  
ANISOU  399  OG  SER B  28    11204  15149  16173   1302    681   5040
ATOM    400  H   SER B  28       0.655  37.316  55.378  1.00112.52           H  
ATOM    401  HA  SER B  28       3.070  39.066  55.291  1.00114.02           H  
ATOM    402  HB3 SER B  28       0.204  39.669  56.122  1.00111.85           H  
ATOM    403  HB2 SER B  28       0.896  40.022  54.559  1.00111.85           H  
ATOM    404  HG  SER B  28       0.986  41.815  55.930  1.00111.92           H  
ATOM    405  N   PRO B  29       3.671  38.138  57.670  1.00113.70           N  
ANISOU  405  N   PRO B  29    10570  16032  16600   1056     66   4126
ATOM    406  CA  PRO B  29       3.996  37.686  59.035  1.00113.09           C  
ANISOU  406  CA  PRO B  29    10357  15696  16917    768    177   3775
ATOM    407  C   PRO B  29       3.832  38.794  60.087  1.00109.86           C  
ANISOU  407  C   PRO B  29    10412  14523  16807    437    616   3801
ATOM    408  O   PRO B  29       4.129  39.956  59.802  1.00107.10           O  
ANISOU  408  O   PRO B  29    10427  13843  16422    477    847   4128
ATOM    409  CB  PRO B  29       5.460  37.231  58.911  1.00116.94           C  
ANISOU  409  CB  PRO B  29    10380  16440  17610   1198    153   3952
ATOM    410  CG  PRO B  29       6.049  38.097  57.814  1.00118.91           C  
ANISOU  410  CG  PRO B  29    10735  16777  17667   1688    205   4526
ATOM    411  CD  PRO B  29       4.881  38.262  56.850  1.00117.40           C  
ANISOU  411  CD  PRO B  29    10810  16806  16989   1622     17   4560
ATOM    412  HA  PRO B  29       3.373  36.838  59.319  1.00113.09           H  
ATOM    413  HB3 PRO B  29       5.487  36.188  58.599  1.00116.94           H  
ATOM    414  HB2 PRO B  29       6.021  37.309  59.843  1.00116.94           H  
ATOM    415  HG3 PRO B  29       6.942  37.671  57.358  1.00118.91           H  
ATOM    416  HG2 PRO B  29       6.323  39.069  58.229  1.00118.91           H  
ATOM    417  HD2 PRO B  29       4.955  39.220  56.333  1.00117.40           H  
ATOM    418  HD3 PRO B  29       4.870  37.464  56.108  1.00117.40           H  
ATOM    419  N   VAL B  30       3.405  38.420  61.301  1.00125.06           N  
ANISOU  419  N   VAL B  30    12347  16153  19019     76    742   3433
ATOM    420  CA  VAL B  30       3.370  39.340  62.443  1.00118.52           C  
ANISOU  420  CA  VAL B  30    12011  14587  18435   -307   1133   3391
ATOM    421  C   VAL B  30       4.777  39.606  63.037  1.00120.78           C  
ANISOU  421  C   VAL B  30    12202  14553  19135   -252   1535   3416
ATOM    422  O   VAL B  30       4.973  40.631  63.690  1.00115.27           O  
ANISOU  422  O   VAL B  30    11885  13292  18620   -317   1952   3631
ATOM    423  CB  VAL B  30       2.430  38.831  63.573  1.00111.71           C  
ANISOU  423  CB  VAL B  30    11425  13503  17516   -863    994   2931
ATOM    424  CG1 VAL B  30       0.986  38.654  63.068  1.00106.67           C  
ANISOU  424  CG1 VAL B  30    11038  12900  16592   -962    755   2984
ATOM    425  CG2 VAL B  30       2.915  37.569  64.313  1.00115.62           C  
ANISOU  425  CG2 VAL B  30    11503  14420  18006   -947    738   2501
ATOM    426  H   VAL B  30       3.136  37.459  61.483  1.00125.06           H  
ATOM    427  HA  VAL B  30       2.983  40.303  62.100  1.00118.52           H  
ATOM    428  HB  VAL B  30       2.387  39.623  64.323  1.00111.71           H  
ATOM    429 HG11 VAL B  30       0.311  38.396  63.884  1.00106.67           H  
ATOM    430 HG12 VAL B  30       0.613  39.573  62.615  1.00106.67           H  
ATOM    431 HG13 VAL B  30       0.913  37.865  62.319  1.00106.67           H  
ATOM    432 HG21 VAL B  30       2.204  37.269  65.081  1.00115.62           H  
ATOM    433 HG22 VAL B  30       3.045  36.728  63.632  1.00115.62           H  
ATOM    434 HG23 VAL B  30       3.866  37.735  64.816  1.00115.62           H  
ATOM    435  N   GLY B  31       5.733  38.697  62.792  1.00119.09           N  
ANISOU  435  N   GLY B  31    11480  14669  19098   -149   1442   3182
ATOM    436  CA  GLY B  31       7.097  38.776  63.307  1.00121.82           C  
ANISOU  436  CA  GLY B  31    11647  14729  19909    -85   1849   3165
ATOM    437  C   GLY B  31       7.098  38.374  64.785  1.00123.27           C  
ANISOU  437  C   GLY B  31    11461  15081  20294   -338   1777   2648
ATOM    438  O   GLY B  31       6.580  37.314  65.137  1.00125.35           O  
ANISOU  438  O   GLY B  31    11318  15940  20371   -275   1323   2439
ATOM    439  H   GLY B  31       5.481  37.857  62.292  1.00119.09           H  
ATOM    440  HA3 GLY B  31       7.513  39.773  63.157  1.00121.82           H  
ATOM    441  HA2 GLY B  31       7.719  38.074  62.755  1.00121.82           H  
ATOM    442  N   SER B  32       7.684  39.205  65.651  1.00119.54           N  
ANISOU  442  N   SER B  32    11165  14056  20198   -646   2265   2434
ATOM    443  CA  SER B  32       7.798  39.013  67.101  1.00120.11           C  
ANISOU  443  CA  SER B  32    10945  14185  20506   -952   2310   1917
ATOM    444  C   SER B  32       6.453  39.206  67.847  1.00114.56           C  
ANISOU  444  C   SER B  32    10523  13555  19449  -1417   1991   1529
ATOM    445  O   SER B  32       6.361  40.008  68.775  1.00116.24           O  
ANISOU  445  O   SER B  32    10295  14295  19577  -1424   1623   1235
ATOM    446  CB  SER B  32       8.907  39.960  67.606  1.00117.69           C  
ANISOU  446  CB  SER B  32    10904  13171  20640  -1237   2991   1775
ATOM    447  OG  SER B  32      10.138  39.647  66.971  1.00120.95           O  
ANISOU  447  OG  SER B  32    11246  13367  21344   -834   3348   2193
ATOM    448  H   SER B  32       8.151  40.032  65.312  1.00119.54           H  
ATOM    449  HA  SER B  32       8.114  37.985  67.290  1.00120.11           H  
ATOM    450  HB3 SER B  32       9.034  39.866  68.686  1.00117.69           H  
ATOM    451  HB2 SER B  32       8.655  41.005  67.416  1.00117.69           H  
ATOM    452  HG  SER B  32      10.760  40.386  67.165  1.00120.95           H  
ATOM    453  N   GLY B  33       5.416  38.484  67.406  1.00 48.99           N  
ATOM    454  CA  GLY B  33       4.077  38.485  67.987  1.00 53.05           C  
ATOM    455  C   GLY B  33       4.000  37.514  69.175  1.00 55.96           C  
ATOM    456  O   GLY B  33       4.963  36.817  69.501  1.00 57.20           O  
ATOM    457  HA3 GLY B  33       3.359  38.182  67.226  1.00 53.05           H  
ATOM    458  H   GLY B  33       5.597  37.857  66.627  1.00 48.99           H  
ATOM    459  HA2 GLY B  33       3.799  39.490  68.309  1.00 53.05           H  
ATOM    460  HXT GLY B  33       3.075  37.449  69.728  1.00 55.96           H  
ATOM    461  N   SER B  37       4.506  32.720  65.093  1.00 53.78           N  
ATOM    462  CA  SER B  37       4.312  31.786  63.987  1.00 51.38           C  
ATOM    463  C   SER B  37       2.850  31.861  63.482  1.00 48.13           C  
ATOM    464  O   SER B  37       2.089  30.895  63.565  1.00 47.73           O  
ATOM    465  CB  SER B  37       4.802  30.397  64.459  1.00  0.00           C  
ATOM    466  OG  SER B  37       4.865  29.441  63.420  1.00  0.00           O  
ATOM    467  HB2 SER B  37       4.153  30.012  65.246  1.00  0.00           H  
ATOM    468  HB3 SER B  37       5.799  30.478  64.893  1.00  0.00           H  
ATOM    469  HG  SER B  37       4.035  28.928  63.476  1.00  0.00           H  
ATOM    470  H   SER B  37       4.468  32.335  66.030  1.00 53.78           H  
ATOM    471  HA  SER B  37       4.955  32.091  63.158  1.00 51.38           H  
ATOM    472  H   SER B  37       5.415  33.153  65.013  1.00 53.78           H  
ATOM    473  N   VAL B  38       2.471  33.042  62.988  1.00 44.81           N  
ATOM    474  CA  VAL B  38       1.163  33.350  62.435  1.00 42.04           C  
ATOM    475  C   VAL B  38       1.341  34.428  61.350  1.00 39.32           C  
ATOM    476  O   VAL B  38       2.101  35.383  61.543  1.00 36.79           O  
ATOM    477  CB  VAL B  38       0.141  33.765  63.540  1.00  0.00           C  
ATOM    478  CG1 VAL B  38       0.591  34.956  64.405  1.00  0.00           C  
ATOM    479  CG2 VAL B  38      -1.279  34.025  63.001  1.00  0.00           C  
ATOM    480  HB  VAL B  38       0.055  32.910  64.213  1.00  0.00           H  
ATOM    481 HG11 VAL B  38       0.652  35.869  63.815  1.00  0.00           H  
ATOM    482 HG12 VAL B  38      -0.111  35.139  65.218  1.00  0.00           H  
ATOM    483 HG13 VAL B  38       1.568  34.779  64.855  1.00  0.00           H  
ATOM    484 HG21 VAL B  38      -1.976  34.229  63.814  1.00  0.00           H  
ATOM    485 HG22 VAL B  38      -1.312  34.878  62.323  1.00  0.00           H  
ATOM    486 HG23 VAL B  38      -1.664  33.159  62.464  1.00  0.00           H  
ATOM    487  H   VAL B  38       3.140  33.807  62.955  1.00 44.81           H  
ATOM    488  HA  VAL B  38       0.785  32.453  61.956  1.00 42.04           H  
ATOM    489  N   CYS B  39       0.662  34.233  60.218  1.00101.92           N  
ANISOU  489  N   CYS B  39    13392  11924  13409    561  -2172   2178
ATOM    490  CA  CYS B  39       0.643  35.155  59.090  1.00105.28           C  
ANISOU  490  CA  CYS B  39    14306  12226  13470    514  -2052   2514
ATOM    491  C   CYS B  39      -0.812  35.532  58.807  1.00105.83           C  
ANISOU  491  C   CYS B  39    14390  12269  13550     61  -1687   2626
ATOM    492  O   CYS B  39      -1.690  34.670  58.867  1.00106.09           O  
ANISOU  492  O   CYS B  39    14103  12562  13644   -102  -1560   2444
ATOM    493  CB  CYS B  39       1.243  34.538  57.809  1.00109.12           C  
ANISOU  493  CB  CYS B  39    14955  12983  13522    736  -2203   2549
ATOM    494  SG  CYS B  39       3.033  34.288  57.970  1.00109.49           S  
ANISOU  494  SG  CYS B  39    15163  13041  13396   1308  -2656   2555
ATOM    495  HA  CYS B  39       1.186  36.066  59.339  1.00105.28           H  
ATOM    496  HB3 CYS B  39       1.074  35.195  56.954  1.00109.12           H  
ATOM    497  HB2 CYS B  39       0.764  33.586  57.574  1.00109.12           H  
ATOM    498  HG  CYS B  39       2.939  33.131  58.640  1.00109.49           H  
ATOM    499  H   CYS B  39       0.036  33.432  60.138  1.00101.92           H  
ATOM    500  N   ALA B  40      -1.040  36.795  58.436  1.00105.51           N  
ANISOU  500  N   ALA B  40    14731  11918  13440   -137  -1532   2919
ATOM    501  CA  ALA B  40      -2.265  37.209  57.760  1.00106.00           C  
ANISOU  501  CA  ALA B  40    14796  12007  13472   -620  -1198   3056
ATOM    502  C   ALA B  40      -2.155  36.835  56.272  1.00110.39           C  
ANISOU  502  C   ALA B  40    15555  12813  13576   -709  -1032   3280
ATOM    503  O   ALA B  40      -1.065  36.954  55.708  1.00112.71           O  
ANISOU  503  O   ALA B  40    16288  12989  13548   -505  -1125   3505
ATOM    504  CB  ALA B  40      -2.457  38.722  57.938  1.00103.72           C  
ANISOU  504  CB  ALA B  40    14851  11249  13307   -876  -1114   3258
ATOM    505  H   ALA B  40      -0.245  37.424  58.345  1.00105.51           H  
ATOM    506  HA  ALA B  40      -3.116  36.702  58.211  1.00106.00           H  
ATOM    507  HB1 ALA B  40      -3.354  39.062  57.420  1.00103.72           H  
ATOM    508  HB2 ALA B  40      -2.568  38.983  58.990  1.00103.72           H  
ATOM    509  HB3 ALA B  40      -1.614  39.288  57.543  1.00103.72           H  
ATOM    510  N   ALA B  41      -3.266  36.409  55.667  1.00106.71           N  
ANISOU  510  N   ALA B  41    14777  12715  13053   -970   -778   3221
ATOM    511  CA  ALA B  41      -3.378  36.067  54.251  1.00110.91           C  
ANISOU  511  CA  ALA B  41    15422  13587  13132  -1010   -581   3398
ATOM    512  C   ALA B  41      -4.783  36.436  53.756  1.00111.02           C  
ANISOU  512  C   ALA B  41    15142  13901  13141  -1459   -205   3459
ATOM    513  O   ALA B  41      -5.705  36.563  54.562  1.00107.78           O  
ANISOU  513  O   ALA B  41    14454  13425  13073  -1725   -143   3351
ATOM    514  CB  ALA B  41      -3.094  34.568  54.059  1.00113.36           C  
ANISOU  514  CB  ALA B  41    15584  14236  13253   -591   -762   3144
ATOM    515  H   ALA B  41      -4.131  36.319  56.201  1.00106.71           H  
ATOM    516  HA  ALA B  41      -2.655  36.648  53.676  1.00110.91           H  
ATOM    517  HB1 ALA B  41      -3.111  34.300  53.001  1.00113.36           H  
ATOM    518  HB2 ALA B  41      -2.109  34.304  54.443  1.00113.36           H  
ATOM    519  HB3 ALA B  41      -3.832  33.950  54.571  1.00113.36           H  
ATOM    520  N   PHE B  42      -4.921  36.602  52.442  1.00108.76           N  
ANISOU  520  N   PHE B  42    14900  13991  12432  -1515     43   3631
ATOM    521  CA  PHE B  42      -6.178  36.917  51.776  1.00109.16           C  
ANISOU  521  CA  PHE B  42    14598  14480  12397  -1885    425   3696
ATOM    522  C   PHE B  42      -6.621  35.707  50.955  1.00112.42           C  
ANISOU  522  C   PHE B  42    14744  15444  12526  -1537    500   3489
ATOM    523  O   PHE B  42      -5.880  35.291  50.064  1.00115.58           O  
ANISOU  523  O   PHE B  42    15433  15953  12530  -1226    451   3550
ATOM    524  CB  PHE B  42      -5.984  38.177  50.911  1.00110.17           C  
ANISOU  524  CB  PHE B  42    15045  14580  12235  -2340    741   4152
ATOM    525  CG  PHE B  42      -7.190  38.572  50.078  1.00110.57           C  
ANISOU  525  CG  PHE B  42    14660  15199  12153  -2741   1163   4242
ATOM    526  CD1 PHE B  42      -8.317  39.153  50.697  1.00107.17           C  
ANISOU  526  CD1 PHE B  42    13880  14793  12047  -3249   1287   4224
ATOM    527  CD2 PHE B  42      -7.261  38.217  48.714  1.00114.17           C  
ANISOU  527  CD2 PHE B  42    15039  16206  12135  -2591   1432   4336
ATOM    528  CE1 PHE B  42      -9.452  39.426  49.948  1.00107.35           C  
ANISOU  528  CE1 PHE B  42    13415  15427  11947  -3614   1660   4294
ATOM    529  CE2 PHE B  42      -8.405  38.505  47.982  1.00114.34           C  
ANISOU  529  CE2 PHE B  42    14591  16836  12018  -2923   1843   4419
ATOM    530  CZ  PHE B  42      -9.493  39.111  48.596  1.00110.94           C  
ANISOU  530  CZ  PHE B  42    13746  16469  11936  -3443   1953   4399
ATOM    531  H   PHE B  42      -4.127  36.422  51.823  1.00108.76           H  
ATOM    532  HA  PHE B  42      -6.962  37.135  52.497  1.00109.16           H  
ATOM    533  HB3 PHE B  42      -5.125  38.049  50.250  1.00110.17           H  
ATOM    534  HB2 PHE B  42      -5.739  39.017  51.562  1.00110.17           H  
ATOM    535  HD1 PHE B  42      -8.309  39.380  51.753  1.00107.17           H  
ATOM    536  HD2 PHE B  42      -6.430  37.716  48.236  1.00114.17           H  
ATOM    537  HE1 PHE B  42     -10.312  39.878  50.422  1.00107.35           H  
ATOM    538  HE2 PHE B  42      -8.453  38.249  46.934  1.00114.34           H  
ATOM    539  HZ  PHE B  42     -10.383  39.325  48.022  1.00110.94           H  
ATOM    540  N   ASP B  43      -7.808  35.165  51.255  1.00109.07           N  
ANISOU  540  N   ASP B  43    13817  15353  12273  -1548    600   3233
ATOM    541  CA  ASP B  43      -8.418  34.109  50.448  1.00112.08           C  
ANISOU  541  CA  ASP B  43    13976  16223  12385  -1173    672   3002
ATOM    542  C   ASP B  43      -9.075  34.746  49.211  1.00113.40           C  
ANISOU  542  C   ASP B  43    13952  16967  12169  -1375   1121   3229
ATOM    543  O   ASP B  43     -10.042  35.494  49.360  1.00110.99           O  
ANISOU  543  O   ASP B  43    13285  16873  12013  -1785   1362   3325
ATOM    544  CB  ASP B  43      -9.449  33.254  51.226  1.00110.83           C  
ANISOU  544  CB  ASP B  43    13437  16107  12565  -1003    546   2614
ATOM    545  CG  ASP B  43     -10.119  32.155  50.386  1.00114.15           C  
ANISOU  545  CG  ASP B  43    13780  16880  12712   -527    536   2326
ATOM    546  OD1 ASP B  43      -9.487  31.600  49.466  1.00116.82           O  
ANISOU  546  OD1 ASP B  43    14315  17489  12583   -327    643   2413
ATOM    547  OD2 ASP B  43     -11.260  31.776  50.712  1.00113.95           O1-
ANISOU  547  OD2 ASP B  43    13550  16833  12911   -336    421   2012
ATOM    548  H   ASP B  43      -8.421  35.599  51.943  1.00109.07           H  
ATOM    549  HA  ASP B  43      -7.628  33.429  50.135  1.00112.08           H  
ATOM    550  HB3 ASP B  43     -10.213  33.905  51.654  1.00110.83           H  
ATOM    551  HB2 ASP B  43      -8.960  32.783  52.078  1.00110.83           H  
ATOM    552  N   THR B  44      -8.579  34.418  48.018  1.00119.98           N  
ANISOU  552  N   THR B  44    15005  18090  12491  -1088   1231   3308
ATOM    553  CA  THR B  44      -9.137  34.884  46.756  1.00121.31           C  
ANISOU  553  CA  THR B  44    15000  18857  12234  -1253   1705   3558
ATOM    554  C   THR B  44     -10.481  34.206  46.390  1.00121.32           C  
ANISOU  554  C   THR B  44    14468  19474  12153   -990   1887   3276
ATOM    555  O   THR B  44     -11.200  34.757  45.553  1.00120.45           O  
ANISOU  555  O   THR B  44    13929  19903  11932  -1267   2280   3425
ATOM    556  CB  THR B  44      -8.120  34.674  45.601  1.00124.69           C  
ANISOU  556  CB  THR B  44    15918  19374  12084  -1000   1774   3767
ATOM    557  OG1 THR B  44      -7.828  33.304  45.365  1.00126.49           O  
ANISOU  557  OG1 THR B  44    16283  19651  12127   -370   1493   3401
ATOM    558  CG2 THR B  44      -6.794  35.417  45.828  1.00124.63           C  
ANISOU  558  CG2 THR B  44    16478  18764  12112  -1196   1590   4068
ATOM    559  H   THR B  44      -7.788  33.778  47.954  1.00119.98           H  
ATOM    560  HA  THR B  44      -9.332  35.955  46.845  1.00121.31           H  
ATOM    561  HB  THR B  44      -8.562  35.069  44.683  1.00124.69           H  
ATOM    562  HG1 THR B  44      -7.143  33.258  44.686  1.00126.49           H  
ATOM    563 HG21 THR B  44      -6.125  35.306  44.975  1.00124.63           H  
ATOM    564 HG22 THR B  44      -6.968  36.484  45.966  1.00124.63           H  
ATOM    565 HG23 THR B  44      -6.269  35.056  46.713  1.00124.63           H  
ATOM    566  N   LYS B  45     -10.827  33.061  47.006  1.00123.83           N  
ANISOU  566  N   LYS B  45    14810  19727  12514   -457   1606   2867
ATOM    567  CA  LYS B  45     -12.081  32.353  46.744  1.00123.95           C  
ANISOU  567  CA  LYS B  45    14436  20269  12391    -91   1754   2584
ATOM    568  C   LYS B  45     -13.269  33.046  47.437  1.00120.54           C  
ANISOU  568  C   LYS B  45    13488  19917  12396   -299   1777   2457
ATOM    569  O   LYS B  45     -14.162  33.535  46.743  1.00119.88           O  
ANISOU  569  O   LYS B  45    13015  20357  12178    -22   1953   2279
ATOM    570  CB  LYS B  45     -11.935  30.854  47.094  1.00125.98           C  
ANISOU  570  CB  LYS B  45    14997  20340  12528    520   1428   2186
ATOM    571  CG  LYS B  45     -13.184  29.969  46.898  1.00127.21           C  
ANISOU  571  CG  LYS B  45    15063  21087  12185   1047   1649   1998
ATOM    572  CD  LYS B  45     -13.699  29.920  45.444  1.00129.21           C  
ANISOU  572  CD  LYS B  45    15530  21736  11828   1121   1940   2271
ATOM    573  CE  LYS B  45     -14.910  28.986  45.222  1.00129.69           C  
ANISOU  573  CE  LYS B  45    15376  22530  11371   1605   2284   2144
ATOM    574  NZ  LYS B  45     -14.590  27.555  45.384  1.00130.05           N1+
ANISOU  574  NZ  LYS B  45    15683  22432  11299   2259   1990   1657
ATOM    575  H   LYS B  45     -10.218  32.662  47.719  1.00123.83           H  
ATOM    576  HA  LYS B  45     -12.261  32.404  45.669  1.00123.95           H  
ATOM    577  HB3 LYS B  45     -11.637  30.766  48.134  1.00125.98           H  
ATOM    578  HB2 LYS B  45     -11.110  30.432  46.517  1.00125.98           H  
ATOM    579  HG3 LYS B  45     -13.982  30.303  47.562  1.00127.21           H  
ATOM    580  HG2 LYS B  45     -12.927  28.965  47.236  1.00127.21           H  
ATOM    581  HD3 LYS B  45     -12.884  29.648  44.771  1.00129.21           H  
ATOM    582  HD2 LYS B  45     -14.001  30.923  45.140  1.00129.21           H  
ATOM    583  HE3 LYS B  45     -15.295  29.132  44.212  1.00129.69           H  
ATOM    584  HE2 LYS B  45     -15.722  29.254  45.901  1.00129.69           H  
ATOM    585  HZ1 LYS B  45     -15.409  27.002  45.201  1.00130.05           H  
ATOM    586  HZ2 LYS B  45     -13.875  27.272  44.737  1.00130.05           H  
ATOM    587  HZ3 LYS B  45     -14.283  27.353  46.319  1.00130.05           H  
ATOM    588  N   THR B  46     -13.273  33.090  48.777  1.00124.16           N  
ANISOU  588  N   THR B  46    13954  19886  13336   -721   1593   2530
ATOM    589  CA  THR B  46     -14.356  33.719  49.542  1.00120.04           C  
ANISOU  589  CA  THR B  46    12975  19434  13199   -945   1598   2425
ATOM    590  C   THR B  46     -14.232  35.260  49.602  1.00116.95           C  
ANISOU  590  C   THR B  46    12410  19033  12992  -1651   1765   2745
ATOM    591  O   THR B  46     -15.248  35.937  49.770  1.00113.32           O  
ANISOU  591  O   THR B  46    11503  18777  12777  -1885   1808   2674
ATOM    592  CB  THR B  46     -14.410  33.183  50.998  1.00118.55           C  
ANISOU  592  CB  THR B  46    12942  18652  13448   -779   1198   2140
ATOM    593  OG1 THR B  46     -13.211  33.451  51.707  1.00118.25           O  
ANISOU  593  OG1 THR B  46    13297  17999  13635  -1039    981   2292
ATOM    594  CG2 THR B  46     -14.701  31.676  51.071  1.00122.05           C  
ANISOU  594  CG2 THR B  46    13588  19051  13736   -165   1020   1806
ATOM    595  H   THR B  46     -12.532  32.646  49.317  1.00124.16           H  
ATOM    596  HA  THR B  46     -15.311  33.485  49.066  1.00120.04           H  
ATOM    597  HB  THR B  46     -15.214  33.696  51.530  1.00118.55           H  
ATOM    598  HG1 THR B  46     -12.529  32.809  51.405  1.00118.25           H  
ATOM    599 HG21 THR B  46     -14.738  31.331  52.104  1.00122.05           H  
ATOM    600 HG22 THR B  46     -15.665  31.447  50.616  1.00122.05           H  
ATOM    601 HG23 THR B  46     -13.948  31.084  50.550  1.00122.05           H  
ATOM    602  N   GLY B  47     -13.005  35.791  49.509  1.00120.59           N  
ANISOU  602  N   GLY B  47    13247  19246  13324  -1992   1843   3088
ATOM    603  CA  GLY B  47     -12.720  37.203  49.750  1.00118.15           C  
ANISOU  603  CA  GLY B  47    12898  18811  13181  -2707   1984   3397
ATOM    604  C   GLY B  47     -12.480  37.486  51.243  1.00114.27           C  
ANISOU  604  C   GLY B  47    12557  17668  13194  -2951   1668   3317
ATOM    605  O   GLY B  47     -12.313  38.651  51.603  1.00111.80           O  
ANISOU  605  O   GLY B  47    12179  17245  13056  -3553   1750   3498
ATOM    606  H   GLY B  47     -12.191  35.202  49.383  1.00120.59           H  
ATOM    607  HA3 GLY B  47     -13.525  37.841  49.381  1.00118.15           H  
ATOM    608  HA2 GLY B  47     -11.823  37.477  49.197  1.00118.15           H  
ATOM    609  N   LEU B  48     -12.458  36.467  52.120  1.00117.20           N  
ANISOU  609  N   LEU B  48    13134  17608  13787  -2521   1317   3047
ATOM    610  CA  LEU B  48     -12.061  36.619  53.521  1.00113.16           C  
ANISOU  610  CA  LEU B  48    12760  16512  13723  -2661   1032   2949
ATOM    611  C   LEU B  48     -10.556  36.905  53.625  1.00114.22           C  
ANISOU  611  C   LEU B  48    13497  16014  13888  -2577    808   3079
ATOM    612  O   LEU B  48      -9.765  36.264  52.930  1.00118.15           O  
ANISOU  612  O   LEU B  48    14287  16523  14080  -2310    799   3172
ATOM    613  CB  LEU B  48     -12.375  35.330  54.318  1.00111.10           C  
ANISOU  613  CB  LEU B  48    12256  16248  13710  -2253    824   2557
ATOM    614  CG  LEU B  48     -13.876  35.039  54.540  1.00107.92           C  
ANISOU  614  CG  LEU B  48    11293  16309  13401  -2327    935   2394
ATOM    615  CD1 LEU B  48     -14.081  33.617  55.108  1.00104.74           C  
ANISOU  615  CD1 LEU B  48    10843  15662  13291  -1983    681   2066
ATOM    616  CD2 LEU B  48     -14.562  36.117  55.407  1.00104.99           C  
ANISOU  616  CD2 LEU B  48    10748  15982  13163  -2985   1049   2588
ATOM    617  H   LEU B  48     -12.611  35.518  51.800  1.00117.20           H  
ATOM    618  HA  LEU B  48     -12.609  37.460  53.950  1.00113.16           H  
ATOM    619  HB3 LEU B  48     -11.891  35.377  55.296  1.00111.10           H  
ATOM    620  HB2 LEU B  48     -11.904  34.488  53.808  1.00111.10           H  
ATOM    621  HG  LEU B  48     -14.360  35.056  53.563  1.00107.92           H  
ATOM    622 HD11 LEU B  48     -14.796  33.060  54.501  1.00104.74           H  
ATOM    623 HD12 LEU B  48     -13.156  33.039  55.113  1.00104.74           H  
ATOM    624 HD13 LEU B  48     -14.452  33.617  56.133  1.00104.74           H  
ATOM    625 HD21 LEU B  48     -15.204  35.693  56.179  1.00104.99           H  
ATOM    626 HD22 LEU B  48     -13.841  36.761  55.910  1.00104.99           H  
ATOM    627 HD23 LEU B  48     -15.195  36.757  54.791  1.00104.99           H  
ATOM    628  N   ARG B  49     -10.178  37.791  54.553  1.00115.40           N  
ANISOU  628  N   ARG B  49    13830  15635  14383  -2764    612   3073
ATOM    629  CA  ARG B  49      -8.806  37.864  55.033  1.00115.50           C  
ANISOU  629  CA  ARG B  49    14368  15053  14465  -2607    366   3156
ATOM    630  C   ARG B  49      -8.749  37.060  56.336  1.00113.68           C  
ANISOU  630  C   ARG B  49    14043  14623  14526  -2186     76   2820
ATOM    631  O   ARG B  49      -9.616  37.223  57.199  1.00109.34           O  
ANISOU  631  O   ARG B  49    13308  13942  14296  -2271      5   2655
ATOM    632  CB  ARG B  49      -8.345  39.328  55.170  1.00112.81           C  
ANISOU  632  CB  ARG B  49    14360  14241  14263  -3072    367   3389
ATOM    633  CG  ARG B  49      -6.809  39.442  55.159  1.00112.81           C  
ANISOU  633  CG  ARG B  49    14940  13630  14293  -2847    122   3496
ATOM    634  CD  ARG B  49      -6.281  40.882  55.180  1.00112.18           C  
ANISOU  634  CD  ARG B  49    15352  13107  14163  -3319    205   3824
ATOM    635  NE  ARG B  49      -4.809  40.905  55.281  1.00109.72           N  
ANISOU  635  NE  ARG B  49    15469  12154  14066  -3148    -62   3793
ATOM    636  CZ  ARG B  49      -4.026  41.867  55.801  1.00106.20           C  
ANISOU  636  CZ  ARG B  49    15101  11363  13888  -3445   -117   3730
ATOM    637  NH1 ARG B  49      -4.529  42.981  56.345  1.00104.66           N  
ANISOU  637  NH1 ARG B  49    14552  11417  13796  -3968     49   3685
ATOM    638  NH2 ARG B  49      -2.701  41.702  55.772  1.00104.40           N1+
ANISOU  638  NH2 ARG B  49    15295  10571  13803  -3191   -350   3694
ATOM    639  H   ARG B  49     -10.873  38.210  55.152  1.00115.40           H  
ATOM    640  HA  ARG B  49      -8.150  37.385  54.310  1.00115.50           H  
ATOM    641  HB3 ARG B  49      -8.768  39.780  56.068  1.00112.81           H  
ATOM    642  HB2 ARG B  49      -8.728  39.904  54.327  1.00112.81           H  
ATOM    643  HG3 ARG B  49      -6.501  39.017  54.203  1.00112.81           H  
ATOM    644  HG2 ARG B  49      -6.337  38.825  55.926  1.00112.81           H  
ATOM    645  HD3 ARG B  49      -6.799  41.497  55.916  1.00112.18           H  
ATOM    646  HD2 ARG B  49      -6.484  41.333  54.208  1.00112.18           H  
ATOM    647  HE  ARG B  49      -4.356  40.096  54.880  1.00109.72           H  
ATOM    648 HH12 ARG B  49      -3.928  43.694  56.731  1.00104.66           H  
ATOM    649 HH11 ARG B  49      -5.526  43.127  56.376  1.00104.66           H  
ATOM    650 HH22 ARG B  49      -2.086  42.404  56.156  1.00104.40           H  
ATOM    651 HH21 ARG B  49      -2.288  40.881  55.355  1.00104.40           H  
ATOM    652  N   VAL B  50      -7.770  36.165  56.415  1.00102.60           N  
ANISOU  652  N   VAL B  50    12771  13213  12998  -1756    -91   2720
ATOM    653  CA  VAL B  50      -7.660  35.138  57.435  1.00101.82           C  
ANISOU  653  CA  VAL B  50    12530  13021  13137  -1405   -325   2396
ATOM    654  C   VAL B  50      -6.287  35.236  58.115  1.00101.18           C  
ANISOU  654  C   VAL B  50    12759  12556  13130  -1170   -604   2415
ATOM    655  O   VAL B  50      -5.335  35.756  57.530  1.00102.19           O  
ANISOU  655  O   VAL B  50    13248  12512  13066  -1184   -634   2667
ATOM    656  CB  VAL B  50      -7.817  33.727  56.794  1.00106.22           C  
ANISOU  656  CB  VAL B  50    12891  13971  13496  -1108   -303   2176
ATOM    657  CG1 VAL B  50      -9.239  33.517  56.243  1.00106.09           C  
ANISOU  657  CG1 VAL B  50    12522  14381  13406  -1237    -38   2129
ATOM    658  CG2 VAL B  50      -6.771  33.376  55.712  1.00110.45           C  
ANISOU  658  CG2 VAL B  50    13695  14651  13621   -924   -321   2300
ATOM    659  H   VAL B  50      -7.024  36.161  55.721  1.00102.60           H  
ATOM    660  HA  VAL B  50      -8.425  35.268  58.203  1.00101.82           H  
ATOM    661  HB  VAL B  50      -7.695  33.004  57.601  1.00106.22           H  
ATOM    662 HG11 VAL B  50      -9.391  32.486  55.922  1.00106.09           H  
ATOM    663 HG12 VAL B  50      -9.991  33.740  57.001  1.00106.09           H  
ATOM    664 HG13 VAL B  50      -9.437  34.160  55.384  1.00106.09           H  
ATOM    665 HG21 VAL B  50      -6.937  32.373  55.319  1.00110.45           H  
ATOM    666 HG22 VAL B  50      -6.819  34.064  54.868  1.00110.45           H  
ATOM    667 HG23 VAL B  50      -5.754  33.398  56.102  1.00110.45           H  
ATOM    668  N   ALA B  51      -6.227  34.729  59.345  1.00102.77           N  
ANISOU  668  N   ALA B  51    12809  12644  13596   -941   -804   2151
ATOM    669  CA  ALA B  51      -5.008  34.496  60.099  1.00101.09           C  
ANISOU  669  CA  ALA B  51    12744  12187  13480   -679  -1082   2107
ATOM    670  C   ALA B  51      -4.688  33.003  59.969  1.00102.13           C  
ANISOU  670  C   ALA B  51    12736  12523  13546   -412  -1259   1854
ATOM    671  O   ALA B  51      -5.477  32.174  60.423  1.00101.81           O  
ANISOU  671  O   ALA B  51    12465  12626  13593   -414  -1205   1629
ATOM    672  CB  ALA B  51      -5.248  34.883  61.569  1.00 96.05           C  
ANISOU  672  CB  ALA B  51    12026  11241  13229   -690  -1156   2021
ATOM    673  H   ALA B  51      -7.050  34.242  59.706  1.00102.77           H  
ATOM    674  HA  ALA B  51      -4.185  35.096  59.709  1.00101.09           H  
ATOM    675  HB1 ALA B  51      -4.356  34.700  62.168  1.00 96.05           H  
ATOM    676  HB2 ALA B  51      -5.497  35.939  61.665  1.00 96.05           H  
ATOM    677  HB3 ALA B  51      -6.066  34.313  62.010  1.00 96.05           H  
ATOM    678  N   VAL B  52      -3.555  32.687  59.345  1.00103.33           N  
ANISOU  678  N   VAL B  52    13063  12670  13526   -175  -1492   1884
ATOM    679  CA  VAL B  52      -3.042  31.332  59.218  1.00103.84           C  
ANISOU  679  CA  VAL B  52    13035  12921  13497     43  -1719   1633
ATOM    680  C   VAL B  52      -1.980  31.173  60.323  1.00100.22           C  
ANISOU  680  C   VAL B  52    12454  12331  13293    206  -2015   1508
ATOM    681  O   VAL B  52      -0.923  31.802  60.246  1.00100.08           O  
ANISOU  681  O   VAL B  52    12599  12186  13239    357  -2141   1681
ATOM    682  CB  VAL B  52      -2.390  31.092  57.824  1.00108.65           C  
ANISOU  682  CB  VAL B  52    13914  13749  13618    205  -1773   1738
ATOM    683  CG1 VAL B  52      -1.892  29.644  57.647  1.00109.49           C  
ANISOU  683  CG1 VAL B  52    13946  14045  13611    396  -2025   1422
ATOM    684  CG2 VAL B  52      -3.353  31.445  56.673  1.00112.30           C  
ANISOU  684  CG2 VAL B  52    14465  14392  13813     31  -1419   1922
ATOM    685  H   VAL B  52      -2.909  33.424  59.062  1.00103.33           H  
ATOM    686  HA  VAL B  52      -3.836  30.599  59.354  1.00103.84           H  
ATOM    687  HB  VAL B  52      -1.524  31.749  57.720  1.00108.65           H  
ATOM    688 HG11 VAL B  52      -1.425  29.502  56.671  1.00109.49           H  
ATOM    689 HG12 VAL B  52      -1.151  29.370  58.399  1.00109.49           H  
ATOM    690 HG13 VAL B  52      -2.716  28.933  57.726  1.00109.49           H  
ATOM    691 HG21 VAL B  52      -2.908  31.226  55.702  1.00112.30           H  
ATOM    692 HG22 VAL B  52      -4.285  30.884  56.746  1.00112.30           H  
ATOM    693 HG23 VAL B  52      -3.604  32.506  56.675  1.00112.30           H  
ATOM    694  N   LYS B  53      -2.302  30.392  61.358  1.00110.64           N  
ANISOU  694  N   LYS B  53    13496  13691  14853    183  -2117   1215
ATOM    695  CA  LYS B  53      -1.393  30.033  62.441  1.00107.32           C  
ANISOU  695  CA  LYS B  53    12842  13226  14708    275  -2355   1074
ATOM    696  C   LYS B  53      -0.695  28.725  62.044  1.00108.99           C  
ANISOU  696  C   LYS B  53    12981  13656  14776    392  -2678    847
ATOM    697  O   LYS B  53      -1.373  27.771  61.663  1.00110.54           O  
ANISOU  697  O   LYS B  53    13205  13940  14856    308  -2681    653
ATOM    698  CB  LYS B  53      -2.194  29.896  63.761  1.00102.84           C  
ANISOU  698  CB  LYS B  53    12010  12528  14538     90  -2211    926
ATOM    699  CG  LYS B  53      -1.328  29.624  65.010  1.00100.13           C  
ANISOU  699  CG  LYS B  53    11349  12227  14470    114  -2414    736
ATOM    700  CD  LYS B  53      -2.147  29.446  66.305  1.00 96.11           C  
ANISOU  700  CD  LYS B  53    10673  11547  14298     75  -2251    789
ATOM    701  CE  LYS B  53      -1.237  29.280  67.540  1.00 93.70           C  
ANISOU  701  CE  LYS B  53     9998  11316  14288    -23  -2327    575
ATOM    702  NZ  LYS B  53      -1.961  29.014  68.794  1.00 90.53           N1+
ANISOU  702  NZ  LYS B  53     9435  10799  14165      8  -2160    641
ATOM    703  H   LYS B  53      -3.159  29.840  61.301  1.00110.64           H  
ATOM    704  HA  LYS B  53      -0.645  30.814  62.579  1.00107.32           H  
ATOM    705  HB3 LYS B  53      -2.935  29.102  63.655  1.00102.84           H  
ATOM    706  HB2 LYS B  53      -2.758  30.815  63.927  1.00102.84           H  
ATOM    707  HG3 LYS B  53      -0.619  30.444  65.134  1.00100.13           H  
ATOM    708  HG2 LYS B  53      -0.723  28.729  64.855  1.00100.13           H  
ATOM    709  HD3 LYS B  53      -2.793  28.572  66.200  1.00 96.11           H  
ATOM    710  HD2 LYS B  53      -2.807  30.304  66.441  1.00 96.11           H  
ATOM    711  HE3 LYS B  53      -0.643  30.181  67.677  1.00 93.70           H  
ATOM    712  HE2 LYS B  53      -0.542  28.456  67.376  1.00 93.70           H  
ATOM    713  HZ1 LYS B  53      -2.570  29.773  69.096  1.00 90.53           H  
ATOM    714  HZ2 LYS B  53      -2.540  28.167  68.733  1.00 90.53           H  
ATOM    715  HZ3 LYS B  53      -1.310  28.857  69.543  1.00 90.53           H  
ATOM    716  N   LYS B  54       0.633  28.687  62.160  1.00107.38           N  
ANISOU  716  N   LYS B  54    12697  13543  14559    609  -2970    854
ATOM    717  CA  LYS B  54       1.433  27.482  61.978  1.00108.86           C  
ANISOU  717  CA  LYS B  54    12754  13978  14629    710  -3347    614
ATOM    718  C   LYS B  54       1.972  27.139  63.367  1.00105.74           C  
ANISOU  718  C   LYS B  54    11890  13643  14644    593  -3487    396
ATOM    719  O   LYS B  54       2.637  27.983  63.968  1.00104.03           O  
ANISOU  719  O   LYS B  54    11474  13438  14615    745  -3523    493
ATOM    720  CB  LYS B  54       2.559  27.778  60.967  1.00111.57           C  
ANISOU  720  CB  LYS B  54    13305  14468  14618   1075  -3615    769
ATOM    721  CG  LYS B  54       3.470  26.580  60.657  1.00113.79           C  
ANISOU  721  CG  LYS B  54    13534  15048  14653   1202  -4033    520
ATOM    722  CD  LYS B  54       4.557  26.915  59.622  1.00116.23           C  
ANISOU  722  CD  LYS B  54    14112  15496  14554   1629  -4288    710
ATOM    723  CE  LYS B  54       5.365  25.662  59.244  1.00118.72           C  
ANISOU  723  CE  LYS B  54    14487  16115  14508   1770  -4692    470
ATOM    724  NZ  LYS B  54       6.221  25.841  58.059  1.00117.45           N1+
ANISOU  724  NZ  LYS B  54    13820  16166  14641   1599  -5028     75
ATOM    725  H   LYS B  54       1.128  29.471  62.578  1.00107.38           H  
ATOM    726  HA  LYS B  54       0.834  26.651  61.603  1.00108.86           H  
ATOM    727  HB3 LYS B  54       3.173  28.599  61.336  1.00111.57           H  
ATOM    728  HB2 LYS B  54       2.111  28.120  60.033  1.00111.57           H  
ATOM    729  HG3 LYS B  54       2.852  25.759  60.289  1.00113.79           H  
ATOM    730  HG2 LYS B  54       3.944  26.222  61.572  1.00113.79           H  
ATOM    731  HD3 LYS B  54       5.223  27.676  60.032  1.00116.23           H  
ATOM    732  HD2 LYS B  54       4.096  27.364  58.743  1.00116.23           H  
ATOM    733  HE3 LYS B  54       4.674  24.852  59.014  1.00118.72           H  
ATOM    734  HE2 LYS B  54       5.972  25.327  60.086  1.00118.72           H  
ATOM    735  HZ1 LYS B  54       5.651  26.078  57.258  1.00117.45           H  
ATOM    736  HZ2 LYS B  54       6.935  26.541  58.184  1.00117.45           H  
ATOM    737  HZ3 LYS B  54       6.656  24.941  57.869  1.00117.45           H  
ATOM    738  N   LEU B  55       1.666  25.943  63.880  1.00116.69           N  
ANISOU  738  N   LEU B  55    13123  15063  16150    327  -3551    106
ATOM    739  CA  LEU B  55       2.068  25.540  65.229  1.00114.36           C  
ANISOU  739  CA  LEU B  55    12376  14835  16240    115  -3649    -98
ATOM    740  C   LEU B  55       3.599  25.420  65.351  1.00115.97           C  
ANISOU  740  C   LEU B  55    12284  15393  16388    287  -4087   -219
ATOM    741  O   LEU B  55       4.239  24.833  64.476  1.00118.64           O  
ANISOU  741  O   LEU B  55    12671  15903  16504    261  -4408   -433
ATOM    742  CB  LEU B  55       1.365  24.226  65.634  1.00114.39           C  
ANISOU  742  CB  LEU B  55    12406  14705  16352   -255  -3593   -360
ATOM    743  CG  LEU B  55      -0.181  24.296  65.675  1.00112.64           C  
ANISOU  743  CG  LEU B  55    12411  14174  16212   -388  -3181   -274
ATOM    744  CD1 LEU B  55      -0.777  22.934  66.088  1.00112.37           C  
ANISOU  744  CD1 LEU B  55    12374  13967  16354   -731  -3142   -528
ATOM    745  CD2 LEU B  55      -0.717  25.449  66.553  1.00108.92           C  
ANISOU  745  CD2 LEU B  55    11807  13593  15983   -330  -2903    -34
ATOM    746  H   LEU B  55       1.150  25.271  63.330  1.00116.69           H  
ATOM    747  HA  LEU B  55       1.749  26.332  65.907  1.00114.36           H  
ATOM    748  HB3 LEU B  55       1.729  23.925  66.618  1.00114.39           H  
ATOM    749  HB2 LEU B  55       1.673  23.431  64.952  1.00114.39           H  
ATOM    750  HG  LEU B  55      -0.526  24.485  64.657  1.00112.64           H  
ATOM    751 HD11 LEU B  55      -1.500  22.585  65.350  1.00112.37           H  
ATOM    752 HD12 LEU B  55      -0.009  22.165  66.174  1.00112.37           H  
ATOM    753 HD13 LEU B  55      -1.290  22.970  67.049  1.00112.37           H  
ATOM    754 HD21 LEU B  55      -1.578  25.157  67.154  1.00108.92           H  
ATOM    755 HD22 LEU B  55       0.030  25.834  67.246  1.00108.92           H  
ATOM    756 HD23 LEU B  55      -1.044  26.283  65.930  1.00108.92           H  
ATOM    757  N   SER B  56       4.154  25.993  66.423  1.00126.51           N  
ANISOU  757  N   SER B  56    13314  16859  17895    500  -4118    -98
ATOM    758  CA  SER B  56       5.578  25.963  66.725  1.00128.14           C  
ANISOU  758  CA  SER B  56    13159  17477  18053    739  -4540   -206
ATOM    759  C   SER B  56       5.921  24.606  67.367  1.00127.87           C  
ANISOU  759  C   SER B  56    12573  17677  18335    339  -4698   -526
ATOM    760  O   SER B  56       5.229  24.186  68.299  1.00125.51           O  
ANISOU  760  O   SER B  56    11971  17306  18410     82  -4433   -532
ATOM    761  CB  SER B  56       5.936  27.154  67.650  1.00127.32           C  
ANISOU  761  CB  SER B  56    12935  17437  18005   1171  -4498     28
ATOM    762  OG  SER B  56       7.341  27.339  67.742  1.00128.68           O  
ANISOU  762  OG  SER B  56    12620  18081  18192   1419  -4887   -106
ATOM    763  H   SER B  56       3.554  26.403  67.139  1.00126.51           H  
ATOM    764  HA  SER B  56       6.128  26.079  65.789  1.00128.14           H  
ATOM    765  HB3 SER B  56       5.524  27.010  68.651  1.00127.32           H  
ATOM    766  HB2 SER B  56       5.500  28.077  67.263  1.00127.32           H  
ATOM    767  HG  SER B  56       7.561  27.796  68.582  1.00128.68           H  
ATOM    768  N   ARG B  57       6.982  23.958  66.858  1.00129.97           N  
ANISOU  768  N   ARG B  57    12731  18219  18432    261  -5129   -790
ATOM    769  CA  ARG B  57       7.625  22.763  67.424  1.00130.60           C  
ANISOU  769  CA  ARG B  57    12313  18531  18777   -204  -5345  -1123
ATOM    770  C   ARG B  57       6.670  21.561  67.690  1.00128.98           C  
ANISOU  770  C   ARG B  57    12248  17923  18837   -753  -4993  -1206
ATOM    771  O   ARG B  57       6.792  20.928  68.742  1.00127.14           O  
ANISOU  771  O   ARG B  57    11624  17692  18990  -1045  -4767  -1205
ATOM    772  CB  ARG B  57       8.427  23.195  68.684  1.00130.16           C  
ANISOU  772  CB  ARG B  57    11524  18918  19012   -111  -5437  -1127
ATOM    773  CG  ARG B  57       9.435  24.337  68.409  1.00132.35           C  
ANISOU  773  CG  ARG B  57    11641  19630  19015    507  -5829  -1065
ATOM    774  CD  ARG B  57      10.146  24.888  69.655  1.00132.34           C  
ANISOU  774  CD  ARG B  57    11027  19987  19269    787  -5766   -965
ATOM    775  NE  ARG B  57      11.124  23.947  70.232  1.00132.42           N  
ANISOU  775  NE  ARG B  57    10419  20158  19737    239  -5589  -1125
ATOM    776  CZ  ARG B  57      11.866  24.139  71.333  1.00129.51           C  
ANISOU  776  CZ  ARG B  57     9989  19550  19667    100  -5093   -966
ATOM    777  NH1 ARG B  57      11.806  25.270  72.039  1.00126.61           N  
ANISOU  777  NH1 ARG B  57    10128  18774  19205    452  -4761   -673
ATOM    778  NH2 ARG B  57      12.692  23.175  71.733  1.00130.30           N1+
ANISOU  778  NH2 ARG B  57     9543  19821  20145   -418  -4929  -1099
ATOM    779  H   ARG B  57       7.454  24.372  66.067  1.00129.97           H  
ATOM    780  HA  ARG B  57       8.341  22.413  66.680  1.00130.60           H  
ATOM    781  HB3 ARG B  57       8.962  22.341  69.095  1.00130.16           H  
ATOM    782  HB2 ARG B  57       7.734  23.505  69.467  1.00130.16           H  
ATOM    783  HG3 ARG B  57       8.994  25.177  67.873  1.00132.35           H  
ATOM    784  HG2 ARG B  57      10.185  23.934  67.728  1.00132.35           H  
ATOM    785  HD3 ARG B  57       9.398  25.038  70.435  1.00132.34           H  
ATOM    786  HD2 ARG B  57      10.580  25.867  69.455  1.00132.34           H  
ATOM    787  HE  ARG B  57      11.243  23.082  69.700  1.00132.42           H  
ATOM    788 HH12 ARG B  57      12.355  25.394  72.898  1.00126.61           H  
ATOM    789 HH11 ARG B  57      11.221  26.062  71.756  1.00126.61           H  
ATOM    790 HH22 ARG B  57      13.255  23.287  72.566  1.00130.30           H  
ATOM    791 HH21 ARG B  57      12.785  22.302  71.236  1.00130.30           H  
ATOM    792  N   PRO B  58       5.713  21.281  66.769  1.00128.83           N  
ANISOU  792  N   PRO B  58    12796  17562  18590   -866  -4926  -1272
ATOM    793  CA  PRO B  58       4.474  20.544  67.092  1.00127.45           C  
ANISOU  793  CA  PRO B  58    12831  16971  18623  -1291  -4587  -1331
ATOM    794  C   PRO B  58       4.653  19.116  67.633  1.00128.68           C  
ANISOU  794  C   PRO B  58    12761  17129  19004  -1868  -4771  -1661
ATOM    795  O   PRO B  58       3.857  18.699  68.466  1.00127.18           O  
ANISOU  795  O   PRO B  58    12621  16624  19077  -2246  -4464  -1669
ATOM    796  CB  PRO B  58       3.674  20.564  65.777  1.00129.03           C  
ANISOU  796  CB  PRO B  58    13698  16891  18437  -1111  -4503  -1307
ATOM    797  CG  PRO B  58       4.723  20.721  64.687  1.00132.23           C  
ANISOU  797  CG  PRO B  58    14198  17593  18451   -838  -4944  -1417
ATOM    798  CD  PRO B  58       5.752  21.631  65.346  1.00131.55           C  
ANISOU  798  CD  PRO B  58    13633  17906  18444   -568  -5143  -1293
ATOM    799  HA  PRO B  58       3.924  21.107  67.849  1.00127.45           H  
ATOM    800  HB3 PRO B  58       3.007  21.426  65.777  1.00129.03           H  
ATOM    801  HB2 PRO B  58       3.051  19.679  65.628  1.00129.03           H  
ATOM    802  HG3 PRO B  58       4.322  21.124  63.756  1.00132.23           H  
ATOM    803  HG2 PRO B  58       5.170  19.752  64.465  1.00132.23           H  
ATOM    804  HD2 PRO B  58       6.742  21.509  64.903  1.00131.55           H  
ATOM    805  HD3 PRO B  58       5.444  22.665  65.214  1.00131.55           H  
ATOM    806  N   PHE B  59       5.692  18.400  67.187  1.00131.19           N  
ANISOU  806  N   PHE B  59    12859  17777  19212  -1968  -5269  -1932
ATOM    807  CA  PHE B  59       5.953  17.015  67.584  1.00132.98           C  
ANISOU  807  CA  PHE B  59    12889  18004  19635  -2600  -5502  -2279
ATOM    808  C   PHE B  59       7.324  16.861  68.268  1.00135.10           C  
ANISOU  808  C   PHE B  59    12404  18905  20024  -2659  -5928  -2425
ATOM    809  O   PHE B  59       7.847  15.748  68.333  1.00138.25           O  
ANISOU  809  O   PHE B  59    12795  19601  20132  -2507  -6432  -2635
ATOM    810  CB  PHE B  59       5.760  16.086  66.362  1.00135.77           C  
ANISOU  810  CB  PHE B  59    13876  18060  19650  -2718  -5747  -2563
ATOM    811  CG  PHE B  59       4.324  16.006  65.864  1.00135.08           C  
ANISOU  811  CG  PHE B  59    14496  17481  19346  -2479  -5369  -2413
ATOM    812  CD1 PHE B  59       3.350  15.314  66.617  1.00133.19           C  
ANISOU  812  CD1 PHE B  59    14457  16800  19351  -2747  -4936  -2327
ATOM    813  CD2 PHE B  59       3.912  16.748  64.736  1.00136.63           C  
ANISOU  813  CD2 PHE B  59    15140  17702  19072  -1969  -5440  -2350
ATOM    814  CE1 PHE B  59       2.019  15.340  66.227  1.00132.97           C  
ANISOU  814  CE1 PHE B  59    15017  16397  19109  -2482  -4616  -2205
ATOM    815  CE2 PHE B  59       2.577  16.743  64.350  1.00136.63           C  
ANISOU  815  CE2 PHE B  59    15696  17346  18870  -1749  -5083  -2218
ATOM    816  CZ  PHE B  59       1.635  16.042  65.091  1.00134.85           C  
ANISOU  816  CZ  PHE B  59    15619  16719  18900  -1990  -4688  -2157
ATOM    817  H   PHE B  59       6.313  18.794  66.496  1.00131.19           H  
ATOM    818  HA  PHE B  59       5.243  16.691  68.348  1.00132.98           H  
ATOM    819  HB3 PHE B  59       6.076  15.074  66.609  1.00135.77           H  
ATOM    820  HB2 PHE B  59       6.409  16.400  65.544  1.00135.77           H  
ATOM    821  HD1 PHE B  59       3.627  14.777  67.512  1.00133.19           H  
ATOM    822  HD2 PHE B  59       4.625  17.329  64.169  1.00136.63           H  
ATOM    823  HE1 PHE B  59       1.278  14.816  66.814  1.00132.97           H  
ATOM    824  HE2 PHE B  59       2.265  17.304  63.480  1.00136.63           H  
ATOM    825  HZ  PHE B  59       0.596  16.057  64.792  1.00134.85           H  
ATOM    826  N   GLN B  60       7.898  17.966  68.772  1.00138.17           N  
ANISOU  826  N   GLN B  60    12145  19540  20813  -2847  -5728  -2320
ATOM    827  CA  GLN B  60       9.204  17.965  69.442  1.00142.11           C  
ANISOU  827  CA  GLN B  60    11834  20726  21435  -2898  -6073  -2449
ATOM    828  C   GLN B  60       9.145  17.550  70.928  1.00145.30           C  
ANISOU  828  C   GLN B  60    11837  21234  22138  -3633  -5808  -2504
ATOM    829  O   GLN B  60      10.196  17.286  71.513  1.00152.48           O  
ANISOU  829  O   GLN B  60    12299  22637  22999  -3936  -6053  -2638
ATOM    830  CB  GLN B  60       9.904  19.324  69.251  1.00140.57           C  
ANISOU  830  CB  GLN B  60    11247  20915  21247  -2218  -5996  -2165
ATOM    831  CG  GLN B  60      10.268  19.616  67.780  1.00141.25           C  
ANISOU  831  CG  GLN B  60    11600  21196  20873  -1513  -6361  -2110
ATOM    832  CD  GLN B  60      11.082  20.897  67.601  1.00142.58           C  
ANISOU  832  CD  GLN B  60    11227  21933  21015   -935  -6467  -1946
ATOM    833  OE1 GLN B  60      11.540  21.509  68.564  1.00143.40           O  
ANISOU  833  OE1 GLN B  60    10811  22271  21404  -1005  -6168  -1821
ATOM    834  NE2 GLN B  60      11.272  21.327  66.361  1.00144.13           N  
ANISOU  834  NE2 GLN B  60    11634  22336  20793   -326  -6833  -1904
ATOM    835  H   GLN B  60       7.408  18.852  68.721  1.00138.17           H  
ATOM    836  HA  GLN B  60       9.837  17.216  68.959  1.00142.11           H  
ATOM    837  HB3 GLN B  60      10.817  19.337  69.849  1.00140.57           H  
ATOM    838  HB2 GLN B  60       9.281  20.125  69.644  1.00140.57           H  
ATOM    839  HG3 GLN B  60       9.361  19.688  67.179  1.00141.25           H  
ATOM    840  HG2 GLN B  60      10.850  18.788  67.374  1.00141.25           H  
ATOM    841 HE22 GLN B  60      11.821  22.155  66.185  1.00144.13           H  
ATOM    842 HE21 GLN B  60      10.919  20.811  65.568  1.00144.13           H  
ATOM    843  N   SER B  61       7.946  17.461  71.513  1.00146.27           N  
ANISOU  843  N   SER B  61    12132  20900  22544  -3934  -5316  -2369
ATOM    844  CA  SER B  61       7.715  16.877  72.829  1.00150.35           C  
ANISOU  844  CA  SER B  61    12379  21447  23301  -4645  -5003  -2374
ATOM    845  C   SER B  61       6.303  16.276  72.855  1.00147.33           C  
ANISOU  845  C   SER B  61    12696  20277  23007  -5071  -4708  -2410
ATOM    846  O   SER B  61       5.466  16.641  72.022  1.00142.73           O  
ANISOU  846  O   SER B  61    12687  19185  22360  -4744  -4675  -2358
ATOM    847  CB  SER B  61       7.966  17.922  73.949  1.00150.07           C  
ANISOU  847  CB  SER B  61    11725  21791  23505  -4489  -4603  -2085
ATOM    848  OG  SER B  61       6.887  18.824  74.143  1.00142.79           O  
ANISOU  848  OG  SER B  61    11121  20402  22731  -4194  -4185  -1856
ATOM    849  H   SER B  61       7.102  17.639  70.986  1.00146.27           H  
ATOM    850  HA  SER B  61       8.418  16.051  72.962  1.00150.35           H  
ATOM    851  HB3 SER B  61       8.880  18.487  73.759  1.00150.07           H  
ATOM    852  HB2 SER B  61       8.130  17.400  74.892  1.00150.07           H  
ATOM    853  HG  SER B  61       7.105  19.659  73.694  1.00142.79           H  
ATOM    854  N   ILE B  62       6.050  15.391  73.830  1.00145.09           N  
ANISOU  854  N   ILE B  62    12379  19909  22841  -5811  -4508  -2479
ATOM    855  CA  ILE B  62       4.728  14.824  74.106  1.00143.45           C  
ANISOU  855  CA  ILE B  62    12897  18929  22680  -6219  -4215  -2511
ATOM    856  C   ILE B  62       3.707  15.905  74.527  1.00135.98           C  
ANISOU  856  C   ILE B  62    12188  17589  21891  -5846  -3754  -2195
ATOM    857  O   ILE B  62       2.538  15.800  74.167  1.00133.27           O  
ANISOU  857  O   ILE B  62    12554  16592  21490  -5760  -3656  -2186
ATOM    858  CB  ILE B  62       4.814  13.677  75.166  1.00150.80           C  
ANISOU  858  CB  ILE B  62    13714  19884  23701  -7091  -4026  -2589
ATOM    859  CG1 ILE B  62       5.489  12.435  74.531  1.00158.26           C  
ANISOU  859  CG1 ILE B  62    14684  21002  24446  -7540  -4508  -2976
ATOM    860  CG2 ILE B  62       3.474  13.272  75.826  1.00148.87           C  
ANISOU  860  CG2 ILE B  62    14184  18847  23531  -7414  -3573  -2526
ATOM    861  CD1 ILE B  62       5.855  11.325  75.529  1.00166.38           C  
ANISOU  861  CD1 ILE B  62    15712  21948  25556  -8355  -4300  -3091
ATOM    862  H   ILE B  62       6.786  15.127  74.468  1.00145.09           H  
ATOM    863  HA  ILE B  62       4.354  14.396  73.175  1.00143.45           H  
ATOM    864  HB  ILE B  62       5.462  14.025  75.971  1.00150.80           H  
ATOM    865 HG13 ILE B  62       6.398  12.728  74.006  1.00158.26           H  
ATOM    866 HG12 ILE B  62       4.829  12.019  73.768  1.00158.26           H  
ATOM    867 HG21 ILE B  62       3.590  12.422  76.497  1.00148.87           H  
ATOM    868 HG22 ILE B  62       3.050  14.076  76.428  1.00148.87           H  
ATOM    869 HG23 ILE B  62       2.735  12.997  75.074  1.00148.87           H  
ATOM    870 HD11 ILE B  62       6.709  10.748  75.173  1.00166.38           H  
ATOM    871 HD12 ILE B  62       6.116  11.729  76.508  1.00166.38           H  
ATOM    872 HD13 ILE B  62       5.026  10.630  75.663  1.00166.38           H  
ATOM    873  N   ILE B  63       4.173  16.954  75.219  1.00145.06           N  
ANISOU  873  N   ILE B  63    12757  19147  23211  -5581  -3482  -1937
ATOM    874  CA  ILE B  63       3.369  18.106  75.622  1.00139.52           C  
ANISOU  874  CA  ILE B  63    12252  18118  22640  -5202  -3064  -1647
ATOM    875  C   ILE B  63       2.879  18.888  74.382  1.00135.87           C  
ANISOU  875  C   ILE B  63    12216  17492  21915  -4504  -3214  -1583
ATOM    876  O   ILE B  63       1.688  19.188  74.286  1.00132.61           O  
ANISOU  876  O   ILE B  63    12408  16604  21372  -4275  -2926  -1434
ATOM    877  CB  ILE B  63       4.154  19.067  76.575  1.00139.29           C  
ANISOU  877  CB  ILE B  63    11539  18601  22785  -5030  -2745  -1413
ATOM    878  CG1 ILE B  63       4.645  18.346  77.857  1.00146.65           C  
ANISOU  878  CG1 ILE B  63    12012  19924  23784  -5678  -2618  -1452
ATOM    879  CG2 ILE B  63       3.330  20.307  76.991  1.00134.82           C  
ANISOU  879  CG2 ILE B  63    11245  17636  22346  -4782  -2256  -1133
ATOM    880  CD1 ILE B  63       5.894  17.464  77.678  1.00152.58           C  
ANISOU  880  CD1 ILE B  63    12009  21488  24476  -5632  -2998  -1556
ATOM    881  H   ILE B  63       5.158  17.008  75.433  1.00145.06           H  
ATOM    882  HA  ILE B  63       2.490  17.731  76.149  1.00139.52           H  
ATOM    883  HB  ILE B  63       5.030  19.443  76.044  1.00139.29           H  
ATOM    884 HG13 ILE B  63       3.832  17.754  78.280  1.00146.65           H  
ATOM    885 HG12 ILE B  63       4.888  19.086  78.621  1.00146.65           H  
ATOM    886 HG21 ILE B  63       3.893  20.945  77.674  1.00134.82           H  
ATOM    887 HG22 ILE B  63       3.061  20.936  76.143  1.00134.82           H  
ATOM    888 HG23 ILE B  63       2.408  20.018  77.496  1.00134.82           H  
ATOM    889 HD11 ILE B  63       6.526  17.505  78.566  1.00152.58           H  
ATOM    890 HD12 ILE B  63       5.623  16.419  77.526  1.00152.58           H  
ATOM    891 HD13 ILE B  63       6.504  17.784  76.834  1.00152.58           H  
ATOM    892  N   HIS B  64       3.789  19.151  73.432  1.00136.94           N  
ANISOU  892  N   HIS B  64    12093  18060  21878  -4129  -3628  -1671
ATOM    893  CA  HIS B  64       3.463  19.799  72.158  1.00134.70           C  
ANISOU  893  CA  HIS B  64    12260  17671  21250  -3473  -3707  -1561
ATOM    894  C   HIS B  64       2.559  18.917  71.283  1.00136.00           C  
ANISOU  894  C   HIS B  64    13173  17364  21135  -3541  -3825  -1720
ATOM    895  O   HIS B  64       1.611  19.435  70.693  1.00134.51           O  
ANISOU  895  O   HIS B  64    13508  16853  20747  -3190  -3605  -1568
ATOM    896  CB  HIS B  64       4.732  20.212  71.380  1.00136.25           C  
ANISOU  896  CB  HIS B  64    12042  18432  21296  -3051  -4120  -1598
ATOM    897  CG  HIS B  64       5.797  20.965  72.145  1.00134.92           C  
ANISOU  897  CG  HIS B  64    11371  18635  21257  -2641  -3950  -1361
ATOM    898  ND1 HIS B  64       5.553  21.765  73.253  1.00131.60           N  
ANISOU  898  ND1 HIS B  64    11247  17987  20769  -2184  -3608  -1070
ATOM    899  CD2 HIS B  64       7.164  20.989  71.979  1.00137.48           C  
ANISOU  899  CD2 HIS B  64    10929  19554  21754  -2592  -4088  -1390
ATOM    900  CE1 HIS B  64       6.729  22.207  73.703  1.00131.49           C  
ANISOU  900  CE1 HIS B  64    10743  18351  20868  -1857  -3541   -933
ATOM    901  NE2 HIS B  64       7.752  21.748  72.991  1.00135.15           N  
ANISOU  901  NE2 HIS B  64    10539  19340  21473  -2061  -3817  -1117
ATOM    902  H   HIS B  64       4.757  18.884  73.579  1.00136.94           H  
ATOM    903  HA  HIS B  64       2.910  20.711  72.392  1.00134.70           H  
ATOM    904  HB3 HIS B  64       4.445  20.823  70.522  1.00136.25           H  
ATOM    905  HB2 HIS B  64       5.206  19.325  70.958  1.00136.25           H  
ATOM    906  HD1 HIS B  64       4.660  21.972  73.681  1.00131.60           H  
ATOM    907  HD2 HIS B  64       7.762  20.489  71.232  1.00137.48           H  
ATOM    908  HE1 HIS B  64       6.838  22.847  74.569  1.00131.49           H  
ATOM    909  N   ALA B  65       2.838  17.606  71.236  1.00135.41           N  
ANISOU  909  N   ALA B  65    13152  17268  21029  -3981  -4181  -2043
ATOM    910  CA  ALA B  65       2.069  16.631  70.465  1.00137.22           C  
ANISOU  910  CA  ALA B  65    14135  17048  20954  -3997  -4311  -2231
ATOM    911  C   ALA B  65       0.630  16.479  70.995  1.00135.88           C  
ANISOU  911  C   ALA B  65    14520  16263  20846  -4173  -3884  -2144
ATOM    912  O   ALA B  65      -0.313  16.463  70.203  1.00136.16           O  
ANISOU  912  O   ALA B  65    15189  15955  20590  -3856  -3797  -2135
ATOM    913  CB  ALA B  65       2.816  15.290  70.449  1.00140.95           C  
ANISOU  913  CB  ALA B  65    14573  17599  21382  -4468  -4811  -2629
ATOM    914  H   ALA B  65       3.667  17.260  71.711  1.00135.41           H  
ATOM    915  HA  ALA B  65       2.011  16.993  69.436  1.00137.22           H  
ATOM    916  HB1 ALA B  65       2.350  14.602  69.746  1.00140.95           H  
ATOM    917  HB2 ALA B  65       3.852  15.414  70.133  1.00140.95           H  
ATOM    918  HB3 ALA B  65       2.816  14.816  71.430  1.00140.95           H  
ATOM    919  N   LYS B  66       0.485  16.442  72.327  1.00139.86           N  
ANISOU  919  N   LYS B  66    14792  16649  21701  -4648  -3604  -2072
ATOM    920  CA  LYS B  66      -0.798  16.448  73.021  1.00138.59           C  
ANISOU  920  CA  LYS B  66    15184  15897  21576  -4775  -3192  -1961
ATOM    921  C   LYS B  66      -1.571  17.756  72.775  1.00135.20           C  
ANISOU  921  C   LYS B  66    14870  15431  21068  -4192  -2816  -1640
ATOM    922  O   LYS B  66      -2.762  17.684  72.472  1.00134.70           O  
ANISOU  922  O   LYS B  66    15413  14947  20820  -3972  -2616  -1587
ATOM    923  CB  LYS B  66      -0.589  16.149  74.522  1.00139.16           C  
ANISOU  923  CB  LYS B  66    14983  15874  22019  -5464  -2975  -1941
ATOM    924  CG  LYS B  66      -1.896  16.000  75.321  1.00137.81           C  
ANISOU  924  CG  LYS B  66    15377  15104  21881  -5575  -2517  -1776
ATOM    925  CD  LYS B  66      -1.675  15.483  76.752  1.00140.99           C  
ANISOU  925  CD  LYS B  66    15603  15403  22563  -6336  -2306  -1771
ATOM    926  CE  LYS B  66      -2.998  15.049  77.407  1.00139.91           C  
ANISOU  926  CE  LYS B  66    16095  14646  22419  -6414  -1844  -1580
ATOM    927  NZ  LYS B  66      -2.844  14.615  78.806  1.00144.15           N1+
ANISOU  927  NZ  LYS B  66    16716  15060  22995  -7138  -1573  -1603
ATOM    928  H   LYS B  66       1.312  16.394  72.918  1.00139.86           H  
ATOM    929  HA  LYS B  66      -1.389  15.632  72.600  1.00138.59           H  
ATOM    930  HB3 LYS B  66       0.039  16.917  74.977  1.00139.16           H  
ATOM    931  HB2 LYS B  66      -0.035  15.213  74.603  1.00139.16           H  
ATOM    932  HG3 LYS B  66      -2.559  15.323  74.783  1.00137.81           H  
ATOM    933  HG2 LYS B  66      -2.418  16.957  75.363  1.00137.81           H  
ATOM    934  HD3 LYS B  66      -1.197  16.267  77.343  1.00140.99           H  
ATOM    935  HD2 LYS B  66      -0.979  14.642  76.735  1.00140.99           H  
ATOM    936  HE3 LYS B  66      -3.430  14.224  76.839  1.00139.91           H  
ATOM    937  HE2 LYS B  66      -3.726  15.861  77.376  1.00139.91           H  
ATOM    938  HZ1 LYS B  66      -3.730  14.247  79.119  1.00144.15           H  
ATOM    939  HZ2 LYS B  66      -2.144  13.879  78.907  1.00144.15           H  
ATOM    940  HZ3 LYS B  66      -2.577  15.378  79.402  1.00144.15           H  
ATOM    941  N   ARG B  67      -0.888  18.913  72.852  1.00134.75           N  
ANISOU  941  N   ARG B  67    14247  15819  21134  -3918  -2735  -1437
ATOM    942  CA  ARG B  67      -1.456  20.218  72.494  1.00131.49           C  
ANISOU  942  CA  ARG B  67    13942  15358  20659  -3425  -2405  -1152
ATOM    943  C   ARG B  67      -1.933  20.257  71.032  1.00131.92           C  
ANISOU  943  C   ARG B  67    14389  15379  20356  -2920  -2523  -1136
ATOM    944  O   ARG B  67      -3.050  20.696  70.786  1.00130.10           O  
ANISOU  944  O   ARG B  67    14456  14959  20016  -2615  -2257   -968
ATOM    945  CB  ARG B  67      -0.478  21.378  72.803  1.00129.53           C  
ANISOU  945  CB  ARG B  67    13054  15555  20606  -3248  -2315   -967
ATOM    946  CG  ARG B  67      -1.079  22.777  72.507  1.00126.05           C  
ANISOU  946  CG  ARG B  67    12705  14984  20203  -2944  -1903   -693
ATOM    947  CD  ARG B  67      -0.180  23.985  72.828  1.00124.86           C  
ANISOU  947  CD  ARG B  67    11968  15246  20227  -2756  -1820   -545
ATOM    948  NE  ARG B  67       1.132  23.933  72.148  1.00125.44           N  
ANISOU  948  NE  ARG B  67    11848  15660  20152  -2349  -2128   -539
ATOM    949  CZ  ARG B  67       1.410  24.093  70.843  1.00123.89           C  
ANISOU  949  CZ  ARG B  67    11911  15402  19761  -1882  -2100   -383
ATOM    950  NH1 ARG B  67       0.468  24.388  69.941  1.00121.54           N  
ANISOU  950  NH1 ARG B  67    12002  14770  19406  -1770  -1803   -246
ATOM    951  NH2 ARG B  67       2.675  23.961  70.441  1.00125.00           N1+
ANISOU  951  NH2 ARG B  67    11932  15815  19749  -1539  -2377   -361
ATOM    952  H   ARG B  67       0.085  18.900  73.143  1.00134.75           H  
ATOM    953  HA  ARG B  67      -2.333  20.359  73.127  1.00131.49           H  
ATOM    954  HB3 ARG B  67       0.424  21.247  72.208  1.00129.53           H  
ATOM    955  HB2 ARG B  67      -0.163  21.332  73.845  1.00129.53           H  
ATOM    956  HG3 ARG B  67      -1.962  22.866  73.141  1.00126.05           H  
ATOM    957  HG2 ARG B  67      -1.463  22.872  71.492  1.00126.05           H  
ATOM    958  HD3 ARG B  67      -0.083  24.133  73.904  1.00124.86           H  
ATOM    959  HD2 ARG B  67      -0.675  24.884  72.458  1.00124.86           H  
ATOM    960  HE  ARG B  67       1.896  23.751  72.784  1.00125.44           H  
ATOM    961 HH12 ARG B  67       0.647  24.416  68.952  1.00121.54           H  
ATOM    962 HH11 ARG B  67      -0.506  24.583  70.204  1.00121.54           H  
ATOM    963 HH22 ARG B  67       2.963  24.011  69.474  1.00125.00           H  
ATOM    964 HH21 ARG B  67       3.428  23.790  71.090  1.00125.00           H  
ATOM    965  N   THR B  68      -1.104  19.772  70.104  1.00123.90           N  
ANISOU  965  N   THR B  68    13362  14578  19137  -2833  -2915  -1309
ATOM    966  CA  THR B  68      -1.400  19.709  68.673  1.00125.19           C  
ANISOU  966  CA  THR B  68    13897  14743  18926  -2378  -2992  -1278
ATOM    967  C   THR B  68      -2.670  18.881  68.350  1.00126.95           C  
ANISOU  967  C   THR B  68    14755  14543  18937  -2359  -2877  -1385
ATOM    968  O   THR B  68      -3.432  19.282  67.470  1.00126.89           O  
ANISOU  968  O   THR B  68    15019  14471  18721  -1988  -2682  -1247
ATOM    969  CB  THR B  68      -0.173  19.176  67.881  1.00128.09           C  
ANISOU  969  CB  THR B  68    14139  15447  19082  -2272  -3439  -1436
ATOM    970  OG1 THR B  68       0.926  20.045  68.091  1.00126.73           O  
ANISOU  970  OG1 THR B  68    13395  15689  19068  -2170  -3547  -1318
ATOM    971  CG2 THR B  68      -0.357  19.024  66.365  1.00130.07           C  
ANISOU  971  CG2 THR B  68    14795  15715  18909  -1819  -3471  -1379
ATOM    972  H   THR B  68      -0.177  19.464  70.386  1.00123.90           H  
ATOM    973  HA  THR B  68      -1.597  20.733  68.348  1.00125.19           H  
ATOM    974  HB  THR B  68       0.112  18.201  68.277  1.00128.09           H  
ATOM    975  HG1 THR B  68       1.261  19.886  68.992  1.00126.73           H  
ATOM    976 HG21 THR B  68       0.583  18.775  65.872  1.00130.07           H  
ATOM    977 HG22 THR B  68      -1.053  18.216  66.151  1.00130.07           H  
ATOM    978 HG23 THR B  68      -0.750  19.932  65.910  1.00130.07           H  
ATOM    979  N   TYR B  69      -2.932  17.812  69.118  1.00123.67           N  
ANISOU  979  N   TYR B  69    14588  13841  18561  -2754  -2999  -1636
ATOM    980  CA  TYR B  69      -4.209  17.097  69.107  1.00125.38           C  
ANISOU  980  CA  TYR B  69    15477  13602  18560  -2684  -2888  -1748
ATOM    981  C   TYR B  69      -5.332  17.947  69.741  1.00122.57           C  
ANISOU  981  C   TYR B  69    15270  12974  18328  -2604  -2456  -1529
ATOM    982  O   TYR B  69      -6.315  18.262  69.069  1.00123.41           O  
ANISOU  982  O   TYR B  69    15805  12897  18189  -2246  -2296  -1496
ATOM    983  CB  TYR B  69      -4.044  15.716  69.788  1.00127.71           C  
ANISOU  983  CB  TYR B  69    16073  13574  18876  -3169  -3133  -2071
ATOM    984  CG  TYR B  69      -5.315  14.888  69.923  1.00128.71           C  
ANISOU  984  CG  TYR B  69    16954  13121  18829  -3134  -2981  -2175
ATOM    985  CD1 TYR B  69      -5.844  14.231  68.795  1.00131.34           C  
ANISOU  985  CD1 TYR B  69    17821  13353  18730  -2666  -3053  -2302
ATOM    986  CD2 TYR B  69      -5.976  14.771  71.167  1.00127.21           C  
ANISOU  986  CD2 TYR B  69    16968  12491  18874  -3530  -2752  -2137
ATOM    987  CE1 TYR B  69      -7.010  13.450  68.913  1.00132.05           C  
ANISOU  987  CE1 TYR B  69    18625  12924  18625  -2538  -2925  -2408
ATOM    988  CE2 TYR B  69      -7.142  13.986  71.285  1.00127.88           C  
ANISOU  988  CE2 TYR B  69    17821  12004  18764  -3435  -2626  -2223
ATOM    989  CZ  TYR B  69      -7.654  13.314  70.157  1.00130.12           C  
ANISOU  989  CZ  TYR B  69    18622  12201  18615  -2911  -2726  -2368
ATOM    990  OH  TYR B  69      -8.766  12.528  70.245  1.00130.49           O  
ANISOU  990  OH  TYR B  69    19455  11691  18434  -2724  -2611  -2463
ATOM    991  H   TYR B  69      -2.256  17.533  69.819  1.00123.67           H  
ATOM    992  HA  TYR B  69      -4.479  16.916  68.064  1.00125.38           H  
ATOM    993  HB3 TYR B  69      -3.615  15.841  70.782  1.00127.71           H  
ATOM    994  HB2 TYR B  69      -3.314  15.126  69.231  1.00127.71           H  
ATOM    995  HD1 TYR B  69      -5.356  14.319  67.835  1.00131.34           H  
ATOM    996  HD2 TYR B  69      -5.588  15.278  72.040  1.00127.21           H  
ATOM    997  HE1 TYR B  69      -7.408  12.947  68.043  1.00132.05           H  
ATOM    998  HE2 TYR B  69      -7.632  13.899  72.245  1.00127.88           H  
ATOM    999  HH  TYR B  69      -9.311  12.630  71.052  1.00130.49           H  
ATOM   1000  N   ARG B  70      -5.154  18.300  71.022  1.00127.55           N  
ANISOU 1000  N   ARG B  70    15536  13616  19311  -2903  -2265  -1383
ATOM   1001  CA  ARG B  70      -6.116  18.986  71.886  1.00124.68           C  
ANISOU 1001  CA  ARG B  70    15314  13022  19038  -2802  -1865  -1169
ATOM   1002  C   ARG B  70      -6.637  20.316  71.308  1.00122.72           C  
ANISOU 1002  C   ARG B  70    14938  13021  18670  -2291  -1713   -948
ATOM   1003  O   ARG B  70      -7.850  20.493  71.204  1.00122.07           O  
ANISOU 1003  O   ARG B  70    15171  12757  18452  -2016  -1493   -858
ATOM   1004  CB  ARG B  70      -5.478  19.141  73.288  1.00122.51           C  
ANISOU 1004  CB  ARG B  70    14656  12760  19134  -3230  -1682  -1059
ATOM   1005  CG  ARG B  70      -6.264  19.984  74.312  1.00119.40           C  
ANISOU 1005  CG  ARG B  70    14353  12199  18813  -3082  -1272   -814
ATOM   1006  CD  ARG B  70      -5.718  19.908  75.753  1.00118.41           C  
ANISOU 1006  CD  ARG B  70    13890  12089  19013  -3522  -1055   -710
ATOM   1007  NE  ARG B  70      -4.276  20.223  75.879  1.00117.23           N  
ANISOU 1007  NE  ARG B  70    13029  12459  19054  -3498  -1108   -628
ATOM   1008  CZ  ARG B  70      -3.648  21.403  75.745  1.00114.40           C  
ANISOU 1008  CZ  ARG B  70    12430  12311  18725  -3141   -918   -421
ATOM   1009  NH1 ARG B  70      -4.304  22.528  75.466  1.00112.30           N  
ANISOU 1009  NH1 ARG B  70    12530  11815  18324  -2827   -681   -283
ATOM   1010  NH2 ARG B  70      -2.326  21.452  75.895  1.00113.92           N1+
ANISOU 1010  NH2 ARG B  70    11782  12694  18810  -3073   -987   -366
ATOM   1011  H   ARG B  70      -4.279  18.043  71.475  1.00127.55           H  
ATOM   1012  HA  ARG B  70      -6.981  18.326  71.985  1.00124.68           H  
ATOM   1013  HB3 ARG B  70      -4.506  19.616  73.165  1.00122.51           H  
ATOM   1014  HB2 ARG B  70      -5.285  18.152  73.706  1.00122.51           H  
ATOM   1015  HG3 ARG B  70      -7.270  19.564  74.337  1.00119.40           H  
ATOM   1016  HG2 ARG B  70      -6.391  21.021  74.001  1.00119.40           H  
ATOM   1017  HD3 ARG B  70      -5.965  18.958  76.225  1.00118.41           H  
ATOM   1018  HD2 ARG B  70      -6.236  20.660  76.343  1.00118.41           H  
ATOM   1019  HE  ARG B  70      -3.718  19.411  76.100  1.00117.23           H  
ATOM   1020 HH12 ARG B  70      -3.832  23.391  75.203  1.00112.30           H  
ATOM   1021 HH11 ARG B  70      -5.317  22.582  75.569  1.00112.30           H  
ATOM   1022 HH22 ARG B  70      -1.827  22.328  75.880  1.00113.92           H  
ATOM   1023 HH21 ARG B  70      -1.780  20.644  76.148  1.00113.92           H  
ATOM   1024  N   GLU B  71      -5.718  21.215  70.936  1.00120.13           N  
ANISOU 1024  N   GLU B  71    14165  13102  18377  -2162  -1844   -864
ATOM   1025  CA  GLU B  71      -6.009  22.548  70.415  1.00118.32           C  
ANISOU 1025  CA  GLU B  71    13844  13068  18043  -1758  -1713   -652
ATOM   1026  C   GLU B  71      -6.823  22.487  69.111  1.00121.57           C  
ANISOU 1026  C   GLU B  71    14613  13487  18092  -1429  -1753   -695
ATOM   1027  O   GLU B  71      -7.847  23.160  69.014  1.00121.03           O  
ANISOU 1027  O   GLU B  71    14691  13380  17915  -1180  -1540   -577
ATOM   1028  CB  GLU B  71      -4.694  23.352  70.283  1.00117.07           C  
ANISOU 1028  CB  GLU B  71    13225  13282  17975  -1691  -1863   -555
ATOM   1029  CG  GLU B  71      -4.856  24.787  69.736  1.00114.63           C  
ANISOU 1029  CG  GLU B  71    12850  13103  17601  -1360  -1719   -320
ATOM   1030  CD  GLU B  71      -3.560  25.595  69.609  1.00113.16           C  
ANISOU 1030  CD  GLU B  71    12269  13184  17544  -1281  -1822   -207
ATOM   1031  OE1 GLU B  71      -3.632  26.659  68.962  1.00113.76           O  
ANISOU 1031  OE1 GLU B  71    12367  13412  17443  -1030  -1919    -98
ATOM   1032  OE2 GLU B  71      -2.502  25.202  70.147  1.00112.06           O1-
ANISOU 1032  OE2 GLU B  71    11808  13107  17662  -1455  -1793   -220
ATOM   1033  H   GLU B  71      -4.729  20.964  70.982  1.00120.13           H  
ATOM   1034  HA  GLU B  71      -6.629  23.050  71.161  1.00118.32           H  
ATOM   1035  HB3 GLU B  71      -4.003  22.817  69.631  1.00117.07           H  
ATOM   1036  HB2 GLU B  71      -4.214  23.401  71.262  1.00117.07           H  
ATOM   1037  HG3 GLU B  71      -5.539  25.340  70.382  1.00114.63           H  
ATOM   1038  HG2 GLU B  71      -5.324  24.756  68.751  1.00114.63           H  
ATOM   1039  N   LEU B  72      -6.391  21.640  68.162  1.00113.76           N  
ANISOU 1039  N   LEU B  72    13746  12588  16891  -1414  -2028   -874
ATOM   1040  CA  LEU B  72      -7.091  21.395  66.900  1.00117.80           C  
ANISOU 1040  CA  LEU B  72    14556  13185  17016  -1067  -2046   -908
ATOM   1041  C   LEU B  72      -8.499  20.819  67.127  1.00119.62           C  
ANISOU 1041  C   LEU B  72    15215  13132  17102   -914  -1855   -979
ATOM   1042  O   LEU B  72      -9.451  21.300  66.514  1.00121.65           O  
ANISOU 1042  O   LEU B  72    15574  13526  17120   -569  -1708   -898
ATOM   1043  CB  LEU B  72      -6.205  20.529  65.965  1.00121.66           C  
ANISOU 1043  CB  LEU B  72    15157  13793  17276  -1077  -2387  -1121
ATOM   1044  CG  LEU B  72      -6.816  20.024  64.628  1.00126.30           C  
ANISOU 1044  CG  LEU B  72    16001  14576  17411   -703  -2433  -1151
ATOM   1045  CD1 LEU B  72      -7.648  18.732  64.785  1.00129.77           C  
ANISOU 1045  CD1 LEU B  72    16943  14778  17585   -516  -2358  -1341
ATOM   1046  CD2 LEU B  72      -7.550  21.112  63.816  1.00125.59           C  
ANISOU 1046  CD2 LEU B  72    15707  14763  17249   -459  -2213   -850
ATOM   1047  H   LEU B  72      -5.572  21.078  68.344  1.00113.76           H  
ATOM   1048  HA  LEU B  72      -7.220  22.371  66.430  1.00117.80           H  
ATOM   1049  HB3 LEU B  72      -5.835  19.666  66.518  1.00121.66           H  
ATOM   1050  HB2 LEU B  72      -5.316  21.116  65.724  1.00121.66           H  
ATOM   1051  HG  LEU B  72      -5.952  19.733  64.027  1.00126.30           H  
ATOM   1052 HD11 LEU B  72      -7.326  17.978  64.066  1.00129.77           H  
ATOM   1053 HD12 LEU B  72      -7.542  18.289  65.775  1.00129.77           H  
ATOM   1054 HD13 LEU B  72      -8.714  18.897  64.621  1.00129.77           H  
ATOM   1055 HD21 LEU B  72      -7.218  21.110  62.779  1.00125.59           H  
ATOM   1056 HD22 LEU B  72      -8.630  20.969  63.804  1.00125.59           H  
ATOM   1057 HD23 LEU B  72      -7.369  22.114  64.200  1.00125.59           H  
ATOM   1058  N   ARG B  73      -8.623  19.836  68.029  1.00122.01           N  
ANISOU 1058  N   ARG B  73    15775  13051  17534  -1163  -1852  -1123
ATOM   1059  CA  ARG B  73      -9.894  19.192  68.346  1.00122.80           C  
ANISOU 1059  CA  ARG B  73    16362  12826  17472   -963  -1684  -1185
ATOM   1060  C   ARG B  73     -10.911  20.154  68.998  1.00119.69           C  
ANISOU 1060  C   ARG B  73    15855  12467  17156   -763  -1382   -955
ATOM   1061  O   ARG B  73     -12.093  20.098  68.658  1.00120.44           O  
ANISOU 1061  O   ARG B  73    16268  12464  17028   -422  -1250   -972
ATOM   1062  CB  ARG B  73      -9.632  17.918  69.170  1.00121.86           C  
ANISOU 1062  CB  ARG B  73    16607  12214  17481  -1337  -1742  -1362
ATOM   1063  CG  ARG B  73     -10.810  16.934  69.162  1.00123.06           C  
ANISOU 1063  CG  ARG B  73    17441  11954  17361  -1072  -1662  -1495
ATOM   1064  CD  ARG B  73     -10.436  15.579  69.780  1.00126.39           C  
ANISOU 1064  CD  ARG B  73    18332  12144  17546  -1129  -1946  -1815
ATOM   1065  NE  ARG B  73     -11.582  14.658  69.805  1.00127.75           N  
ANISOU 1065  NE  ARG B  73    19157  12051  17332   -645  -1886  -1948
ATOM   1066  CZ  ARG B  73     -12.462  14.447  70.793  1.00126.02           C  
ANISOU 1066  CZ  ARG B  73    19517  11281  17082   -637  -1770  -1993
ATOM   1067  NH1 ARG B  73     -12.375  15.100  71.953  1.00123.44           N  
ANISOU 1067  NH1 ARG B  73    19193  10610  17097  -1151  -1673  -1899
ATOM   1068  NH2 ARG B  73     -13.450  13.574  70.606  1.00126.91           N1+
ANISOU 1068  NH2 ARG B  73    20228  11196  16797    -87  -1737  -2122
ATOM   1069  H   ARG B  73      -7.796  19.481  68.501  1.00122.01           H  
ATOM   1070  HA  ARG B  73     -10.313  18.882  67.386  1.00122.80           H  
ATOM   1071  HB3 ARG B  73      -9.362  18.176  70.195  1.00121.86           H  
ATOM   1072  HB2 ARG B  73      -8.774  17.393  68.749  1.00121.86           H  
ATOM   1073  HG3 ARG B  73     -11.043  16.760  68.110  1.00123.06           H  
ATOM   1074  HG2 ARG B  73     -11.715  17.351  69.604  1.00123.06           H  
ATOM   1075  HD3 ARG B  73      -9.918  15.673  70.735  1.00126.39           H  
ATOM   1076  HD2 ARG B  73      -9.729  15.092  69.108  1.00126.39           H  
ATOM   1077  HE  ARG B  73     -11.641  14.113  68.939  1.00127.75           H  
ATOM   1078 HH12 ARG B  73     -12.991  14.928  72.749  1.00123.44           H  
ATOM   1079 HH11 ARG B  73     -11.687  15.827  72.106  1.00123.44           H  
ATOM   1080 HH22 ARG B  73     -14.157  13.407  71.304  1.00126.91           H  
ATOM   1081 HH21 ARG B  73     -13.546  13.064  69.741  1.00126.91           H  
ATOM   1082  N   LEU B  74     -10.435  21.066  69.858  1.00121.56           N  
ANISOU 1082  N   LEU B  74    15655  12859  17675   -926  -1289   -758
ATOM   1083  CA  LEU B  74     -11.227  22.173  70.400  1.00117.97           C  
ANISOU 1083  CA  LEU B  74    15108  12435  17282   -753  -1038   -564
ATOM   1084  C   LEU B  74     -11.651  23.164  69.300  1.00119.21           C  
ANISOU 1084  C   LEU B  74    15092  12965  17238   -427  -1003   -457
ATOM   1085  O   LEU B  74     -12.833  23.489  69.210  1.00118.93           O  
ANISOU 1085  O   LEU B  74    15160  12972  17055   -149   -858   -413
ATOM   1086  CB  LEU B  74     -10.455  22.895  71.530  1.00113.18           C  
ANISOU 1086  CB  LEU B  74    14149  11835  17019  -1027   -948   -416
ATOM   1087  CG  LEU B  74     -10.356  22.092  72.846  1.00111.49           C  
ANISOU 1087  CG  LEU B  74    14077  11271  17013  -1357   -845   -446
ATOM   1088  CD1 LEU B  74      -9.347  22.739  73.819  1.00107.34           C  
ANISOU 1088  CD1 LEU B  74    13205  10826  16754  -1481   -664   -262
ATOM   1089  CD2 LEU B  74     -11.738  21.880  73.495  1.00112.33           C  
ANISOU 1089  CD2 LEU B  74    14735  11006  16941  -1198   -711   -497
ATOM   1090  H   LEU B  74      -9.457  21.028  70.132  1.00121.56           H  
ATOM   1091  HA  LEU B  74     -12.145  21.750  70.815  1.00117.97           H  
ATOM   1092  HB3 LEU B  74     -10.929  23.854  71.746  1.00113.18           H  
ATOM   1093  HB2 LEU B  74      -9.454  23.139  71.170  1.00113.18           H  
ATOM   1094  HG  LEU B  74      -9.965  21.102  72.607  1.00111.49           H  
ATOM   1095 HD11 LEU B  74      -8.549  22.040  74.064  1.00107.34           H  
ATOM   1096 HD12 LEU B  74      -8.873  23.627  73.398  1.00107.34           H  
ATOM   1097 HD13 LEU B  74      -9.798  23.042  74.764  1.00107.34           H  
ATOM   1098 HD21 LEU B  74     -11.705  21.930  74.583  1.00112.33           H  
ATOM   1099 HD22 LEU B  74     -12.470  22.612  73.152  1.00112.33           H  
ATOM   1100 HD23 LEU B  74     -12.131  20.895  73.244  1.00112.33           H  
ATOM   1101  N   LEU B  75     -10.702  23.600  68.461  1.00112.37           N  
ANISOU 1101  N   LEU B  75    13959  12384  16351   -468  -1137   -407
ATOM   1102  CA  LEU B  75     -10.925  24.539  67.354  1.00113.70           C  
ANISOU 1102  CA  LEU B  75    13980  12894  16328   -248  -1083   -278
ATOM   1103  C   LEU B  75     -11.894  23.992  66.279  1.00119.54           C  
ANISOU 1103  C   LEU B  75    14959  13755  16707     71  -1041   -384
ATOM   1104  O   LEU B  75     -12.685  24.760  65.724  1.00119.81           O  
ANISOU 1104  O   LEU B  75    14866  14066  16589    265   -909   -281
ATOM   1105  CB  LEU B  75      -9.553  24.967  66.763  1.00113.93           C  
ANISOU 1105  CB  LEU B  75    13800  13144  16343   -338  -1243   -203
ATOM   1106  CG  LEU B  75      -9.048  26.357  67.217  1.00108.34           C  
ANISOU 1106  CG  LEU B  75    12802  12454  15910   -507  -1268    -44
ATOM   1107  CD1 LEU B  75      -9.908  27.493  66.635  1.00104.38           C  
ANISOU 1107  CD1 LEU B  75    12193  11992  15476   -454  -1076    138
ATOM   1108  CD2 LEU B  75      -8.854  26.495  68.742  1.00105.77           C  
ANISOU 1108  CD2 LEU B  75    12386  11923  15877   -736  -1325   -125
ATOM   1109  H   LEU B  75      -9.741  23.299  68.606  1.00112.37           H  
ATOM   1110  HA  LEU B  75     -11.414  25.417  67.779  1.00113.70           H  
ATOM   1111  HB3 LEU B  75      -9.581  24.960  65.677  1.00113.93           H  
ATOM   1112  HB2 LEU B  75      -8.798  24.215  66.981  1.00113.93           H  
ATOM   1113  HG  LEU B  75      -8.060  26.465  66.767  1.00108.34           H  
ATOM   1114 HD11 LEU B  75      -9.318  28.398  66.487  1.00104.38           H  
ATOM   1115 HD12 LEU B  75     -10.319  27.221  65.665  1.00104.38           H  
ATOM   1116 HD13 LEU B  75     -10.750  27.743  67.281  1.00104.38           H  
ATOM   1117 HD21 LEU B  75      -9.506  27.255  69.175  1.00105.77           H  
ATOM   1118 HD22 LEU B  75      -9.048  25.565  69.275  1.00105.77           H  
ATOM   1119 HD23 LEU B  75      -7.828  26.780  68.975  1.00105.77           H  
ATOM   1120  N   LYS B  76     -11.844  22.675  66.030  1.00112.85           N  
ANISOU 1120  N   LYS B  76    14452  12719  15708    128  -1156   -601
ATOM   1121  CA  LYS B  76     -12.781  21.924  65.194  1.00117.05           C  
ANISOU 1121  CA  LYS B  76    15265  13351  15857    515  -1117   -733
ATOM   1122  C   LYS B  76     -14.207  21.926  65.782  1.00114.36           C  
ANISOU 1122  C   LYS B  76    15000  12995  15455    797   -920   -699
ATOM   1123  O   LYS B  76     -15.171  22.042  65.023  1.00115.81           O  
ANISOU 1123  O   LYS B  76    15124  13522  15357   1153   -815   -689
ATOM   1124  CB  LYS B  76     -12.259  20.474  65.027  1.00119.54           C  
ANISOU 1124  CB  LYS B  76    16037  13338  16044    504  -1299  -1002
ATOM   1125  CG  LYS B  76     -13.077  19.552  64.093  1.00124.69           C  
ANISOU 1125  CG  LYS B  76    16793  14207  16377    635  -1465  -1131
ATOM   1126  CD  LYS B  76     -12.773  18.062  64.323  1.00127.04           C  
ANISOU 1126  CD  LYS B  76    17676  14211  16384    871  -1561  -1425
ATOM   1127  CE  LYS B  76     -13.150  17.168  63.123  1.00131.20           C  
ANISOU 1127  CE  LYS B  76    18355  14998  16496   1120  -1693  -1567
ATOM   1128  NZ  LYS B  76     -13.175  15.738  63.471  1.00132.06           N1+
ANISOU 1128  NZ  LYS B  76    19067  14884  16226   1523  -1723  -1844
ATOM   1129  H   LYS B  76     -11.084  22.137  66.446  1.00112.85           H  
ATOM   1130  HA  LYS B  76     -12.813  22.402  64.214  1.00117.05           H  
ATOM   1131  HB3 LYS B  76     -12.209  20.012  66.014  1.00119.54           H  
ATOM   1132  HB2 LYS B  76     -11.231  20.497  64.662  1.00119.54           H  
ATOM   1133  HG3 LYS B  76     -12.865  19.816  63.059  1.00124.69           H  
ATOM   1134  HG2 LYS B  76     -14.149  19.701  64.218  1.00124.69           H  
ATOM   1135  HD3 LYS B  76     -13.308  17.739  65.218  1.00127.04           H  
ATOM   1136  HD2 LYS B  76     -11.712  17.934  64.548  1.00127.04           H  
ATOM   1137  HE3 LYS B  76     -12.416  17.320  62.333  1.00131.20           H  
ATOM   1138  HE2 LYS B  76     -14.121  17.440  62.708  1.00131.20           H  
ATOM   1139  HZ1 LYS B  76     -13.012  15.154  62.657  1.00132.06           H  
ATOM   1140  HZ2 LYS B  76     -12.439  15.529  64.153  1.00132.06           H  
ATOM   1141  HZ3 LYS B  76     -14.048  15.482  63.897  1.00132.06           H  
ATOM   1142  N   HIS B  77     -14.313  21.751  67.103  1.00118.41           N  
ANISOU 1142  N   HIS B  77    15622  13157  16211    656   -863   -675
ATOM   1143  CA  HIS B  77     -15.573  21.546  67.813  1.00115.96           C  
ANISOU 1143  CA  HIS B  77    15501  12743  15817    954   -716   -669
ATOM   1144  C   HIS B  77     -16.299  22.868  68.122  1.00113.03           C  
ANISOU 1144  C   HIS B  77    14726  12676  15546    988   -588   -476
ATOM   1145  O   HIS B  77     -17.476  23.007  67.786  1.00111.46           O  
ANISOU 1145  O   HIS B  77    14616  12497  15236   1285   -493   -471
ATOM   1146  CB  HIS B  77     -15.299  20.713  69.086  1.00113.19           C  
ANISOU 1146  CB  HIS B  77    15542  11821  15643    758   -707   -722
ATOM   1147  CG  HIS B  77     -16.521  20.222  69.827  1.00110.93           C  
ANISOU 1147  CG  HIS B  77    15575  11343  15232   1095   -571   -711
ATOM   1148  ND1 HIS B  77     -17.165  20.955  70.810  1.00107.45           N  
ANISOU 1148  ND1 HIS B  77    15281  10548  14996    910   -461   -612
ATOM   1149  CD2 HIS B  77     -17.205  19.028  69.757  1.00111.62           C  
ANISOU 1149  CD2 HIS B  77    15873  11562  14977   1647   -528   -783
ATOM   1150  CE1 HIS B  77     -18.179  20.219  71.263  1.00106.37           C  
ANISOU 1150  CE1 HIS B  77    15473  10303  14640   1336   -371   -616
ATOM   1151  NE2 HIS B  77     -18.262  19.033  70.671  1.00108.58           N  
ANISOU 1151  NE2 HIS B  77    15781  10885  14591   1804   -423   -727
ATOM   1152  H   HIS B  77     -13.467  21.669  67.654  1.00118.41           H  
ATOM   1153  HA  HIS B  77     -16.229  20.951  67.174  1.00115.96           H  
ATOM   1154  HB3 HIS B  77     -14.669  21.271  69.780  1.00113.19           H  
ATOM   1155  HB2 HIS B  77     -14.726  19.825  68.816  1.00113.19           H  
ATOM   1156  HD1 HIS B  77     -16.927  21.882  71.151  1.00107.45           H  
ATOM   1157  HD2 HIS B  77     -17.014  18.171  69.124  1.00111.62           H  
ATOM   1158  HE1 HIS B  77     -18.850  20.553  72.040  1.00106.37           H  
ATOM   1159  N   MET B  78     -15.598  23.813  68.761  1.00115.91           N  
ANISOU 1159  N   MET B  78    14687  13267  16086    714   -605   -330
ATOM   1160  CA  MET B  78     -16.173  24.992  69.420  1.00112.43           C  
ANISOU 1160  CA  MET B  78    13923  13023  15771    658   -516   -166
ATOM   1161  C   MET B  78     -16.532  26.145  68.455  1.00114.00           C  
ANISOU 1161  C   MET B  78    13843  13733  15739    828   -471   -115
ATOM   1162  O   MET B  78     -16.176  27.294  68.708  1.00116.14           O  
ANISOU 1162  O   MET B  78    13965  14232  15930    721   -503    -65
ATOM   1163  CB  MET B  78     -15.248  25.442  70.581  1.00109.61           C  
ANISOU 1163  CB  MET B  78    13354  12570  15721    281   -557    -37
ATOM   1164  CG  MET B  78     -14.958  24.372  71.652  1.00106.20           C  
ANISOU 1164  CG  MET B  78    13086  11732  15534     94   -549    -63
ATOM   1165  SD  MET B  78     -16.413  23.723  72.521  1.00103.64           S  
ANISOU 1165  SD  MET B  78    13023  11170  15186    297   -394    -67
ATOM   1166  CE  MET B  78     -15.612  22.524  73.617  1.00100.83           C  
ANISOU 1166  CE  MET B  78    12859  10355  15095    -27   -347    -73
ATOM   1167  H   MET B  78     -14.602  23.665  68.918  1.00115.91           H  
ATOM   1168  HA  MET B  78     -17.120  24.688  69.867  1.00112.43           H  
ATOM   1169  HB3 MET B  78     -15.683  26.310  71.078  1.00109.61           H  
ATOM   1170  HB2 MET B  78     -14.300  25.793  70.169  1.00109.61           H  
ATOM   1171  HG3 MET B  78     -14.283  24.794  72.398  1.00106.20           H  
ATOM   1172  HG2 MET B  78     -14.426  23.529  71.215  1.00106.20           H  
ATOM   1173  HE1 MET B  78     -16.362  22.001  74.208  1.00100.83           H  
ATOM   1174  HE2 MET B  78     -15.047  21.787  73.046  1.00100.83           H  
ATOM   1175  HE3 MET B  78     -14.935  23.028  74.304  1.00100.83           H  
ATOM   1176  N   LYS B  79     -17.262  25.841  67.373  1.00108.13           N  
ANISOU 1176  N   LYS B  79    13015  13194  14874   1083   -394   -121
ATOM   1177  CA  LYS B  79     -17.899  26.833  66.503  1.00109.77           C  
ANISOU 1177  CA  LYS B  79    12923  13961  14824   1283   -332   -108
ATOM   1178  C   LYS B  79     -18.995  27.602  67.271  1.00106.76           C  
ANISOU 1178  C   LYS B  79    12216  13830  14517   1219   -301    -22
ATOM   1179  O   LYS B  79     -19.908  26.976  67.817  1.00106.92           O  
ANISOU 1179  O   LYS B  79    12090  14202  14334   1537   -270    -84
ATOM   1180  CB  LYS B  79     -18.478  26.142  65.246  1.00112.11           C  
ANISOU 1180  CB  LYS B  79    13437  14381  14778   1806   -304   -280
ATOM   1181  CG  LYS B  79     -17.504  25.964  64.061  1.00116.14           C  
ANISOU 1181  CG  LYS B  79    14004  15105  15020   1948   -295   -352
ATOM   1182  CD  LYS B  79     -16.233  25.144  64.358  1.00118.26           C  
ANISOU 1182  CD  LYS B  79    14579  14939  15417   1685   -410   -392
ATOM   1183  CE  LYS B  79     -15.535  24.610  63.085  1.00122.86           C  
ANISOU 1183  CE  LYS B  79    15285  15724  15673   1881   -426   -494
ATOM   1184  NZ  LYS B  79     -16.163  23.373  62.576  1.00124.03           N1+
ANISOU 1184  NZ  LYS B  79    15877  15722  15525   2377   -442   -725
ATOM   1185  H   LYS B  79     -17.551  24.874  67.268  1.00108.13           H  
ATOM   1186  HA  LYS B  79     -17.130  27.542  66.189  1.00109.77           H  
ATOM   1187  HB3 LYS B  79     -19.297  26.753  64.860  1.00112.11           H  
ATOM   1188  HB2 LYS B  79     -18.942  25.192  65.516  1.00112.11           H  
ATOM   1189  HG3 LYS B  79     -17.209  26.949  63.695  1.00116.14           H  
ATOM   1190  HG2 LYS B  79     -18.061  25.509  63.242  1.00116.14           H  
ATOM   1191  HD3 LYS B  79     -16.462  24.335  65.053  1.00118.26           H  
ATOM   1192  HD2 LYS B  79     -15.524  25.778  64.891  1.00118.26           H  
ATOM   1193  HE3 LYS B  79     -14.490  24.387  63.308  1.00122.86           H  
ATOM   1194  HE2 LYS B  79     -15.527  25.374  62.306  1.00122.86           H  
ATOM   1195  HZ1 LYS B  79     -15.740  23.062  61.708  1.00124.03           H  
ATOM   1196  HZ2 LYS B  79     -16.041  22.646  63.271  1.00124.03           H  
ATOM   1197  HZ3 LYS B  79     -17.146  23.499  62.411  1.00124.03           H  
ATOM   1198  N   HIS B  80     -18.888  28.933  67.290  1.00110.35           N  
ANISOU 1198  N   HIS B  80    12563  14121  15245    834   -331    104
ATOM   1199  CA  HIS B  80     -19.769  29.853  68.004  1.00107.76           C  
ANISOU 1199  CA  HIS B  80    11996  13962  14987    738   -339    155
ATOM   1200  C   HIS B  80     -19.566  31.266  67.422  1.00106.85           C  
ANISOU 1200  C   HIS B  80    11577  14082  14939    338   -337    300
ATOM   1201  O   HIS B  80     -18.682  31.474  66.586  1.00107.55           O  
ANISOU 1201  O   HIS B  80    11682  14139  15044    137   -323    393
ATOM   1202  CB  HIS B  80     -19.460  29.801  69.521  1.00104.62           C  
ANISOU 1202  CB  HIS B  80    11817  13119  14813    673   -370    164
ATOM   1203  CG  HIS B  80     -20.363  30.628  70.413  1.00103.80           C  
ANISOU 1203  CG  HIS B  80    11617  13164  14659    808   -402    126
ATOM   1204  ND1 HIS B  80     -19.905  31.327  71.519  1.00101.88           N  
ANISOU 1204  ND1 HIS B  80    11184  12993  14534    528   -459    187
ATOM   1205  CD2 HIS B  80     -21.714  30.894  70.351  1.00104.94           C  
ANISOU 1205  CD2 HIS B  80    11858  13399  14614   1218   -412     23
ATOM   1206  CE1 HIS B  80     -20.947  31.964  72.056  1.00102.48           C  
ANISOU 1206  CE1 HIS B  80    11213  13222  14504    737   -517    106
ATOM   1207  NE2 HIS B  80     -22.067  31.776  71.373  1.00104.10           N  
ANISOU 1207  NE2 HIS B  80    11581  13457  14517   1178   -488     16
ATOM   1208  H   HIS B  80     -18.131  29.402  66.807  1.00110.35           H  
ATOM   1209  HA  HIS B  80     -20.804  29.553  67.827  1.00107.76           H  
ATOM   1210  HB3 HIS B  80     -18.432  30.122  69.662  1.00104.62           H  
ATOM   1211  HB2 HIS B  80     -19.507  28.775  69.881  1.00104.62           H  
ATOM   1212  HD1 HIS B  80     -18.971  31.293  71.910  1.00101.88           H  
ATOM   1213  HD2 HIS B  80     -22.453  30.539  69.645  1.00104.94           H  
ATOM   1214  HE1 HIS B  80     -20.895  32.571  72.949  1.00102.48           H  
ATOM   1215  N   GLU B  81     -20.373  32.217  67.906  1.00104.51           N  
ANISOU 1215  N   GLU B  81    11041  14007  14661    219   -366    315
ATOM   1216  CA  GLU B  81     -20.339  33.631  67.560  1.00103.09           C  
ANISOU 1216  CA  GLU B  81    10653  13948  14570   -232   -379    449
ATOM   1217  C   GLU B  81     -19.313  34.410  68.402  1.00 99.43           C  
ANISOU 1217  C   GLU B  81    10404  13012  14363   -471   -460    503
ATOM   1218  O   GLU B  81     -18.557  35.182  67.826  1.00 98.48           O  
ANISOU 1218  O   GLU B  81    10226  12872  14321   -842   -493    607
ATOM   1219  CB  GLU B  81     -21.746  34.230  67.741  1.00  0.00           C  
ATOM   1220  CG  GLU B  81     -22.874  33.431  67.040  1.00  0.00           C  
ATOM   1221  CD  GLU B  81     -24.266  34.060  67.175  1.00  0.00           C  
ATOM   1222  OE1 GLU B  81     -24.358  35.304  67.245  1.00  0.00           O  
ATOM   1223  OE2 GLU B  81     -25.241  33.286  67.250  1.00  0.00           O1-
ATOM   1224  H   GLU B  81     -21.057  31.963  68.601  1.00104.51           H  
ATOM   1225  HA  GLU B  81     -20.058  33.728  66.509  1.00103.09           H  
ATOM   1226  HB3 GLU B  81     -21.721  35.252  67.357  1.00  0.00           H  
ATOM   1227  HB2 GLU B  81     -21.977  34.317  68.804  1.00  0.00           H  
ATOM   1228  HG3 GLU B  81     -22.918  32.414  67.433  1.00  0.00           H  
ATOM   1229  HG2 GLU B  81     -22.650  33.339  65.977  1.00  0.00           H  
ATOM   1230  N   ASN B  82     -19.290  34.211  69.733  1.00102.56           N  
ANISOU 1230  N   ASN B  82    11072  13024  14873   -264   -479    439
ATOM   1231  CA  ASN B  82     -18.353  34.920  70.628  1.00 99.63           C  
ANISOU 1231  CA  ASN B  82    10902  12236  14715   -406   -522    483
ATOM   1232  C   ASN B  82     -17.246  34.012  71.181  1.00 98.31           C  
ANISOU 1232  C   ASN B  82    10955  11714  14686   -338   -486    507
ATOM   1233  O   ASN B  82     -16.517  34.437  72.077  1.00 96.10           O  
ANISOU 1233  O   ASN B  82    10812  11129  14574   -393   -494    542
ATOM   1234  CB  ASN B  82     -19.082  35.641  71.783  1.00 99.79           C  
ANISOU 1234  CB  ASN B  82    10990  12195  14731   -247   -563    384
ATOM   1235  CG  ASN B  82     -20.084  36.678  71.301  1.00101.34           C  
ANISOU 1235  CG  ASN B  82    10923  12777  14803   -350   -652    331
ATOM   1236  OD1 ASN B  82     -21.280  36.483  71.472  1.00103.30           O  
ANISOU 1236  OD1 ASN B  82    11074  13280  14896    -77   -686    217
ATOM   1237  ND2 ASN B  82     -19.626  37.763  70.689  1.00100.83           N  
ANISOU 1237  ND2 ASN B  82    10748  12767  14794   -752   -701    413
ATOM   1238  H   ASN B  82     -19.963  33.588  70.155  1.00102.56           H  
ATOM   1239  HA  ASN B  82     -17.813  35.687  70.073  1.00 99.63           H  
ATOM   1240  HB3 ASN B  82     -18.368  36.168  72.419  1.00 99.79           H  
ATOM   1241  HB2 ASN B  82     -19.590  34.924  72.427  1.00 99.79           H  
ATOM   1242 HD22 ASN B  82     -20.244  38.488  70.353  1.00100.83           H  
ATOM   1243 HD21 ASN B  82     -18.625  37.886  70.507  1.00100.83           H  
ATOM   1244  N   VAL B  83     -17.092  32.797  70.649  1.00 97.30           N  
ANISOU 1244  N   VAL B  83    10851  11644  14476   -212   -453    474
ATOM   1245  CA  VAL B  83     -15.912  31.963  70.881  1.00 96.87           C  
ANISOU 1245  CA  VAL B  83    10945  11320  14541   -217   -456    476
ATOM   1246  C   VAL B  83     -15.403  31.551  69.488  1.00 98.59           C  
ANISOU 1246  C   VAL B  83    11096  11688  14676   -325   -500    538
ATOM   1247  O   VAL B  83     -16.223  31.277  68.608  1.00101.28           O  
ANISOU 1247  O   VAL B  83    11312  12351  14819   -317   -474    554
ATOM   1248  CB  VAL B  83     -16.249  30.708  71.748  1.00 99.47           C  
ANISOU 1248  CB  VAL B  83    11458  11513  14822      9   -409    353
ATOM   1249  CG1 VAL B  83     -15.168  29.611  71.760  1.00 98.44           C  
ANISOU 1249  CG1 VAL B  83    11442  11096  14863    -96   -421    345
ATOM   1250  CG2 VAL B  83     -16.590  31.106  73.195  1.00 99.20           C  
ANISOU 1250  CG2 VAL B  83    11525  11396  14771    179   -353    312
ATOM   1251  H   VAL B  83     -17.656  32.510  69.860  1.00 97.30           H  
ATOM   1252  HA  VAL B  83     -15.127  32.536  71.378  1.00 96.87           H  
ATOM   1253  HB  VAL B  83     -17.141  30.237  71.346  1.00 99.47           H  
ATOM   1254 HG11 VAL B  83     -15.401  28.828  72.483  1.00 98.44           H  
ATOM   1255 HG12 VAL B  83     -15.072  29.122  70.790  1.00 98.44           H  
ATOM   1256 HG13 VAL B  83     -14.195  30.023  72.020  1.00 98.44           H  
ATOM   1257 HG21 VAL B  83     -16.936  30.248  73.771  1.00 99.20           H  
ATOM   1258 HG22 VAL B  83     -15.721  31.518  73.707  1.00 99.20           H  
ATOM   1259 HG23 VAL B  83     -17.378  31.855  73.237  1.00 99.20           H  
ATOM   1260  N   ILE B  84     -14.080  31.593  69.284  1.00 92.18           N  
ANISOU 1260  N   ILE B  84    10349  10683  13992   -410   -563    576
ATOM   1261  CA  ILE B  84     -13.443  31.331  67.995  1.00 95.14           C  
ANISOU 1261  CA  ILE B  84    10711  11188  14251   -468   -631    633
ATOM   1262  C   ILE B  84     -13.615  29.860  67.536  1.00 99.74           C  
ANISOU 1262  C   ILE B  84    11342  11936  14618   -300   -620    507
ATOM   1263  O   ILE B  84     -13.498  28.938  68.346  1.00100.67           O  
ANISOU 1263  O   ILE B  84    11584  11911  14756   -169   -613    364
ATOM   1264  CB  ILE B  84     -11.928  31.720  68.034  1.00 94.11           C  
ANISOU 1264  CB  ILE B  84    10618  10854  14284   -526   -741    669
ATOM   1265  CG1 ILE B  84     -11.331  31.951  66.630  1.00 97.72           C  
ANISOU 1265  CG1 ILE B  84    11095  11425  14611   -589   -825    803
ATOM   1266  CG2 ILE B  84     -11.030  30.739  68.821  1.00 94.72           C  
ANISOU 1266  CG2 ILE B  84    10740  10820  14429   -471   -793    517
ATOM   1267  CD1 ILE B  84     -11.970  33.129  65.878  1.00 97.93           C  
ANISOU 1267  CD1 ILE B  84    11140  11469  14601   -735   -772    978
ATOM   1268  H   ILE B  84     -13.463  31.875  70.041  1.00 92.18           H  
ATOM   1269  HA  ILE B  84     -13.956  31.971  67.276  1.00 95.14           H  
ATOM   1270  HB  ILE B  84     -11.859  32.675  68.557  1.00 94.11           H  
ATOM   1271 HG13 ILE B  84     -11.404  31.043  66.030  1.00 97.72           H  
ATOM   1272 HG12 ILE B  84     -10.264  32.151  66.723  1.00 97.72           H  
ATOM   1273 HG21 ILE B  84     -10.007  31.102  68.889  1.00 94.72           H  
ATOM   1274 HG22 ILE B  84     -11.403  30.592  69.836  1.00 94.72           H  
ATOM   1275 HG23 ILE B  84     -10.972  29.761  68.347  1.00 94.72           H  
ATOM   1276 HD11 ILE B  84     -11.307  33.510  65.102  1.00 97.93           H  
ATOM   1277 HD12 ILE B  84     -12.901  32.834  65.399  1.00 97.93           H  
ATOM   1278 HD13 ILE B  84     -12.184  33.959  66.552  1.00 97.93           H  
ATOM   1279  N   GLY B  85     -13.867  29.674  66.236  1.00 94.70           N  
ANISOU 1279  N   GLY B  85    10648  11589  13744   -294   -601    565
ATOM   1280  CA  GLY B  85     -13.921  28.373  65.579  1.00 99.93           C  
ANISOU 1280  CA  GLY B  85    11372  12454  14141    -69   -573    437
ATOM   1281  C   GLY B  85     -12.953  28.428  64.393  1.00104.92           C  
ANISOU 1281  C   GLY B  85    12079  13216  14569    -61   -638    464
ATOM   1282  O   GLY B  85     -12.680  29.502  63.850  1.00106.95           O  
ANISOU 1282  O   GLY B  85    12246  13697  14692   -173   -582    635
ATOM   1283  H   GLY B  85     -13.863  30.468  65.611  1.00 94.70           H  
ATOM   1284  HA3 GLY B  85     -14.932  28.193  65.216  1.00 99.93           H  
ATOM   1285  HA2 GLY B  85     -13.658  27.551  66.249  1.00 99.93           H  
ATOM   1286  N   LEU B  86     -12.448  27.261  63.987  1.00 97.44           N  
ANISOU 1286  N   LEU B  86    11330  12121  13572     57   -759    294
ATOM   1287  CA  LEU B  86     -11.532  27.086  62.858  1.00102.30           C  
ANISOU 1287  CA  LEU B  86    12059  12840  13970     95   -874    280
ATOM   1288  C   LEU B  86     -12.275  27.262  61.521  1.00108.16           C  
ANISOU 1288  C   LEU B  86    12784  13991  14319    278   -732    316
ATOM   1289  O   LEU B  86     -13.401  26.773  61.401  1.00110.76           O  
ANISOU 1289  O   LEU B  86    13187  14445  14452    545   -657    160
ATOM   1290  CB  LEU B  86     -10.953  25.661  62.973  1.00104.19           C  
ANISOU 1290  CB  LEU B  86    12526  12833  14227    156  -1058     38
ATOM   1291  CG  LEU B  86      -9.659  25.374  62.189  1.00106.85           C  
ANISOU 1291  CG  LEU B  86    12955  13192  14453    119  -1280      2
ATOM   1292  CD1 LEU B  86      -8.457  26.138  62.782  1.00102.68           C  
ANISOU 1292  CD1 LEU B  86    12252  12628  14133    -69  -1361    198
ATOM   1293  CD2 LEU B  86      -9.392  23.857  62.106  1.00108.42           C  
ANISOU 1293  CD2 LEU B  86    13356  13132  14707     92  -1485   -271
ATOM   1294  H   LEU B  86     -12.693  26.413  64.486  1.00 97.44           H  
ATOM   1295  HA  LEU B  86     -10.737  27.831  62.938  1.00102.30           H  
ATOM   1296  HB3 LEU B  86     -11.726  24.957  62.673  1.00104.19           H  
ATOM   1297  HB2 LEU B  86     -10.761  25.434  64.014  1.00104.19           H  
ATOM   1298  HG  LEU B  86      -9.804  25.727  61.168  1.00106.85           H  
ATOM   1299 HD11 LEU B  86      -7.932  26.691  62.004  1.00102.68           H  
ATOM   1300 HD12 LEU B  86      -8.751  26.860  63.544  1.00102.68           H  
ATOM   1301 HD13 LEU B  86      -7.733  25.476  63.256  1.00102.68           H  
ATOM   1302 HD21 LEU B  86      -8.375  23.587  62.384  1.00108.42           H  
ATOM   1303 HD22 LEU B  86     -10.057  23.281  62.750  1.00108.42           H  
ATOM   1304 HD23 LEU B  86      -9.544  23.500  61.086  1.00108.42           H  
ATOM   1305  N   LEU B  87     -11.635  27.909  60.539  1.00 99.63           N  
ANISOU 1305  N   LEU B  87    11628  13127  13099    157   -678    532
ATOM   1306  CA  LEU B  87     -12.172  28.055  59.185  1.00105.14           C  
ANISOU 1306  CA  LEU B  87    12280  14268  13400    295   -497    602
ATOM   1307  C   LEU B  87     -11.736  26.889  58.283  1.00110.28           C  
ANISOU 1307  C   LEU B  87    13198  14988  13717    531   -610    473
ATOM   1308  O   LEU B  87     -12.549  26.416  57.490  1.00114.06           O  
ANISOU 1308  O   LEU B  87    13728  15757  13854    824   -494    362
ATOM   1309  CB  LEU B  87     -11.719  29.396  58.563  1.00106.56           C  
ANISOU 1309  CB  LEU B  87    12316  14630  13543     12   -354    918
ATOM   1310  CG  LEU B  87     -12.355  30.656  59.187  1.00101.33           C  
ANISOU 1310  CG  LEU B  87    11400  13963  13137   -255   -238   1041
ATOM   1311  CD1 LEU B  87     -11.690  31.929  58.638  1.00103.44           C  
ANISOU 1311  CD1 LEU B  87    11611  14384  13308   -582    -94   1349
ATOM   1312  CD2 LEU B  87     -13.883  30.711  58.996  1.00 99.15           C  
ANISOU 1312  CD2 LEU B  87    10885  13986  12800    -75    -98    899
ATOM   1313  H   LEU B  87     -10.684  28.246  60.684  1.00 99.63           H  
ATOM   1314  HA  LEU B  87     -13.262  28.040  59.222  1.00105.14           H  
ATOM   1315  HB3 LEU B  87     -11.951  29.396  57.496  1.00106.56           H  
ATOM   1316  HB2 LEU B  87     -10.632  29.462  58.618  1.00106.56           H  
ATOM   1317  HG  LEU B  87     -12.151  30.632  60.259  1.00101.33           H  
ATOM   1318 HD11 LEU B  87     -11.842  32.765  59.319  1.00103.44           H  
ATOM   1319 HD12 LEU B  87     -10.615  31.805  58.508  1.00103.44           H  
ATOM   1320 HD13 LEU B  87     -12.105  32.217  57.671  1.00103.44           H  
ATOM   1321 HD21 LEU B  87     -14.206  31.662  58.574  1.00 99.15           H  
ATOM   1322 HD22 LEU B  87     -14.253  29.929  58.333  1.00 99.15           H  
ATOM   1323 HD23 LEU B  87     -14.394  30.602  59.954  1.00 99.15           H  
ATOM   1324  N   ASP B  88     -10.474  26.460  58.403  1.00106.44           N  
ANISOU 1324  N   ASP B  88    12880  14266  13296    447   -850    468
ATOM   1325  CA  ASP B  88      -9.846  25.441  57.558  1.00110.23           C  
ANISOU 1325  CA  ASP B  88    13629  14816  13439    656  -1012    327
ATOM   1326  C   ASP B  88      -8.561  24.963  58.259  1.00107.83           C  
ANISOU 1326  C   ASP B  88    13432  14184  13353    549  -1357    206
ATOM   1327  O   ASP B  88      -8.034  25.670  59.122  1.00104.47           O  
ANISOU 1327  O   ASP B  88    12881  13614  13200    347  -1433    365
ATOM   1328  CB  ASP B  88      -9.546  25.972  56.123  1.00114.09           C  
ANISOU 1328  CB  ASP B  88    14164  15654  13530    699   -876    567
ATOM   1329  CG  ASP B  88      -9.105  24.938  55.075  1.00117.17           C  
ANISOU 1329  CG  ASP B  88    14864  16173  13482    987  -1022    402
ATOM   1330  OD1 ASP B  88      -9.513  23.762  55.167  1.00118.52           O  
ANISOU 1330  OD1 ASP B  88    15173  16400  13461   1258  -1018    135
ATOM   1331  OD2 ASP B  88      -8.508  25.367  54.066  1.00117.86           O1-
ANISOU 1331  OD2 ASP B  88    15104  16291  13388    977  -1156    531
ATOM   1332  H   ASP B  88      -9.860  26.854  59.108  1.00106.44           H  
ATOM   1333  HA  ASP B  88     -10.526  24.593  57.498  1.00110.23           H  
ATOM   1334  HB3 ASP B  88      -8.795  26.759  56.186  1.00114.09           H  
ATOM   1335  HB2 ASP B  88     -10.433  26.470  55.731  1.00114.09           H  
ATOM   1336  N   VAL B  89      -8.063  23.791  57.870  1.00112.26           N  
ANISOU 1336  N   VAL B  89    14225  14646  13782    691  -1570    -91
ATOM   1337  CA  VAL B  89      -6.792  23.232  58.309  1.00110.47           C  
ANISOU 1337  CA  VAL B  89    14071  14218  13685    582  -1934   -247
ATOM   1338  C   VAL B  89      -6.172  22.445  57.143  1.00114.02           C  
ANISOU 1338  C   VAL B  89    14818  14841  13665    811  -2126   -397
ATOM   1339  O   VAL B  89      -6.889  21.753  56.415  1.00117.01           O  
ANISOU 1339  O   VAL B  89    15425  15336  13696   1063  -2021   -540
ATOM   1340  CB  VAL B  89      -6.937  22.343  59.584  1.00107.99           C  
ANISOU 1340  CB  VAL B  89    13764  13550  13718    421  -2056   -504
ATOM   1341  CG1 VAL B  89      -8.018  21.247  59.481  1.00111.27           C  
ANISOU 1341  CG1 VAL B  89    14490  13882  13906    626  -2001   -761
ATOM   1342  CG2 VAL B  89      -5.607  21.716  60.043  1.00106.17           C  
ANISOU 1342  CG2 VAL B  89    13504  13193  13642    239  -2431   -663
ATOM   1343  H   VAL B  89      -8.499  23.310  57.085  1.00112.26           H  
ATOM   1344  HA  VAL B  89      -6.127  24.064  58.541  1.00110.47           H  
ATOM   1345  HB  VAL B  89      -7.238  23.018  60.385  1.00107.99           H  
ATOM   1346 HG11 VAL B  89      -8.098  20.683  60.411  1.00111.27           H  
ATOM   1347 HG12 VAL B  89      -8.999  21.680  59.286  1.00111.27           H  
ATOM   1348 HG13 VAL B  89      -7.807  20.536  58.683  1.00111.27           H  
ATOM   1349 HG21 VAL B  89      -5.694  21.289  61.041  1.00106.17           H  
ATOM   1350 HG22 VAL B  89      -5.272  20.921  59.376  1.00106.17           H  
ATOM   1351 HG23 VAL B  89      -4.817  22.464  60.083  1.00106.17           H  
ATOM   1352  N   PHE B  90      -4.853  22.563  56.976  1.00106.14           N  
ANISOU 1352  N   PHE B  90    13828  13884  12617    777  -2411   -368
ATOM   1353  CA  PHE B  90      -4.108  21.896  55.916  1.00108.91           C  
ANISOU 1353  CA  PHE B  90    14478  14422  12482   1012  -2629   -497
ATOM   1354  C   PHE B  90      -2.664  21.615  56.355  1.00107.17           C  
ANISOU 1354  C   PHE B  90    14204  14137  12377    909  -3085   -631
ATOM   1355  O   PHE B  90      -2.212  22.068  57.410  1.00103.87           O  
ANISOU 1355  O   PHE B  90    13486  13570  12409    672  -3186   -599
ATOM   1356  CB  PHE B  90      -4.210  22.696  54.588  1.00111.58           C  
ANISOU 1356  CB  PHE B  90    14908  15090  12396   1210  -2385   -175
ATOM   1357  CG  PHE B  90      -3.603  24.092  54.572  1.00110.37           C  
ANISOU 1357  CG  PHE B  90    14579  14939  12418   1067  -2331    193
ATOM   1358  CD1 PHE B  90      -2.212  24.272  54.409  1.00109.82           C  
ANISOU 1358  CD1 PHE B  90    14590  14893  12245   1137  -2650    252
ATOM   1359  CD2 PHE B  90      -4.409  25.214  54.862  1.00109.91           C  
ANISOU 1359  CD2 PHE B  90    14311  14850  12601    888  -1986    465
ATOM   1360  CE1 PHE B  90      -1.661  25.542  54.498  1.00108.88           C  
ANISOU 1360  CE1 PHE B  90    14396  14724  12251   1071  -2606    588
ATOM   1361  CE2 PHE B  90      -3.840  26.478  54.927  1.00108.88           C  
ANISOU 1361  CE2 PHE B  90    14113  14649  12608    760  -1949    785
ATOM   1362  CZ  PHE B  90      -2.474  26.641  54.751  1.00108.41           C  
ANISOU 1362  CZ  PHE B  90    14187  14569  12433    871  -2250    854
ATOM   1363  H   PHE B  90      -4.299  23.131  57.614  1.00106.14           H  
ATOM   1364  HA  PHE B  90      -4.558  20.915  55.751  1.00108.91           H  
ATOM   1365  HB3 PHE B  90      -5.255  22.763  54.281  1.00111.58           H  
ATOM   1366  HB2 PHE B  90      -3.725  22.127  53.794  1.00111.58           H  
ATOM   1367  HD1 PHE B  90      -1.564  23.427  54.225  1.00109.82           H  
ATOM   1368  HD2 PHE B  90      -5.472  25.098  55.025  1.00109.91           H  
ATOM   1369  HE1 PHE B  90      -0.593  25.671  54.392  1.00108.88           H  
ATOM   1370  HE2 PHE B  90      -4.460  27.340  55.124  1.00108.88           H  
ATOM   1371  HZ  PHE B  90      -2.044  27.629  54.829  1.00108.41           H  
ATOM   1372  N   THR B  91      -1.967  20.859  55.508  1.00118.77           N  
ANISOU 1372  N   THR B  91    15951  15768  13408   1118  -3367   -792
ATOM   1373  CA  THR B  91      -0.565  20.500  55.623  1.00117.84           C  
ANISOU 1373  CA  THR B  91    15770  15695  13307   1077  -3850   -936
ATOM   1374  C   THR B  91      -0.043  20.264  54.184  1.00120.55           C  
ANISOU 1374  C   THR B  91    16465  16318  13020   1426  -4023   -935
ATOM   1375  O   THR B  91      -0.826  19.818  53.337  1.00122.87           O  
ANISOU 1375  O   THR B  91    17105  16688  12891   1642  -3899  -1055
ATOM   1376  CB  THR B  91      -0.397  19.211  56.488  1.00116.94           C  
ANISOU 1376  CB  THR B  91    15618  15361  13453    815  -4180  -1367
ATOM   1377  OG1 THR B  91       0.946  18.765  56.521  1.00117.14           O  
ANISOU 1377  OG1 THR B  91    15602  15542  13363    817  -4697  -1563
ATOM   1378  CG2 THR B  91      -1.235  17.998  56.042  1.00119.18           C  
ANISOU 1378  CG2 THR B  91    16317  15496  13469    910  -4106  -1655
ATOM   1379  H   THR B  91      -2.388  20.521  54.652  1.00118.77           H  
ATOM   1380  HA  THR B  91      -0.045  21.336  56.092  1.00117.84           H  
ATOM   1381  HB  THR B  91      -0.675  19.459  57.514  1.00116.94           H  
ATOM   1382  HG1 THR B  91       1.383  19.238  57.259  1.00117.14           H  
ATOM   1383 HG21 THR B  91      -1.079  17.149  56.707  1.00119.18           H  
ATOM   1384 HG22 THR B  91      -2.302  18.222  56.061  1.00119.18           H  
ATOM   1385 HG23 THR B  91      -0.983  17.671  55.033  1.00119.18           H  
ATOM   1386  N   PRO B  92       1.246  20.569  53.913  1.00126.43           N  
ANISOU 1386  N   PRO B  92    17161  17233  13645   1544  -4296   -798
ATOM   1387  CA  PRO B  92       1.888  20.193  52.642  1.00128.88           C  
ANISOU 1387  CA  PRO B  92    17861  17811  13297   1913  -4473   -785
ATOM   1388  C   PRO B  92       2.139  18.679  52.469  1.00130.07           C  
ANISOU 1388  C   PRO B  92    18256  17995  13168   1983  -4914  -1273
ATOM   1389  O   PRO B  92       2.446  18.259  51.353  1.00132.17           O  
ANISOU 1389  O   PRO B  92    18932  18470  12815   2324  -5009  -1321
ATOM   1390  CB  PRO B  92       3.190  21.009  52.644  1.00127.90           C  
ANISOU 1390  CB  PRO B  92    17605  17808  13185   2027  -4707   -534
ATOM   1391  CG  PRO B  92       3.528  21.182  54.117  1.00124.93           C  
ANISOU 1391  CG  PRO B  92    16732  17272  13463   1716  -4870   -640
ATOM   1392  CD  PRO B  92       2.158  21.332  54.766  1.00123.81           C  
ANISOU 1392  CD  PRO B  92    16444  16871  13727   1412  -4459   -651
ATOM   1393  HA  PRO B  92       1.271  20.509  51.802  1.00128.88           H  
ATOM   1394  HB3 PRO B  92       3.003  21.984  52.191  1.00127.90           H  
ATOM   1395  HB2 PRO B  92       4.003  20.546  52.083  1.00127.90           H  
ATOM   1396  HG3 PRO B  92       4.195  22.022  54.315  1.00124.93           H  
ATOM   1397  HG2 PRO B  92       4.012  20.277  54.488  1.00124.93           H  
ATOM   1398  HD2 PRO B  92       2.183  21.006  55.806  1.00123.81           H  
ATOM   1399  HD3 PRO B  92       1.835  22.372  54.733  1.00123.81           H  
ATOM   1400  N   ALA B  93       2.017  17.887  53.546  1.00136.39           N  
ANISOU 1400  N   ALA B  93    18853  18585  14385   1653  -5180  -1636
ATOM   1401  CA  ALA B  93       2.144  16.433  53.529  1.00137.68           C  
ANISOU 1401  CA  ALA B  93    19281  18715  14315   1633  -5634  -2134
ATOM   1402  C   ALA B  93       1.014  15.773  52.718  1.00139.53           C  
ANISOU 1402  C   ALA B  93    20018  18838  14158   1833  -5389  -2304
ATOM   1403  O   ALA B  93      -0.159  16.076  52.947  1.00139.23           O  
ANISOU 1403  O   ALA B  93    19964  18613  14323   1769  -4949  -2205
ATOM   1404  CB  ALA B  93       2.134  15.935  54.980  1.00136.08           C  
ANISOU 1404  CB  ALA B  93    18731  18279  14694   1132  -5921  -2444
ATOM   1405  H   ALA B  93       1.740  18.287  54.436  1.00136.39           H  
ATOM   1406  HA  ALA B  93       3.107  16.181  53.080  1.00137.68           H  
ATOM   1407  HB1 ALA B  93       2.235  14.852  55.030  1.00136.08           H  
ATOM   1408  HB2 ALA B  93       2.961  16.370  55.539  1.00136.08           H  
ATOM   1409  HB3 ALA B  93       1.207  16.195  55.491  1.00136.08           H  
ATOM   1410  N   ARG B  94       1.380  14.872  51.800  1.00148.42           N  
ANISOU 1410  N   ARG B  94    21602  20104  14685   2127  -5693  -2575
ATOM   1411  CA  ARG B  94       0.446  14.119  50.960  1.00150.00           C  
ANISOU 1411  CA  ARG B  94    22330  20219  14444   2402  -5503  -2790
ATOM   1412  C   ARG B  94       0.052  12.774  51.602  1.00149.89           C  
ANISOU 1412  C   ARG B  94    22523  19782  14645   2113  -5775  -3298
ATOM   1413  O   ARG B  94      -0.842  12.100  51.091  1.00150.40           O  
ANISOU 1413  O   ARG B  94    22906  19625  14615   2244  -5488  -3416
ATOM   1414  CB  ARG B  94       1.061  13.902  49.560  1.00151.84           C  
ANISOU 1414  CB  ARG B  94    23041  20781  13872   2897  -5673  -2855
ATOM   1415  CG  ARG B  94       1.455  15.208  48.834  1.00152.60           C  
ANISOU 1415  CG  ARG B  94    23166  21228  13588   3261  -5158  -2342
ATOM   1416  CD  ARG B  94       2.136  15.015  47.465  1.00153.86           C  
ANISOU 1416  CD  ARG B  94    23650  21740  13071   3651  -5416  -2279
ATOM   1417  NE  ARG B  94       1.329  14.221  46.514  1.00154.97           N  
ANISOU 1417  NE  ARG B  94    24309  21877  12694   3888  -5863  -2799
ATOM   1418  CZ  ARG B  94       1.455  12.923  46.191  1.00155.36           C  
ANISOU 1418  CZ  ARG B  94    24476  22018  12534   3918  -6512  -3073
ATOM   1419  NH1 ARG B  94       2.409  12.153  46.723  1.00154.58           N  
ANISOU 1419  NH1 ARG B  94    23988  22052  12692   3779  -6776  -2861
ATOM   1420  NH2 ARG B  94       0.603  12.390  45.316  1.00156.92           N1+
ANISOU 1420  NH2 ARG B  94    25193  22188  12242   4118  -6918  -3575
ATOM   1421  H   ARG B  94       2.372  14.644  51.671  1.00148.42           H  
ATOM   1422  HA  ARG B  94      -0.474  14.694  50.831  1.00150.00           H  
ATOM   1423  HB3 ARG B  94       0.340  13.356  48.948  1.00151.84           H  
ATOM   1424  HB2 ARG B  94       1.935  13.255  49.638  1.00151.84           H  
ATOM   1425  HG3 ARG B  94       2.205  15.686  49.465  1.00152.60           H  
ATOM   1426  HG2 ARG B  94       0.635  15.925  48.776  1.00152.60           H  
ATOM   1427  HD3 ARG B  94       3.175  14.695  47.558  1.00153.86           H  
ATOM   1428  HD2 ARG B  94       2.188  15.998  46.996  1.00153.86           H  
ATOM   1429  HE  ARG B  94       0.588  14.756  46.075  1.00154.97           H  
ATOM   1430 HH12 ARG B  94       2.516  11.178  46.484  1.00154.58           H  
ATOM   1431 HH11 ARG B  94       3.077  12.525  47.380  1.00154.58           H  
ATOM   1432 HH22 ARG B  94       0.652  11.420  45.036  1.00156.92           H  
ATOM   1433 HH21 ARG B  94      -0.135  12.927  44.882  1.00156.92           H  
ATOM   1434  N   SER B  95       0.715  12.400  52.701  1.00151.52           N  
ANISOU 1434  N   SER B  95    22560  19878  15132   1721  -6321  -3598
ATOM   1435  CA  SER B  95       0.467  11.190  53.469  1.00151.47           C  
ANISOU 1435  CA  SER B  95    22765  19429  15357   1327  -6609  -4074
ATOM   1436  C   SER B  95       0.908  11.453  54.918  1.00149.54           C  
ANISOU 1436  C   SER B  95    21908  19055  15854    699  -6767  -4059
ATOM   1437  O   SER B  95       1.773  12.301  55.159  1.00148.16           O  
ANISOU 1437  O   SER B  95    21171  19167  15956    643  -6729  -3735
ATOM   1438  CB  SER B  95       1.231  10.008  52.819  1.00153.69           C  
ANISOU 1438  CB  SER B  95    23554  19719  15123   1424  -7203  -4581
ATOM   1439  OG  SER B  95       0.983   8.772  53.470  1.00153.98           O  
ANISOU 1439  OG  SER B  95    23636  19358  15510    847  -7611  -5024
ATOM   1440  H   SER B  95       1.419  13.011  53.093  1.00151.52           H  
ATOM   1441  HA  SER B  95      -0.605  10.982  53.471  1.00151.47           H  
ATOM   1442  HB3 SER B  95       2.306  10.198  52.829  1.00153.69           H  
ATOM   1443  HB2 SER B  95       0.944   9.900  51.772  1.00153.69           H  
ATOM   1444  HG  SER B  95       1.645   8.119  53.149  1.00153.98           H  
ATOM   1445  N   LEU B  96       0.352  10.671  55.853  1.00151.33           N  
ANISOU 1445  N   LEU B  96    22284  18832  16382    233  -6931  -4413
ATOM   1446  CA  LEU B  96       0.717  10.637  57.273  1.00149.53           C  
ANISOU 1446  CA  LEU B  96    21485  18479  16849   -413  -7030  -4410
ATOM   1447  C   LEU B  96       2.209  10.305  57.495  1.00150.14           C  
ANISOU 1447  C   LEU B  96    21098  18946  17004   -648  -7608  -4560
ATOM   1448  O   LEU B  96       2.818  10.810  58.437  1.00148.29           O  
ANISOU 1448  O   LEU B  96    20182  18879  17281   -979  -7612  -4389
ATOM   1449  CB  LEU B  96      -0.235   9.651  57.994  1.00149.83           C  
ANISOU 1449  CB  LEU B  96    21894  17909  17125   -883  -7062  -4751
ATOM   1450  CG  LEU B  96      -0.003   9.426  59.507  1.00148.70           C  
ANISOU 1450  CG  LEU B  96    21280  17598  17623  -1670  -7256  -4870
ATOM   1451  CD1 LEU B  96       0.075  10.739  60.308  1.00145.33           C  
ANISOU 1451  CD1 LEU B  96    20187  17298  17735  -1786  -6808  -4405
ATOM   1452  CD2 LEU B  96      -1.066   8.470  60.081  1.00149.58           C  
ANISOU 1452  CD2 LEU B  96    21977  17030  17826  -2103  -7306  -5227
ATOM   1453  H   LEU B  96      -0.324   9.984  55.552  1.00151.33           H  
ATOM   1454  HA  LEU B  96       0.543  11.639  57.663  1.00149.53           H  
ATOM   1455  HB3 LEU B  96      -0.182   8.683  57.493  1.00149.83           H  
ATOM   1456  HB2 LEU B  96      -1.257  10.002  57.855  1.00149.83           H  
ATOM   1457  HG  LEU B  96       0.957   8.919  59.620  1.00148.70           H  
ATOM   1458 HD11 LEU B  96      -0.471  10.692  61.248  1.00145.33           H  
ATOM   1459 HD12 LEU B  96       1.112  10.968  60.553  1.00145.33           H  
ATOM   1460 HD13 LEU B  96      -0.321  11.587  59.753  1.00145.33           H  
ATOM   1461 HD21 LEU B  96      -0.630   7.795  60.818  1.00149.58           H  
ATOM   1462 HD22 LEU B  96      -1.882   9.008  60.565  1.00149.58           H  
ATOM   1463 HD23 LEU B  96      -1.519   7.851  59.306  1.00149.58           H  
ATOM   1464  N   GLU B  97       2.783   9.529  56.565  1.00148.99           N  
ANISOU 1464  N   GLU B  97    21297  18986  16326   -437  -8104  -4885
ATOM   1465  CA  GLU B  97       4.191   9.140  56.475  1.00150.48           C  
ANISOU 1465  CA  GLU B  97    21044  19592  16541   -625  -8725  -5078
ATOM   1466  C   GLU B  97       5.194  10.317  56.482  1.00148.40           C  
ANISOU 1466  C   GLU B  97    20175  19835  16374   -317  -8613  -4619
ATOM   1467  O   GLU B  97       6.352  10.105  56.845  1.00148.63           O  
ANISOU 1467  O   GLU B  97    19555  20181  16737   -579  -8935  -4642
ATOM   1468  CB  GLU B  97       4.378   8.301  55.194  1.00155.68           C  
ANISOU 1468  CB  GLU B  97    22271  20371  16508   -340  -9261  -5491
ATOM   1469  CG  GLU B  97       3.514   7.019  55.136  1.00158.92           C  
ANISOU 1469  CG  GLU B  97    23351  20244  16788   -605  -9315  -5925
ATOM   1470  CD  GLU B  97       3.597   6.323  53.777  1.00159.44           C  
ANISOU 1470  CD  GLU B  97    24266  20160  16153     64  -9115  -5974
ATOM   1471  OE1 GLU B  97       2.991   6.837  52.814  1.00160.35           O  
ANISOU 1471  OE1 GLU B  97    24515  20699  15710    654  -9169  -5840
ATOM   1472  OE2 GLU B  97       4.253   5.266  53.687  1.00159.15           O1-
ANISOU 1472  OE2 GLU B  97    24765  19598  16105     27  -8861  -6121
ATOM   1473  H   GLU B  97       2.194   9.192  55.816  1.00148.99           H  
ATOM   1474  HA  GLU B  97       4.415   8.518  57.344  1.00150.48           H  
ATOM   1475  HB3 GLU B  97       5.428   8.017  55.095  1.00155.68           H  
ATOM   1476  HB2 GLU B  97       4.165   8.927  54.326  1.00155.68           H  
ATOM   1477  HG3 GLU B  97       2.465   7.241  55.338  1.00158.92           H  
ATOM   1478  HG2 GLU B  97       3.824   6.335  55.929  1.00158.92           H  
ATOM   1479  N   GLU B  98       4.749  11.517  56.087  1.00150.56           N  
ANISOU 1479  N   GLU B  98    20661  20196  16349    242  -8156  -4200
ATOM   1480  CA  GLU B  98       5.563  12.730  56.021  1.00148.99           C  
ANISOU 1480  CA  GLU B  98    20046  20376  16188    564  -8011  -3737
ATOM   1481  C   GLU B  98       4.888  13.921  56.734  1.00145.96           C  
ANISOU 1481  C   GLU B  98    19319  19811  16327    436  -7405  -3313
ATOM   1482  O   GLU B  98       5.300  15.061  56.517  1.00144.66           O  
ANISOU 1482  O   GLU B  98    18989  19840  16136    751  -7153  -2883
ATOM   1483  CB  GLU B  98       5.931  13.014  54.545  1.00150.34           C  
ANISOU 1483  CB  GLU B  98    20703  20783  15637   1227  -7936  -3532
ATOM   1484  CG  GLU B  98       4.723  13.170  53.587  1.00151.59           C  
ANISOU 1484  CG  GLU B  98    21539  20690  15367   1456  -7600  -3603
ATOM   1485  CD  GLU B  98       5.069  13.573  52.151  1.00153.18           C  
ANISOU 1485  CD  GLU B  98    22212  21192  14799   2085  -7553  -3432
ATOM   1486  OE1 GLU B  98       6.250  13.520  51.748  1.00153.49           O  
ANISOU 1486  OE1 GLU B  98    22126  21587  14607   2334  -7843  -3288
ATOM   1487  OE2 GLU B  98       4.124  13.945  51.428  1.00154.19           O1-
ANISOU 1487  OE2 GLU B  98    22842  21217  14526   2357  -7213  -3434
ATOM   1488  H   GLU B  98       3.781  11.623  55.807  1.00150.56           H  
ATOM   1489  HA  GLU B  98       6.498  12.581  56.565  1.00148.99           H  
ATOM   1490  HB3 GLU B  98       6.579  12.214  54.185  1.00150.34           H  
ATOM   1491  HB2 GLU B  98       6.540  13.919  54.500  1.00150.34           H  
ATOM   1492  HG3 GLU B  98       4.041  13.916  53.993  1.00151.59           H  
ATOM   1493  HG2 GLU B  98       4.162  12.235  53.545  1.00151.59           H  
ATOM   1494  N   PHE B  99       3.873  13.661  57.572  1.00146.99           N  
ANISOU 1494  N   PHE B  99    19393  19549  16907    -19  -7180  -3430
ATOM   1495  CA  PHE B  99       3.164  14.690  58.338  1.00144.08           C  
ANISOU 1495  CA  PHE B  99    18736  18994  17014   -145  -6627  -3069
ATOM   1496  C   PHE B  99       4.032  15.221  59.497  1.00141.86           C  
ANISOU 1496  C   PHE B  99    17728  18908  17265   -447  -6762  -2982
ATOM   1497  O   PHE B  99       4.692  14.429  60.178  1.00141.77           O  
ANISOU 1497  O   PHE B  99    17434  18812  17619   -962  -6984  -3261
ATOM   1498  CB  PHE B  99       1.801  14.128  58.805  1.00143.93           C  
ANISOU 1498  CB  PHE B  99    19025  18475  17186   -438  -6341  -3226
ATOM   1499  CG  PHE B  99       0.901  15.057  59.611  1.00141.00           C  
ANISOU 1499  CG  PHE B  99    18409  17905  17259   -547  -5791  -2885
ATOM   1500  CD1 PHE B  99       0.630  16.369  59.165  1.00138.91           C  
ANISOU 1500  CD1 PHE B  99    17798  17868  17112   -325  -5520  -2455
ATOM   1501  CD2 PHE B  99       0.207  14.568  60.738  1.00140.35           C  
ANISOU 1501  CD2 PHE B  99    18500  17376  17450   -865  -5567  -3004
ATOM   1502  CE1 PHE B  99      -0.250  17.177  59.873  1.00136.37           C  
ANISOU 1502  CE1 PHE B  99    17281  17363  17172   -428  -5056  -2180
ATOM   1503  CE2 PHE B  99      -0.671  15.390  61.431  1.00137.67           C  
ANISOU 1503  CE2 PHE B  99    17959  16873  17477   -934  -5093  -2706
ATOM   1504  CZ  PHE B  99      -0.893  16.693  61.005  1.00135.77           C  
ANISOU 1504  CZ  PHE B  99    17344  16892  17349   -721  -4847  -2307
ATOM   1505  H   PHE B  99       3.628  12.698  57.770  1.00146.99           H  
ATOM   1506  HA  PHE B  99       2.964  15.523  57.665  1.00144.08           H  
ATOM   1507  HB3 PHE B  99       1.979  13.226  59.393  1.00143.93           H  
ATOM   1508  HB2 PHE B  99       1.227  13.816  57.933  1.00143.93           H  
ATOM   1509  HD1 PHE B  99       1.097  16.757  58.272  1.00138.91           H  
ATOM   1510  HD2 PHE B  99       0.346  13.551  61.068  1.00140.35           H  
ATOM   1511  HE1 PHE B  99      -0.441  18.184  59.533  1.00136.37           H  
ATOM   1512  HE2 PHE B  99      -1.190  15.009  62.299  1.00137.67           H  
ATOM   1513  HZ  PHE B  99      -1.579  17.330  61.545  1.00135.77           H  
ATOM   1514  N   ASN B 100       4.027  16.543  59.698  1.00143.63           N  
ANISOU 1514  N   ASN B 100    17663  19397  17514   -127  -6620  -2596
ATOM   1515  CA  ASN B 100       4.752  17.246  60.760  1.00141.20           C  
ANISOU 1515  CA  ASN B 100    16681  19263  17704   -309  -6636  -2463
ATOM   1516  C   ASN B 100       4.218  18.679  60.898  1.00138.47           C  
ANISOU 1516  C   ASN B 100    16239  18879  17496    -39  -6160  -1979
ATOM   1517  O   ASN B 100       3.629  19.003  61.927  1.00136.57           O  
ANISOU 1517  O   ASN B 100    15503  18826  17563    -23  -6178  -1829
ATOM   1518  CB  ASN B 100       6.305  17.160  60.638  1.00142.71           C  
ANISOU 1518  CB  ASN B 100    16498  19948  17778   -182  -7229  -2621
ATOM   1519  CG  ASN B 100       6.954  17.536  59.294  1.00144.57           C  
ANISOU 1519  CG  ASN B 100    17123  20423  17385    416  -7429  -2499
ATOM   1520  OD1 ASN B 100       6.325  18.080  58.389  1.00146.26           O  
ANISOU 1520  OD1 ASN B 100    17933  20490  17149    590  -7369  -2557
ATOM   1521  ND2 ASN B 100       8.245  17.259  59.150  1.00144.38           N  
ANISOU 1521  ND2 ASN B 100    16788  20776  17295    773  -7657  -2322
ATOM   1522  H   ASN B 100       3.447  17.131  59.116  1.00143.63           H  
ATOM   1523  HA  ASN B 100       4.481  16.707  61.671  1.00141.20           H  
ATOM   1524  HB3 ASN B 100       6.611  16.138  60.860  1.00142.71           H  
ATOM   1525  HB2 ASN B 100       6.757  17.774  61.419  1.00142.71           H  
ATOM   1526 HD22 ASN B 100       8.723  17.487  58.289  1.00144.38           H  
ATOM   1527 HD21 ASN B 100       8.776  16.819  59.888  1.00144.38           H  
ATOM   1528  N   ASP B 101       4.402  19.502  59.861  1.00132.10           N  
ANISOU 1528  N   ASP B 101    15876  17852  16463    172  -5743  -1746
ATOM   1529  CA  ASP B 101       3.875  20.868  59.779  1.00130.16           C  
ANISOU 1529  CA  ASP B 101    15582  17542  16330    365  -5313  -1308
ATOM   1530  C   ASP B 101       2.363  20.829  59.527  1.00130.08           C  
ANISOU 1530  C   ASP B 101    15874  17216  16336    285  -4820  -1204
ATOM   1531  O   ASP B 101       1.913  20.086  58.652  1.00132.41           O  
ANISOU 1531  O   ASP B 101    16551  17417  16343    305  -4804  -1390
ATOM   1532  CB  ASP B 101       4.543  21.745  58.684  1.00131.53           C  
ANISOU 1532  CB  ASP B 101    15974  17941  16061    846  -5388  -1030
ATOM   1533  CG  ASP B 101       6.003  22.166  58.904  1.00130.63           C  
ANISOU 1533  CG  ASP B 101    15474  18101  16057   1029  -5712   -958
ATOM   1534  OD1 ASP B 101       6.515  22.086  60.039  1.00128.14           O  
ANISOU 1534  OD1 ASP B 101    14698  17768  16222    846  -5640   -934
ATOM   1535  OD2 ASP B 101       6.574  22.751  57.959  1.00132.59           O1-
ANISOU 1535  OD2 ASP B 101    15893  18605  15882   1402  -6034   -923
ATOM   1536  H   ASP B 101       4.936  19.160  59.066  1.00132.10           H  
ATOM   1537  HA  ASP B 101       4.041  21.347  60.747  1.00130.16           H  
ATOM   1538  HB3 ASP B 101       3.954  22.652  58.541  1.00131.53           H  
ATOM   1539  HB2 ASP B 101       4.497  21.210  57.733  1.00131.53           H  
ATOM   1540  N   VAL B 102       1.617  21.658  60.260  1.00117.08           N  
ANISOU 1540  N   VAL B 102    14057  15428  15000    235  -4434   -918
ATOM   1541  CA  VAL B 102       0.179  21.835  60.123  1.00116.87           C  
ANISOU 1541  CA  VAL B 102    14226  15158  15023    169  -3982   -811
ATOM   1542  C   VAL B 102      -0.123  23.340  60.260  1.00115.00           C  
ANISOU 1542  C   VAL B 102    13907  14897  14891    278  -3648   -413
ATOM   1543  O   VAL B 102       0.521  24.028  61.060  1.00112.83           O  
ANISOU 1543  O   VAL B 102    13383  14683  14804    327  -3733   -264
ATOM   1544  CB  VAL B 102      -0.599  20.991  61.181  1.00115.08           C  
ANISOU 1544  CB  VAL B 102    13877  14660  15189   -198  -3896  -1032
ATOM   1545  CG1 VAL B 102      -0.337  21.384  62.650  1.00110.81           C  
ANISOU 1545  CG1 VAL B 102    12894  14071  15139   -388  -3787   -897
ATOM   1546  CG2 VAL B 102      -2.114  20.949  60.907  1.00116.36           C  
ANISOU 1546  CG2 VAL B 102    14354  14607  15250   -163  -3536  -1020
ATOM   1547  H   VAL B 102       2.047  22.284  60.927  1.00117.08           H  
ATOM   1548  HA  VAL B 102      -0.129  21.519  59.124  1.00116.87           H  
ATOM   1549  HB  VAL B 102      -0.243  19.965  61.076  1.00115.08           H  
ATOM   1550 HG11 VAL B 102      -0.828  20.690  63.333  1.00110.81           H  
ATOM   1551 HG12 VAL B 102       0.728  21.365  62.885  1.00110.81           H  
ATOM   1552 HG13 VAL B 102      -0.711  22.382  62.881  1.00110.81           H  
ATOM   1553 HG21 VAL B 102      -2.622  20.275  61.596  1.00116.36           H  
ATOM   1554 HG22 VAL B 102      -2.571  21.933  61.016  1.00116.36           H  
ATOM   1555 HG23 VAL B 102      -2.323  20.597  59.896  1.00116.36           H  
ATOM   1556  N   TYR B 103      -1.058  23.817  59.438  1.00103.76           N  
ANISOU 1556  N   TYR B 103    12699  13398  13326    329  -3280   -256
ATOM   1557  CA  TYR B 103      -1.455  25.214  59.322  1.00102.50           C  
ANISOU 1557  CA  TYR B 103    12511  13197  13237    363  -2961    101
ATOM   1558  C   TYR B 103      -2.956  25.281  59.640  1.00101.48           C  
ANISOU 1558  C   TYR B 103    12357  12912  13289    215  -2600    113
ATOM   1559  O   TYR B 103      -3.738  24.577  58.999  1.00102.96           O  
ANISOU 1559  O   TYR B 103    12645  13044  13430    183  -2566   -116
ATOM   1560  CB  TYR B 103      -1.181  25.705  57.884  1.00106.18           C  
ANISOU 1560  CB  TYR B 103    13267  13838  13239    588  -2881    355
ATOM   1561  CG  TYR B 103       0.272  25.735  57.416  1.00107.45           C  
ANISOU 1561  CG  TYR B 103    13536  14162  13128    818  -3241    376
ATOM   1562  CD1 TYR B 103       0.933  24.540  57.055  1.00109.39           C  
ANISOU 1562  CD1 TYR B 103    13906  14568  13089    935  -3568     94
ATOM   1563  CD2 TYR B 103       0.951  26.965  57.272  1.00106.80           C  
ANISOU 1563  CD2 TYR B 103    13480  14060  13040    951  -3276    667
ATOM   1564  CE1 TYR B 103       2.251  24.576  56.561  1.00110.42           C  
ANISOU 1564  CE1 TYR B 103    14130  14887  12938   1181  -3935     99
ATOM   1565  CE2 TYR B 103       2.259  27.001  56.750  1.00108.08           C  
ANISOU 1565  CE2 TYR B 103    13769  14385  12913   1235  -3626    693
ATOM   1566  CZ  TYR B 103       2.908  25.807  56.385  1.00109.78           C  
ANISOU 1566  CZ  TYR B 103    14054  14810  12847   1351  -3961    408
ATOM   1567  OH  TYR B 103       4.167  25.838  55.857  1.00111.82           O  
ANISOU 1567  OH  TYR B 103    14432  15269  12785   1668  -4348    418
ATOM   1568  H   TYR B 103      -1.562  23.184  58.820  1.00103.76           H  
ATOM   1569  HA  TYR B 103      -0.896  25.839  60.019  1.00102.50           H  
ATOM   1570  HB3 TYR B 103      -1.594  26.708  57.770  1.00106.18           H  
ATOM   1571  HB2 TYR B 103      -1.745  25.084  57.187  1.00106.18           H  
ATOM   1572  HD1 TYR B 103       0.426  23.591  57.147  1.00109.39           H  
ATOM   1573  HD2 TYR B 103       0.466  27.893  57.534  1.00106.80           H  
ATOM   1574  HE1 TYR B 103       2.749  23.653  56.306  1.00110.42           H  
ATOM   1575  HE2 TYR B 103       2.758  27.950  56.623  1.00108.08           H  
ATOM   1576  HH  TYR B 103       4.357  25.010  55.395  1.00111.82           H  
ATOM   1577  N   LEU B 104      -3.324  26.105  60.623  1.00104.70           N  
ANISOU 1577  N   LEU B 104    12665  13237  13878    152  -2351    371
ATOM   1578  CA  LEU B 104      -4.685  26.310  61.113  1.00103.34           C  
ANISOU 1578  CA  LEU B 104    12439  12964  13860     37  -2032    403
ATOM   1579  C   LEU B 104      -5.154  27.691  60.625  1.00104.19           C  
ANISOU 1579  C   LEU B 104    12585  13128  13873     19  -1781    721
ATOM   1580  O   LEU B 104      -4.484  28.683  60.921  1.00103.31           O  
ANISOU 1580  O   LEU B 104    12498  12956  13798     20  -1834    928
ATOM   1581  CB  LEU B 104      -4.667  26.284  62.664  1.00 97.90           C  
ANISOU 1581  CB  LEU B 104    11526  12047  13623   -130  -2016    316
ATOM   1582  CG  LEU B 104      -4.176  24.976  63.328  1.00 97.39           C  
ANISOU 1582  CG  LEU B 104    11410  11882  13711   -234  -2207     15
ATOM   1583  CD1 LEU B 104      -4.116  25.129  64.862  1.00 92.11           C  
ANISOU 1583  CD1 LEU B 104    10489  11037  13471   -412  -2158      8
ATOM   1584  CD2 LEU B 104      -4.985  23.733  62.910  1.00100.78           C  
ANISOU 1584  CD2 LEU B 104    12065  12254  13972   -204  -2114   -176
ATOM   1585  H   LEU B 104      -2.621  26.706  61.055  1.00104.70           H  
ATOM   1586  HA  LEU B 104      -5.360  25.541  60.732  1.00103.34           H  
ATOM   1587  HB3 LEU B 104      -5.665  26.516  63.033  1.00 97.90           H  
ATOM   1588  HB2 LEU B 104      -4.035  27.100  63.018  1.00 97.90           H  
ATOM   1589  HG  LEU B 104      -3.148  24.817  62.997  1.00 97.39           H  
ATOM   1590 HD11 LEU B 104      -3.188  24.714  65.254  1.00 92.11           H  
ATOM   1591 HD12 LEU B 104      -4.155  26.172  65.176  1.00 92.11           H  
ATOM   1592 HD13 LEU B 104      -4.936  24.619  65.369  1.00 92.11           H  
ATOM   1593 HD21 LEU B 104      -5.295  23.130  63.762  1.00100.78           H  
ATOM   1594 HD22 LEU B 104      -5.885  23.987  62.351  1.00100.78           H  
ATOM   1595 HD23 LEU B 104      -4.377  23.086  62.281  1.00100.78           H  
ATOM   1596  N   VAL B 105      -6.273  27.752  59.899  1.00 98.47           N  
ANISOU 1596  N   VAL B 105    11875  12523  13018      0  -1515    753
ATOM   1597  CA  VAL B 105      -6.823  28.992  59.357  1.00100.42           C  
ANISOU 1597  CA  VAL B 105    12120  12876  13160   -104  -1261   1035
ATOM   1598  C   VAL B 105      -7.980  29.470  60.260  1.00 97.49           C  
ANISOU 1598  C   VAL B 105    11555  12454  13034   -239  -1057   1016
ATOM   1599  O   VAL B 105      -8.926  28.717  60.512  1.00 96.65           O  
ANISOU 1599  O   VAL B 105    11387  12384  12951   -149  -1011    808
ATOM   1600  CB  VAL B 105      -7.361  28.796  57.912  1.00106.74           C  
ANISOU 1600  CB  VAL B 105    13049  14014  13494      2  -1113   1120
ATOM   1601  CG1 VAL B 105      -7.830  30.109  57.257  1.00109.23           C  
ANISOU 1601  CG1 VAL B 105    13355  14438  13709   -205   -854   1452
ATOM   1602  CG2 VAL B 105      -6.314  28.128  57.001  1.00108.96           C  
ANISOU 1602  CG2 VAL B 105    13562  14356  13480    197  -1353   1080
ATOM   1603  H   VAL B 105      -6.829  26.917  59.715  1.00 98.47           H  
ATOM   1604  HA  VAL B 105      -6.053  29.765  59.321  1.00100.42           H  
ATOM   1605  HB  VAL B 105      -8.228  28.138  57.952  1.00106.74           H  
ATOM   1606 HG11 VAL B 105      -8.193  29.937  56.243  1.00109.23           H  
ATOM   1607 HG12 VAL B 105      -8.641  30.584  57.808  1.00109.23           H  
ATOM   1608 HG13 VAL B 105      -7.009  30.823  57.196  1.00109.23           H  
ATOM   1609 HG21 VAL B 105      -6.671  28.059  55.972  1.00108.96           H  
ATOM   1610 HG22 VAL B 105      -5.381  28.691  56.991  1.00108.96           H  
ATOM   1611 HG23 VAL B 105      -6.087  27.112  57.323  1.00108.96           H  
ATOM   1612  N   THR B 106      -7.879  30.719  60.711  1.00107.98           N  
ANISOU 1612  N   THR B 106    12836  13674  14516   -434   -954   1224
ATOM   1613  CA  THR B 106      -8.783  31.391  61.635  1.00104.29           C  
ANISOU 1613  CA  THR B 106    12193  13179  14253   -570   -795   1210
ATOM   1614  C   THR B 106      -9.133  32.788  61.064  1.00105.77           C  
ANISOU 1614  C   THR B 106    12401  13364  14421   -832   -661   1476
ATOM   1615  O   THR B 106      -8.415  33.289  60.197  1.00108.90           O  
ANISOU 1615  O   THR B 106    13001  13690  14685   -896   -694   1682
ATOM   1616  CB  THR B 106      -8.050  31.556  63.002  1.00 96.88           C  
ANISOU 1616  CB  THR B 106    11194  11939  13678   -556   -902   1068
ATOM   1617  OG1 THR B 106      -7.677  30.281  63.505  1.00 96.12           O  
ANISOU 1617  OG1 THR B 106    11130  11785  13608   -405  -1063    862
ATOM   1618  CG2 THR B 106      -8.841  32.253  64.118  1.00 92.34           C  
ANISOU 1618  CG2 THR B 106    10473  11387  13225   -588   -759    980
ATOM   1619  H   THR B 106      -7.060  31.274  60.468  1.00107.98           H  
ATOM   1620  HA  THR B 106      -9.707  30.822  61.762  1.00104.29           H  
ATOM   1621  HB  THR B 106      -7.128  32.121  62.842  1.00 96.88           H  
ATOM   1622  HG1 THR B 106      -7.217  30.407  64.343  1.00 96.12           H  
ATOM   1623 HG21 THR B 106      -8.319  32.205  65.074  1.00 92.34           H  
ATOM   1624 HG22 THR B 106      -8.998  33.311  63.910  1.00 92.34           H  
ATOM   1625 HG23 THR B 106      -9.817  31.784  64.245  1.00 92.34           H  
ATOM   1626  N   HIS B 107     -10.231  33.388  61.542  1.00104.57           N  
ANISOU 1626  N   HIS B 107    12069  13277  14384   -991   -524   1466
ATOM   1627  CA  HIS B 107     -10.657  34.754  61.230  1.00102.77           C  
ANISOU 1627  CA  HIS B 107    11854  13029  14164  -1327   -413   1683
ATOM   1628  C   HIS B 107      -9.592  35.802  61.613  1.00100.65           C  
ANISOU 1628  C   HIS B 107    11864  12313  14065  -1404   -551   1810
ATOM   1629  O   HIS B 107      -9.095  35.766  62.741  1.00 97.55           O  
ANISOU 1629  O   HIS B 107    11502  11660  13901  -1235   -694   1684
ATOM   1630  CB  HIS B 107     -11.950  35.055  62.018  1.00 97.68           C  
ANISOU 1630  CB  HIS B 107    10946  12513  13655  -1457   -323   1583
ATOM   1631  CG  HIS B 107     -13.133  34.158  61.742  1.00 99.70           C  
ANISOU 1631  CG  HIS B 107    10908  13269  13706  -1352   -172   1485
ATOM   1632  ND1 HIS B 107     -14.085  34.452  60.778  1.00100.10           N  
ANISOU 1632  ND1 HIS B 107    10697  13708  13630  -1612      3   1584
ATOM   1633  CD2 HIS B 107     -13.567  32.997  62.347  1.00101.51           C  
ANISOU 1633  CD2 HIS B 107    11068  13680  13823   -995   -172   1286
ATOM   1634  CE1 HIS B 107     -15.027  33.509  60.850  1.00102.03           C  
ANISOU 1634  CE1 HIS B 107    10682  14407  13679  -1359    112   1453
ATOM   1635  NE2 HIS B 107     -14.785  32.605  61.791  1.00103.10           N  
ANISOU 1635  NE2 HIS B 107    10977  14387  13810   -965      5   1269
ATOM   1636  H   HIS B 107     -10.780  32.910  62.238  1.00104.57           H  
ATOM   1637  HA  HIS B 107     -10.856  34.819  60.159  1.00102.77           H  
ATOM   1638  HB3 HIS B 107     -12.259  36.086  61.837  1.00 97.68           H  
ATOM   1639  HB2 HIS B 107     -11.749  34.997  63.089  1.00 97.68           H  
ATOM   1640  HD1 HIS B 107     -14.092  35.240  60.147  1.00100.10           H  
ATOM   1641  HD2 HIS B 107     -13.116  32.427  63.146  1.00101.51           H  
ATOM   1642  HE1 HIS B 107     -15.901  33.490  60.215  1.00102.03           H  
ATOM   1643  N   LEU B 108      -9.303  36.753  60.713  1.00104.74           N  
ANISOU 1643  N   LEU B 108    12606  12744  14447  -1649   -491   2069
ATOM   1644  CA  LEU B 108      -8.450  37.904  61.011  1.00102.40           C  
ANISOU 1644  CA  LEU B 108    12645  11986  14278  -1717   -605   2202
ATOM   1645  C   LEU B 108      -9.275  38.966  61.768  1.00 97.55           C  
ANISOU 1645  C   LEU B 108    11978  11201  13884  -1969   -577   2148
ATOM   1646  O   LEU B 108      -9.745  39.930  61.166  1.00 96.95           O  
ANISOU 1646  O   LEU B 108    11670  11390  13776  -2256   -438   2138
ATOM   1647  CB  LEU B 108      -7.831  38.450  59.704  1.00105.68           C  
ANISOU 1647  CB  LEU B 108    13422  12301  14430  -1897   -545   2516
ATOM   1648  CG  LEU B 108      -6.697  39.479  59.926  1.00104.71           C  
ANISOU 1648  CG  LEU B 108    13773  11666  14346  -1803   -704   2666
ATOM   1649  CD1 LEU B 108      -5.433  38.829  60.519  1.00107.03           C  
ANISOU 1649  CD1 LEU B 108    14188  11956  14521  -1354   -894   2657
ATOM   1650  CD2 LEU B 108      -6.377  40.249  58.634  1.00105.99           C  
ANISOU 1650  CD2 LEU B 108    14335  11613  14322  -2202   -576   2985
ATOM   1651  H   LEU B 108      -9.752  36.761  59.806  1.00104.74           H  
ATOM   1652  HA  LEU B 108      -7.634  37.576  61.658  1.00102.40           H  
ATOM   1653  HB3 LEU B 108      -8.626  38.895  59.102  1.00105.68           H  
ATOM   1654  HB2 LEU B 108      -7.442  37.629  59.105  1.00105.68           H  
ATOM   1655  HG  LEU B 108      -7.046  40.229  60.637  1.00104.71           H  
ATOM   1656 HD11 LEU B 108      -4.526  39.347  60.209  1.00107.03           H  
ATOM   1657 HD12 LEU B 108      -5.453  38.859  61.609  1.00107.03           H  
ATOM   1658 HD13 LEU B 108      -5.332  37.787  60.215  1.00107.03           H  
ATOM   1659 HD21 LEU B 108      -6.270  41.316  58.832  1.00105.99           H  
ATOM   1660 HD22 LEU B 108      -5.454  39.907  58.167  1.00105.99           H  
ATOM   1661 HD23 LEU B 108      -7.172  40.142  57.898  1.00105.99           H  
ATOM   1662  N   MET B 109      -9.465  38.753  63.074  1.00108.87           N  
ANISOU 1662  N   MET B 109    13611  12232  15521  -1837   -718   2097
ATOM   1663  CA  MET B 109     -10.337  39.528  63.968  1.00104.82           C  
ANISOU 1663  CA  MET B 109    13062  11558  15208  -1982   -727   1981
ATOM   1664  C   MET B 109      -9.940  40.998  64.254  1.00104.85           C  
ANISOU 1664  C   MET B 109    13503  11113  15223  -2220   -777   2130
ATOM   1665  O   MET B 109     -10.405  41.551  65.246  1.00104.84           O  
ANISOU 1665  O   MET B 109    13509  11120  15206  -2648   -713   2171
ATOM   1666  CB  MET B 109     -10.570  38.714  65.266  1.00101.59           C  
ANISOU 1666  CB  MET B 109    12525  11065  15010  -1618   -816   1760
ATOM   1667  CG  MET B 109     -11.523  37.521  65.102  1.00100.96           C  
ANISOU 1667  CG  MET B 109    12081  11343  14936  -1450   -764   1586
ATOM   1668  SD  MET B 109     -13.208  37.940  64.559  1.00 99.18           S  
ANISOU 1668  SD  MET B 109    11538  11470  14677  -1642   -640   1467
ATOM   1669  CE  MET B 109     -13.763  38.996  65.929  1.00 96.71           C  
ANISOU 1669  CE  MET B 109    11388  10855  14503  -1872   -695   1454
ATOM   1670  H   MET B 109      -9.095  37.889  63.450  1.00108.87           H  
ATOM   1671  HA  MET B 109     -11.294  39.631  63.455  1.00104.82           H  
ATOM   1672  HB3 MET B 109     -10.966  39.339  66.066  1.00101.59           H  
ATOM   1673  HB2 MET B 109      -9.610  38.356  65.636  1.00101.59           H  
ATOM   1674  HG3 MET B 109     -11.598  36.989  66.051  1.00100.96           H  
ATOM   1675  HG2 MET B 109     -11.099  36.812  64.392  1.00100.96           H  
ATOM   1676  HE1 MET B 109     -14.827  39.211  65.828  1.00 96.71           H  
ATOM   1677  HE2 MET B 109     -13.603  38.511  66.892  1.00 96.71           H  
ATOM   1678  HE3 MET B 109     -13.230  39.947  65.934  1.00 96.71           H  
ATOM   1679  N   GLY B 110      -9.167  41.647  63.377  1.00103.28           N  
ANISOU 1679  N   GLY B 110    13685  10525  15033  -1956   -901   2209
ATOM   1680  CA  GLY B 110      -8.903  43.088  63.398  1.00103.79           C  
ANISOU 1680  CA  GLY B 110    14287  10080  15067  -2112   -964   2351
ATOM   1681  C   GLY B 110      -7.921  43.495  64.507  1.00101.85           C  
ANISOU 1681  C   GLY B 110    14263   9458  14977  -1753  -1100   2218
ATOM   1682  O   GLY B 110      -6.782  43.855  64.208  1.00102.90           O  
ANISOU 1682  O   GLY B 110    14922   9140  15037  -1624  -1193   2342
ATOM   1683  H   GLY B 110      -8.925  41.145  62.530  1.00103.28           H  
ATOM   1684  HA3 GLY B 110      -9.836  43.643  63.518  1.00103.79           H  
ATOM   1685  HA2 GLY B 110      -8.495  43.383  62.430  1.00103.79           H  
ATOM   1686  N   ALA B 111      -8.357  43.465  65.771  1.00105.73           N  
ANISOU 1686  N   ALA B 111    14402  10121  15650  -1559  -1098   1979
ATOM   1687  CA  ALA B 111      -7.589  43.873  66.946  1.00104.33           C  
ANISOU 1687  CA  ALA B 111    14406   9642  15594  -1210  -1180   1853
ATOM   1688  C   ALA B 111      -7.956  42.982  68.143  1.00101.86           C  
ANISOU 1688  C   ALA B 111    13628   9630  15445   -964  -1127   1637
ATOM   1689  O   ALA B 111      -8.615  41.957  67.970  1.00100.95           O  
ANISOU 1689  O   ALA B 111    13116   9891  15350  -1070  -1048   1575
ATOM   1690  CB  ALA B 111      -7.842  45.367  67.233  1.00104.08           C  
ANISOU 1690  CB  ALA B 111    14768   9217  15561  -1473  -1222   1818
ATOM   1691  H   ALA B 111      -9.258  43.033  65.972  1.00105.73           H  
ATOM   1692  HA  ALA B 111      -6.525  43.719  66.755  1.00104.33           H  
ATOM   1693  HB1 ALA B 111      -7.182  45.743  68.014  1.00104.08           H  
ATOM   1694  HB2 ALA B 111      -7.666  45.975  66.345  1.00104.08           H  
ATOM   1695  HB3 ALA B 111      -8.870  45.539  67.556  1.00104.08           H  
ATOM   1696  N   ASP B 112      -7.535  43.389  69.343  1.00105.82           N  
ANISOU 1696  N   ASP B 112    14225   9943  16040   -615  -1154   1530
ATOM   1697  CA  ASP B 112      -7.860  42.750  70.615  1.00103.71           C  
ANISOU 1697  CA  ASP B 112    13609   9880  15915   -400  -1070   1351
ATOM   1698  C   ASP B 112      -8.024  43.848  71.671  1.00103.14           C  
ANISOU 1698  C   ASP B 112    13803   9521  15863   -274  -1070   1238
ATOM   1699  O   ASP B 112      -7.567  44.977  71.458  1.00104.64           O  
ANISOU 1699  O   ASP B 112    14458   9329  15973   -221  -1162   1288
ATOM   1700  CB  ASP B 112      -6.835  41.658  71.048  1.00103.93           C  
ANISOU 1700  CB  ASP B 112    13386  10086  16017    -27  -1072   1344
ATOM   1701  CG  ASP B 112      -5.341  42.029  71.169  1.00105.92           C  
ANISOU 1701  CG  ASP B 112    13939  10110  16195    303  -1192   1451
ATOM   1702  OD1 ASP B 112      -5.000  43.227  71.268  1.00107.05           O  
ANISOU 1702  OD1 ASP B 112    14569   9885  16219    232  -1263   1546
ATOM   1703  OD2 ASP B 112      -4.540  41.078  71.285  1.00106.51           O1-
ANISOU 1703  OD2 ASP B 112    13774  10374  16320    634  -1226   1436
ATOM   1704  H   ASP B 112      -7.041  44.263  69.449  1.00105.82           H  
ATOM   1705  HA  ASP B 112      -8.845  42.296  70.520  1.00103.71           H  
ATOM   1706  HB3 ASP B 112      -6.900  40.841  70.327  1.00103.93           H  
ATOM   1707  HB2 ASP B 112      -7.152  41.218  71.994  1.00103.93           H  
ATOM   1708  N   LEU B 113      -8.634  43.503  72.810  1.00 99.40           N  
ANISOU 1708  N   LEU B 113    13095   9205  15467   -202   -969   1086
ATOM   1709  CA  LEU B 113      -8.850  44.446  73.910  1.00 99.60           C  
ANISOU 1709  CA  LEU B 113    13389   8992  15464    -76   -967    962
ATOM   1710  C   LEU B 113      -7.551  44.955  74.562  1.00101.68           C  
ANISOU 1710  C   LEU B 113    13939   8991  15705    365   -985    972
ATOM   1711  O   LEU B 113      -7.579  46.050  75.119  1.00103.39           O  
ANISOU 1711  O   LEU B 113    14622   8838  15822    434  -1066    921
ATOM   1712  CB  LEU B 113      -9.825  43.874  74.961  1.00 98.21           C  
ANISOU 1712  CB  LEU B 113    12938   9042  15337     18   -830    826
ATOM   1713  CG  LEU B 113     -11.293  43.763  74.498  1.00 97.34           C  
ANISOU 1713  CG  LEU B 113    12568   9201  15216   -242   -796    762
ATOM   1714  CD1 LEU B 113     -12.170  43.173  75.621  1.00 95.99           C  
ANISOU 1714  CD1 LEU B 113    12164   9206  15102     -3   -622    699
ATOM   1715  CD2 LEU B 113     -11.862  45.107  73.993  1.00 98.96           C  
ANISOU 1715  CD2 LEU B 113    12986   9299  15314   -456   -908    657
ATOM   1716  H   LEU B 113      -8.970  42.549  72.926  1.00 99.40           H  
ATOM   1717  HA  LEU B 113      -9.307  45.333  73.479  1.00 99.60           H  
ATOM   1718  HB3 LEU B 113      -9.801  44.509  75.850  1.00 98.21           H  
ATOM   1719  HB2 LEU B 113      -9.472  42.893  75.282  1.00 98.21           H  
ATOM   1720  HG  LEU B 113     -11.323  43.057  73.667  1.00 97.34           H  
ATOM   1721 HD11 LEU B 113     -13.008  43.813  75.896  1.00 95.99           H  
ATOM   1722 HD12 LEU B 113     -12.589  42.219  75.312  1.00 95.99           H  
ATOM   1723 HD13 LEU B 113     -11.603  42.996  76.536  1.00 95.99           H  
ATOM   1724 HD21 LEU B 113     -12.926  45.203  74.200  1.00 98.96           H  
ATOM   1725 HD22 LEU B 113     -11.366  45.961  74.456  1.00 98.96           H  
ATOM   1726 HD23 LEU B 113     -11.742  45.201  72.914  1.00 98.96           H  
ATOM   1727  N   ASN B 114      -6.436  44.211  74.444  1.00100.32           N  
ANISOU 1727  N   ASN B 114    13487   9022  15607    684   -921   1018
ATOM   1728  CA  ASN B 114      -5.117  44.650  74.917  1.00102.61           C  
ANISOU 1728  CA  ASN B 114    13936   9184  15867   1195   -916   1012
ATOM   1729  C   ASN B 114      -4.668  45.926  74.178  1.00104.73           C  
ANISOU 1729  C   ASN B 114    14810   8999  15985   1281  -1092   1091
ATOM   1730  O   ASN B 114      -4.354  46.924  74.827  1.00106.57           O  
ANISOU 1730  O   ASN B 114    15467   8910  16116   1583  -1115   1018
ATOM   1731  CB  ASN B 114      -4.069  43.512  74.799  1.00103.02           C  
ANISOU 1731  CB  ASN B 114    13516   9604  16022   1434   -873   1062
ATOM   1732  CG  ASN B 114      -2.827  43.704  75.678  1.00105.85           C  
ANISOU 1732  CG  ASN B 114    14006   9897  16315   1991   -928   1091
ATOM   1733  OD1 ASN B 114      -2.225  44.773  75.719  1.00107.51           O  
ANISOU 1733  OD1 ASN B 114    14546   9871  16433   2326   -894   1026
ATOM   1734  ND2 ASN B 114      -2.392  42.664  76.377  1.00106.68           N  
ANISOU 1734  ND2 ASN B 114    13866  10228  16438   2139  -1030   1175
ATOM   1735  H   ASN B 114      -6.471  43.382  73.865  1.00100.32           H  
ATOM   1736  HA  ASN B 114      -5.188  44.940  75.968  1.00102.61           H  
ATOM   1737  HB3 ASN B 114      -3.745  43.373  73.769  1.00103.02           H  
ATOM   1738  HB2 ASN B 114      -4.536  42.574  75.096  1.00103.02           H  
ATOM   1739 HD22 ASN B 114      -1.598  42.751  76.990  1.00106.68           H  
ATOM   1740 HD21 ASN B 114      -2.829  41.743  76.289  1.00106.68           H  
ATOM   1741  N   ASN B 115      -4.729  45.872  72.841  1.00100.85           N  
ANISOU 1741  N   ASN B 115    14424   8447  15448   1023  -1209   1245
ATOM   1742  CA  ASN B 115      -4.464  46.999  71.954  1.00103.09           C  
ANISOU 1742  CA  ASN B 115    15365   8237  15566   1040  -1362   1357
ATOM   1743  C   ASN B 115      -5.515  48.105  72.128  1.00103.11           C  
ANISOU 1743  C   ASN B 115    15806   7864  15506    605  -1412   1294
ATOM   1744  O   ASN B 115      -5.154  49.267  72.315  1.00105.16           O  
ANISOU 1744  O   ASN B 115    16727   7600  15628    667  -1528   1316
ATOM   1745  CB  ASN B 115      -4.427  46.502  70.489  1.00103.72           C  
ANISOU 1745  CB  ASN B 115    15453   8375  15580    872  -1444   1566
ATOM   1746  CG  ASN B 115      -3.972  47.582  69.508  1.00106.61           C  
ANISOU 1746  CG  ASN B 115    16419   8327  15761   1234  -1588   1711
ATOM   1747  OD1 ASN B 115      -2.828  48.019  69.556  1.00107.85           O  
ANISOU 1747  OD1 ASN B 115    16454   8635  15889   1787  -1638   1733
ATOM   1748  ND2 ASN B 115      -4.847  48.023  68.611  1.00107.86           N  
ANISOU 1748  ND2 ASN B 115    17237   7962  15781    922  -1664   1810
ATOM   1749  H   ASN B 115      -5.028  45.011  72.398  1.00100.85           H  
ATOM   1750  HA  ASN B 115      -3.492  47.428  72.211  1.00103.09           H  
ATOM   1751  HB3 ASN B 115      -5.394  46.098  70.188  1.00103.72           H  
ATOM   1752  HB2 ASN B 115      -3.714  45.680  70.404  1.00103.72           H  
ATOM   1753 HD22 ASN B 115      -4.568  48.752  67.972  1.00107.86           H  
ATOM   1754 HD21 ASN B 115      -5.793  47.679  68.573  1.00107.86           H  
ATOM   1755  N   ILE B 116      -6.799  47.727  72.049  1.00104.91           N  
ANISOU 1755  N   ILE B 116    15695   8348  15819    175  -1346   1204
ATOM   1756  CA  ILE B 116      -7.905  48.679  72.002  1.00105.33           C  
ANISOU 1756  CA  ILE B 116    16066   8137  15816   -252  -1425   1107
ATOM   1757  C   ILE B 116      -8.031  49.553  73.260  1.00106.45           C  
ANISOU 1757  C   ILE B 116    16529   8016  15900     93  -1449    905
ATOM   1758  O   ILE B 116      -8.190  50.755  73.093  1.00108.27           O  
ANISOU 1758  O   ILE B 116    17348   7775  16016    -52  -1590    835
ATOM   1759  CB  ILE B 116      -9.260  48.014  71.622  1.00103.21           C  
ANISOU 1759  CB  ILE B 116    15286   8303  15625   -716  -1366   1056
ATOM   1760  CG1 ILE B 116      -9.238  47.486  70.166  1.00102.83           C  
ANISOU 1760  CG1 ILE B 116    15028   8470  15574  -1081  -1343   1253
ATOM   1761  CG2 ILE B 116     -10.524  48.868  71.870  1.00104.09           C  
ANISOU 1761  CG2 ILE B 116    15614   8251  15683  -1097  -1474    901
ATOM   1762  CD1 ILE B 116      -9.236  48.567  69.071  1.00105.12           C  
ANISOU 1762  CD1 ILE B 116    15801   8388  15751  -1530  -1441   1397
ATOM   1763  H   ILE B 116      -7.031  46.745  71.926  1.00104.91           H  
ATOM   1764  HA  ILE B 116      -7.652  49.378  71.206  1.00105.33           H  
ATOM   1765  HB  ILE B 116      -9.368  47.138  72.258  1.00103.21           H  
ATOM   1766 HG13 ILE B 116     -10.096  46.830  70.015  1.00102.83           H  
ATOM   1767 HG12 ILE B 116      -8.368  46.853  70.008  1.00102.83           H  
ATOM   1768 HG21 ILE B 116     -11.418  48.342  71.544  1.00104.09           H  
ATOM   1769 HG22 ILE B 116     -10.669  49.093  72.926  1.00104.09           H  
ATOM   1770 HG23 ILE B 116     -10.485  49.818  71.336  1.00104.09           H  
ATOM   1771 HD11 ILE B 116      -9.177  48.109  68.084  1.00105.12           H  
ATOM   1772 HD12 ILE B 116     -10.150  49.161  69.090  1.00105.12           H  
ATOM   1773 HD13 ILE B 116      -8.391  49.249  69.151  1.00105.12           H  
ATOM   1774  N   VAL B 117      -7.875  48.987  74.465  1.00101.62           N  
ANISOU 1774  N   VAL B 117    15567   7696  15348    537  -1303    809
ATOM   1775  CA  VAL B 117      -7.941  49.747  75.723  1.00103.10           C  
ANISOU 1775  CA  VAL B 117    16035   7696  15441    926  -1279    624
ATOM   1776  C   VAL B 117      -6.792  50.777  75.862  1.00105.63           C  
ANISOU 1776  C   VAL B 117    16992   7527  15616   1354  -1376    637
ATOM   1777  O   VAL B 117      -6.974  51.820  76.492  1.00107.26           O  
ANISOU 1777  O   VAL B 117    17789   7295  15669   1421  -1488    493
ATOM   1778  CB  VAL B 117      -7.973  48.787  76.956  1.00102.23           C  
ANISOU 1778  CB  VAL B 117    15398   8032  15414   1302  -1046    571
ATOM   1779  CG1 VAL B 117      -7.705  49.421  78.340  1.00104.53           C  
ANISOU 1779  CG1 VAL B 117    15997   8155  15565   1839   -971    425
ATOM   1780  CG2 VAL B 117      -9.317  48.039  77.018  1.00100.04           C  
ANISOU 1780  CG2 VAL B 117    14697   8102  15211    937   -974    517
ATOM   1781  H   VAL B 117      -7.710  47.988  74.549  1.00101.62           H  
ATOM   1782  HA  VAL B 117      -8.873  50.317  75.709  1.00103.10           H  
ATOM   1783  HB  VAL B 117      -7.192  48.040  76.810  1.00102.23           H  
ATOM   1784 HG11 VAL B 117      -7.832  48.689  79.138  1.00104.53           H  
ATOM   1785 HG12 VAL B 117      -6.686  49.800  78.429  1.00104.53           H  
ATOM   1786 HG13 VAL B 117      -8.391  50.245  78.539  1.00104.53           H  
ATOM   1787 HG21 VAL B 117      -9.315  47.291  77.811  1.00100.04           H  
ATOM   1788 HG22 VAL B 117     -10.141  48.726  77.214  1.00100.04           H  
ATOM   1789 HG23 VAL B 117      -9.541  47.521  76.086  1.00100.04           H  
ATOM   1790  N   LYS B 118      -5.636  50.486  75.251  1.00103.32           N  
ANISOU 1790  N   LYS B 118    16621   7293  15341   1683  -1358    795
ATOM   1791  CA  LYS B 118      -4.499  51.401  75.197  1.00105.67           C  
ANISOU 1791  CA  LYS B 118    17537   7144  15469   2188  -1461    826
ATOM   1792  C   LYS B 118      -4.687  52.487  74.117  1.00106.75           C  
ANISOU 1792  C   LYS B 118    18271   6830  15460   1759  -1610    906
ATOM   1793  O   LYS B 118      -4.234  53.613  74.320  1.00108.78           O  
ANISOU 1793  O   LYS B 118    18971   6840  15520   2086  -1640    912
ATOM   1794  CB  LYS B 118      -3.201  50.590  75.004  1.00106.23           C  
ANISOU 1794  CB  LYS B 118    17244   7540  15579   2691  -1407    963
ATOM   1795  CG  LYS B 118      -2.887  49.666  76.201  1.00105.75           C  
ANISOU 1795  CG  LYS B 118    16418   8103  15661   2988  -1185    891
ATOM   1796  CD  LYS B 118      -1.686  48.736  75.962  1.00106.77           C  
ANISOU 1796  CD  LYS B 118    16155   8584  15827   3434  -1181   1004
ATOM   1797  CE  LYS B 118      -1.448  47.763  77.134  1.00106.72           C  
ANISOU 1797  CE  LYS B 118    15371   9200  15977   3636   -949    933
ATOM   1798  NZ  LYS B 118      -0.407  46.765  76.836  1.00107.44           N1+
ANISOU 1798  NZ  LYS B 118    14940   9734  16148   3880   -986   1027
ATOM   1799  H   LYS B 118      -5.555  49.621  74.733  1.00103.32           H  
ATOM   1800  HA  LYS B 118      -4.422  51.918  76.156  1.00105.67           H  
ATOM   1801  HB3 LYS B 118      -2.368  51.281  74.869  1.00106.23           H  
ATOM   1802  HB2 LYS B 118      -3.265  50.007  74.084  1.00106.23           H  
ATOM   1803  HG3 LYS B 118      -3.760  49.055  76.434  1.00105.75           H  
ATOM   1804  HG2 LYS B 118      -2.706  50.276  77.087  1.00105.75           H  
ATOM   1805  HD3 LYS B 118      -0.792  49.344  75.819  1.00106.77           H  
ATOM   1806  HD2 LYS B 118      -1.844  48.183  75.034  1.00106.77           H  
ATOM   1807  HE3 LYS B 118      -2.369  47.230  77.377  1.00106.72           H  
ATOM   1808  HE2 LYS B 118      -1.164  48.318  78.027  1.00106.72           H  
ATOM   1809  HZ1 LYS B 118      -0.187  46.237  77.664  1.00107.44           H  
ATOM   1810  HZ2 LYS B 118      -0.771  46.108  76.154  1.00107.44           H  
ATOM   1811  HZ3 LYS B 118       0.439  47.182  76.487  1.00107.44           H  
ATOM   1812  N   CYS B 119      -5.364  52.141  73.014  1.00109.25           N  
ANISOU 1812  N   CYS B 119    18561   7097  15853   1027  -1682    964
ATOM   1813  CA  CYS B 119      -5.646  53.043  71.895  1.00110.67           C  
ANISOU 1813  CA  CYS B 119    19209   6944  15897    531  -1767   1058
ATOM   1814  C   CYS B 119      -6.853  53.963  72.155  1.00111.01           C  
ANISOU 1814  C   CYS B 119    19431   6834  15914    -87  -1846    895
ATOM   1815  O   CYS B 119      -6.834  55.111  71.715  1.00113.54           O  
ANISOU 1815  O   CYS B 119    20265   6796  16079   -350  -1924    883
ATOM   1816  CB  CYS B 119      -5.884  52.269  70.585  1.00110.00           C  
ANISOU 1816  CB  CYS B 119    18913   7000  15883    156  -1765   1328
ATOM   1817  SG  CYS B 119      -4.370  51.400  70.083  1.00111.77           S  
ANISOU 1817  SG  CYS B 119    19378   7130  15960    699  -1777   1566
ATOM   1818  H   CYS B 119      -5.683  51.184  72.921  1.00109.25           H  
ATOM   1819  HA  CYS B 119      -4.780  53.692  71.748  1.00110.67           H  
ATOM   1820  HB3 CYS B 119      -6.172  52.950  69.783  1.00110.00           H  
ATOM   1821  HB2 CYS B 119      -6.697  51.550  70.697  1.00110.00           H  
ATOM   1822  HG  CYS B 119      -4.432  50.463  71.043  1.00111.77           H  
ATOM   1823  N   GLN B 120      -7.891  53.444  72.819  1.00112.52           N  
ANISOU 1823  N   GLN B 120    19219   7288  16247   -323  -1854    764
ATOM   1824  CA  GLN B 120      -9.171  54.096  73.045  1.00113.13           C  
ANISOU 1824  CA  GLN B 120    19361   7317  16308   -950  -1972    610
ATOM   1825  C   GLN B 120      -9.620  53.798  74.477  1.00113.36           C  
ANISOU 1825  C   GLN B 120    19403   7365  16305   -682  -2024    325
ATOM   1826  O   GLN B 120      -9.658  52.636  74.878  1.00112.08           O  
ANISOU 1826  O   GLN B 120    18924   7448  16212   -182  -1908    286
ATOM   1827  CB  GLN B 120     -10.189  53.579  71.992  1.00  0.00           C  
ATOM   1828  CG  GLN B 120     -11.674  53.986  72.162  1.00  0.00           C  
ATOM   1829  CD  GLN B 120     -11.918  55.497  72.155  1.00  0.00           C  
ATOM   1830  OE1 GLN B 120     -11.342  56.238  72.947  1.00  0.00           O  
ATOM   1831  NE2 GLN B 120     -12.792  55.974  71.280  1.00  0.00           N  
ATOM   1832  H   GLN B 120      -7.860  52.480  73.155  1.00112.52           H  
ATOM   1833  HA  GLN B 120      -9.044  55.175  72.936  1.00113.13           H  
ATOM   1834  HB3 GLN B 120     -10.152  52.488  71.982  1.00  0.00           H  
ATOM   1835  HB2 GLN B 120      -9.856  53.893  71.003  1.00  0.00           H  
ATOM   1836  HG3 GLN B 120     -12.070  53.588  73.097  1.00  0.00           H  
ATOM   1837  HG2 GLN B 120     -12.260  53.516  71.372  1.00  0.00           H  
ATOM   1838 HE22 GLN B 120     -12.987  56.963  71.257  1.00  0.00           H  
ATOM   1839 HE21 GLN B 120     -13.270  55.367  70.633  1.00  0.00           H  
ATOM   1840  N   LYS B 121     -10.033  54.841  75.203  1.00109.65           N  
ANISOU 1840  N   LYS B 121    19284   6673  15705  -1025  -2185    126
ATOM   1841  CA  LYS B 121     -10.666  54.692  76.504  1.00110.50           C  
ANISOU 1841  CA  LYS B 121    19450   6798  15737   -872  -2286   -165
ATOM   1842  C   LYS B 121     -12.161  54.434  76.262  1.00109.66           C  
ANISOU 1842  C   LYS B 121    18817   7080  15769  -1427  -2382   -223
ATOM   1843  O   LYS B 121     -12.937  55.381  76.139  1.00111.08           O  
ANISOU 1843  O   LYS B 121    19045   7218  15942  -2112  -2571   -287
ATOM   1844  CB  LYS B 121     -10.372  55.930  77.381  1.00113.60           C  
ANISOU 1844  CB  LYS B 121    20494   6779  15890   -929  -2453   -371
ATOM   1845  CG  LYS B 121     -10.913  55.847  78.824  1.00115.16           C  
ANISOU 1845  CG  LYS B 121    20799   6991  15967   -914  -2625   -694
ATOM   1846  CD  LYS B 121     -10.409  54.614  79.607  1.00114.92           C  
ANISOU 1846  CD  LYS B 121    20848   7009  15809    -59  -2474   -805
ATOM   1847  CE  LYS B 121     -10.867  54.555  81.073  1.00115.92           C  
ANISOU 1847  CE  LYS B 121    20905   7291  15848    -19  -2598  -1074
ATOM   1848  NZ  LYS B 121     -10.218  55.570  81.920  1.00118.94           N1+
ANISOU 1848  NZ  LYS B 121    21656   7458  16079   -551  -2935  -1326
ATOM   1849  H   LYS B 121     -10.173  55.725  74.727  1.00109.65           H  
ATOM   1850  HA  LYS B 121     -10.234  53.822  77.000  1.00110.50           H  
ATOM   1851  HB3 LYS B 121     -10.772  56.825  76.902  1.00113.60           H  
ATOM   1852  HB2 LYS B 121      -9.292  56.075  77.429  1.00113.60           H  
ATOM   1853  HG3 LYS B 121     -12.004  55.843  78.807  1.00115.16           H  
ATOM   1854  HG2 LYS B 121     -10.631  56.760  79.348  1.00115.16           H  
ATOM   1855  HD3 LYS B 121      -9.321  54.550  79.549  1.00114.92           H  
ATOM   1856  HD2 LYS B 121     -10.785  53.706  79.135  1.00114.92           H  
ATOM   1857  HE3 LYS B 121     -10.617  53.576  81.480  1.00115.92           H  
ATOM   1858  HE2 LYS B 121     -11.949  54.667  81.136  1.00115.92           H  
ATOM   1859  HZ1 LYS B 121     -10.555  55.477  82.866  1.00118.94           H  
ATOM   1860  HZ2 LYS B 121      -9.219  55.429  81.912  1.00118.94           H  
ATOM   1861  HZ3 LYS B 121     -10.433  56.493  81.574  1.00118.94           H  
ATOM   1862  N   LEU B 122     -12.500  53.149  76.114  1.00108.09           N  
ANISOU 1862  N   LEU B 122    17960   7458  15651  -1105  -2177   -196
ATOM   1863  CA  LEU B 122     -13.840  52.636  75.834  1.00107.28           C  
ANISOU 1863  CA  LEU B 122    17205   7933  15623  -1486  -2178   -227
ATOM   1864  C   LEU B 122     -14.888  53.159  76.837  1.00110.26           C  
ANISOU 1864  C   LEU B 122    17687   8355  15851  -1577  -2387   -528
ATOM   1865  O   LEU B 122     -14.667  53.099  78.046  1.00111.49           O  
ANISOU 1865  O   LEU B 122    18225   8287  15851  -1110  -2410   -703
ATOM   1866  CB  LEU B 122     -13.790  51.089  75.831  1.00105.02           C  
ANISOU 1866  CB  LEU B 122    16300   8160  15442  -1091  -1905   -109
ATOM   1867  CG  LEU B 122     -12.919  50.463  74.712  1.00102.19           C  
ANISOU 1867  CG  LEU B 122    15733   7872  15224  -1011  -1728    161
ATOM   1868  CD1 LEU B 122     -12.677  48.965  74.974  1.00100.21           C  
ANISOU 1868  CD1 LEU B 122    14806   8188  15080   -908  -1535    237
ATOM   1869  CD2 LEU B 122     -13.493  50.713  73.301  1.00102.54           C  
ANISOU 1869  CD2 LEU B 122    15933   7732  15297  -1578  -1835    313
ATOM   1870  H   LEU B 122     -11.759  52.463  76.153  1.00108.09           H  
ATOM   1871  HA  LEU B 122     -14.114  52.997  74.843  1.00107.28           H  
ATOM   1872  HB3 LEU B 122     -14.800  50.685  75.764  1.00105.02           H  
ATOM   1873  HB2 LEU B 122     -13.419  50.761  76.805  1.00105.02           H  
ATOM   1874  HG  LEU B 122     -11.936  50.938  74.741  1.00102.19           H  
ATOM   1875 HD11 LEU B 122     -12.767  48.353  74.077  1.00100.21           H  
ATOM   1876 HD12 LEU B 122     -11.670  48.801  75.357  1.00100.21           H  
ATOM   1877 HD13 LEU B 122     -13.376  48.568  75.709  1.00100.21           H  
ATOM   1878 HD21 LEU B 122     -12.742  51.165  72.652  1.00102.54           H  
ATOM   1879 HD22 LEU B 122     -13.822  49.797  72.814  1.00102.54           H  
ATOM   1880 HD23 LEU B 122     -14.354  51.379  73.309  1.00102.54           H  
ATOM   1881  N   THR B 123     -15.998  53.681  76.307  1.00106.02           N  
ANISOU 1881  N   THR B 123    16790   8155  15338  -2155  -2542   -595
ATOM   1882  CA  THR B 123     -17.095  54.254  77.079  1.00109.51           C  
ANISOU 1882  CA  THR B 123    17258   8723  15627  -2298  -2800   -894
ATOM   1883  C   THR B 123     -17.945  53.150  77.747  1.00110.50           C  
ANISOU 1883  C   THR B 123    16826   9450  15710  -1918  -2687   -946
ATOM   1884  O   THR B 123     -17.847  51.990  77.352  1.00108.24           O  
ANISOU 1884  O   THR B 123    16115   9475  15537  -1657  -2415   -751
ATOM   1885  CB  THR B 123     -18.004  55.087  76.128  1.00110.83           C  
ANISOU 1885  CB  THR B 123    17299   8982  15828  -3151  -3060   -958
ATOM   1886  OG1 THR B 123     -18.700  54.296  75.174  1.00109.63           O  
ANISOU 1886  OG1 THR B 123    16366   9488  15802  -3400  -2931   -805
ATOM   1887  CG2 THR B 123     -17.236  56.173  75.358  1.00109.92           C  
ANISOU 1887  CG2 THR B 123    17761   8240  15763  -3584  -3116   -831
ATOM   1888  H   THR B 123     -16.140  53.675  75.311  1.00106.02           H  
ATOM   1889  HA  THR B 123     -16.684  54.900  77.858  1.00109.51           H  
ATOM   1890  HB  THR B 123     -18.757  55.592  76.736  1.00110.83           H  
ATOM   1891  HG1 THR B 123     -19.642  54.523  75.256  1.00109.63           H  
ATOM   1892 HG21 THR B 123     -17.915  56.798  74.778  1.00109.92           H  
ATOM   1893 HG22 THR B 123     -16.695  56.827  76.043  1.00109.92           H  
ATOM   1894 HG23 THR B 123     -16.507  55.751  74.665  1.00109.92           H  
ATOM   1895  N   ASP B 124     -18.808  53.525  78.704  1.00109.70           N  
ANISOU 1895  N   ASP B 124    16782   9482  15418  -1884  -2919  -1222
ATOM   1896  CA  ASP B 124     -19.736  52.625  79.409  1.00111.53           C  
ANISOU 1896  CA  ASP B 124    16581  10244  15552  -1502  -2843  -1275
ATOM   1897  C   ASP B 124     -20.566  51.750  78.439  1.00110.69           C  
ANISOU 1897  C   ASP B 124    15747  10741  15569  -1814  -2808  -1161
ATOM   1898  O   ASP B 124     -20.668  50.546  78.646  1.00110.41           O  
ANISOU 1898  O   ASP B 124    15344  11071  15537  -1440  -2602  -1062
ATOM   1899  CB  ASP B 124     -20.636  53.437  80.380  1.00115.76           C  
ANISOU 1899  CB  ASP B 124    17372  10802  15810  -1400  -3151  -1606
ATOM   1900  CG  ASP B 124     -21.582  52.658  81.311  1.00118.07           C  
ANISOU 1900  CG  ASP B 124    17321  11598  15943   -936  -3082  -1649
ATOM   1901  OD1 ASP B 124     -21.285  51.501  81.677  1.00116.59           O  
ANISOU 1901  OD1 ASP B 124    16948  11527  15823   -519  -2732  -1436
ATOM   1902  OD2 ASP B 124     -22.549  53.290  81.782  1.00121.29           O1-
ANISOU 1902  OD2 ASP B 124    17665  12275  16143   -996  -3393  -1898
ATOM   1903  H   ASP B 124     -18.833  54.490  78.991  1.00109.70           H  
ATOM   1904  HA  ASP B 124     -19.117  51.946  80.000  1.00111.53           H  
ATOM   1905  HB3 ASP B 124     -21.222  54.153  79.801  1.00115.76           H  
ATOM   1906  HB2 ASP B 124     -19.996  54.048  81.018  1.00115.76           H  
ATOM   1907  N   ASP B 125     -21.050  52.357  77.346  1.00116.90           N  
ANISOU 1907  N   ASP B 125    16339  11635  16441  -2499  -2994  -1171
ATOM   1908  CA  ASP B 125     -21.749  51.711  76.227  1.00115.54           C  
ANISOU 1908  CA  ASP B 125    15455  12082  16364  -2773  -2929  -1057
ATOM   1909  C   ASP B 125     -20.906  50.620  75.540  1.00111.49           C  
ANISOU 1909  C   ASP B 125    14765  11569  16028  -2635  -2579   -745
ATOM   1910  O   ASP B 125     -21.409  49.523  75.292  1.00110.23           O  
ANISOU 1910  O   ASP B 125    14078  11909  15896  -2524  -2438   -650
ATOM   1911  CB  ASP B 125     -22.344  52.659  75.131  1.00116.14           C  
ANISOU 1911  CB  ASP B 125    15347  12302  16479  -3592  -3178  -1129
ATOM   1912  CG  ASP B 125     -22.459  54.177  75.378  1.00120.07           C  
ANISOU 1912  CG  ASP B 125    15889  12935  16797  -3783  -3580  -1476
ATOM   1913  OD1 ASP B 125     -21.527  54.780  75.956  1.00121.66           O  
ANISOU 1913  OD1 ASP B 125    16737  12572  16917  -3867  -3779  -1643
ATOM   1914  OD2 ASP B 125     -23.397  54.763  74.799  1.00121.56           O1-
ANISOU 1914  OD2 ASP B 125    15480  13805  16902  -3817  -3715  -1598
ATOM   1915  H   ASP B 125     -20.917  53.353  77.251  1.00116.90           H  
ATOM   1916  HA  ASP B 125     -22.595  51.198  76.689  1.00115.54           H  
ATOM   1917  HB3 ASP B 125     -23.343  52.284  74.899  1.00116.14           H  
ATOM   1918  HB2 ASP B 125     -21.786  52.560  74.197  1.00116.14           H  
ATOM   1919  N   HIS B 126     -19.635  50.941  75.252  1.00110.89           N  
ANISOU 1919  N   HIS B 126    15143  10945  16046  -2602  -2457   -599
ATOM   1920  CA  HIS B 126     -18.664  49.989  74.714  1.00107.12           C  
ANISOU 1920  CA  HIS B 126    14522  10468  15710  -2414  -2163   -328
ATOM   1921  C   HIS B 126     -18.390  48.858  75.708  1.00106.55           C  
ANISOU 1921  C   HIS B 126    14271  10591  15624  -1785  -1953   -306
ATOM   1922  O   HIS B 126     -18.511  47.696  75.333  1.00104.43           O  
ANISOU 1922  O   HIS B 126    13597  10660  15423  -1695  -1779   -174
ATOM   1923  CB  HIS B 126     -17.333  50.672  74.338  1.00105.51           C  
ANISOU 1923  CB  HIS B 126    14875   9646  15567  -2408  -2118   -203
ATOM   1924  CG  HIS B 126     -17.329  51.503  73.086  1.00105.07           C  
ANISOU 1924  CG  HIS B 126    14947   9411  15564  -3044  -2197    -76
ATOM   1925  ND1 HIS B 126     -17.712  52.832  73.046  1.00107.15           N  
ANISOU 1925  ND1 HIS B 126    15690   9256  15765  -3482  -2436   -194
ATOM   1926  CD2 HIS B 126     -16.910  51.197  71.814  1.00103.11           C  
ANISOU 1926  CD2 HIS B 126    14456   9322  15400  -3334  -2056    166
ATOM   1927  CE1 HIS B 126     -17.511  53.264  71.801  1.00106.45           C  
ANISOU 1927  CE1 HIS B 126    15651   9063  15734  -4048  -2421     -6
ATOM   1928  NE2 HIS B 126     -17.017  52.326  70.996  1.00104.20           N  
ANISOU 1928  NE2 HIS B 126    14923   9143  15526  -3949  -2183    221
ATOM   1929  H   HIS B 126     -19.264  51.817  75.594  1.00110.89           H  
ATOM   1930  HA  HIS B 126     -19.082  49.526  73.818  1.00107.12           H  
ATOM   1931  HB3 HIS B 126     -16.564  49.913  74.196  1.00105.51           H  
ATOM   1932  HB2 HIS B 126     -16.973  51.290  75.156  1.00105.51           H  
ATOM   1933  HD1 HIS B 126     -18.084  53.393  73.820  1.00107.15           H  
ATOM   1934  HD2 HIS B 126     -16.545  50.254  71.435  1.00103.11           H  
ATOM   1935  HE1 HIS B 126     -17.724  54.276  71.483  1.00106.45           H  
ATOM   1936  N   VAL B 127     -18.048  49.218  76.951  1.00106.78           N  
ANISOU 1936  N   VAL B 127    14634  10393  15544  -1358  -1957   -436
ATOM   1937  CA  VAL B 127     -17.702  48.265  77.998  1.00106.58           C  
ANISOU 1937  CA  VAL B 127    14501  10501  15492   -811  -1725   -393
ATOM   1938  C   VAL B 127     -18.877  47.331  78.349  1.00108.89           C  
ANISOU 1938  C   VAL B 127    14364  11307  15702   -746  -1737   -443
ATOM   1939  O   VAL B 127     -18.640  46.137  78.473  1.00107.78           O  
ANISOU 1939  O   VAL B 127    14017  11338  15598   -467  -1519   -331
ATOM   1940  CB  VAL B 127     -17.144  48.948  79.277  1.00108.32           C  
ANISOU 1940  CB  VAL B 127    15188  10405  15562   -390  -1712   -520
ATOM   1941  CG1 VAL B 127     -16.844  47.959  80.426  1.00107.39           C  
ANISOU 1941  CG1 VAL B 127    14969  10428  15407    112  -1430   -447
ATOM   1942  CG2 VAL B 127     -15.877  49.767  78.956  1.00106.06           C  
ANISOU 1942  CG2 VAL B 127    15344   9622  15331   -361  -1698   -477
ATOM   1943  H   VAL B 127     -18.002  50.207  77.190  1.00106.78           H  
ATOM   1944  HA  VAL B 127     -16.909  47.632  77.594  1.00106.58           H  
ATOM   1945  HB  VAL B 127     -17.891  49.652  79.649  1.00108.32           H  
ATOM   1946 HG11 VAL B 127     -16.239  48.422  81.202  1.00107.39           H  
ATOM   1947 HG12 VAL B 127     -17.757  47.602  80.904  1.00107.39           H  
ATOM   1948 HG13 VAL B 127     -16.296  47.087  80.068  1.00107.39           H  
ATOM   1949 HG21 VAL B 127     -15.427  50.185  79.857  1.00106.06           H  
ATOM   1950 HG22 VAL B 127     -15.124  49.170  78.446  1.00106.06           H  
ATOM   1951 HG23 VAL B 127     -16.084  50.608  78.303  1.00106.06           H  
ATOM   1952  N   GLN B 128     -20.114  47.844  78.414  1.00103.45           N  
ANISOU 1952  N   GLN B 128    13546  10874  14888   -994  -2006   -621
ATOM   1953  CA  GLN B 128     -21.336  47.042  78.510  1.00105.13           C  
ANISOU 1953  CA  GLN B 128    13342  11620  14981   -855  -2050   -684
ATOM   1954  C   GLN B 128     -21.474  46.013  77.381  1.00101.26           C  
ANISOU 1954  C   GLN B 128    12408  11446  14619   -954  -1879   -507
ATOM   1955  O   GLN B 128     -21.650  44.828  77.659  1.00101.04           O  
ANISOU 1955  O   GLN B 128    12221  11628  14541   -589  -1726   -454
ATOM   1956  CB  GLN B 128     -22.578  47.945  78.494  1.00107.50           C  
ANISOU 1956  CB  GLN B 128    13491  12214  15139  -1167  -2407   -916
ATOM   1957  CG  GLN B 128     -22.929  48.591  79.838  1.00111.73           C  
ANISOU 1957  CG  GLN B 128    14454  12536  15463   -964  -2622  -1146
ATOM   1958  CD  GLN B 128     -24.119  49.532  79.684  1.00114.02           C  
ANISOU 1958  CD  GLN B 128    14484  13270  15570  -1165  -3002  -1404
ATOM   1959  OE1 GLN B 128     -25.093  49.210  79.006  1.00113.51           O  
ANISOU 1959  OE1 GLN B 128    13906  13779  15442  -1099  -3043  -1416
ATOM   1960  NE2 GLN B 128     -24.063  50.703  80.299  1.00116.34           N  
ANISOU 1960  NE2 GLN B 128    15131  13315  15758  -1392  -3299  -1629
ATOM   1961  H   GLN B 128     -20.243  48.853  78.352  1.00103.45           H  
ATOM   1962  HA  GLN B 128     -21.307  46.492  79.452  1.00105.13           H  
ATOM   1963  HB3 GLN B 128     -23.435  47.347  78.195  1.00107.50           H  
ATOM   1964  HB2 GLN B 128     -22.471  48.711  77.724  1.00107.50           H  
ATOM   1965  HG3 GLN B 128     -22.070  49.115  80.255  1.00111.73           H  
ATOM   1966  HG2 GLN B 128     -23.205  47.815  80.551  1.00111.73           H  
ATOM   1967 HE22 GLN B 128     -24.831  51.351  80.221  1.00116.34           H  
ATOM   1968 HE21 GLN B 128     -23.214  50.985  80.776  1.00116.34           H  
ATOM   1969  N   PHE B 129     -21.397  46.489  76.132  1.00111.70           N  
ANISOU 1969  N   PHE B 129    13585  12775  16080  -1440  -1895   -409
ATOM   1970  CA  PHE B 129     -21.570  45.658  74.945  1.00108.45           C  
ANISOU 1970  CA  PHE B 129    12760  12705  15742  -1544  -1743   -255
ATOM   1971  C   PHE B 129     -20.442  44.624  74.770  1.00105.13           C  
ANISOU 1971  C   PHE B 129    12481  12006  15459  -1338  -1485    -59
ATOM   1972  O   PHE B 129     -20.713  43.463  74.457  1.00103.21           O  
ANISOU 1972  O   PHE B 129    11983  12012  15221  -1177  -1337     24
ATOM   1973  CB  PHE B 129     -21.788  46.553  73.712  1.00107.82           C  
ANISOU 1973  CB  PHE B 129    12456  12800  15711  -2175  -1846   -215
ATOM   1974  CG  PHE B 129     -21.970  45.801  72.408  1.00105.80           C  
ANISOU 1974  CG  PHE B 129    11726  13010  15463  -2276  -1694    -81
ATOM   1975  CD1 PHE B 129     -23.113  44.998  72.213  1.00106.83           C  
ANISOU 1975  CD1 PHE B 129    11384  13754  15454  -2084  -1720   -177
ATOM   1976  CD2 PHE B 129     -20.954  45.809  71.429  1.00103.42           C  
ANISOU 1976  CD2 PHE B 129    11475  12552  15267  -2526  -1536    135
ATOM   1977  CE1 PHE B 129     -23.239  44.245  71.055  1.00105.62           C  
ANISOU 1977  CE1 PHE B 129    10813  14049  15269  -2119  -1567    -69
ATOM   1978  CE2 PHE B 129     -21.114  45.067  70.268  1.00102.44           C  
ANISOU 1978  CE2 PHE B 129    10946  12871  15105  -2595  -1387    251
ATOM   1979  CZ  PHE B 129     -22.244  44.281  70.086  1.00103.55           C  
ANISOU 1979  CZ  PHE B 129    10614  13623  15108  -2387  -1393    144
ATOM   1980  H   PHE B 129     -21.245  47.481  75.979  1.00111.70           H  
ATOM   1981  HA  PHE B 129     -22.490  45.088  75.089  1.00108.45           H  
ATOM   1982  HB3 PHE B 129     -20.970  47.269  73.612  1.00107.82           H  
ATOM   1983  HB2 PHE B 129     -22.689  47.149  73.870  1.00107.82           H  
ATOM   1984  HD1 PHE B 129     -23.887  44.956  72.967  1.00106.83           H  
ATOM   1985  HD2 PHE B 129     -20.058  46.396  71.570  1.00103.42           H  
ATOM   1986  HE1 PHE B 129     -24.113  43.626  70.907  1.00105.62           H  
ATOM   1987  HE2 PHE B 129     -20.345  45.082  69.509  1.00102.44           H  
ATOM   1988  HZ  PHE B 129     -22.346  43.692  69.186  1.00103.55           H  
ATOM   1989  N   LEU B 130     -19.200  45.038  75.051  1.00105.52           N  
ANISOU 1989  N   LEU B 130    12931  11560  15601  -1314  -1445     -2
ATOM   1990  CA  LEU B 130     -18.043  44.154  75.122  1.00102.20           C  
ANISOU 1990  CA  LEU B 130    12588  10935  15307  -1108  -1233    162
ATOM   1991  C   LEU B 130     -18.193  43.136  76.258  1.00102.72           C  
ANISOU 1991  C   LEU B 130    12625  11057  15348   -654  -1071    146
ATOM   1992  O   LEU B 130     -18.029  41.948  75.989  1.00100.47           O  
ANISOU 1992  O   LEU B 130    12160  10897  15118   -552   -927    238
ATOM   1993  CB  LEU B 130     -16.737  44.964  75.258  1.00101.24           C  
ANISOU 1993  CB  LEU B 130    12882  10325  15260  -1114  -1245    211
ATOM   1994  CG  LEU B 130     -16.336  45.709  73.964  1.00100.43           C  
ANISOU 1994  CG  LEU B 130    12907  10050  15202  -1546  -1339    316
ATOM   1995  CD1 LEU B 130     -15.306  46.816  74.255  1.00101.43           C  
ANISOU 1995  CD1 LEU B 130    13568   9654  15317  -1519  -1437    279
ATOM   1996  CD2 LEU B 130     -15.858  44.734  72.866  1.00 97.51           C  
ANISOU 1996  CD2 LEU B 130    12384   9746  14920  -1556  -1197    518
ATOM   1997  H   LEU B 130     -19.036  46.018  75.277  1.00105.52           H  
ATOM   1998  HA  LEU B 130     -18.006  43.583  74.192  1.00102.20           H  
ATOM   1999  HB3 LEU B 130     -15.917  44.308  75.556  1.00101.24           H  
ATOM   2000  HB2 LEU B 130     -16.855  45.673  76.079  1.00101.24           H  
ATOM   2001  HG  LEU B 130     -17.223  46.210  73.573  1.00100.43           H  
ATOM   2002 HD11 LEU B 130     -14.467  46.811  73.561  1.00101.43           H  
ATOM   2003 HD12 LEU B 130     -15.770  47.797  74.172  1.00101.43           H  
ATOM   2004 HD13 LEU B 130     -14.897  46.739  75.263  1.00101.43           H  
ATOM   2005 HD21 LEU B 130     -14.841  44.935  72.533  1.00 97.51           H  
ATOM   2006 HD22 LEU B 130     -15.874  43.699  73.200  1.00 97.51           H  
ATOM   2007 HD23 LEU B 130     -16.502  44.786  71.988  1.00 97.51           H  
ATOM   2008  N   ILE B 131     -18.555  43.573  77.478  1.00104.79           N  
ANISOU 2008  N   ILE B 131    13106  11208  15503   -392  -1092     29
ATOM   2009  CA  ILE B 131     -18.740  42.638  78.592  1.00104.69           C  
ANISOU 2009  CA  ILE B 131    13132  11205  15440      3   -906     43
ATOM   2010  C   ILE B 131     -19.920  41.665  78.376  1.00106.42           C  
ANISOU 2010  C   ILE B 131    13102  11789  15543    107   -916     10
ATOM   2011  O   ILE B 131     -19.806  40.493  78.733  1.00104.13           O  
ANISOU 2011  O   ILE B 131    12813  11499  15253    336   -738     75
ATOM   2012  CB  ILE B 131     -18.835  43.383  79.964  1.00106.52           C  
ANISOU 2012  CB  ILE B 131    13705  11234  15533    277   -904    -56
ATOM   2013  CG1 ILE B 131     -17.460  43.950  80.389  1.00104.37           C  
ANISOU 2013  CG1 ILE B 131    13706  10604  15346    261   -883    -35
ATOM   2014  CG2 ILE B 131     -19.462  42.604  81.137  1.00104.24           C  
ANISOU 2014  CG2 ILE B 131    13498  10937  15172    645   -667     -2
ATOM   2015  CD1 ILE B 131     -16.471  42.894  80.914  1.00 99.12           C  
ANISOU 2015  CD1 ILE B 131    12965   9825  14872    331   -661    131
ATOM   2016  H   ILE B 131     -18.684  44.559  77.696  1.00104.79           H  
ATOM   2017  HA  ILE B 131     -17.848  42.015  78.609  1.00104.69           H  
ATOM   2018  HB  ILE B 131     -19.491  44.241  79.810  1.00106.52           H  
ATOM   2019 HG13 ILE B 131     -17.611  44.700  81.166  1.00104.37           H  
ATOM   2020 HG12 ILE B 131     -17.007  44.486  79.555  1.00104.37           H  
ATOM   2021 HG21 ILE B 131     -19.429  43.180  82.062  1.00104.24           H  
ATOM   2022 HG22 ILE B 131     -20.507  42.381  80.939  1.00104.24           H  
ATOM   2023 HG23 ILE B 131     -18.947  41.659  81.313  1.00104.24           H  
ATOM   2024 HD11 ILE B 131     -15.471  43.310  81.023  1.00 99.12           H  
ATOM   2025 HD12 ILE B 131     -16.777  42.523  81.892  1.00 99.12           H  
ATOM   2026 HD13 ILE B 131     -16.389  42.032  80.254  1.00 99.12           H  
ATOM   2027  N   TYR B 132     -20.998  42.130  77.733  1.00105.45           N  
ANISOU 2027  N   TYR B 132    12769  11987  15310    -56  -1125    -98
ATOM   2028  CA  TYR B 132     -22.100  41.286  77.277  1.00105.41           C  
ANISOU 2028  CA  TYR B 132    12506  12389  15155    131  -1151   -146
ATOM   2029  C   TYR B 132     -21.616  40.159  76.348  1.00101.64           C  
ANISOU 2029  C   TYR B 132    11851  12001  14766    137   -984    -23
ATOM   2030  O   TYR B 132     -21.906  38.993  76.614  1.00101.23           O  
ANISOU 2030  O   TYR B 132    11851  11984  14627    462   -872    -12
ATOM   2031  CB  TYR B 132     -23.198  42.152  76.626  1.00106.38           C  
ANISOU 2031  CB  TYR B 132    12315  12936  15168   -104  -1405   -280
ATOM   2032  CG  TYR B 132     -24.280  41.357  75.920  1.00105.86           C  
ANISOU 2032  CG  TYR B 132    11901  13386  14936    127  -1434   -331
ATOM   2033  CD1 TYR B 132     -25.202  40.601  76.672  1.00107.83           C  
ANISOU 2033  CD1 TYR B 132    12242  13779  14951    606  -1493   -433
ATOM   2034  CD2 TYR B 132     -24.317  41.316  74.510  1.00103.60           C  
ANISOU 2034  CD2 TYR B 132    11224  13452  14687    -81  -1392   -271
ATOM   2035  CE1 TYR B 132     -26.175  39.824  76.016  1.00107.13           C  
ANISOU 2035  CE1 TYR B 132    11869  14161  14675    910  -1531   -487
ATOM   2036  CE2 TYR B 132     -25.282  40.528  73.856  1.00103.66           C  
ANISOU 2036  CE2 TYR B 132    10912  13965  14509    209  -1407   -331
ATOM   2037  CZ  TYR B 132     -26.221  39.799  74.609  1.00105.17           C  
ANISOU 2037  CZ  TYR B 132    11205  14282  14474    723  -1486   -444
ATOM   2038  OH  TYR B 132     -27.202  39.107  73.969  1.00104.68           O  
ANISOU 2038  OH  TYR B 132    10858  14721  14193   1101  -1513   -510
ATOM   2039  H   TYR B 132     -21.058  43.123  77.518  1.00105.45           H  
ATOM   2040  HA  TYR B 132     -22.528  40.808  78.160  1.00105.41           H  
ATOM   2041  HB3 TYR B 132     -22.748  42.820  75.894  1.00106.38           H  
ATOM   2042  HB2 TYR B 132     -23.656  42.806  77.367  1.00106.38           H  
ATOM   2043  HD1 TYR B 132     -25.164  40.612  77.751  1.00107.83           H  
ATOM   2044  HD2 TYR B 132     -23.601  41.877  73.924  1.00103.60           H  
ATOM   2045  HE1 TYR B 132     -26.885  39.253  76.596  1.00107.13           H  
ATOM   2046  HE2 TYR B 132     -25.317  40.505  72.776  1.00103.66           H  
ATOM   2047  HH  TYR B 132     -28.076  39.422  74.252  1.00104.68           H  
ATOM   2048  N   GLN B 133     -20.841  40.516  75.316  1.00107.30           N  
ANISOU 2048  N   GLN B 133    12416  12727  15628   -213   -974     68
ATOM   2049  CA  GLN B 133     -20.238  39.554  74.398  1.00104.54           C  
ANISOU 2049  CA  GLN B 133    11912  12491  15319   -201   -845    163
ATOM   2050  C   GLN B 133     -19.243  38.603  75.071  1.00103.13           C  
ANISOU 2050  C   GLN B 133    11967  11962  15256    -28   -671    242
ATOM   2051  O   GLN B 133     -19.258  37.412  74.758  1.00102.26           O  
ANISOU 2051  O   GLN B 133    11821  11909  15124    105   -578    265
ATOM   2052  CB  GLN B 133     -19.562  40.279  73.238  1.00102.56           C  
ANISOU 2052  CB  GLN B 133    11483  12337  15150   -608   -871    258
ATOM   2053  CG  GLN B 133     -20.560  40.898  72.254  1.00104.09           C  
ANISOU 2053  CG  GLN B 133    11448  12827  15273   -940  -1027    203
ATOM   2054  CD  GLN B 133     -19.775  41.494  71.104  1.00102.84           C  
ANISOU 2054  CD  GLN B 133    11192  12701  15182  -1379  -1002    346
ATOM   2055  OE1 GLN B 133     -19.519  40.819  70.113  1.00102.62           O  
ANISOU 2055  OE1 GLN B 133    10916  12985  15089  -1411   -905    418
ATOM   2056  NE2 GLN B 133     -19.320  42.725  71.268  1.00102.75           N  
ANISOU 2056  NE2 GLN B 133    11433  12340  15269  -1686  -1078    395
ATOM   2057  H   GLN B 133     -20.622  41.496  75.166  1.00107.30           H  
ATOM   2058  HA  GLN B 133     -21.041  38.936  73.992  1.00104.54           H  
ATOM   2059  HB3 GLN B 133     -18.935  39.568  72.696  1.00102.56           H  
ATOM   2060  HB2 GLN B 133     -18.883  41.043  73.619  1.00102.56           H  
ATOM   2061  HG3 GLN B 133     -21.184  41.657  72.724  1.00104.09           H  
ATOM   2062  HG2 GLN B 133     -21.235  40.136  71.863  1.00104.09           H  
ATOM   2063 HE22 GLN B 133     -18.787  43.184  70.524  1.00102.75           H  
ATOM   2064 HE21 GLN B 133     -19.594  43.264  72.078  1.00102.75           H  
ATOM   2065  N   ILE B 134     -18.432  39.121  76.005  1.00102.43           N  
ANISOU 2065  N   ILE B 134    12108  11528  15282    -35   -629    275
ATOM   2066  CA  ILE B 134     -17.538  38.301  76.825  1.00 99.76           C  
ANISOU 2066  CA  ILE B 134    11924  10931  15048    117   -450    340
ATOM   2067  C   ILE B 134     -18.329  37.249  77.636  1.00100.48           C  
ANISOU 2067  C   ILE B 134    12146  11029  15003    414   -352    299
ATOM   2068  O   ILE B 134     -18.017  36.064  77.533  1.00 98.83           O  
ANISOU 2068  O   ILE B 134    11968  10768  14816    478   -242    332
ATOM   2069  CB  ILE B 134     -16.608  39.143  77.763  1.00 97.84           C  
ANISOU 2069  CB  ILE B 134    11866  10401  14907    126   -403    371
ATOM   2070  CG1 ILE B 134     -15.611  39.996  76.943  1.00 97.31           C  
ANISOU 2070  CG1 ILE B 134    11776  10267  14930   -118   -523    412
ATOM   2071  CG2 ILE B 134     -15.826  38.308  78.804  1.00 94.37           C  
ANISOU 2071  CG2 ILE B 134    11472   9791  14593    226   -199    447
ATOM   2072  CD1 ILE B 134     -15.019  41.206  77.686  1.00 96.94           C  
ANISOU 2072  CD1 ILE B 134    11970   9942  14921    -32   -516    407
ATOM   2073  H   ILE B 134     -18.439  40.122  76.188  1.00102.43           H  
ATOM   2074  HA  ILE B 134     -16.894  37.754  76.132  1.00 99.76           H  
ATOM   2075  HB  ILE B 134     -17.244  39.828  78.321  1.00 97.84           H  
ATOM   2076 HG13 ILE B 134     -16.107  40.382  76.055  1.00 97.31           H  
ATOM   2077 HG12 ILE B 134     -14.804  39.367  76.566  1.00 97.31           H  
ATOM   2078 HG21 ILE B 134     -15.151  38.924  79.394  1.00 94.37           H  
ATOM   2079 HG22 ILE B 134     -16.487  37.816  79.519  1.00 94.37           H  
ATOM   2080 HG23 ILE B 134     -15.226  37.536  78.322  1.00 94.37           H  
ATOM   2081 HD11 ILE B 134     -14.099  41.537  77.205  1.00 96.94           H  
ATOM   2082 HD12 ILE B 134     -15.707  42.052  77.671  1.00 96.94           H  
ATOM   2083 HD13 ILE B 134     -14.779  40.992  78.726  1.00 96.94           H  
ATOM   2084  N   LEU B 135     -19.366  37.672  78.374  1.00101.75           N  
ANISOU 2084  N   LEU B 135    12436  11229  14995    604   -410    221
ATOM   2085  CA  LEU B 135     -20.210  36.771  79.160  1.00102.01           C  
ANISOU 2085  CA  LEU B 135    12669  11251  14841    940   -330    197
ATOM   2086  C   LEU B 135     -21.069  35.825  78.296  1.00102.86           C  
ANISOU 2086  C   LEU B 135    12635  11629  14817   1067   -394    151
ATOM   2087  O   LEU B 135     -21.268  34.678  78.695  1.00101.91           O  
ANISOU 2087  O   LEU B 135    12719  11388  14615   1285   -278    174
ATOM   2088  CB  LEU B 135     -21.067  37.563  80.169  1.00104.90           C  
ANISOU 2088  CB  LEU B 135    13202  11652  15004   1153   -426    111
ATOM   2089  CG  LEU B 135     -20.287  38.089  81.395  1.00104.58           C  
ANISOU 2089  CG  LEU B 135    13356  11351  15030   1109   -358    133
ATOM   2090  CD1 LEU B 135     -21.101  39.151  82.152  1.00108.74           C  
ANISOU 2090  CD1 LEU B 135    14039  11959  15318   1294   -528      2
ATOM   2091  CD2 LEU B 135     -19.825  36.953  82.334  1.00101.74           C  
ANISOU 2091  CD2 LEU B 135    13224  10703  14730   1220    -56    262
ATOM   2092  H   LEU B 135     -19.580  38.667  78.422  1.00101.75           H  
ATOM   2093  HA  LEU B 135     -19.531  36.138  79.727  1.00102.01           H  
ATOM   2094  HB3 LEU B 135     -21.884  36.938  80.532  1.00104.90           H  
ATOM   2095  HB2 LEU B 135     -21.540  38.391  79.639  1.00104.90           H  
ATOM   2096  HG  LEU B 135     -19.391  38.588  81.021  1.00104.58           H  
ATOM   2097 HD11 LEU B 135     -21.127  38.993  83.228  1.00108.74           H  
ATOM   2098 HD12 LEU B 135     -20.659  40.134  81.998  1.00108.74           H  
ATOM   2099 HD13 LEU B 135     -22.135  39.195  81.809  1.00108.74           H  
ATOM   2100 HD21 LEU B 135     -18.751  37.016  82.509  1.00101.74           H  
ATOM   2101 HD22 LEU B 135     -20.304  36.984  83.312  1.00101.74           H  
ATOM   2102 HD23 LEU B 135     -20.034  35.966  81.924  1.00101.74           H  
ATOM   2103  N   ARG B 136     -21.519  36.271  77.115  1.00105.16           N  
ANISOU 2103  N   ARG B 136    12599  12287  15071    935   -566     85
ATOM   2104  CA  ARG B 136     -22.191  35.425  76.123  1.00105.14           C  
ANISOU 2104  CA  ARG B 136    12405  12607  14936   1076   -596     44
ATOM   2105  C   ARG B 136     -21.239  34.347  75.559  1.00103.35           C  
ANISOU 2105  C   ARG B 136    12225  12210  14834    979   -463    119
ATOM   2106  O   ARG B 136     -21.653  33.203  75.368  1.00103.60           O  
ANISOU 2106  O   ARG B 136    12361  12270  14733   1232   -415     87
ATOM   2107  CB  ARG B 136     -22.828  36.317  75.033  1.00105.97           C  
ANISOU 2107  CB  ARG B 136    12082  13186  14994    869   -762    -16
ATOM   2108  CG  ARG B 136     -23.786  35.599  74.061  1.00106.05           C  
ANISOU 2108  CG  ARG B 136    11824  13636  14835   1052   -768    -61
ATOM   2109  CD  ARG B 136     -24.547  36.598  73.167  1.00106.98           C  
ANISOU 2109  CD  ARG B 136    11465  14326  14858    886   -923   -135
ATOM   2110  NE  ARG B 136     -25.406  35.947  72.159  1.00107.00           N  
ANISOU 2110  NE  ARG B 136    11146  14817  14694   1054   -883   -162
ATOM   2111  CZ  ARG B 136     -25.114  35.637  70.883  1.00106.65           C  
ANISOU 2111  CZ  ARG B 136    10881  14934  14709    767   -790    -76
ATOM   2112  NH1 ARG B 136     -23.906  35.840  70.355  1.00105.72           N  
ANISOU 2112  NH1 ARG B 136    10848  14503  14817    303   -752     48
ATOM   2113  NH2 ARG B 136     -26.058  35.119  70.096  1.00107.09           N1+
ANISOU 2113  NH2 ARG B 136    10653  15473  14563    992   -732   -112
ATOM   2114  H   ARG B 136     -21.403  37.255  76.880  1.00105.16           H  
ATOM   2115  HA  ARG B 136     -22.995  34.900  76.641  1.00105.14           H  
ATOM   2116  HB3 ARG B 136     -22.042  36.811  74.460  1.00105.97           H  
ATOM   2117  HB2 ARG B 136     -23.390  37.114  75.524  1.00105.97           H  
ATOM   2118  HG3 ARG B 136     -24.519  35.089  74.687  1.00106.05           H  
ATOM   2119  HG2 ARG B 136     -23.296  34.821  73.472  1.00106.05           H  
ATOM   2120  HD3 ARG B 136     -23.901  37.374  72.755  1.00106.98           H  
ATOM   2121  HD2 ARG B 136     -25.263  37.123  73.800  1.00106.98           H  
ATOM   2122  HE  ARG B 136     -26.360  35.772  72.463  1.00107.00           H  
ATOM   2123 HH12 ARG B 136     -23.765  35.675  69.363  1.00105.72           H  
ATOM   2124 HH11 ARG B 136     -23.125  36.178  70.910  1.00105.72           H  
ATOM   2125 HH22 ARG B 136     -25.851  34.870  69.132  1.00107.09           H  
ATOM   2126 HH21 ARG B 136     -27.021  35.025  70.406  1.00107.09           H  
ATOM   2127  N   GLY B 137     -19.961  34.709  75.383  1.00106.04           N  
ANISOU 2127  N   GLY B 137    12522  12363  15405    644   -424    204
ATOM   2128  CA  GLY B 137     -18.858  33.805  75.067  1.00104.78           C  
ANISOU 2128  CA  GLY B 137    12423  12025  15362    552   -330    258
ATOM   2129  C   GLY B 137     -18.625  32.817  76.220  1.00103.47           C  
ANISOU 2129  C   GLY B 137    12574  11487  15251    659   -185    282
ATOM   2130  O   GLY B 137     -18.574  31.609  75.982  1.00103.18           O  
ANISOU 2130  O   GLY B 137    12660  11324  15219    676   -128    271
ATOM   2131  H   GLY B 137     -19.711  35.682  75.537  1.00106.04           H  
ATOM   2132  HA3 GLY B 137     -17.954  34.389  74.897  1.00104.78           H  
ATOM   2133  HA2 GLY B 137     -19.069  33.265  74.145  1.00104.78           H  
ATOM   2134  N   LEU B 138     -18.543  33.311  77.466  1.00105.08           N  
ANISOU 2134  N   LEU B 138    12935  11507  15482    712   -115    313
ATOM   2135  CA  LEU B 138     -18.385  32.492  78.670  1.00103.47           C  
ANISOU 2135  CA  LEU B 138    13034  10974  15306    781     72    366
ATOM   2136  C   LEU B 138     -19.526  31.483  78.868  1.00105.02           C  
ANISOU 2136  C   LEU B 138    13526  11102  15275   1080    107    325
ATOM   2137  O   LEU B 138     -19.245  30.373  79.311  1.00104.55           O  
ANISOU 2137  O   LEU B 138    13735  10747  15244   1047    245    363
ATOM   2138  CB  LEU B 138     -18.242  33.331  79.955  1.00103.15           C  
ANISOU 2138  CB  LEU B 138    13116  10803  15272    835    165    414
ATOM   2139  CG  LEU B 138     -16.910  34.076  80.157  1.00101.17           C  
ANISOU 2139  CG  LEU B 138    12721  10475  15244    621    221    475
ATOM   2140  CD1 LEU B 138     -17.008  34.966  81.413  1.00102.31           C  
ANISOU 2140  CD1 LEU B 138    13065  10499  15311    781    343    504
ATOM   2141  CD2 LEU B 138     -15.709  33.110  80.233  1.00 99.32           C  
ANISOU 2141  CD2 LEU B 138    12403  10112  15221    404    344    539
ATOM   2142  H   LEU B 138     -18.530  34.323  77.592  1.00105.08           H  
ATOM   2143  HA  LEU B 138     -17.466  31.927  78.542  1.00103.47           H  
ATOM   2144  HB3 LEU B 138     -18.355  32.668  80.813  1.00103.15           H  
ATOM   2145  HB2 LEU B 138     -19.075  34.026  80.015  1.00103.15           H  
ATOM   2146  HG  LEU B 138     -16.743  34.733  79.304  1.00101.17           H  
ATOM   2147 HD11 LEU B 138     -16.165  34.851  82.095  1.00102.31           H  
ATOM   2148 HD12 LEU B 138     -17.055  36.016  81.128  1.00102.31           H  
ATOM   2149 HD13 LEU B 138     -17.903  34.755  81.997  1.00102.31           H  
ATOM   2150 HD21 LEU B 138     -14.999  33.373  81.016  1.00 99.32           H  
ATOM   2151 HD22 LEU B 138     -16.021  32.083  80.423  1.00 99.32           H  
ATOM   2152 HD23 LEU B 138     -15.155  33.112  79.293  1.00 99.32           H  
ATOM   2153  N   LYS B 139     -20.776  31.852  78.549  1.00100.65           N  
ANISOU 2153  N   LYS B 139    12941  10820  14483   1376    -26    244
ATOM   2154  CA  LYS B 139     -21.949  30.983  78.693  1.00101.84           C  
ANISOU 2154  CA  LYS B 139    13403  10924  14369   1768    -16    198
ATOM   2155  C   LYS B 139     -21.833  29.695  77.846  1.00102.17           C  
ANISOU 2155  C   LYS B 139    13488  10924  14407   1751    -16    152
ATOM   2156  O   LYS B 139     -22.260  28.631  78.296  1.00102.25           O  
ANISOU 2156  O   LYS B 139    13927  10610  14312   1908     74    153
ATOM   2157  CB  LYS B 139     -23.241  31.767  78.364  1.00103.47           C  
ANISOU 2157  CB  LYS B 139    13459  11544  14309   2125   -193     99
ATOM   2158  CG  LYS B 139     -24.526  31.091  78.892  1.00103.52           C  
ANISOU 2158  CG  LYS B 139    13829  11516  13986   2659   -200     52
ATOM   2159  CD  LYS B 139     -25.822  31.743  78.378  1.00104.53           C  
ANISOU 2159  CD  LYS B 139    13693  12178  13846   3037   -411    -68
ATOM   2160  CE  LYS B 139     -27.073  31.263  79.146  1.00104.41           C  
ANISOU 2160  CE  LYS B 139    14100  12110  13461   3678   -429   -107
ATOM   2161  NZ  LYS B 139     -28.337  31.754  78.567  1.00105.54           N1+
ANISOU 2161  NZ  LYS B 139    13879  12896  13327   4100   -659   -251
ATOM   2162  H   LYS B 139     -20.943  32.818  78.277  1.00100.65           H  
ATOM   2163  HA  LYS B 139     -21.992  30.688  79.742  1.00101.84           H  
ATOM   2164  HB3 LYS B 139     -23.308  31.932  77.288  1.00103.47           H  
ATOM   2165  HB2 LYS B 139     -23.187  32.756  78.818  1.00103.47           H  
ATOM   2166  HG3 LYS B 139     -24.507  31.123  79.982  1.00103.52           H  
ATOM   2167  HG2 LYS B 139     -24.539  30.035  78.624  1.00103.52           H  
ATOM   2168  HD3 LYS B 139     -25.922  31.504  77.317  1.00104.53           H  
ATOM   2169  HD2 LYS B 139     -25.737  32.828  78.442  1.00104.53           H  
ATOM   2170  HE3 LYS B 139     -27.017  31.594  80.184  1.00104.41           H  
ATOM   2171  HE2 LYS B 139     -27.106  30.173  79.166  1.00104.41           H  
ATOM   2172  HZ1 LYS B 139     -29.111  31.476  79.146  1.00105.54           H  
ATOM   2173  HZ2 LYS B 139     -28.359  32.774  78.488  1.00105.54           H  
ATOM   2174  HZ3 LYS B 139     -28.478  31.363  77.650  1.00105.54           H  
ATOM   2175  N   TYR B 140     -21.207  29.799  76.667  1.00106.62           N  
ANISOU 2175  N   TYR B 140    13668  11785  15059   1560   -115    112
ATOM   2176  CA  TYR B 140     -20.915  28.671  75.785  1.00107.71           C  
ANISOU 2176  CA  TYR B 140    13855  11906  15162   1555   -127     53
ATOM   2177  C   TYR B 140     -19.885  27.716  76.423  1.00106.61           C  
ANISOU 2177  C   TYR B 140    13964  11316  15227   1256    -25     96
ATOM   2178  O   TYR B 140     -20.144  26.517  76.519  1.00107.45           O  
ANISOU 2178  O   TYR B 140    14473  11118  15236   1367     21     49
ATOM   2179  CB  TYR B 140     -20.478  29.204  74.404  1.00108.76           C  
ANISOU 2179  CB  TYR B 140    13532  12459  15331   1380   -226     36
ATOM   2180  CG  TYR B 140     -20.287  28.167  73.310  1.00110.86           C  
ANISOU 2180  CG  TYR B 140    13823  12811  15488   1441   -250    -40
ATOM   2181  CD1 TYR B 140     -19.039  27.533  73.138  1.00111.65           C  
ANISOU 2181  CD1 TYR B 140    14353  12551  15518   1562   -215   -110
ATOM   2182  CD2 TYR B 140     -21.351  27.865  72.433  1.00112.22           C  
ANISOU 2182  CD2 TYR B 140    13624  13413  15603   1362   -303    -41
ATOM   2183  CE1 TYR B 140     -18.855  26.610  72.092  1.00114.17           C  
ANISOU 2183  CE1 TYR B 140    14739  12938  15703   1639   -260   -208
ATOM   2184  CE2 TYR B 140     -21.159  26.956  71.374  1.00114.73           C  
ANISOU 2184  CE2 TYR B 140    13981  13838  15773   1455   -313   -112
ATOM   2185  CZ  TYR B 140     -19.908  26.332  71.201  1.00115.94           C  
ANISOU 2185  CZ  TYR B 140    14574  13630  15847   1616   -306   -211
ATOM   2186  OH  TYR B 140     -19.700  25.488  70.152  1.00118.94           O  
ANISOU 2186  OH  TYR B 140    15047  14098  16045   1736   -338   -311
ATOM   2187  H   TYR B 140     -20.834  30.700  76.393  1.00106.62           H  
ATOM   2188  HA  TYR B 140     -21.843  28.112  75.643  1.00107.71           H  
ATOM   2189  HB3 TYR B 140     -19.551  29.770  74.494  1.00108.76           H  
ATOM   2190  HB2 TYR B 140     -21.224  29.917  74.050  1.00108.76           H  
ATOM   2191  HD1 TYR B 140     -18.214  27.757  73.800  1.00111.65           H  
ATOM   2192  HD2 TYR B 140     -22.310  28.351  72.551  1.00112.22           H  
ATOM   2193  HE1 TYR B 140     -17.893  26.139  71.961  1.00114.17           H  
ATOM   2194  HE2 TYR B 140     -21.975  26.750  70.696  1.00114.73           H  
ATOM   2195  HH  TYR B 140     -20.032  25.866  69.318  1.00118.94           H  
ATOM   2196  N   ILE B 141     -18.764  28.254  76.920  1.00107.93           N  
ANISOU 2196  N   ILE B 141    13897  11441  15669    875     -2    175
ATOM   2197  CA  ILE B 141     -17.731  27.451  77.580  1.00106.87           C  
ANISOU 2197  CA  ILE B 141    13861  11002  15741    557     63    196
ATOM   2198  C   ILE B 141     -18.086  27.011  79.023  1.00106.77           C  
ANISOU 2198  C   ILE B 141    14291  10574  15704    582    231    234
ATOM   2199  O   ILE B 141     -17.476  26.067  79.512  1.00107.76           O  
ANISOU 2199  O   ILE B 141    14666  10407  15871    411    264    196
ATOM   2200  CB  ILE B 141     -16.324  28.106  77.512  1.00104.29           C  
ANISOU 2200  CB  ILE B 141    13186  10753  15685    242     63    279
ATOM   2201  CG1 ILE B 141     -16.242  29.524  78.103  1.00102.63           C  
ANISOU 2201  CG1 ILE B 141    12940  10550  15504    311    151    364
ATOM   2202  CG2 ILE B 141     -15.795  28.080  76.063  1.00104.97           C  
ANISOU 2202  CG2 ILE B 141    12950  11155  15778    170    -98    261
ATOM   2203  CD1 ILE B 141     -14.804  30.044  78.274  1.00100.30           C  
ANISOU 2203  CD1 ILE B 141    12362  10315  15432     96    150    434
ATOM   2204  H   ILE B 141     -18.603  29.251  76.858  1.00107.93           H  
ATOM   2205  HA  ILE B 141     -17.649  26.516  77.022  1.00106.87           H  
ATOM   2206  HB  ILE B 141     -15.652  27.497  78.114  1.00104.29           H  
ATOM   2207 HG13 ILE B 141     -16.739  29.554  79.073  1.00102.63           H  
ATOM   2208 HG12 ILE B 141     -16.788  30.199  77.446  1.00102.63           H  
ATOM   2209 HG21 ILE B 141     -14.786  28.481  75.995  1.00104.97           H  
ATOM   2210 HG22 ILE B 141     -15.767  27.065  75.668  1.00104.97           H  
ATOM   2211 HG23 ILE B 141     -16.425  28.674  75.402  1.00104.97           H  
ATOM   2212 HD11 ILE B 141     -14.657  30.477  79.263  1.00100.30           H  
ATOM   2213 HD12 ILE B 141     -14.060  29.254  78.163  1.00100.30           H  
ATOM   2214 HD13 ILE B 141     -14.577  30.817  77.539  1.00100.30           H  
ATOM   2215  N   HIS B 142     -19.106  27.621  79.651  1.00107.84           N  
ANISOU 2215  N   HIS B 142    14573  10661  15741    786    334    308
ATOM   2216  CA  HIS B 142     -19.783  27.091  80.845  1.00108.55           C  
ANISOU 2216  CA  HIS B 142    15148  10340  15755    831    526    382
ATOM   2217  C   HIS B 142     -20.659  25.870  80.504  1.00110.12           C  
ANISOU 2217  C   HIS B 142    15841  10352  15646   1210    492    311
ATOM   2218  O   HIS B 142     -20.780  24.961  81.324  1.00110.16           O  
ANISOU 2218  O   HIS B 142    16364   9915  15577   1200    646    373
ATOM   2219  CB  HIS B 142     -20.684  28.159  81.517  1.00108.01           C  
ANISOU 2219  CB  HIS B 142    15115  10284  15640    959    655    494
ATOM   2220  CG  HIS B 142     -20.023  29.123  82.472  1.00106.28           C  
ANISOU 2220  CG  HIS B 142    14549  10143  15691    639    749    574
ATOM   2221  ND1 HIS B 142     -19.043  30.018  82.093  1.00104.92           N  
ANISOU 2221  ND1 HIS B 142    13958  10293  15614    614    608    541
ATOM   2222  CD2 HIS B 142     -20.235  29.364  83.811  1.00106.39           C  
ANISOU 2222  CD2 HIS B 142    14579   9964  15881    351    979    686
ATOM   2223  CE1 HIS B 142     -18.703  30.735  83.166  1.00103.94           C  
ANISOU 2223  CE1 HIS B 142    13645  10152  15697    393    731    618
ATOM   2224  NE2 HIS B 142     -19.418  30.414  84.241  1.00105.17           N  
ANISOU 2224  NE2 HIS B 142    14008  10043  15907    235    964    706
ATOM   2225  H   HIS B 142     -19.469  28.484  79.259  1.00107.84           H  
ATOM   2226  HA  HIS B 142     -19.033  26.763  81.568  1.00108.55           H  
ATOM   2227  HB3 HIS B 142     -21.467  27.668  82.098  1.00108.01           H  
ATOM   2228  HB2 HIS B 142     -21.216  28.733  80.761  1.00108.01           H  
ATOM   2229  HD1 HIS B 142     -18.700  30.137  81.139  1.00104.92           H  
ATOM   2230  HD2 HIS B 142     -20.924  28.872  84.483  1.00106.39           H  
ATOM   2231  HE1 HIS B 142     -17.957  31.518  83.150  1.00103.94           H  
ATOM   2232  N   SER B 143     -21.303  25.896  79.328  1.00113.80           N  
ANISOU 2232  N   SER B 143    16179  11145  15915   1556    310    191
ATOM   2233  CA  SER B 143     -22.186  24.842  78.835  1.00114.33           C  
ANISOU 2233  CA  SER B 143    16713  11070  15658   2008    267    103
ATOM   2234  C   SER B 143     -21.388  23.584  78.422  1.00115.08           C  
ANISOU 2234  C   SER B 143    17203  10726  15798   1786    296     44
ATOM   2235  O   SER B 143     -21.808  22.469  78.738  1.00114.88           O  
ANISOU 2235  O   SER B 143    17814  10205  15631   1888    396     71
ATOM   2236  CB  SER B 143     -23.084  25.434  77.718  1.00115.23           C  
ANISOU 2236  CB  SER B 143    16488  11729  15567   2394     84    -22
ATOM   2237  OG  SER B 143     -24.025  24.522  77.181  1.00120.42           O  
ANISOU 2237  OG  SER B 143    17581  12293  15881   2919     41   -124
ATOM   2238  H   SER B 143     -21.175  26.692  78.714  1.00113.80           H  
ATOM   2239  HA  SER B 143     -22.839  24.550  79.660  1.00114.33           H  
ATOM   2240  HB3 SER B 143     -22.481  25.806  76.892  1.00115.23           H  
ATOM   2241  HB2 SER B 143     -23.634  26.293  78.105  1.00115.23           H  
ATOM   2242  HG  SER B 143     -24.651  24.285  77.880  1.00120.42           H  
ATOM   2243  N   ALA B 144     -20.230  23.782  77.780  1.00117.07           N  
ANISOU 2243  N   ALA B 144    16133  13227  15120   1038  -2542   1859
ATOM   2244  CA  ALA B 144     -19.242  22.737  77.522  1.00119.22           C  
ANISOU 2244  CA  ALA B 144    16670  13031  15599   1028  -2668   1649
ATOM   2245  C   ALA B 144     -18.420  22.400  78.786  1.00123.37           C  
ANISOU 2245  C   ALA B 144    17020  13455  16401    508  -2604   1404
ATOM   2246  O   ALA B 144     -18.355  23.196  79.722  1.00123.99           O  
ANISOU 2246  O   ALA B 144    16754  13780  16577    259  -2536   1258
ATOM   2247  CB  ALA B 144     -18.334  23.197  76.370  1.00116.45           C  
ANISOU 2247  CB  ALA B 144    16346  12549  15349   1334  -2840   1464
ATOM   2248  H   ALA B 144     -19.957  24.732  77.553  1.00117.07           H  
ATOM   2249  HA  ALA B 144     -19.763  21.831  77.205  1.00119.22           H  
ATOM   2250  HB1 ALA B 144     -17.493  22.517  76.231  1.00116.45           H  
ATOM   2251  HB2 ALA B 144     -18.879  23.232  75.428  1.00116.45           H  
ATOM   2252  HB3 ALA B 144     -17.926  24.191  76.552  1.00116.45           H  
ATOM   2253  N   ASP B 145     -17.778  21.226  78.775  1.00119.50           N  
ANISOU 2253  N   ASP B 145    16768  12600  16036    345  -2620   1373
ATOM   2254  CA  ASP B 145     -16.817  20.797  79.799  1.00121.41           C  
ANISOU 2254  CA  ASP B 145    16811  12775  16543   -152  -2522   1193
ATOM   2255  C   ASP B 145     -15.418  21.218  79.328  1.00119.66           C  
ANISOU 2255  C   ASP B 145    16333  12517  16615   -263  -2649    811
ATOM   2256  O   ASP B 145     -14.733  20.445  78.659  1.00117.81           O  
ANISOU 2256  O   ASP B 145    16249  11951  16561   -143  -2858    610
ATOM   2257  CB  ASP B 145     -16.887  19.274  80.109  1.00  0.00           C  
ATOM   2258  CG  ASP B 145     -18.127  18.782  80.874  1.00  0.00           C  
ATOM   2259  OD1 ASP B 145     -18.751  19.563  81.622  1.00  0.00           O  
ATOM   2260  OD2 ASP B 145     -18.383  17.561  80.855  1.00  0.00           O1-
ATOM   2261  H   ASP B 145     -17.840  20.635  77.961  1.00119.50           H  
ATOM   2262  HA  ASP B 145     -17.007  21.328  80.735  1.00121.41           H  
ATOM   2263  HB3 ASP B 145     -16.003  18.977  80.675  1.00  0.00           H  
ATOM   2264  HB2 ASP B 145     -16.831  18.720  79.169  1.00  0.00           H  
ATOM   2265  N   ILE B 146     -15.042  22.461  79.640  1.00121.01           N  
ANISOU 2265  N   ILE B 146    16141  13026  16813   -457  -2543    697
ATOM   2266  CA  ILE B 146     -13.791  23.104  79.247  1.00117.87           C  
ANISOU 2266  CA  ILE B 146    15498  12640  16647   -521  -2647    343
ATOM   2267  C   ILE B 146     -13.525  24.286  80.207  1.00117.36           C  
ANISOU 2267  C   ILE B 146    15085  12922  16586   -819  -2475    265
ATOM   2268  O   ILE B 146     -14.477  24.848  80.754  1.00119.81           O  
ANISOU 2268  O   ILE B 146    15347  13505  16672   -867  -2325    481
ATOM   2269  CB  ILE B 146     -13.835  23.593  77.757  1.00116.15           C  
ANISOU 2269  CB  ILE B 146    15338  12451  16344    -96  -2807    295
ATOM   2270  CG1 ILE B 146     -12.515  24.246  77.272  1.00112.98           C  
ANISOU 2270  CG1 ILE B 146    14924  11808  16195    -17  -3012    -65
ATOM   2271  CG2 ILE B 146     -15.026  24.527  77.467  1.00115.52           C  
ANISOU 2271  CG2 ILE B 146    14994  12755  16142    -95  -2712    327
ATOM   2272  CD1 ILE B 146     -12.485  24.572  75.772  1.00111.33           C  
ANISOU 2272  CD1 ILE B 146    14831  11591  15879    457  -3152    -82
ATOM   2273  H   ILE B 146     -15.672  23.067  80.151  1.00121.01           H  
ATOM   2274  HA  ILE B 146     -12.995  22.371  79.367  1.00117.87           H  
ATOM   2275  HB  ILE B 146     -13.978  22.699  77.148  1.00116.15           H  
ATOM   2276 HG13 ILE B 146     -11.673  23.595  77.509  1.00112.98           H  
ATOM   2277 HG12 ILE B 146     -12.337  25.179  77.807  1.00112.98           H  
ATOM   2278 HG21 ILE B 146     -15.141  24.725  76.402  1.00115.52           H  
ATOM   2279 HG22 ILE B 146     -15.967  24.104  77.815  1.00115.52           H  
ATOM   2280 HG23 ILE B 146     -14.895  25.480  77.972  1.00115.52           H  
ATOM   2281 HD11 ILE B 146     -11.464  24.599  75.397  1.00111.33           H  
ATOM   2282 HD12 ILE B 146     -13.028  23.831  75.192  1.00111.33           H  
ATOM   2283 HD13 ILE B 146     -12.934  25.545  75.571  1.00111.33           H  
ATOM   2284  N   ILE B 147     -12.250  24.630  80.407  1.00114.51           N  
ANISOU 2284  N   ILE B 147    14490  12555  16463   -991  -2515    -58
ATOM   2285  CA  ILE B 147     -11.793  25.812  81.138  1.00113.02           C  
ANISOU 2285  CA  ILE B 147    13992  12686  16264  -1195  -2387   -187
ATOM   2286  C   ILE B 147     -10.777  26.521  80.214  1.00108.27           C  
ANISOU 2286  C   ILE B 147    13264  12115  15760  -1031  -2535   -480
ATOM   2287  O   ILE B 147      -9.982  25.824  79.575  1.00106.18           O  
ANISOU 2287  O   ILE B 147    13009  11628  15707   -963  -2690   -717
ATOM   2288  CB  ILE B 147     -11.033  25.430  82.452  1.00114.14           C  
ANISOU 2288  CB  ILE B 147    13947  12842  16579  -1570  -2236   -277
ATOM   2289  CG1 ILE B 147     -11.697  24.287  83.254  1.00118.66           C  
ANISOU 2289  CG1 ILE B 147    14713  13235  17137  -1718  -2115      2
ATOM   2290  CG2 ILE B 147     -10.859  26.659  83.365  1.00114.42           C  
ANISOU 2290  CG2 ILE B 147    13738  13257  16480  -1715  -2064   -315
ATOM   2291  CD1 ILE B 147     -11.260  22.882  82.809  1.00117.99           C  
ANISOU 2291  CD1 ILE B 147    14743  12735  17352  -1801  -2254   -100
ATOM   2292  H   ILE B 147     -11.514  24.107  79.943  1.00114.51           H  
ATOM   2293  HA  ILE B 147     -12.624  26.487  81.353  1.00113.02           H  
ATOM   2294  HB  ILE B 147     -10.028  25.093  82.199  1.00114.14           H  
ATOM   2295 HG13 ILE B 147     -12.782  24.380  83.216  1.00118.66           H  
ATOM   2296 HG12 ILE B 147     -11.429  24.377  84.305  1.00118.66           H  
ATOM   2297 HG21 ILE B 147     -10.349  26.411  84.296  1.00114.42           H  
ATOM   2298 HG22 ILE B 147     -10.273  27.438  82.883  1.00114.42           H  
ATOM   2299 HG23 ILE B 147     -11.822  27.103  83.606  1.00114.42           H  
ATOM   2300 HD11 ILE B 147     -11.073  22.249  83.674  1.00117.99           H  
ATOM   2301 HD12 ILE B 147     -12.026  22.404  82.200  1.00117.99           H  
ATOM   2302 HD13 ILE B 147     -10.346  22.892  82.216  1.00117.99           H  
ATOM   2303  N   HIS B 148     -10.796  27.862  80.153  1.00110.08           N  
ANISOU 2303  N   HIS B 148    13388  12603  15836   -961  -2502   -468
ATOM   2304  CA  HIS B 148      -9.834  28.650  79.369  1.00105.68           C  
ANISOU 2304  CA  HIS B 148    12745  12055  15352   -793  -2621   -716
ATOM   2305  C   HIS B 148      -8.497  28.833  80.121  1.00103.35           C  
ANISOU 2305  C   HIS B 148    12233  11785  15249   -968  -2620  -1061
ATOM   2306  O   HIS B 148      -7.439  28.732  79.503  1.00100.82           O  
ANISOU 2306  O   HIS B 148    11898  11332  15078   -813  -2766  -1319
ATOM   2307  CB  HIS B 148     -10.454  29.995  78.938  1.00104.22           C  
ANISOU 2307  CB  HIS B 148    12500  12109  14988   -735  -2584   -610
ATOM   2308  CG  HIS B 148      -9.698  30.699  77.831  1.00100.38           C  
ANISOU 2308  CG  HIS B 148    11968  11602  14569   -560  -2684   -820
ATOM   2309  ND1 HIS B 148      -9.942  30.486  76.481  1.00 98.08           N  
ANISOU 2309  ND1 HIS B 148    11551  11492  14224   -641  -2658   -912
ATOM   2310  CD2 HIS B 148      -8.696  31.642  77.869  1.00 99.19           C  
ANISOU 2310  CD2 HIS B 148    11912  11254  14520   -283  -2814   -956
ATOM   2311  CE1 HIS B 148      -9.122  31.277  75.788  1.00 95.84           C  
ANISOU 2311  CE1 HIS B 148    11290  11109  14015   -438  -2749  -1077
ATOM   2312  NE2 HIS B 148      -8.336  32.007  76.570  1.00 96.50           N  
ANISOU 2312  NE2 HIS B 148    11501  10980  14184   -205  -2838  -1104
ATOM   2313  H   HIS B 148     -11.438  28.393  80.753  1.00110.08           H  
ATOM   2314  HA  HIS B 148      -9.623  28.094  78.452  1.00105.68           H  
ATOM   2315  HB3 HIS B 148     -10.521  30.667  79.794  1.00104.22           H  
ATOM   2316  HB2 HIS B 148     -11.479  29.841  78.599  1.00104.22           H  
ATOM   2317  HD1 HIS B 148     -10.627  29.868  76.056  1.00 98.08           H  
ATOM   2318  HD2 HIS B 148      -8.213  32.087  78.726  1.00 99.19           H  
ATOM   2319  HE1 HIS B 148      -9.102  31.321  74.707  1.00 95.84           H  
ATOM   2320  N   ARG B 149      -8.563  29.031  81.446  1.00103.50           N  
ANISOU 2320  N   ARG B 149    12079  12009  15239  -1250  -2454  -1069
ATOM   2321  CA  ARG B 149      -7.483  28.944  82.443  1.00103.39           C  
ANISOU 2321  CA  ARG B 149    11825  12064  15394  -1436  -2404  -1340
ATOM   2322  C   ARG B 149      -6.566  30.176  82.551  1.00 99.96           C  
ANISOU 2322  C   ARG B 149    11261  11750  14969  -1308  -2478  -1644
ATOM   2323  O   ARG B 149      -5.923  30.321  83.590  1.00100.62           O  
ANISOU 2323  O   ARG B 149    11124  11960  15146  -1420  -2426  -1874
ATOM   2324  CB  ARG B 149      -6.661  27.630  82.333  1.00103.73           C  
ANISOU 2324  CB  ARG B 149    11858  11841  15713  -1495  -2503  -1455
ATOM   2325  CG  ARG B 149      -7.522  26.355  82.381  1.00107.46           C  
ANISOU 2325  CG  ARG B 149    12482  12132  16217  -1650  -2435  -1180
ATOM   2326  CD  ARG B 149      -6.807  25.048  82.027  1.00106.98           C  
ANISOU 2326  CD  ARG B 149    12453  11741  16454  -1681  -2612  -1336
ATOM   2327  NE  ARG B 149      -5.698  24.704  82.938  1.00109.31           N  
ANISOU 2327  NE  ARG B 149    12482  12063  16988  -2045  -2492  -1413
ATOM   2328  CZ  ARG B 149      -4.473  24.251  82.631  1.00110.58           C  
ANISOU 2328  CZ  ARG B 149    12656  11928  17431  -2229  -2580  -1437
ATOM   2329  NH1 ARG B 149      -4.041  24.135  81.373  1.00109.70           N  
ANISOU 2329  NH1 ARG B 149    12857  11457  17368  -2046  -2812  -1421
ATOM   2330  NH2 ARG B 149      -3.671  23.892  83.630  1.00113.13           N1+
ANISOU 2330  NH2 ARG B 149    12681  12313  17992  -2591  -2439  -1475
ATOM   2331  H   ARG B 149      -9.474  29.274  81.849  1.00103.50           H  
ATOM   2332  HA  ARG B 149      -8.013  28.903  83.396  1.00103.39           H  
ATOM   2333  HB3 ARG B 149      -5.946  27.595  83.152  1.00103.73           H  
ATOM   2334  HB2 ARG B 149      -6.058  27.636  81.425  1.00103.73           H  
ATOM   2335  HG3 ARG B 149      -8.278  26.467  81.610  1.00107.46           H  
ATOM   2336  HG2 ARG B 149      -8.070  26.264  83.318  1.00107.46           H  
ATOM   2337  HD3 ARG B 149      -6.548  25.037  80.971  1.00106.98           H  
ATOM   2338  HD2 ARG B 149      -7.528  24.242  82.159  1.00106.98           H  
ATOM   2339  HE  ARG B 149      -5.929  24.769  83.925  1.00109.31           H  
ATOM   2340 HH12 ARG B 149      -3.123  23.781  81.155  1.00109.70           H  
ATOM   2341 HH11 ARG B 149      -4.582  24.477  80.581  1.00109.70           H  
ATOM   2342 HH22 ARG B 149      -2.737  23.544  83.481  1.00113.13           H  
ATOM   2343 HH21 ARG B 149      -3.974  23.983  84.591  1.00113.13           H  
ATOM   2344  HXT ARG B 149      -6.476  30.900  81.755  1.00 99.96           H  
ATOM   2345  N   LEU B 151      -7.629  33.734  81.009  1.00 96.10           N  
ANISOU 2345  N   LEU B 151    10932  11533  14048  -1016  -2552  -1550
ATOM   2346  CA  LEU B 151      -8.347  34.811  80.321  1.00 95.27           C  
ANISOU 2346  CA  LEU B 151    10871  11536  13792  -1008  -2574  -1449
ATOM   2347  C   LEU B 151      -7.698  36.175  80.622  1.00 94.90           C  
ANISOU 2347  C   LEU B 151    10746  11610  13700  -1049  -2582  -1731
ATOM   2348  O   LEU B 151      -7.278  36.425  81.752  1.00 97.23           O  
ANISOU 2348  O   LEU B 151    10930  12078  13934  -1188  -2486  -1844
ATOM   2349  CB  LEU B 151      -9.846  34.799  80.718  1.00 97.68           C  
ANISOU 2349  CB  LEU B 151    11189  11997  13928  -1157  -2493  -1156
ATOM   2350  CG  LEU B 151     -10.759  34.151  79.656  1.00 97.32           C  
ANISOU 2350  CG  LEU B 151    11242  11918  13819  -1046  -2549   -850
ATOM   2351  CD1 LEU B 151     -12.184  33.929  80.196  1.00100.05           C  
ANISOU 2351  CD1 LEU B 151    11584  12455  13975  -1171  -2480   -592
ATOM   2352  CD2 LEU B 151     -10.757  34.934  78.322  1.00 94.89           C  
ANISOU 2352  CD2 LEU B 151    10931  11596  13526   -971  -2649   -897
ATOM   2353  H   LEU B 151      -8.033  33.401  81.871  1.00 96.10           H  
ATOM   2354  HA  LEU B 151      -8.253  34.630  79.248  1.00 95.27           H  
ATOM   2355  HB3 LEU B 151     -10.210  35.814  80.894  1.00 97.68           H  
ATOM   2356  HB2 LEU B 151      -9.966  34.288  81.673  1.00 97.68           H  
ATOM   2357  HG  LEU B 151     -10.354  33.160  79.457  1.00 97.32           H  
ATOM   2358 HD11 LEU B 151     -12.924  34.575  79.722  1.00100.05           H  
ATOM   2359 HD12 LEU B 151     -12.502  32.899  80.029  1.00100.05           H  
ATOM   2360 HD13 LEU B 151     -12.250  34.115  81.268  1.00100.05           H  
ATOM   2361 HD21 LEU B 151     -11.760  35.115  77.935  1.00 94.89           H  
ATOM   2362 HD22 LEU B 151     -10.274  35.908  78.413  1.00 94.89           H  
ATOM   2363 HD23 LEU B 151     -10.221  34.378  77.552  1.00 94.89           H  
ATOM   2364  H   LEU B 151      -7.570  32.928  80.403  1.00 96.10           H  
ATOM   2365  N   LYS B 152      -7.647  37.032  79.601  1.00 92.55           N  
ANISOU 2365  N   LYS B 152    10523  11217  13423   -906  -2686  -1830
ATOM   2366  CA  LYS B 152      -6.986  38.334  79.596  1.00 92.86           C  
ANISOU 2366  CA  LYS B 152    10556  11322  13406   -902  -2721  -2099
ATOM   2367  C   LYS B 152      -7.386  39.054  78.288  1.00 91.92           C  
ANISOU 2367  C   LYS B 152    10570  11053  13303   -799  -2829  -2052
ATOM   2368  O   LYS B 152      -7.820  38.368  77.356  1.00 91.23           O  
ANISOU 2368  O   LYS B 152    10547  10826  13292   -684  -2851  -1839
ATOM   2369  CB  LYS B 152      -5.451  38.151  79.749  1.00 93.08           C  
ANISOU 2369  CB  LYS B 152    10505  11339  13521   -783  -2715  -2428
ATOM   2370  CG  LYS B 152      -4.797  37.245  78.683  1.00 91.26           C  
ANISOU 2370  CG  LYS B 152    10321  10898  13456   -554  -2791  -2491
ATOM   2371  CD  LYS B 152      -3.434  36.692  79.124  1.00 91.40           C  
ANISOU 2371  CD  LYS B 152    10284  10925  13520   -384  -2836  -2864
ATOM   2372  CE  LYS B 152      -2.883  35.655  78.125  1.00 90.44           C  
ANISOU 2372  CE  LYS B 152    10061  10733  13570   -282  -2881  -2991
ATOM   2373  NZ  LYS B 152      -1.639  35.023  78.595  1.00 89.81           N1+
ANISOU 2373  NZ  LYS B 152     9991  10599  13532      6  -2985  -3321
ATOM   2374  H   LYS B 152      -8.045  36.783  78.704  1.00 92.55           H  
ATOM   2375  HA  LYS B 152      -7.379  38.880  80.454  1.00 92.86           H  
ATOM   2376  HB3 LYS B 152      -5.257  37.732  80.737  1.00 93.08           H  
ATOM   2377  HB2 LYS B 152      -4.948  39.117  79.759  1.00 93.08           H  
ATOM   2378  HG3 LYS B 152      -4.692  37.796  77.749  1.00 91.26           H  
ATOM   2379  HG2 LYS B 152      -5.446  36.398  78.456  1.00 91.26           H  
ATOM   2380  HD3 LYS B 152      -3.541  36.233  80.110  1.00 91.40           H  
ATOM   2381  HD2 LYS B 152      -2.731  37.518  79.241  1.00 91.40           H  
ATOM   2382  HE3 LYS B 152      -2.705  36.125  77.157  1.00 90.44           H  
ATOM   2383  HE2 LYS B 152      -3.620  34.866  77.966  1.00 90.44           H  
ATOM   2384  HZ1 LYS B 152      -0.926  35.703  78.789  1.00 89.81           H  
ATOM   2385  HZ2 LYS B 152      -1.832  34.486  79.448  1.00 89.81           H  
ATOM   2386  HZ3 LYS B 152      -1.298  34.376  77.905  1.00 89.81           H  
ATOM   2387  N   PRO B 153      -7.219  40.397  78.207  1.00 95.96           N  
ANISOU 2387  N   PRO B 153    11136  11584  13742   -831  -2890  -2230
ATOM   2388  CA  PRO B 153      -7.603  41.189  77.019  1.00 96.17           C  
ANISOU 2388  CA  PRO B 153    11291  11438  13813   -793  -2988  -2150
ATOM   2389  C   PRO B 153      -6.966  40.752  75.685  1.00 96.40           C  
ANISOU 2389  C   PRO B 153    11421  11232  13974   -526  -3000  -2161
ATOM   2390  O   PRO B 153      -7.581  40.934  74.638  1.00 97.56           O  
ANISOU 2390  O   PRO B 153    11652  11231  14186   -489  -3031  -1970
ATOM   2391  CB  PRO B 153      -7.216  42.630  77.395  1.00 97.63           C  
ANISOU 2391  CB  PRO B 153    11552  11652  13891   -856  -3068  -2420
ATOM   2392  CG  PRO B 153      -7.242  42.656  78.909  1.00 98.33           C  
ANISOU 2392  CG  PRO B 153    11530  12006  13826   -973  -3001  -2511
ATOM   2393  CD  PRO B 153      -6.721  41.274  79.266  1.00 97.80           C  
ANISOU 2393  CD  PRO B 153    11330  12001  13830   -916  -2873  -2471
ATOM   2394  HA  PRO B 153      -8.689  41.117  76.928  1.00 96.17           H  
ATOM   2395  HB3 PRO B 153      -7.888  43.373  76.969  1.00 97.63           H  
ATOM   2396  HB2 PRO B 153      -6.207  42.860  77.050  1.00 97.63           H  
ATOM   2397  HG3 PRO B 153      -8.270  42.765  79.257  1.00 98.33           H  
ATOM   2398  HG2 PRO B 153      -6.654  43.466  79.344  1.00 98.33           H  
ATOM   2399  HD2 PRO B 153      -5.631  41.266  79.256  1.00 97.80           H  
ATOM   2400  HD3 PRO B 153      -7.056  40.998  80.261  1.00 97.80           H  
ATOM   2401  N   SER B 154      -5.766  40.160  75.741  1.00 98.23           N  
ANISOU 2401  N   SER B 154    11639  11435  14248   -330  -2979  -2371
ATOM   2402  CA  SER B 154      -5.041  39.591  74.604  1.00 98.52           C  
ANISOU 2402  CA  SER B 154    11794  11264  14374    -16  -3007  -2405
ATOM   2403  C   SER B 154      -5.786  38.409  73.942  1.00 97.65           C  
ANISOU 2403  C   SER B 154    11681  11092  14328    108  -2982  -2151
ATOM   2404  O   SER B 154      -5.552  38.115  72.771  1.00 98.17           O  
ANISOU 2404  O   SER B 154    11863  10995  14441    419  -3009  -2161
ATOM   2405  CB  SER B 154      -3.671  39.101  75.126  1.00 98.14           C  
ANISOU 2405  CB  SER B 154    11731  11225  14331    181  -3038  -2792
ATOM   2406  OG  SER B 154      -3.129  39.973  76.114  1.00 99.41           O  
ANISOU 2406  OG  SER B 154    11883  11496  14392     86  -3048  -3033
ATOM   2407  H   SER B 154      -5.244  40.119  76.605  1.00 98.23           H  
ATOM   2408  HA  SER B 154      -4.893  40.383  73.868  1.00 98.52           H  
ATOM   2409  HB3 SER B 154      -2.972  39.008  74.293  1.00 98.14           H  
ATOM   2410  HB2 SER B 154      -3.757  38.104  75.563  1.00 98.14           H  
ATOM   2411  HG  SER B 154      -2.311  39.569  76.434  1.00 99.41           H  
ATOM   2412  N   ASN B 155      -6.652  37.737  74.710  1.00 93.23           N  
ANISOU 2412  N   ASN B 155    11024  10656  13744    -84  -2937  -1928
ATOM   2413  CA  ASN B 155      -7.393  36.541  74.299  1.00 93.20           C  
ANISOU 2413  CA  ASN B 155    11054  10589  13768     55  -2923  -1682
ATOM   2414  C   ASN B 155      -8.828  36.921  73.893  1.00 94.31           C  
ANISOU 2414  C   ASN B 155    11198  10777  13860    -14  -2880  -1282
ATOM   2415  O   ASN B 155      -9.628  36.032  73.618  1.00 94.74           O  
ANISOU 2415  O   ASN B 155    11282  10821  13894     98  -2857  -1044
ATOM   2416  CB  ASN B 155      -7.384  35.488  75.442  1.00 92.33           C  
ANISOU 2416  CB  ASN B 155    10852  10553  13675    -62  -2907  -1742
ATOM   2417  CG  ASN B 155      -6.012  34.865  75.744  1.00 91.44           C  
ANISOU 2417  CG  ASN B 155    10699  10385  13658     51  -2967  -2099
ATOM   2418  OD1 ASN B 155      -4.964  35.494  75.602  1.00 91.23           O  
ANISOU 2418  OD1 ASN B 155    10750  10251  13663    304  -3035  -2291
ATOM   2419  ND2 ASN B 155      -5.988  33.623  76.206  1.00 91.36           N  
ANISOU 2419  ND2 ASN B 155    10559  10454  13701   -131  -2940  -2179
ATOM   2420  H   ASN B 155      -6.846  38.064  75.651  1.00 93.23           H  
ATOM   2421  HA  ASN B 155      -6.904  36.092  73.433  1.00 93.20           H  
ATOM   2422  HB3 ASN B 155      -8.049  34.667  75.167  1.00 92.33           H  
ATOM   2423  HB2 ASN B 155      -7.798  35.907  76.358  1.00 92.33           H  
ATOM   2424 HD22 ASN B 155      -5.120  33.169  76.434  1.00 91.36           H  
ATOM   2425 HD21 ASN B 155      -6.853  33.089  76.332  1.00 91.36           H  
ATOM   2426  N   LEU B 156      -9.142  38.222  73.854  1.00 93.21           N  
ANISOU 2426  N   LEU B 156    11024  10689  13702   -189  -2884  -1208
ATOM   2427  CA  LEU B 156     -10.440  38.770  73.483  1.00 94.30           C  
ANISOU 2427  CA  LEU B 156    11109  10898  13822   -273  -2860   -832
ATOM   2428  C   LEU B 156     -10.208  39.618  72.229  1.00 96.96           C  
ANISOU 2428  C   LEU B 156    11511  11083  14248   -174  -2863   -741
ATOM   2429  O   LEU B 156      -9.902  40.808  72.322  1.00 97.97           O  
ANISOU 2429  O   LEU B 156    11638  11175  14410   -363  -2919   -858
ATOM   2430  CB  LEU B 156     -11.005  39.584  74.668  1.00 93.37           C  
ANISOU 2430  CB  LEU B 156    10866  10991  13621   -612  -2887   -798
ATOM   2431  CG  LEU B 156     -11.237  38.749  75.948  1.00 92.26           C  
ANISOU 2431  CG  LEU B 156    10675  11002  13378   -716  -2848   -854
ATOM   2432  CD1 LEU B 156     -11.563  39.656  77.143  1.00 92.36           C  
ANISOU 2432  CD1 LEU B 156    10587  11241  13266   -973  -2868   -739
ATOM   2433  CD2 LEU B 156     -12.292  37.644  75.743  1.00 92.73           C  
ANISOU 2433  CD2 LEU B 156    10783  11014  13436   -519  -2793   -656
ATOM   2434  H   LEU B 156      -8.428  38.910  74.060  1.00 93.21           H  
ATOM   2435  HA  LEU B 156     -11.148  37.979  73.232  1.00 94.30           H  
ATOM   2436  HB3 LEU B 156     -11.943  40.053  74.364  1.00 93.37           H  
ATOM   2437  HB2 LEU B 156     -10.324  40.405  74.898  1.00 93.37           H  
ATOM   2438  HG  LEU B 156     -10.304  38.248  76.207  1.00 92.26           H  
ATOM   2439 HD11 LEU B 156     -12.385  39.285  77.755  1.00 92.36           H  
ATOM   2440 HD12 LEU B 156     -10.694  39.752  77.792  1.00 92.36           H  
ATOM   2441 HD13 LEU B 156     -11.832  40.662  76.828  1.00 92.36           H  
ATOM   2442 HD21 LEU B 156     -13.018  37.586  76.554  1.00 92.73           H  
ATOM   2443 HD22 LEU B 156     -12.860  37.783  74.823  1.00 92.73           H  
ATOM   2444 HD23 LEU B 156     -11.809  36.668  75.682  1.00 92.73           H  
ATOM   2445  N   ALA B 157     -10.277  38.952  71.073  1.00 92.56           N  
ANISOU 2445  N   ALA B 157    11032  10418  13720    137  -2801   -529
ATOM   2446  CA  ALA B 157     -10.072  39.542  69.757  1.00 96.17           C  
ANISOU 2446  CA  ALA B 157    11550  10726  14263    255  -2757   -365
ATOM   2447  C   ALA B 157     -11.359  40.249  69.299  1.00 97.91           C  
ANISOU 2447  C   ALA B 157    11599  11064  14540    -20  -2742    -29
ATOM   2448  O   ALA B 157     -12.447  39.729  69.551  1.00 96.15           O  
ANISOU 2448  O   ALA B 157    11228  11049  14255   -129  -2736    188
ATOM   2449  CB  ALA B 157      -9.664  38.423  68.794  1.00 96.51           C  
ANISOU 2449  CB  ALA B 157    11724  10661  14284    713  -2674   -192
ATOM   2450  H   ALA B 157     -10.684  38.021  71.080  1.00 92.56           H  
ATOM   2451  HA  ALA B 157      -9.253  40.256  69.812  1.00 96.17           H  
ATOM   2452  HB1 ALA B 157      -9.375  38.837  67.831  1.00 96.51           H  
ATOM   2453  HB2 ALA B 157      -8.806  37.866  69.173  1.00 96.51           H  
ATOM   2454  HB3 ALA B 157     -10.479  37.715  68.637  1.00 96.51           H  
ATOM   2455  N   VAL B 158     -11.252  41.471  68.777  1.00 96.84           N  
ANISOU 2455  N   VAL B 158    11483  10783  14527   -133  -2749     10
ATOM   2456  CA  VAL B 158     -12.419  42.307  68.522  1.00 98.65           C  
ANISOU 2456  CA  VAL B 158    11525  11091  14865   -448  -2772    294
ATOM   2457  C   VAL B 158     -12.177  43.107  67.243  1.00104.52           C  
ANISOU 2457  C   VAL B 158    12305  11649  15759   -313  -2653    588
ATOM   2458  O   VAL B 158     -11.178  43.829  67.161  1.00107.61           O  
ANISOU 2458  O   VAL B 158    12913  11782  16193   -155  -2628    421
ATOM   2459  CB  VAL B 158     -12.751  43.317  69.663  1.00 96.97           C  
ANISOU 2459  CB  VAL B 158    11296  10866  14683   -844  -2947      8
ATOM   2460  CG1 VAL B 158     -14.167  43.897  69.480  1.00 99.71           C  
ANISOU 2460  CG1 VAL B 158    11529  11136  15222  -1140  -3005    229
ATOM   2461  CG2 VAL B 158     -12.626  42.727  71.074  1.00 92.17           C  
ANISOU 2461  CG2 VAL B 158    10565  10530  13926  -1022  -3030    -96
ATOM   2462  H   VAL B 158     -10.346  41.832  68.481  1.00 96.84           H  
ATOM   2463  HA  VAL B 158     -13.281  41.668  68.354  1.00 98.65           H  
ATOM   2464  HB  VAL B 158     -12.045  44.147  69.622  1.00 96.97           H  
ATOM   2465 HG11 VAL B 158     -14.462  44.551  70.296  1.00 99.71           H  
ATOM   2466 HG12 VAL B 158     -14.245  44.471  68.558  1.00 99.71           H  
ATOM   2467 HG13 VAL B 158     -14.914  43.106  69.441  1.00 99.71           H  
ATOM   2468 HG21 VAL B 158     -12.984  43.422  71.831  1.00 92.17           H  
ATOM   2469 HG22 VAL B 158     -13.200  41.808  71.166  1.00 92.17           H  
ATOM   2470 HG23 VAL B 158     -11.588  42.497  71.310  1.00 92.17           H  
ATOM   2471  N   ASN B 159     -13.093  42.964  66.283  1.00103.62           N  
ANISOU 2471  N   ASN B 159    11975  11680  15715   -355  -2565   1042
ATOM   2472  CA  ASN B 159     -12.988  43.585  64.966  1.00109.53           C  
ANISOU 2472  CA  ASN B 159    12719  12286  16610   -219  -2403   1403
ATOM   2473  C   ASN B 159     -13.634  44.982  64.941  1.00112.20           C  
ANISOU 2473  C   ASN B 159    12999  12446  17186   -644  -2489   1411
ATOM   2474  O   ASN B 159     -14.235  45.414  65.926  1.00108.72           O  
ANISOU 2474  O   ASN B 159    12549  11989  16769  -1004  -2697   1106
ATOM   2475  CB  ASN B 159     -13.541  42.615  63.886  1.00109.35           C  
ANISOU 2475  CB  ASN B 159    12465  12521  16561    -51  -2249   1914
ATOM   2476  CG  ASN B 159     -15.050  42.345  63.914  1.00108.47           C  
ANISOU 2476  CG  ASN B 159    11991  12645  16577   -484  -2327   2164
ATOM   2477  OD1 ASN B 159     -15.833  43.126  64.447  1.00105.33           O  
ANISOU 2477  OD1 ASN B 159    11526  12281  16214   -881  -2535   1902
ATOM   2478  ND2 ASN B 159     -15.474  41.229  63.332  1.00110.40           N  
ANISOU 2478  ND2 ASN B 159    11993  13075  16879   -380  -2165   2675
ATOM   2479  H   ASN B 159     -13.935  42.433  66.481  1.00103.62           H  
ATOM   2480  HA  ASN B 159     -11.937  43.756  64.728  1.00109.53           H  
ATOM   2481  HB3 ASN B 159     -13.013  41.665  63.967  1.00109.35           H  
ATOM   2482  HB2 ASN B 159     -13.304  42.998  62.894  1.00109.35           H  
ATOM   2483 HD22 ASN B 159     -16.456  40.980  63.360  1.00110.40           H  
ATOM   2484 HD21 ASN B 159     -14.829  40.581  62.907  1.00110.40           H  
ATOM   2485  N   GLU B 160     -13.543  45.632  63.777  1.00108.94           N  
ANISOU 2485  N   GLU B 160    12561  11884  16949   -591  -2327   1776
ATOM   2486  CA  GLU B 160     -14.061  46.959  63.447  1.00110.16           C  
ANISOU 2486  CA  GLU B 160    12681  11803  17371  -1010  -2406   1816
ATOM   2487  C   GLU B 160     -15.572  47.141  63.711  1.00106.59           C  
ANISOU 2487  C   GLU B 160    11871  11573  17057  -1517  -2585   1931
ATOM   2488  O   GLU B 160     -16.015  48.264  63.949  1.00104.25           O  
ANISOU 2488  O   GLU B 160    11596  11120  16895  -1931  -2811   1693
ATOM   2489  CB  GLU B 160     -13.757  47.256  61.955  1.00114.79           C  
ANISOU 2489  CB  GLU B 160    13299  12185  18132   -843  -2152   2252
ATOM   2490  CG  GLU B 160     -12.259  47.268  61.539  1.00115.66           C  
ANISOU 2490  CG  GLU B 160    13767  12104  18075   -257  -1965   2185
ATOM   2491  CD  GLU B 160     -11.529  45.918  61.416  1.00114.80           C  
ANISOU 2491  CD  GLU B 160    13629  12262  17727    256  -1811   2360
ATOM   2492  OE1 GLU B 160     -10.286  45.934  61.529  1.00112.83           O  
ANISOU 2492  OE1 GLU B 160    13631  11882  17356    770  -1643   2411
ATOM   2493  OE2 GLU B 160     -12.201  44.881  61.226  1.00114.35           O1-
ANISOU 2493  OE2 GLU B 160    13325  12534  17588    172  -1871   2438
ATOM   2494  H   GLU B 160     -13.033  45.198  63.016  1.00108.94           H  
ATOM   2495  HA  GLU B 160     -13.535  47.683  64.072  1.00110.16           H  
ATOM   2496  HB3 GLU B 160     -14.170  48.237  61.715  1.00114.79           H  
ATOM   2497  HB2 GLU B 160     -14.313  46.563  61.320  1.00114.79           H  
ATOM   2498  HG3 GLU B 160     -11.710  47.924  62.212  1.00115.66           H  
ATOM   2499  HG2 GLU B 160     -12.186  47.742  60.559  1.00115.66           H  
ATOM   2500  N   ASP B 161     -16.336  46.042  63.679  1.00119.35           N  
ANISOU 2500  N   ASP B 161    13168  13557  18623  -1466  -2508   2279
ATOM   2501  CA  ASP B 161     -17.775  46.018  63.956  1.00116.04           C  
ANISOU 2501  CA  ASP B 161    12377  13366  18346  -1928  -2685   2414
ATOM   2502  C   ASP B 161     -18.067  46.011  65.467  1.00110.56           C  
ANISOU 2502  C   ASP B 161    11689  12865  17454  -2088  -2940   2013
ATOM   2503  O   ASP B 161     -19.223  46.166  65.848  1.00108.56           O  
ANISOU 2503  O   ASP B 161    11519  12466  17263  -2427  -3187   1668
ATOM   2504  CB  ASP B 161     -18.510  44.826  63.283  1.00116.90           C  
ANISOU 2504  CB  ASP B 161    12113  13829  18476  -1793  -2498   2977
ATOM   2505  CG  ASP B 161     -18.281  44.628  61.776  1.00122.06           C  
ANISOU 2505  CG  ASP B 161    12700  14337  19339  -1662  -2221   3450
ATOM   2506  OD1 ASP B 161     -17.942  45.608  61.078  1.00123.11           O  
ANISOU 2506  OD1 ASP B 161    12738  14245  19795  -2056  -2268   3557
ATOM   2507  OD2 ASP B 161     -18.601  43.516  61.304  1.00124.69           O1-
ANISOU 2507  OD2 ASP B 161    13096  14769  19512  -1152  -1954   3720
ATOM   2508  H   ASP B 161     -15.901  45.136  63.556  1.00119.35           H  
ATOM   2509  HA  ASP B 161     -18.215  46.937  63.562  1.00116.04           H  
ATOM   2510  HB3 ASP B 161     -19.585  44.950  63.422  1.00116.90           H  
ATOM   2511  HB2 ASP B 161     -18.240  43.897  63.789  1.00116.90           H  
ATOM   2512  N   CYS B 162     -17.031  45.823  66.297  1.00118.66           N  
ANISOU 2512  N   CYS B 162    12658  14204  18225  -1823  -2880   2054
ATOM   2513  CA  CYS B 162     -17.094  45.622  67.745  1.00113.91           C  
ANISOU 2513  CA  CYS B 162    12144  13739  17399  -1890  -3060   1665
ATOM   2514  C   CYS B 162     -17.566  44.190  68.092  1.00111.91           C  
ANISOU 2514  C   CYS B 162    12003  13651  16868  -1490  -2929   1648
ATOM   2515  O   CYS B 162     -17.942  43.937  69.235  1.00108.31           O  
ANISOU 2515  O   CYS B 162    11617  13309  16227  -1536  -3038   1368
ATOM   2516  CB  CYS B 162     -17.866  46.745  68.484  1.00111.19           C  
ANISOU 2516  CB  CYS B 162    11492  13670  17086  -2269  -3282   1714
ATOM   2517  SG  CYS B 162     -17.403  46.961  70.230  1.00107.04           S  
ANISOU 2517  SG  CYS B 162    11133  13191  16348  -2466  -3557   1163
ATOM   2518  H   CYS B 162     -16.101  45.703  65.902  1.00118.66           H  
ATOM   2519  HA  CYS B 162     -16.058  45.688  68.075  1.00113.91           H  
ATOM   2520  HB3 CYS B 162     -18.945  46.606  68.407  1.00111.19           H  
ATOM   2521  HB2 CYS B 162     -17.638  47.692  68.007  1.00111.19           H  
ATOM   2522  HG  CYS B 162     -18.336  47.886  70.484  1.00107.04           H  
ATOM   2523  N   GLU B 163     -17.519  43.258  67.123  1.00114.83           N  
ANISOU 2523  N   GLU B 163    12409  14025  17196  -1093  -2706   1935
ATOM   2524  CA  GLU B 163     -17.783  41.838  67.350  1.00112.32           C  
ANISOU 2524  CA  GLU B 163    12194  13856  16628   -733  -2622   1945
ATOM   2525  C   GLU B 163     -16.565  41.242  68.067  1.00110.75           C  
ANISOU 2525  C   GLU B 163    12319  13439  16323   -587  -2649   1500
ATOM   2526  O   GLU B 163     -15.472  41.256  67.495  1.00113.07           O  
ANISOU 2526  O   GLU B 163    12796  13457  16709   -521  -2629   1314
ATOM   2527  CB  GLU B 163     -18.060  41.122  66.011  1.00114.56           C  
ANISOU 2527  CB  GLU B 163    12449  14202  16878   -306  -2399   2374
ATOM   2528  CG  GLU B 163     -18.360  39.603  66.123  1.00112.04           C  
ANISOU 2528  CG  GLU B 163    12150  14115  16306     15  -2346   2515
ATOM   2529  CD  GLU B 163     -18.398  38.839  64.789  1.00113.94           C  
ANISOU 2529  CD  GLU B 163    12285  14510  16497    409  -2146   3014
ATOM   2530  OE1 GLU B 163     -18.143  39.445  63.725  1.00117.64           O  
ANISOU 2530  OE1 GLU B 163    12632  14924  17141    412  -2023   3282
ATOM   2531  OE2 GLU B 163     -18.662  37.619  64.854  1.00111.87           O1-
ANISOU 2531  OE2 GLU B 163    12076  14419  16010    731  -2102   3153
ATOM   2532  H   GLU B 163     -17.112  43.491  66.225  1.00114.83           H  
ATOM   2533  HA  GLU B 163     -18.673  41.745  67.969  1.00112.32           H  
ATOM   2534  HB3 GLU B 163     -17.187  41.250  65.381  1.00114.56           H  
ATOM   2535  HB2 GLU B 163     -18.883  41.619  65.495  1.00114.56           H  
ATOM   2536  HG3 GLU B 163     -19.313  39.462  66.636  1.00112.04           H  
ATOM   2537  HG2 GLU B 163     -17.610  39.110  66.742  1.00112.04           H  
ATOM   2538  N   LEU B 164     -16.775  40.774  69.299  1.00109.78           N  
ANISOU 2538  N   LEU B 164    12256  13445  16010   -534  -2691   1340
ATOM   2539  CA  LEU B 164     -15.751  40.183  70.148  1.00108.11           C  
ANISOU 2539  CA  LEU B 164    12292  13067  15717   -406  -2708    951
ATOM   2540  C   LEU B 164     -15.833  38.656  70.056  1.00106.32           C  
ANISOU 2540  C   LEU B 164    12162  12909  15325    -97  -2641   1026
ATOM   2541  O   LEU B 164     -16.930  38.104  70.162  1.00105.67           O  
ANISOU 2541  O   LEU B 164    11970  13044  15134    -57  -2615   1301
ATOM   2542  CB  LEU B 164     -15.940  40.710  71.592  1.00105.81           C  
ANISOU 2542  CB  LEU B 164    12009  12803  15390   -735  -2850    578
ATOM   2543  CG  LEU B 164     -14.998  40.112  72.669  1.00103.21           C  
ANISOU 2543  CG  LEU B 164    11642  12692  14882   -820  -2881    528
ATOM   2544  CD1 LEU B 164     -14.728  41.141  73.775  1.00101.58           C  
ANISOU 2544  CD1 LEU B 164    11508  12462  14624  -1023  -2967    120
ATOM   2545  CD2 LEU B 164     -15.527  38.791  73.274  1.00103.32           C  
ANISOU 2545  CD2 LEU B 164    11431  12970  14856   -988  -2931    819
ATOM   2546  H   LEU B 164     -17.728  40.760  69.656  1.00109.78           H  
ATOM   2547  HA  LEU B 164     -14.771  40.507  69.805  1.00108.11           H  
ATOM   2548  HB3 LEU B 164     -16.975  40.595  71.909  1.00105.81           H  
ATOM   2549  HB2 LEU B 164     -15.778  41.788  71.547  1.00105.81           H  
ATOM   2550  HG  LEU B 164     -14.034  39.899  72.204  1.00103.21           H  
ATOM   2551 HD11 LEU B 164     -14.212  40.686  74.619  1.00101.58           H  
ATOM   2552 HD12 LEU B 164     -14.095  41.952  73.417  1.00101.58           H  
ATOM   2553 HD13 LEU B 164     -15.654  41.582  74.144  1.00101.58           H  
ATOM   2554 HD21 LEU B 164     -15.650  38.847  74.353  1.00103.32           H  
ATOM   2555 HD22 LEU B 164     -16.497  38.502  72.870  1.00103.32           H  
ATOM   2556 HD23 LEU B 164     -14.837  37.971  73.081  1.00103.32           H  
ATOM   2557  N   LYS B 165     -14.674  38.002  69.933  1.00101.11           N  
ANISOU 2557  N   LYS B 165    11719  12053  14647    129  -2631    767
ATOM   2558  CA  LYS B 165     -14.525  36.561  70.084  1.00 99.68           C  
ANISOU 2558  CA  LYS B 165    11682  11849  14344    431  -2604    782
ATOM   2559  C   LYS B 165     -13.465  36.288  71.155  1.00 98.30           C  
ANISOU 2559  C   LYS B 165    11624  11553  14174    354  -2676    356
ATOM   2560  O   LYS B 165     -12.366  36.842  71.073  1.00 98.42           O  
ANISOU 2560  O   LYS B 165    11690  11428  14278    321  -2713     64
ATOM   2561  CB  LYS B 165     -14.110  35.914  68.744  1.00100.32           C  
ANISOU 2561  CB  LYS B 165    11907  11796  14415    899  -2525    955
ATOM   2562  CG  LYS B 165     -15.207  35.957  67.665  1.00102.69           C  
ANISOU 2562  CG  LYS B 165    12065  12216  14736   1003  -2408   1404
ATOM   2563  CD  LYS B 165     -14.791  35.235  66.370  1.00102.69           C  
ANISOU 2563  CD  LYS B 165    12198  12217  14601   1533  -2311   1686
ATOM   2564  CE  LYS B 165     -15.734  35.455  65.169  1.00104.47           C  
ANISOU 2564  CE  LYS B 165    12203  12693  14798   1602  -2180   2200
ATOM   2565  NZ  LYS B 165     -16.993  34.701  65.279  1.00103.14           N1+
ANISOU 2565  NZ  LYS B 165    11960  12765  14463   1612  -2200   2383
ATOM   2566  H   LYS B 165     -13.805  38.534  69.881  1.00101.11           H  
ATOM   2567  HA  LYS B 165     -15.463  36.117  70.410  1.00 99.68           H  
ATOM   2568  HB3 LYS B 165     -13.856  34.867  68.927  1.00100.32           H  
ATOM   2569  HB2 LYS B 165     -13.197  36.383  68.373  1.00100.32           H  
ATOM   2570  HG3 LYS B 165     -15.469  36.992  67.444  1.00102.69           H  
ATOM   2571  HG2 LYS B 165     -16.108  35.497  68.065  1.00102.69           H  
ATOM   2572  HD3 LYS B 165     -14.704  34.167  66.571  1.00102.69           H  
ATOM   2573  HD2 LYS B 165     -13.792  35.563  66.088  1.00102.69           H  
ATOM   2574  HE3 LYS B 165     -15.239  35.131  64.253  1.00104.47           H  
ATOM   2575  HE2 LYS B 165     -15.957  36.515  65.046  1.00104.47           H  
ATOM   2576  HZ1 LYS B 165     -17.568  34.899  64.474  1.00103.14           H  
ATOM   2577  HZ2 LYS B 165     -16.810  33.710  65.335  1.00103.14           H  
ATOM   2578  HZ3 LYS B 165     -17.489  35.001  66.108  1.00103.14           H  
ATOM   2579  N   ILE B 166     -13.780  35.389  72.099  1.00 96.74           N  
ANISOU 2579  N   ILE B 166    11462  11412  13882    330  -2688    337
ATOM   2580  CA  ILE B 166     -12.773  34.736  72.940  1.00 96.17           C  
ANISOU 2580  CA  ILE B 166    11462  11235  13842    250  -2736    -20
ATOM   2581  C   ILE B 166     -11.940  33.814  72.016  1.00 96.14           C  
ANISOU 2581  C   ILE B 166    11634  11000  13893    602  -2781   -176
ATOM   2582  O   ILE B 166     -12.525  33.058  71.233  1.00 96.17           O  
ANISOU 2582  O   ILE B 166    11761  10938  13843    949  -2769     36
ATOM   2583  CB  ILE B 166     -13.399  33.875  74.083  1.00 96.83           C  
ANISOU 2583  CB  ILE B 166    11543  11420  13828    105  -2718     50
ATOM   2584  CG1 ILE B 166     -14.433  34.676  74.914  1.00 96.91           C  
ANISOU 2584  CG1 ILE B 166    11404  11687  13732   -126  -2687    279
ATOM   2585  CG2 ILE B 166     -12.314  33.287  75.016  1.00 96.70           C  
ANISOU 2585  CG2 ILE B 166    11520  11347  13876    -89  -2735   -290
ATOM   2586  CD1 ILE B 166     -15.112  33.880  76.040  1.00 98.29           C  
ANISOU 2586  CD1 ILE B 166    11584  11975  13786   -294  -2652    314
ATOM   2587  H   ILE B 166     -14.709  34.975  72.116  1.00 96.74           H  
ATOM   2588  HA  ILE B 166     -12.138  35.505  73.380  1.00 96.17           H  
ATOM   2589  HB  ILE B 166     -13.923  33.034  73.625  1.00 96.83           H  
ATOM   2590 HG13 ILE B 166     -15.214  35.077  74.270  1.00 96.91           H  
ATOM   2591 HG12 ILE B 166     -13.946  35.543  75.355  1.00 96.91           H  
ATOM   2592 HG21 ILE B 166     -12.738  32.616  75.762  1.00 96.70           H  
ATOM   2593 HG22 ILE B 166     -11.566  32.706  74.479  1.00 96.70           H  
ATOM   2594 HG23 ILE B 166     -11.783  34.078  75.546  1.00 96.70           H  
ATOM   2595 HD11 ILE B 166     -15.994  34.407  76.403  1.00 98.29           H  
ATOM   2596 HD12 ILE B 166     -15.426  32.892  75.706  1.00 98.29           H  
ATOM   2597 HD13 ILE B 166     -14.447  33.753  76.894  1.00 98.29           H  
ATOM   2598  N   LEU B 167     -10.611  33.946  72.058  1.00 98.85           N  
ANISOU 2598  N   LEU B 167    11989  11241  14328    545  -2841   -555
ATOM   2599  CA  LEU B 167      -9.709  33.459  71.022  1.00 98.67           C  
ANISOU 2599  CA  LEU B 167    12111  11014  14365    878  -2922   -772
ATOM   2600  C   LEU B 167      -8.389  32.950  71.635  1.00 98.62           C  
ANISOU 2600  C   LEU B 167    12090  10942  14438    770  -3006  -1075
ATOM   2601  O   LEU B 167      -7.981  33.416  72.699  1.00 98.65           O  
ANISOU 2601  O   LEU B 167    11984  11054  14446    447  -2963  -1079
ATOM   2602  CB  LEU B 167      -9.561  34.601  69.976  1.00 98.37           C  
ANISOU 2602  CB  LEU B 167    12082  10913  14381    970  -2928   -954
ATOM   2603  CG  LEU B 167      -8.781  34.287  68.673  1.00 98.84           C  
ANISOU 2603  CG  LEU B 167    12261  10884  14410   1310  -2877   -733
ATOM   2604  CD1 LEU B 167      -9.321  35.086  67.464  1.00 99.84           C  
ANISOU 2604  CD1 LEU B 167    12290  11152  14491   1185  -2768   -304
ATOM   2605  CD2 LEU B 167      -7.257  34.471  68.826  1.00 99.60           C  
ANISOU 2605  CD2 LEU B 167    12396  10885  14564   1361  -2884   -958
ATOM   2606  H   LEU B 167     -10.187  34.583  72.735  1.00 98.85           H  
ATOM   2607  HA  LEU B 167     -10.177  32.604  70.541  1.00 98.67           H  
ATOM   2608  HB3 LEU B 167      -9.149  35.495  70.448  1.00 98.37           H  
ATOM   2609  HB2 LEU B 167     -10.578  34.880  69.697  1.00 98.37           H  
ATOM   2610  HG  LEU B 167      -8.968  33.238  68.441  1.00 98.84           H  
ATOM   2611 HD11 LEU B 167      -9.322  34.469  66.565  1.00 99.84           H  
ATOM   2612 HD12 LEU B 167     -10.346  35.430  67.606  1.00 99.84           H  
ATOM   2613 HD13 LEU B 167      -8.722  35.970  67.244  1.00 99.84           H  
ATOM   2614 HD21 LEU B 167      -6.844  35.191  68.119  1.00 99.60           H  
ATOM   2615 HD22 LEU B 167      -6.982  34.817  69.822  1.00 99.60           H  
ATOM   2616 HD23 LEU B 167      -6.737  33.529  68.649  1.00 99.60           H  
ATOM   2617  N   ASP B 168      -7.747  32.009  70.925  1.00108.20           N  
ANISOU 2617  N   ASP B 168    13410  11983  15719   1052  -3125  -1324
ATOM   2618  CA  ASP B 168      -6.442  31.389  71.207  1.00107.41           C  
ANISOU 2618  CA  ASP B 168    13238  11821  15753    945  -3231  -1682
ATOM   2619  C   ASP B 168      -6.514  30.397  72.391  1.00108.84           C  
ANISOU 2619  C   ASP B 168    13414  11968  15971    735  -3240  -1590
ATOM   2620  O   ASP B 168      -5.837  30.560  73.407  1.00108.24           O  
ANISOU 2620  O   ASP B 168    13172  12011  15943    363  -3160  -1624
ATOM   2621  CB  ASP B 168      -5.268  32.405  71.332  1.00105.04           C  
ANISOU 2621  CB  ASP B 168    12735  11669  15508    678  -3183  -1938
ATOM   2622  CG  ASP B 168      -3.852  31.818  71.216  1.00103.52           C  
ANISOU 2622  CG  ASP B 168    12424  11446  15464    641  -3291  -2325
ATOM   2623  OD1 ASP B 168      -3.661  30.812  70.499  1.00104.03           O  
ANISOU 2623  OD1 ASP B 168    12468  11427  15632    551  -3359  -2357
ATOM   2624  OD2 ASP B 168      -2.907  32.500  71.664  1.00102.16           O1-
ANISOU 2624  OD2 ASP B 168    12173  11331  15313    703  -3315  -2598
ATOM   2625  H   ASP B 168      -8.175  31.706  70.063  1.00108.20           H  
ATOM   2626  HA  ASP B 168      -6.251  30.781  70.322  1.00107.41           H  
ATOM   2627  HB3 ASP B 168      -5.358  32.946  72.276  1.00105.04           H  
ATOM   2628  HB2 ASP B 168      -5.369  33.169  70.563  1.00105.04           H  
ATOM   2629  N   PHE B 169      -7.343  29.357  72.228  1.00101.82           N  
ANISOU 2629  N   PHE B 169    12741  10906  15040   1013  -3330  -1455
ATOM   2630  CA  PHE B 169      -7.569  28.251  73.173  1.00103.73           C  
ANISOU 2630  CA  PHE B 169    13057  11030  15327    876  -3376  -1389
ATOM   2631  C   PHE B 169      -6.386  27.248  73.263  1.00102.14           C  
ANISOU 2631  C   PHE B 169    12839  10634  15336    845  -3566  -1749
ATOM   2632  O   PHE B 169      -6.597  26.037  73.225  1.00103.74           O  
ANISOU 2632  O   PHE B 169    13192  10628  15595    850  -3676  -1723
ATOM   2633  CB  PHE B 169      -8.921  27.565  72.829  1.00106.35           C  
ANISOU 2633  CB  PHE B 169    13661  11254  15492   1212  -3402  -1076
ATOM   2634  CG  PHE B 169     -10.168  28.292  73.307  1.00106.37           C  
ANISOU 2634  CG  PHE B 169    13627  11470  15319   1127  -3218   -681
ATOM   2635  CD1 PHE B 169     -10.586  29.497  72.705  1.00103.92           C  
ANISOU 2635  CD1 PHE B 169    13190  11355  14939   1144  -3106   -562
ATOM   2636  CD2 PHE B 169     -10.882  27.806  74.424  1.00108.46           C  
ANISOU 2636  CD2 PHE B 169    13981  11733  15496   1020  -3167   -435
ATOM   2637  CE1 PHE B 169     -11.701  30.161  73.195  1.00103.40           C  
ANISOU 2637  CE1 PHE B 169    13050  11499  14737   1044  -2971   -217
ATOM   2638  CE2 PHE B 169     -11.994  28.486  74.898  1.00107.91           C  
ANISOU 2638  CE2 PHE B 169    13854  11893  15253    964  -3019    -89
ATOM   2639  CZ  PHE B 169     -12.403  29.661  74.283  1.00105.25           C  
ANISOU 2639  CZ  PHE B 169    13353  11771  14868    967  -2932     12
ATOM   2640  H   PHE B 169      -7.848  29.285  71.359  1.00101.82           H  
ATOM   2641  HA  PHE B 169      -7.665  28.675  74.175  1.00103.73           H  
ATOM   2642  HB3 PHE B 169      -8.970  26.557  73.243  1.00106.35           H  
ATOM   2643  HB2 PHE B 169      -8.998  27.425  71.751  1.00106.35           H  
ATOM   2644  HD1 PHE B 169     -10.053  29.905  71.859  1.00103.92           H  
ATOM   2645  HD2 PHE B 169     -10.585  26.888  74.907  1.00108.46           H  
ATOM   2646  HE1 PHE B 169     -12.032  31.072  72.722  1.00103.40           H  
ATOM   2647  HE2 PHE B 169     -12.540  28.096  75.745  1.00107.91           H  
ATOM   2648  HZ  PHE B 169     -13.274  30.188  74.650  1.00105.25           H  
ATOM   2649  N   GLY B 170      -5.149  27.751  73.369  1.00112.06           N  
ANISOU 2649  N   GLY B 170    13914  11949  16714    812  -3619  -2087
ATOM   2650  CA  GLY B 170      -3.933  26.937  73.292  1.00110.64           C  
ANISOU 2650  CA  GLY B 170    13675  11614  16750    810  -3831  -2449
ATOM   2651  C   GLY B 170      -3.652  26.181  74.601  1.00111.44           C  
ANISOU 2651  C   GLY B 170    13623  11678  17042    356  -3803  -2459
ATOM   2652  O   GLY B 170      -3.103  25.078  74.564  1.00111.81           O  
ANISOU 2652  O   GLY B 170    13718  11493  17273    341  -4005  -2624
ATOM   2653  H   GLY B 170      -5.049  28.762  73.404  1.00112.06           H  
ATOM   2654  HA3 GLY B 170      -3.084  27.583  73.066  1.00110.64           H  
ATOM   2655  HA2 GLY B 170      -4.010  26.222  72.471  1.00110.64           H  
ATOM   2656  N   LEU B 171      -4.038  26.746  75.753  1.00106.23           N  
ANISOU 2656  N   LEU B 171    12785  11234  16343    -13  -3559  -2278
ATOM   2657  CA  LEU B 171      -3.856  26.150  77.084  1.00107.92           C  
ANISOU 2657  CA  LEU B 171    12835  11450  16721   -453  -3464  -2238
ATOM   2658  C   LEU B 171      -5.174  25.615  77.677  1.00110.82           C  
ANISOU 2658  C   LEU B 171    13346  11850  16912   -591  -3275  -1824
ATOM   2659  O   LEU B 171      -5.163  25.094  78.795  1.00111.41           O  
ANISOU 2659  O   LEU B 171    13291  12182  16859   -786  -3058  -1673
ATOM   2660  CB  LEU B 171      -3.127  27.146  78.024  1.00107.00           C  
ANISOU 2660  CB  LEU B 171    12339  11611  16704   -732  -3332  -2445
ATOM   2661  CG  LEU B 171      -3.942  28.336  78.594  1.00105.90           C  
ANISOU 2661  CG  LEU B 171    12107  11774  16355   -710  -3158  -2408
ATOM   2662  CD1 LEU B 171      -3.184  29.002  79.761  1.00107.43           C  
ANISOU 2662  CD1 LEU B 171    11988  12233  16598  -1050  -2964  -2471
ATOM   2663  CD2 LEU B 171      -4.354  29.368  77.523  1.00103.07           C  
ANISOU 2663  CD2 LEU B 171    11784  11425  15952   -352  -3295  -2659
ATOM   2664  H   LEU B 171      -4.487  27.650  75.732  1.00106.23           H  
ATOM   2665  HA  LEU B 171      -3.204  25.278  77.006  1.00107.92           H  
ATOM   2666  HB3 LEU B 171      -2.219  27.512  77.542  1.00107.00           H  
ATOM   2667  HB2 LEU B 171      -2.777  26.553  78.870  1.00107.00           H  
ATOM   2668  HG  LEU B 171      -4.859  27.944  79.035  1.00105.90           H  
ATOM   2669 HD11 LEU B 171      -3.851  29.156  80.610  1.00107.43           H  
ATOM   2670 HD12 LEU B 171      -2.351  28.397  80.121  1.00107.43           H  
ATOM   2671 HD13 LEU B 171      -2.768  29.972  79.490  1.00107.43           H  
ATOM   2672 HD21 LEU B 171      -4.309  30.391  77.897  1.00103.07           H  
ATOM   2673 HD22 LEU B 171      -3.718  29.323  76.639  1.00103.07           H  
ATOM   2674 HD23 LEU B 171      -5.384  29.201  77.205  1.00103.07           H  
ATOM   2675  N   ALA B 172      -6.279  25.745  76.932  1.00105.96           N  
ANISOU 2675  N   ALA B 172    13020  10969  16270   -455  -3378  -1656
ATOM   2676  CA  ALA B 172      -7.595  25.258  77.329  1.00109.32           C  
ANISOU 2676  CA  ALA B 172    13624  11405  16507   -512  -3228  -1264
ATOM   2677  C   ALA B 172      -7.663  23.723  77.253  1.00111.52           C  
ANISOU 2677  C   ALA B 172    14173  11317  16883   -496  -3368  -1197
ATOM   2678  O   ALA B 172      -7.025  23.124  76.382  1.00110.48           O  
ANISOU 2678  O   ALA B 172    14213  10923  16841   -231  -3626  -1389
ATOM   2679  CB  ALA B 172      -8.650  25.897  76.422  1.00109.95           C  
ANISOU 2679  CB  ALA B 172    13853  11619  16304   -169  -3192  -1035
ATOM   2680  H   ALA B 172      -6.187  26.090  75.989  1.00105.96           H  
ATOM   2681  HA  ALA B 172      -7.768  25.577  78.358  1.00109.32           H  
ATOM   2682  HB1 ALA B 172      -9.653  25.630  76.757  1.00109.95           H  
ATOM   2683  HB2 ALA B 172      -8.580  26.985  76.436  1.00109.95           H  
ATOM   2684  HB3 ALA B 172      -8.544  25.560  75.391  1.00109.95           H  
ATOM   2685  N   ARG B 173      -8.432  23.117  78.158  1.00113.32           N  
ANISOU 2685  N   ARG B 173    14469  11511  17078   -756  -3208   -932
ATOM   2686  CA  ARG B 173      -8.542  21.668  78.311  1.00115.15           C  
ANISOU 2686  CA  ARG B 173    14979  11348  17423   -794  -3333   -867
ATOM   2687  C   ARG B 173      -9.887  21.321  78.965  1.00118.77           C  
ANISOU 2687  C   ARG B 173    15634  11822  17673   -879  -3128   -459
ATOM   2688  O   ARG B 173     -10.532  22.199  79.545  1.00120.23           O  
ANISOU 2688  O   ARG B 173    15658  12333  17691  -1024  -2878   -269
ATOM   2689  CB  ARG B 173      -7.359  21.129  79.157  1.00114.52           C  
ANISOU 2689  CB  ARG B 173    14696  11081  17735  -1191  -3404  -1117
ATOM   2690  CG  ARG B 173      -7.111  21.868  80.489  1.00117.37           C  
ANISOU 2690  CG  ARG B 173    14900  11517  18177  -1668  -3118   -903
ATOM   2691  CD  ARG B 173      -6.325  21.048  81.526  1.00117.22           C  
ANISOU 2691  CD  ARG B 173    14596  11362  18579  -2076  -3166  -1137
ATOM   2692  NE  ARG B 173      -7.139  19.961  82.104  1.00118.92           N  
ANISOU 2692  NE  ARG B 173    15060  11105  19018  -2254  -3295  -1067
ATOM   2693  CZ  ARG B 173      -6.756  18.999  82.956  1.00119.49           C  
ANISOU 2693  CZ  ARG B 173    14919  10973  19507  -2651  -3367  -1228
ATOM   2694  NH1 ARG B 173      -7.662  18.107  83.348  1.00121.02           N  
ANISOU 2694  NH1 ARG B 173    15385  10686  19910  -2821  -3504  -1151
ATOM   2695  NH2 ARG B 173      -5.503  18.917  83.411  1.00118.76           N1+
ANISOU 2695  NH2 ARG B 173    14338  11154  19630  -2876  -3309  -1465
ATOM   2696  H   ARG B 173      -9.009  23.660  78.790  1.00113.32           H  
ATOM   2697  HA  ARG B 173      -8.531  21.197  77.326  1.00115.15           H  
ATOM   2698  HB3 ARG B 173      -6.443  21.192  78.571  1.00114.52           H  
ATOM   2699  HB2 ARG B 173      -7.507  20.064  79.334  1.00114.52           H  
ATOM   2700  HG3 ARG B 173      -8.081  22.111  80.925  1.00117.37           H  
ATOM   2701  HG2 ARG B 173      -6.624  22.826  80.316  1.00117.37           H  
ATOM   2702  HD3 ARG B 173      -5.868  21.686  82.283  1.00117.22           H  
ATOM   2703  HD2 ARG B 173      -5.504  20.550  81.008  1.00117.22           H  
ATOM   2704  HE  ARG B 173      -8.116  19.956  81.806  1.00118.92           H  
ATOM   2705 HH12 ARG B 173      -7.441  17.349  83.976  1.00121.02           H  
ATOM   2706 HH11 ARG B 173      -8.614  18.161  83.012  1.00121.02           H  
ATOM   2707 HH22 ARG B 173      -5.193  18.172  84.014  1.00118.76           H  
ATOM   2708 HH21 ARG B 173      -4.801  19.580  83.125  1.00118.76           H  
ATOM   2709  N   HIS B 174     -10.247  20.035  78.890  1.00119.29           N  
ANISOU 2709  N   HIS B 174    16076  11516  17731   -754  -3259   -341
ATOM   2710  CA  HIS B 174     -11.379  19.405  79.575  1.00122.34           C  
ANISOU 2710  CA  HIS B 174    16705  11848  17931   -817  -3085     36
ATOM   2711  C   HIS B 174     -11.212  19.457  81.110  1.00124.01           C  
ANISOU 2711  C   HIS B 174    16699  12099  18320  -1347  -2845    110
ATOM   2712  O   HIS B 174     -10.084  19.442  81.617  1.00123.27           O  
ANISOU 2712  O   HIS B 174    16463  11790  18584  -1669  -2912    -94
ATOM   2713  CB  HIS B 174     -11.488  17.946  79.068  1.00122.48           C  
ANISOU 2713  CB  HIS B 174    17207  11393  17936   -569  -3310     95
ATOM   2714  CG  HIS B 174     -12.812  17.236  79.270  1.00124.90           C  
ANISOU 2714  CG  HIS B 174    17807  11545  18104   -667  -3153    450
ATOM   2715  ND1 HIS B 174     -13.332  16.882  80.506  1.00126.20           N  
ANISOU 2715  ND1 HIS B 174    17985  11438  18527  -1121  -3065    492
ATOM   2716  CD2 HIS B 174     -13.723  16.757  78.354  1.00125.94           C  
ANISOU 2716  CD2 HIS B 174    18240  11752  17861   -347  -3064    791
ATOM   2717  CE1 HIS B 174     -14.500  16.274  80.302  1.00128.02           C  
ANISOU 2717  CE1 HIS B 174    18546  11562  18534  -1069  -2921    848
ATOM   2718  NE2 HIS B 174     -14.788  16.139  79.013  1.00127.68           N  
ANISOU 2718  NE2 HIS B 174    18680  11738  18095   -589  -2928   1022
ATOM   2719  H   HIS B 174      -9.630  19.395  78.378  1.00119.29           H  
ATOM   2720  HA  HIS B 174     -12.273  19.955  79.284  1.00122.34           H  
ATOM   2721  HB3 HIS B 174     -10.698  17.339  79.510  1.00122.48           H  
ATOM   2722  HB2 HIS B 174     -11.296  17.923  77.994  1.00122.48           H  
ATOM   2723  HD1 HIS B 174     -12.908  17.024  81.431  1.00126.20           H  
ATOM   2724  HD2 HIS B 174     -13.682  16.792  77.275  1.00125.94           H  
ATOM   2725  HE1 HIS B 174     -15.129  15.905  81.101  1.00128.02           H  
ATOM   2726  N   THR B 175     -12.339  19.486  81.830  1.00118.10           N  
ANISOU 2726  N   THR B 175    15910  11645  17317  -1420  -2564    410
ATOM   2727  CA  THR B 175     -12.413  19.383  83.286  1.00120.21           C  
ANISOU 2727  CA  THR B 175    15949  12042  17683  -1860  -2285    508
ATOM   2728  C   THR B 175     -12.046  17.956  83.770  1.00121.38           C  
ANISOU 2728  C   THR B 175    16282  11745  18093  -2154  -2275    595
ATOM   2729  O   THR B 175     -12.143  16.991  83.005  1.00121.97           O  
ANISOU 2729  O   THR B 175    16783  11487  18073  -1992  -2357    784
ATOM   2730  CB  THR B 175     -13.867  19.708  83.743  1.00123.17           C  
ANISOU 2730  CB  THR B 175    16349  12773  17677  -1794  -2026    833
ATOM   2731  OG1 THR B 175     -14.815  18.876  83.092  1.00124.61           O  
ANISOU 2731  OG1 THR B 175    16956  12737  17652  -1609  -2015   1147
ATOM   2732  CG2 THR B 175     -14.287  21.162  83.473  1.00122.15           C  
ANISOU 2732  CG2 THR B 175    16079  13020  17311  -1507  -2083    767
ATOM   2733  H   THR B 175     -13.236  19.411  81.369  1.00118.10           H  
ATOM   2734  HA  THR B 175     -11.714  20.090  83.733  1.00120.21           H  
ATOM   2735  HB  THR B 175     -13.952  19.529  84.818  1.00123.17           H  
ATOM   2736  HG1 THR B 175     -15.699  19.125  83.391  1.00124.61           H  
ATOM   2737 HG21 THR B 175     -15.306  21.354  83.811  1.00122.15           H  
ATOM   2738 HG22 THR B 175     -13.640  21.856  84.008  1.00122.15           H  
ATOM   2739 HG23 THR B 175     -14.239  21.413  82.413  1.00122.15           H  
ATOM   2740  N   ASP B 176     -11.634  17.847  85.037  1.00126.16           N  
ANISOU 2740  N   ASP B 176    16562  12341  19032  -2585  -2171    467
ATOM   2741  CA  ASP B 176     -11.358  16.596  85.747  1.00127.77           C  
ANISOU 2741  CA  ASP B 176    16860  12140  19546  -2962  -2119    574
ATOM   2742  C   ASP B 176     -11.520  16.900  87.251  1.00130.56           C  
ANISOU 2742  C   ASP B 176    16853  12767  19987  -3375  -1739    719
ATOM   2743  O   ASP B 176     -11.629  18.072  87.625  1.00130.81           O  
ANISOU 2743  O   ASP B 176    16538  13269  19894  -3365  -1590    633
ATOM   2744  CB  ASP B 176      -9.962  16.008  85.389  1.00  0.00           C  
ATOM   2745  CG  ASP B 176      -9.654  14.571  85.849  1.00  0.00           C  
ATOM   2746  OD1 ASP B 176     -10.574  13.827  86.249  1.00  0.00           O  
ATOM   2747  OD2 ASP B 176      -8.486  14.158  85.702  1.00  0.00           O1-
ATOM   2748  H   ASP B 176     -11.596  18.658  85.645  1.00126.16           H  
ATOM   2749  HA  ASP B 176     -12.136  15.880  85.472  1.00127.77           H  
ATOM   2750  HB3 ASP B 176      -9.189  16.679  85.768  1.00  0.00           H  
ATOM   2751  HB2 ASP B 176      -9.844  16.029  84.305  1.00  0.00           H  
ATOM   2752  N   ASP B 177     -11.555  15.858  88.088  1.00130.33           N  
ANISOU 2752  N   ASP B 177    16929  12423  20168  -3726  -1579    953
ATOM   2753  CA  ASP B 177     -11.743  15.924  89.548  1.00133.63           C  
ANISOU 2753  CA  ASP B 177    17034  13089  20649  -4096  -1168   1162
ATOM   2754  C   ASP B 177     -10.617  16.682  90.276  1.00133.12           C  
ANISOU 2754  C   ASP B 177    16391  13281  20908  -4353  -1161    849
ATOM   2755  O   ASP B 177     -10.864  17.244  91.344  1.00135.04           O  
ANISOU 2755  O   ASP B 177    16303  14001  21004  -4397   -881    887
ATOM   2756  CB  ASP B 177     -11.928  14.536  90.223  1.00  0.00           C  
ATOM   2757  CG  ASP B 177     -13.164  13.716  89.828  1.00  0.00           C  
ATOM   2758  OD1 ASP B 177     -14.176  14.286  89.370  1.00  0.00           O  
ATOM   2759  OD2 ASP B 177     -13.175  12.509  90.146  1.00  0.00           O1-
ATOM   2760  H   ASP B 177     -11.408  14.935  87.676  1.00130.33           H  
ATOM   2761  HA  ASP B 177     -12.652  16.504  89.718  1.00133.63           H  
ATOM   2762  HB3 ASP B 177     -11.962  14.663  91.307  1.00  0.00           H  
ATOM   2763  HB2 ASP B 177     -11.044  13.930  90.015  1.00  0.00           H  
ATOM   2764  N   GLU B 178      -9.417  16.700  89.690  1.00132.86           N  
ANISOU 2764  N   GLU B 178    16237  12949  21294  -4490  -1481    526
ATOM   2765  CA  GLU B 178      -8.273  17.487  90.130  1.00132.11           C  
ANISOU 2765  CA  GLU B 178    15588  13094  21513  -4692  -1523    196
ATOM   2766  C   GLU B 178      -7.425  17.831  88.896  1.00127.68           C  
ANISOU 2766  C   GLU B 178    15023  12533  20956  -4347  -1945   -246
ATOM   2767  O   GLU B 178      -7.432  17.080  87.918  1.00125.45           O  
ANISOU 2767  O   GLU B 178    15122  11862  20680  -4124  -2277   -341
ATOM   2768  CB  GLU B 178      -7.481  16.741  91.232  1.00134.01           C  
ANISOU 2768  CB  GLU B 178    15586  13021  22312  -5232  -1501    209
ATOM   2769  CG  GLU B 178      -7.052  15.291  90.887  1.00131.96           C  
ANISOU 2769  CG  GLU B 178    15307  12354  22476  -5296  -1985   -186
ATOM   2770  CD  GLU B 178      -6.239  14.567  91.968  1.00135.78           C  
ANISOU 2770  CD  GLU B 178    15590  12470  23532  -5879  -1974   -122
ATOM   2771  OE1 GLU B 178      -5.961  15.141  93.041  1.00138.56           O  
ANISOU 2771  OE1 GLU B 178    15429  13122  24094  -6248  -1652    -19
ATOM   2772  OE2 GLU B 178      -5.875  13.398  91.727  1.00136.48           O1-
ANISOU 2772  OE2 GLU B 178    16030  11965  23861  -5966  -2287   -168
ATOM   2773  H   GLU B 178      -9.290  16.245  88.795  1.00132.86           H  
ATOM   2774  HA  GLU B 178      -8.640  18.429  90.541  1.00132.11           H  
ATOM   2775  HB3 GLU B 178      -8.072  16.740  92.149  1.00134.01           H  
ATOM   2776  HB2 GLU B 178      -6.588  17.323  91.464  1.00134.01           H  
ATOM   2777  HG3 GLU B 178      -6.465  15.296  89.967  1.00131.96           H  
ATOM   2778  HG2 GLU B 178      -7.939  14.690  90.678  1.00131.96           H  
ATOM   2779  N   MET B 179      -6.709  18.954  88.965  1.00128.84           N  
ANISOU 2779  N   MET B 179    14770  13122  21061  -4259  -1919   -501
ATOM   2780  CA  MET B 179      -5.833  19.477  87.920  1.00124.47           C  
ANISOU 2780  CA  MET B 179    14206  12631  20457  -3891  -2262   -895
ATOM   2781  C   MET B 179      -4.855  20.453  88.592  1.00123.92           C  
ANISOU 2781  C   MET B 179    13610  12986  20488  -3945  -2203  -1183
ATOM   2782  O   MET B 179      -5.208  21.051  89.607  1.00127.51           O  
ANISOU 2782  O   MET B 179    13723  13724  21001  -4229  -1879  -1053
ATOM   2783  CB  MET B 179      -6.661  20.108  86.771  1.00122.88           C  
ANISOU 2783  CB  MET B 179    14361  12549  19778  -3433  -2283   -784
ATOM   2784  CG  MET B 179      -7.712  21.161  87.180  1.00126.19           C  
ANISOU 2784  CG  MET B 179    14832  13274  19841  -3450  -1906   -416
ATOM   2785  SD  MET B 179      -8.952  21.495  85.894  1.00125.51           S  
ANISOU 2785  SD  MET B 179    15237  13170  19281  -2998  -1969   -185
ATOM   2786  CE  MET B 179      -7.962  22.462  84.726  1.00120.39           C  
ANISOU 2786  CE  MET B 179    14527  12642  18572  -2600  -2279   -566
ATOM   2787  H   MET B 179      -6.743  19.538  89.792  1.00128.84           H  
ATOM   2788  HA  MET B 179      -5.246  18.650  87.514  1.00124.47           H  
ATOM   2789  HB3 MET B 179      -7.161  19.312  86.218  1.00122.88           H  
ATOM   2790  HB2 MET B 179      -5.972  20.560  86.057  1.00122.88           H  
ATOM   2791  HG3 MET B 179      -7.226  22.095  87.458  1.00126.19           H  
ATOM   2792  HG2 MET B 179      -8.263  20.833  88.062  1.00126.19           H  
ATOM   2793  HE1 MET B 179      -8.527  22.650  83.815  1.00120.39           H  
ATOM   2794  HE2 MET B 179      -7.692  23.422  85.165  1.00120.39           H  
ATOM   2795  HE3 MET B 179      -7.048  21.934  84.457  1.00120.39           H  
ATOM   2796  HXT MET B 179      -3.869  20.617  88.184  1.00123.92           H  
ATOM   2797  N   GLY B 181      -2.528  23.577  89.641  1.00124.02           N  
ANISOU 2797  N   GLY B 181    12484  14204  20435  -3841  -1935  -1782
ATOM   2798  CA  GLY B 181      -2.736  25.018  89.752  1.00126.51           C  
ANISOU 2798  CA  GLY B 181    12624  15002  20442  -3767  -1619  -1700
ATOM   2799  C   GLY B 181      -1.558  25.809  89.163  1.00123.10           C  
ANISOU 2799  C   GLY B 181    12027  14859  19886  -3447  -1759  -2077
ATOM   2800  O   GLY B 181      -0.656  25.259  88.528  1.00119.00           O  
ANISOU 2800  O   GLY B 181    11464  14197  19554  -3304  -2080  -2408
ATOM   2801  HA3 GLY B 181      -2.847  25.265  90.809  1.00126.51           H  
ATOM   2802  HA2 GLY B 181      -3.658  25.318  89.256  1.00126.51           H  
ATOM   2803  H   GLY B 181      -2.178  23.123  90.477  1.00124.02           H  
ATOM   2804  H   GLY B 181      -3.403  23.126  89.416  1.00124.02           H  
ATOM   2805  HXT GLY B 181      -1.535  26.878  89.319  1.00123.10           H  
ATOM   2806  N   VAL B 183      -1.605  28.147  86.800  1.00119.00           N  
ANISOU 2806  N   VAL B 183    12064  14646  18504  -2527  -1962  -2328
ATOM   2807  CA  VAL B 183      -1.724  28.339  85.357  1.00113.79           C  
ANISOU 2807  CA  VAL B 183    11735  13717  17784  -2242  -2238  -2399
ATOM   2808  C   VAL B 183      -1.998  29.808  84.957  1.00111.09           C  
ANISOU 2808  C   VAL B 183    11543  13535  17130  -1943  -2266  -2474
ATOM   2809  O   VAL B 183      -1.455  30.256  83.949  1.00107.03           O  
ANISOU 2809  O   VAL B 183    11068  12970  16628  -1675  -2466  -2735
ATOM   2810  CB  VAL B 183      -2.808  27.393  84.762  1.00114.63           C  
ANISOU 2810  CB  VAL B 183    12161  13520  17873  -2317  -2252  -2073
ATOM   2811  CG1 VAL B 183      -4.195  27.536  85.419  1.00119.50           C  
ANISOU 2811  CG1 VAL B 183    12839  14305  18262  -2487  -1953  -1717
ATOM   2812  CG2 VAL B 183      -2.941  27.494  83.228  1.00110.19           C  
ANISOU 2812  CG2 VAL B 183    11936  12765  17167  -1973  -2475  -2083
ATOM   2813  HA  VAL B 183      -0.772  28.057  84.901  1.00113.79           H  
ATOM   2814  HB  VAL B 183      -2.470  26.376  84.968  1.00114.63           H  
ATOM   2815 HG11 VAL B 183      -4.878  26.793  85.013  1.00119.50           H  
ATOM   2816 HG12 VAL B 183      -4.162  27.371  86.496  1.00119.50           H  
ATOM   2817 HG13 VAL B 183      -4.638  28.515  85.240  1.00119.50           H  
ATOM   2818 HG21 VAL B 183      -3.605  26.727  82.835  1.00110.19           H  
ATOM   2819 HG22 VAL B 183      -3.350  28.455  82.917  1.00110.19           H  
ATOM   2820 HG23 VAL B 183      -1.975  27.368  82.739  1.00110.19           H  
ATOM   2821  H   VAL B 183      -2.413  27.773  87.272  1.00119.00           H  
ATOM   2822  H   VAL B 183      -0.850  27.503  86.993  1.00119.00           H  
ATOM   2823  N   ALA B 184      -2.812  30.536  85.732  1.00108.22           N  
ANISOU 2823  N   ALA B 184    11274  13351  16493  -1985  -2077  -2248
ATOM   2824  CA  ALA B 184      -3.194  31.915  85.422  1.00105.61           C  
ANISOU 2824  CA  ALA B 184    11119  13111  15898  -1750  -2135  -2286
ATOM   2825  C   ALA B 184      -2.061  32.897  85.768  1.00105.44           C  
ANISOU 2825  C   ALA B 184    10920  13338  15806  -1628  -2123  -2591
ATOM   2826  O   ALA B 184      -1.412  32.733  86.808  1.00108.80           O  
ANISOU 2826  O   ALA B 184    11061  13973  16304  -1740  -1991  -2702
ATOM   2827  CB  ALA B 184      -4.479  32.264  86.184  1.00108.71           C  
ANISOU 2827  CB  ALA B 184    11663  13617  16023  -1833  -1983  -1974
ATOM   2828  H   ALA B 184      -3.193  30.131  86.571  1.00108.22           H  
ATOM   2829  HA  ALA B 184      -3.409  31.981  84.354  1.00105.61           H  
ATOM   2830  HB1 ALA B 184      -4.776  33.295  85.985  1.00108.71           H  
ATOM   2831  HB2 ALA B 184      -5.306  31.625  85.876  1.00108.71           H  
ATOM   2832  HB3 ALA B 184      -4.353  32.150  87.259  1.00108.71           H  
ATOM   2833  N   THR B 185      -1.848  33.908  84.917  1.00107.12           N  
ANISOU 2833  N   THR B 185    11306  13521  15875  -1384  -2257  -2712
ATOM   2834  CA  THR B 185      -0.794  34.905  85.091  1.00107.64           C  
ANISOU 2834  CA  THR B 185    11293  13797  15810  -1234  -2251  -2980
ATOM   2835  C   THR B 185      -1.060  35.824  86.314  1.00112.83           C  
ANISOU 2835  C   THR B 185    11888  14747  16235  -1359  -2042  -2878
ATOM   2836  O   THR B 185      -2.213  36.030  86.714  1.00114.09           O  
ANISOU 2836  O   THR B 185    12205  14913  16230  -1449  -1987  -2628
ATOM   2837  CB  THR B 185      -0.598  35.755  83.798  1.00103.70           C  
ANISOU 2837  CB  THR B 185    11049  13148  15206   -979  -2426  -3072
ATOM   2838  OG1 THR B 185       0.622  36.477  83.846  1.00105.34           O  
ANISOU 2838  OG1 THR B 185    11257  13535  15231   -853  -2411  -3286
ATOM   2839  CG2 THR B 185      -1.685  36.808  83.528  1.00102.44           C  
ANISOU 2839  CG2 THR B 185    11122  12864  14937  -1036  -2443  -2760
ATOM   2840  H   THR B 185      -2.432  34.002  84.079  1.00107.12           H  
ATOM   2841  HA  THR B 185       0.131  34.355  85.279  1.00107.64           H  
ATOM   2842  HB  THR B 185      -0.549  35.079  82.942  1.00103.70           H  
ATOM   2843  HG1 THR B 185       1.296  35.970  83.353  1.00105.34           H  
ATOM   2844 HG21 THR B 185      -1.551  37.271  82.550  1.00102.44           H  
ATOM   2845 HG22 THR B 185      -2.680  36.364  83.543  1.00102.44           H  
ATOM   2846 HG23 THR B 185      -1.670  37.603  84.273  1.00102.44           H  
ATOM   2847  N   ARG B 186       0.020  36.374  86.881  1.00101.43           N  
ANISOU 2847  N   ARG B 186    10210  13571  14758  -1330  -1928  -3074
ATOM   2848  CA  ARG B 186       0.087  37.158  88.120  1.00107.77           C  
ANISOU 2848  CA  ARG B 186    10923  14687  15336  -1416  -1695  -2970
ATOM   2849  C   ARG B 186      -0.559  38.565  88.065  1.00108.67           C  
ANISOU 2849  C   ARG B 186    11313  14848  15129  -1328  -1735  -2911
ATOM   2850  O   ARG B 186      -0.078  39.486  88.726  1.00112.35           O  
ANISOU 2850  O   ARG B 186    11842  15412  15434  -1452  -1606  -2661
ATOM   2851  CB  ARG B 186       1.538  37.117  88.670  1.00111.31           C  
ANISOU 2851  CB  ARG B 186    11084  15437  15773  -1310  -1585  -3218
ATOM   2852  CG  ARG B 186       2.692  37.392  87.672  1.00108.68           C  
ANISOU 2852  CG  ARG B 186    10814  15088  15392  -1005  -1774  -3576
ATOM   2853  CD  ARG B 186       2.735  38.798  87.049  1.00113.23           C  
ANISOU 2853  CD  ARG B 186    11099  16028  15895   -884  -1626  -3774
ATOM   2854  NE  ARG B 186       3.006  39.838  88.058  1.00111.54           N  
ANISOU 2854  NE  ARG B 186    10528  15847  16007   -957  -1625  -3877
ATOM   2855  CZ  ARG B 186       4.194  40.299  88.470  1.00114.21           C  
ANISOU 2855  CZ  ARG B 186    10521  16510  16362   -850  -1521  -4067
ATOM   2856  NH1 ARG B 186       5.337  39.891  87.921  1.00118.23           N  
ANISOU 2856  NH1 ARG B 186    11058  17315  16549   -600  -1424  -4199
ATOM   2857  NH2 ARG B 186       4.244  41.180  89.460  1.00112.57           N1+
ANISOU 2857  NH2 ARG B 186     9949  16329  16492   -969  -1541  -4145
ATOM   2858  H   ARG B 186       0.900  36.238  86.407  1.00101.43           H  
ATOM   2859  HA  ARG B 186      -0.524  36.642  88.857  1.00107.77           H  
ATOM   2860  HB3 ARG B 186       1.705  36.112  89.057  1.00111.31           H  
ATOM   2861  HB2 ARG B 186       1.631  37.761  89.546  1.00111.31           H  
ATOM   2862  HG3 ARG B 186       2.752  36.635  86.891  1.00108.68           H  
ATOM   2863  HG2 ARG B 186       3.611  37.257  88.244  1.00108.68           H  
ATOM   2864  HD3 ARG B 186       1.752  39.037  86.652  1.00113.23           H  
ATOM   2865  HD2 ARG B 186       3.397  38.841  86.184  1.00113.23           H  
ATOM   2866  HE  ARG B 186       2.154  40.225  88.452  1.00111.54           H  
ATOM   2867 HH12 ARG B 186       6.243  40.206  88.240  1.00118.23           H  
ATOM   2868 HH11 ARG B 186       5.337  39.393  87.031  1.00118.23           H  
ATOM   2869 HH22 ARG B 186       5.132  41.508  89.829  1.00112.57           H  
ATOM   2870 HH21 ARG B 186       3.426  41.622  89.866  1.00112.57           H  
ATOM   2871  N   TRP B 187      -1.655  38.697  87.315  1.00104.50           N  
ANISOU 2871  N   TRP B 187    10957  14249  14501  -1111  -1919  -3144
ATOM   2872  CA  TRP B 187      -2.529  39.871  87.249  1.00105.25           C  
ANISOU 2872  CA  TRP B 187    11297  14381  14313  -1056  -1987  -3123
ATOM   2873  C   TRP B 187      -4.012  39.464  87.135  1.00103.49           C  
ANISOU 2873  C   TRP B 187    11222  14029  14070  -1223  -2021  -2803
ATOM   2874  O   TRP B 187      -4.871  40.238  87.556  1.00105.40           O  
ANISOU 2874  O   TRP B 187    11599  14377  14073  -1239  -2037  -2725
ATOM   2875  CB  TRP B 187      -2.146  40.793  86.068  1.00101.79           C  
ANISOU 2875  CB  TRP B 187    11063  13777  13836   -842  -2210  -3382
ATOM   2876  CG  TRP B 187      -0.761  41.368  86.045  1.00103.11           C  
ANISOU 2876  CG  TRP B 187    11130  14033  14014   -610  -2219  -3718
ATOM   2877  CD1 TRP B 187      -0.305  42.351  86.854  1.00106.22           C  
ANISOU 2877  CD1 TRP B 187    11219  14652  14489   -584  -2066  -3817
ATOM   2878  CD2 TRP B 187       0.371  40.990  85.201  1.00101.63           C  
ANISOU 2878  CD2 TRP B 187    11146  13712  13757   -361  -2393  -3989
ATOM   2879  NE1 TRP B 187       1.021  42.608  86.569  1.00106.42           N  
ANISOU 2879  NE1 TRP B 187    11231  14726  14478   -306  -2142  -4146
ATOM   2880  CE2 TRP B 187       1.492  41.802  85.554  1.00103.95           C  
ANISOU 2880  CE2 TRP B 187    11256  14179  14060   -153  -2340  -4258
ATOM   2881  CE3 TRP B 187       0.571  40.036  84.174  1.00 98.81           C  
ANISOU 2881  CE3 TRP B 187    11105  13098  13341   -301  -2586  -4019
ATOM   2882  CZ2 TRP B 187       2.742  41.675  84.921  1.00103.57           C  
ANISOU 2882  CZ2 TRP B 187    11370  14053  13928    153  -2474  -4562
ATOM   2883  CZ3 TRP B 187       1.820  39.893  83.536  1.00 98.65           C  
ANISOU 2883  CZ3 TRP B 187    11254  12964  13263    -35  -2709  -4305
ATOM   2884  CH2 TRP B 187       2.904  40.712  83.907  1.00101.26           C  
ANISOU 2884  CH2 TRP B 187    11436  13468  13569    210  -2654  -4578
ATOM   2885  H   TRP B 187      -1.978  37.851  86.863  1.00104.50           H  
ATOM   2886  HA  TRP B 187      -2.430  40.440  88.176  1.00105.25           H  
ATOM   2887  HB3 TRP B 187      -2.844  41.631  86.023  1.00101.79           H  
ATOM   2888  HB2 TRP B 187      -2.279  40.252  85.133  1.00101.79           H  
ATOM   2889  HD1 TRP B 187      -0.901  42.842  87.611  1.00106.22           H  
ATOM   2890  HE1 TRP B 187       1.568  43.294  87.078  1.00106.42           H  
ATOM   2891  HE3 TRP B 187      -0.246  39.396  83.878  1.00 98.81           H  
ATOM   2892  HZ2 TRP B 187       3.575  42.294  85.220  1.00103.57           H  
ATOM   2893  HZ3 TRP B 187       1.945  39.147  82.764  1.00 98.65           H  
ATOM   2894  HH2 TRP B 187       3.861  40.594  83.421  1.00101.26           H  
ATOM   2895  N   TYR B 188      -4.300  38.281  86.568  1.00103.68           N  
ANISOU 2895  N   TYR B 188    11229  13842  14324  -1318  -2045  -2627
ATOM   2896  CA  TYR B 188      -5.659  37.825  86.246  1.00102.43           C  
ANISOU 2896  CA  TYR B 188    11201  13572  14146  -1433  -2072  -2312
ATOM   2897  C   TYR B 188      -6.055  36.563  87.035  1.00104.99           C  
ANISOU 2897  C   TYR B 188    11422  13865  14604  -1592  -1917  -2076
ATOM   2898  O   TYR B 188      -7.194  36.117  86.906  1.00102.64           O  
ANISOU 2898  O   TYR B 188    11228  13379  14392  -1629  -1971  -1859
ATOM   2899  CB  TYR B 188      -5.777  37.603  84.717  1.00 96.25           C  
ANISOU 2899  CB  TYR B 188    10575  12521  13476  -1336  -2278  -2298
ATOM   2900  CG  TYR B 188      -5.648  38.879  83.898  1.00 94.51           C  
ANISOU 2900  CG  TYR B 188    10460  12265  13186  -1191  -2424  -2549
ATOM   2901  CD1 TYR B 188      -6.794  39.630  83.570  1.00 95.60           C  
ANISOU 2901  CD1 TYR B 188    10715  12495  13113  -1218  -2495  -2558
ATOM   2902  CD2 TYR B 188      -4.380  39.344  83.494  1.00 92.43           C  
ANISOU 2902  CD2 TYR B 188    10195  11865  13058  -1015  -2504  -2794
ATOM   2903  CE1 TYR B 188      -6.666  40.865  82.907  1.00 94.57           C  
ANISOU 2903  CE1 TYR B 188    10719  12282  12933  -1102  -2644  -2792
ATOM   2904  CE2 TYR B 188      -4.249  40.571  82.819  1.00 92.01           C  
ANISOU 2904  CE2 TYR B 188    10281  11747  12932   -868  -2627  -3013
ATOM   2905  CZ  TYR B 188      -5.393  41.339  82.537  1.00 93.12           C  
ANISOU 2905  CZ  TYR B 188    10555  11942  12883   -927  -2696  -3008
ATOM   2906  OH  TYR B 188      -5.275  42.535  81.897  1.00 93.05           O  
ANISOU 2906  OH  TYR B 188    10722  11817  12816   -798  -2835  -3228
ATOM   2907  H   TYR B 188      -3.561  37.666  86.258  1.00103.68           H  
ATOM   2908  HA  TYR B 188      -6.392  38.586  86.522  1.00102.43           H  
ATOM   2909  HB3 TYR B 188      -6.746  37.160  84.482  1.00 96.25           H  
ATOM   2910  HB2 TYR B 188      -5.038  36.875  84.377  1.00 96.25           H  
ATOM   2911  HD1 TYR B 188      -7.775  39.266  83.835  1.00 95.60           H  
ATOM   2912  HD2 TYR B 188      -3.498  38.772  83.725  1.00 92.43           H  
ATOM   2913  HE1 TYR B 188      -7.547  41.449  82.682  1.00 94.57           H  
ATOM   2914  HE2 TYR B 188      -3.265  40.916  82.533  1.00 92.01           H  
ATOM   2915  HH  TYR B 188      -4.371  42.870  81.872  1.00 93.05           H  
ATOM   2916  N   ARG B 189      -5.128  36.004  87.826  1.00109.36           N  
ANISOU 2916  N   ARG B 189    13019  14696  13836   -817   -331  -2061
ATOM   2917  CA  ARG B 189      -5.348  34.840  88.684  1.00114.32           C  
ANISOU 2917  CA  ARG B 189    13802  15413  14221  -1061   -326  -1596
ATOM   2918  C   ARG B 189      -6.332  35.124  89.836  1.00115.89           C  
ANISOU 2918  C   ARG B 189    13491  16500  14041  -1575   -163  -1521
ATOM   2919  O   ARG B 189      -6.258  36.181  90.466  1.00113.26           O  
ANISOU 2919  O   ARG B 189    12621  16755  13658  -1808    -49  -1987
ATOM   2920  CB  ARG B 189      -3.990  34.320  89.210  1.00113.18           C  
ANISOU 2920  CB  ARG B 189    13747  15022  14236  -1103   -549  -1819
ATOM   2921  CG  ARG B 189      -3.144  35.325  90.028  1.00113.19           C  
ANISOU 2921  CG  ARG B 189    13090  15754  14164  -1517   -539  -2309
ATOM   2922  CD  ARG B 189      -1.870  34.731  90.656  1.00114.57           C  
ANISOU 2922  CD  ARG B 189    13429  15793  14311  -1680   -723  -2215
ATOM   2923  NE  ARG B 189      -1.005  34.061  89.667  1.00111.79           N  
ANISOU 2923  NE  ARG B 189    13481  14635  14358  -1329   -999  -2307
ATOM   2924  CZ  ARG B 189       0.262  33.649  89.809  1.00109.45           C  
ANISOU 2924  CZ  ARG B 189    12858  14280  14448  -1290  -1208  -2867
ATOM   2925  NH1 ARG B 189       0.968  33.902  90.913  1.00109.64           N  
ANISOU 2925  NH1 ARG B 189    12114  15018  14526  -1550  -1105  -3449
ATOM   2926  NH2 ARG B 189       0.812  32.971  88.806  1.00105.79           N1+
ANISOU 2926  NH2 ARG B 189    12831  13027  14339  -1026  -1525  -2852
ATOM   2927  H   ARG B 189      -4.208  36.417  87.860  1.00109.36           H  
ATOM   2928  HA  ARG B 189      -5.787  34.060  88.059  1.00114.32           H  
ATOM   2929  HB3 ARG B 189      -3.409  33.990  88.351  1.00113.18           H  
ATOM   2930  HB2 ARG B 189      -4.164  33.429  89.815  1.00113.18           H  
ATOM   2931  HG3 ARG B 189      -3.761  35.633  90.872  1.00113.19           H  
ATOM   2932  HG2 ARG B 189      -2.924  36.245  89.486  1.00113.19           H  
ATOM   2933  HD3 ARG B 189      -2.093  34.104  91.520  1.00114.57           H  
ATOM   2934  HD2 ARG B 189      -1.281  35.570  91.030  1.00114.57           H  
ATOM   2935  HE  ARG B 189      -1.468  33.823  88.795  1.00111.79           H  
ATOM   2936 HH12 ARG B 189       1.887  33.495  91.065  1.00109.64           H  
ATOM   2937 HH11 ARG B 189       0.580  34.433  91.673  1.00109.64           H  
ATOM   2938 HH22 ARG B 189       1.731  32.564  88.869  1.00105.79           H  
ATOM   2939 HH21 ARG B 189       0.258  32.718  87.992  1.00105.79           H  
ATOM   2940  N   ALA B 190      -7.187  34.134  90.110  1.00116.69           N  
ANISOU 2940  N   ALA B 190    13803  16668  13866  -1792   -165   -927
ATOM   2941  CA  ALA B 190      -8.064  34.081  91.279  1.00116.69           C  
ANISOU 2941  CA  ALA B 190    13429  17444  13464  -2363    -86   -731
ATOM   2942  C   ALA B 190      -7.298  33.472  92.473  1.00115.07           C  
ANISOU 2942  C   ALA B 190    12858  17791  13071  -2861   -130  -1140
ATOM   2943  O   ALA B 190      -6.309  32.766  92.240  1.00114.92           O  
ANISOU 2943  O   ALA B 190    12960  17471  13233  -2725   -259  -1387
ATOM   2944  CB  ALA B 190      -9.279  33.216  90.904  1.00119.61           C  
ANISOU 2944  CB  ALA B 190    14189  17595  13661  -2393   -139     95
ATOM   2945  H   ALA B 190      -7.134  33.282  89.576  1.00116.69           H  
ATOM   2946  HA  ALA B 190      -8.390  35.089  91.527  1.00116.69           H  
ATOM   2947  HB1 ALA B 190     -10.147  33.461  91.515  1.00119.61           H  
ATOM   2948  HB2 ALA B 190      -9.572  33.369  89.868  1.00119.61           H  
ATOM   2949  HB3 ALA B 190      -9.084  32.152  91.042  1.00119.61           H  
ATOM   2950  N   PRO B 191      -7.761  33.707  93.723  1.00118.12           N  
ANISOU 2950  N   PRO B 191    12789  19007  13084  -3498    -26  -1229
ATOM   2951  CA  PRO B 191      -7.104  33.149  94.919  1.00116.65           C  
ANISOU 2951  CA  PRO B 191    12267  19404  12652  -4070    -38  -1595
ATOM   2952  C   PRO B 191      -6.971  31.613  94.963  1.00118.80           C  
ANISOU 2952  C   PRO B 191    12929  19567  12643  -4301   -248  -1044
ATOM   2953  O   PRO B 191      -6.044  31.134  95.615  1.00117.50           O  
ANISOU 2953  O   PRO B 191    12549  19839  12258  -4766   -286  -1324
ATOM   2954  CB  PRO B 191      -7.892  33.730  96.107  1.00114.31           C  
ANISOU 2954  CB  PRO B 191    11457  20001  11976  -4763    158  -1795
ATOM   2955  CG  PRO B 191      -9.234  34.146  95.525  1.00115.53           C  
ANISOU 2955  CG  PRO B 191    11827  20006  12064  -4641    155  -1173
ATOM   2956  CD  PRO B 191      -8.889  34.560  94.099  1.00117.02           C  
ANISOU 2956  CD  PRO B 191    12381  19345  12738  -3777    124  -1103
ATOM   2957  HA  PRO B 191      -6.087  33.546  94.954  1.00116.65           H  
ATOM   2958  HB3 PRO B 191      -7.369  34.608  96.487  1.00114.31           H  
ATOM   2959  HB2 PRO B 191      -8.002  33.035  96.942  1.00114.31           H  
ATOM   2960  HG3 PRO B 191      -9.734  34.932  96.093  1.00115.53           H  
ATOM   2961  HG2 PRO B 191      -9.899  33.281  95.496  1.00115.53           H  
ATOM   2962  HD2 PRO B 191      -9.757  34.460  93.450  1.00117.02           H  
ATOM   2963  HD3 PRO B 191      -8.560  35.600  94.067  1.00117.02           H  
ATOM   2964  N   GLU B 192      -7.812  30.853  94.239  1.00119.12           N  
ANISOU 2964  N   GLU B 192    13529  19038  12692  -4004   -375   -296
ATOM   2965  CA  GLU B 192      -7.668  29.404  94.063  1.00120.77           C  
ANISOU 2965  CA  GLU B 192    14157  19098  12633  -4222   -588    240
ATOM   2966  C   GLU B 192      -6.290  28.952  93.538  1.00120.81           C  
ANISOU 2966  C   GLU B 192    14466  18624  12812  -3954   -699     58
ATOM   2967  O   GLU B 192      -5.884  27.843  93.872  1.00120.28           O  
ANISOU 2967  O   GLU B 192    14569  18696  12437  -4323   -860    237
ATOM   2968  CB  GLU B 192      -8.765  28.813  93.154  1.00121.49           C  
ANISOU 2968  CB  GLU B 192    14745  18640  12777  -3929   -669   1052
ATOM   2969  CG  GLU B 192     -10.215  29.075  93.601  1.00119.87           C  
ANISOU 2969  CG  GLU B 192    14295  18887  12365  -4298   -674   1437
ATOM   2970  CD  GLU B 192     -10.818  30.289  92.906  1.00120.35           C  
ANISOU 2970  CD  GLU B 192    14054  18998  12675  -4012   -459   1200
ATOM   2971  OE1 GLU B 192     -10.657  31.402  93.444  1.00120.20           O  
ANISOU 2971  OE1 GLU B 192    13695  19216  12761  -3968   -297    498
ATOM   2972  OE2 GLU B 192     -11.435  30.117  91.834  1.00119.43           O1-
ANISOU 2972  OE2 GLU B 192    14040  18662  12675  -3820   -464   1718
ATOM   2973  H   GLU B 192      -8.643  31.270  93.818  1.00119.12           H  
ATOM   2974  HA  GLU B 192      -7.788  28.968  95.056  1.00120.77           H  
ATOM   2975  HB3 GLU B 192      -8.626  27.733  93.112  1.00121.49           H  
ATOM   2976  HB2 GLU B 192      -8.617  29.162  92.129  1.00121.49           H  
ATOM   2977  HG3 GLU B 192     -10.272  29.192  94.685  1.00119.87           H  
ATOM   2978  HG2 GLU B 192     -10.828  28.203  93.368  1.00119.87           H  
ATOM   2979  N   ILE B 193      -5.568  29.798  92.785  1.00120.31           N  
ANISOU 2979  N   ILE B 193    14498  17999  13214  -3372   -654   -272
ATOM   2980  CA  ILE B 193      -4.201  29.516  92.328  1.00120.10           C  
ANISOU 2980  CA  ILE B 193    14901  17347  13386  -3094   -814   -287
ATOM   2981  C   ILE B 193      -3.220  29.207  93.487  1.00118.03           C  
ANISOU 2981  C   ILE B 193    14278  17588  12980  -3534   -914   -720
ATOM   2982  O   ILE B 193      -2.330  28.376  93.306  1.00117.94           O  
ANISOU 2982  O   ILE B 193    14624  17430  12757  -3715  -1087   -435
ATOM   2983  CB  ILE B 193      -3.655  30.638  91.373  1.00119.33           C  
ANISOU 2983  CB  ILE B 193    14957  16575  13809  -2482   -801   -575
ATOM   2984  CG1 ILE B 193      -4.029  30.359  89.897  1.00120.72           C  
ANISOU 2984  CG1 ILE B 193    15621  16157  14091  -2065   -698    -78
ATOM   2985  CG2 ILE B 193      -2.138  30.920  91.439  1.00117.61           C  
ANISOU 2985  CG2 ILE B 193    15077  15807  13803  -2333  -1017   -686
ATOM   2986  CD1 ILE B 193      -5.534  30.291  89.608  1.00120.81           C  
ANISOU 2986  CD1 ILE B 193    15261  16412  14229  -1915   -522   -282
ATOM   2987  H   ILE B 193      -5.934  30.722  92.578  1.00120.31           H  
ATOM   2988  HA  ILE B 193      -4.268  28.591  91.752  1.00120.10           H  
ATOM   2989  HB  ILE B 193      -4.129  31.578  91.654  1.00119.33           H  
ATOM   2990 HG13 ILE B 193      -3.562  29.429  89.572  1.00120.72           H  
ATOM   2991 HG12 ILE B 193      -3.599  31.134  89.262  1.00120.72           H  
ATOM   2992 HG21 ILE B 193      -1.826  31.628  90.674  1.00117.61           H  
ATOM   2993 HG22 ILE B 193      -1.842  31.346  92.398  1.00117.61           H  
ATOM   2994 HG23 ILE B 193      -1.562  30.011  91.291  1.00117.61           H  
ATOM   2995 HD11 ILE B 193      -5.729  30.386  88.540  1.00120.81           H  
ATOM   2996 HD12 ILE B 193      -5.960  29.342  89.933  1.00120.81           H  
ATOM   2997 HD13 ILE B 193      -6.075  31.092  90.113  1.00120.81           H  
ATOM   2998  N   MET B 194      -3.435  29.830  94.653  1.00124.91           N  
ANISOU 2998  N   MET B 194    14430  19058  13971  -3725   -790  -1433
ATOM   2999  CA  MET B 194      -2.661  29.590  95.864  1.00122.94           C  
ANISOU 2999  CA  MET B 194    13743  19310  13658  -4133   -839  -1929
ATOM   3000  C   MET B 194      -3.487  28.823  96.915  1.00122.05           C  
ANISOU 3000  C   MET B 194    13379  20075  12920  -4935   -778  -1838
ATOM   3001  O   MET B 194      -2.969  27.856  97.474  1.00120.81           O  
ANISOU 3001  O   MET B 194    13087  20270  12547  -5352   -869  -1997
ATOM   3002  CB  MET B 194      -2.046  30.901  96.420  1.00121.11           C  
ANISOU 3002  CB  MET B 194    12819  19295  13903  -3984   -714  -2807
ATOM   3003  CG  MET B 194      -2.855  32.207  96.284  1.00119.84           C  
ANISOU 3003  CG  MET B 194    12136  19754  13645  -4208   -415  -3159
ATOM   3004  SD  MET B 194      -2.811  33.070  94.683  1.00121.31           S  
ANISOU 3004  SD  MET B 194    12764  19456  13872  -3751   -355  -2626
ATOM   3005  CE  MET B 194      -1.081  33.617  94.648  1.00120.22           C  
ANISOU 3005  CE  MET B 194    12532  18687  14458  -3043   -406  -3195
ATOM   3006  H   MET B 194      -4.215  30.472  94.732  1.00124.91           H  
ATOM   3007  HA  MET B 194      -1.814  28.937  95.642  1.00122.94           H  
ATOM   3008  HB3 MET B 194      -1.090  31.050  95.922  1.00121.11           H  
ATOM   3009  HB2 MET B 194      -1.793  30.760  97.471  1.00121.11           H  
ATOM   3010  HG3 MET B 194      -2.495  32.913  97.030  1.00119.84           H  
ATOM   3011  HG2 MET B 194      -3.893  32.024  96.537  1.00119.84           H  
ATOM   3012  HE1 MET B 194      -0.919  34.298  93.813  1.00120.22           H  
ATOM   3013  HE2 MET B 194      -0.823  34.139  95.570  1.00120.22           H  
ATOM   3014  HE3 MET B 194      -0.407  32.769  94.529  1.00120.22           H  
ATOM   3015  N   LEU B 195      -4.736  29.236  97.179  1.00120.35           N  
ANISOU 3015  N   LEU B 195    13113  20223  12393  -5211   -658  -1564
ATOM   3016  CA  LEU B 195      -5.554  28.715  98.281  1.00119.16           C  
ANISOU 3016  CA  LEU B 195    12788  20881  11608  -6072   -663  -1425
ATOM   3017  C   LEU B 195      -6.247  27.367  97.978  1.00120.53           C  
ANISOU 3017  C   LEU B 195    13617  20778  11402  -6241   -959   -656
ATOM   3018  O   LEU B 195      -6.595  26.650  98.921  1.00118.91           O  
ANISOU 3018  O   LEU B 195    13359  21084  10737  -6888  -1071   -674
ATOM   3019  CB  LEU B 195      -6.617  29.762  98.711  1.00118.83           C  
ANISOU 3019  CB  LEU B 195    12525  21265  11361  -6371   -510  -1305
ATOM   3020  CG  LEU B 195      -6.166  30.882  99.684  1.00116.29           C  
ANISOU 3020  CG  LEU B 195    11465  21641  11080  -6702   -182  -2104
ATOM   3021  CD1 LEU B 195      -5.638  30.379 101.044  1.00115.95           C  
ANISOU 3021  CD1 LEU B 195    11078  22421  10555  -7511    -47  -2480
ATOM   3022  CD2 LEU B 195      -5.217  31.901  99.042  1.00116.15           C  
ANISOU 3022  CD2 LEU B 195    11158  21259  11715  -6040    -40  -2793
ATOM   3023  H   LEU B 195      -5.135  30.014  96.655  1.00120.35           H  
ATOM   3024  HA  LEU B 195      -4.896  28.530  99.128  1.00119.16           H  
ATOM   3025  HB3 LEU B 195      -7.432  29.243  99.213  1.00118.83           H  
ATOM   3026  HB2 LEU B 195      -7.090  30.199  97.831  1.00118.83           H  
ATOM   3027  HG  LEU B 195      -7.075  31.444  99.906  1.00116.29           H  
ATOM   3028 HD11 LEU B 195      -4.647  30.775 101.266  1.00115.95           H  
ATOM   3029 HD12 LEU B 195      -6.292  30.703 101.855  1.00115.95           H  
ATOM   3030 HD13 LEU B 195      -5.574  29.294 101.104  1.00115.95           H  
ATOM   3031 HD21 LEU B 195      -5.213  32.832  99.610  1.00116.15           H  
ATOM   3032 HD22 LEU B 195      -4.192  31.534  98.999  1.00116.15           H  
ATOM   3033 HD23 LEU B 195      -5.539  32.150  98.033  1.00116.15           H  
ATOM   3034  N   ASN B 196      -6.471  27.023  96.705  1.00127.72           N  
ANISOU 3034  N   ASN B 196    15155  20880  12491  -5687  -1075     -3
ATOM   3035  CA  ASN B 196      -7.344  25.899  96.342  1.00128.14           C  
ANISOU 3035  CA  ASN B 196    15894  20532  12263  -5751  -1336    737
ATOM   3036  C   ASN B 196      -6.827  25.222  95.065  1.00129.32           C  
ANISOU 3036  C   ASN B 196    16626  19687  12821  -5020  -1381    920
ATOM   3037  O   ASN B 196      -7.559  25.077  94.086  1.00130.76           O  
ANISOU 3037  O   ASN B 196    16883  19334  13467  -4405  -1243    856
ATOM   3038  CB  ASN B 196      -8.829  26.365  96.268  1.00127.75           C  
ANISOU 3038  CB  ASN B 196    16062  20449  12027  -5880  -1423   1416
ATOM   3039  CG  ASN B 196      -9.798  25.399  96.954  1.00124.75           C  
ANISOU 3039  CG  ASN B 196    16239  19934  11228  -6228  -1740   2098
ATOM   3040  OD1 ASN B 196      -9.575  24.195  96.991  1.00123.45           O  
ANISOU 3040  OD1 ASN B 196    16623  19180  11103  -5949  -1851   2332
ATOM   3041  ND2 ASN B 196     -10.887  25.908  97.518  1.00122.35           N  
ANISOU 3041  ND2 ASN B 196    15832  20151  10506  -6881  -1917   2443
ATOM   3042  H   ASN B 196      -6.101  27.573  95.937  1.00127.72           H  
ATOM   3043  HA  ASN B 196      -7.245  25.098  97.077  1.00128.14           H  
ATOM   3044  HB3 ASN B 196      -9.158  26.583  95.252  1.00127.75           H  
ATOM   3045  HB2 ASN B 196      -8.929  27.310  96.802  1.00127.75           H  
ATOM   3046 HD22 ASN B 196     -11.462  25.319  98.115  1.00122.35           H  
ATOM   3047 HD21 ASN B 196     -11.088  26.897  97.488  1.00122.35           H  
ATOM   3048  N   TRP B 197      -5.535  24.867  95.108  1.00129.52           N  
ANISOU 3048  N   TRP B 197    17104  19475  12632  -5151  -1581   1157
ATOM   3049  CA  TRP B 197      -4.670  24.457  93.994  1.00129.45           C  
ANISOU 3049  CA  TRP B 197    17612  18604  12968  -4609  -1625   1214
ATOM   3050  C   TRP B 197      -5.281  23.432  93.016  1.00127.54           C  
ANISOU 3050  C   TRP B 197    18060  17468  12933  -4073  -1578   1806
ATOM   3051  O   TRP B 197      -5.065  23.553  91.813  1.00127.99           O  
ANISOU 3051  O   TRP B 197    18220  16961  13448  -3515  -1435   1666
ATOM   3052  CB  TRP B 197      -3.344  23.937  94.599  1.00127.53           C  
ANISOU 3052  CB  TRP B 197    17666  18404  12384  -4981  -1854   1319
ATOM   3053  CG  TRP B 197      -2.224  23.560  93.668  1.00126.66           C  
ANISOU 3053  CG  TRP B 197    17913  17588  12625  -4588  -1930   1214
ATOM   3054  CD1 TRP B 197      -2.114  22.395  92.987  1.00124.61           C  
ANISOU 3054  CD1 TRP B 197    18443  16686  12218  -4549  -2095   1686
ATOM   3055  CD2 TRP B 197      -1.034  24.335  93.322  1.00126.31           C  
ANISOU 3055  CD2 TRP B 197    17480  17382  13130  -4237  -1885    621
ATOM   3056  NE1 TRP B 197      -0.939  22.389  92.261  1.00123.65           N  
ANISOU 3056  NE1 TRP B 197    18459  16024  12498  -4241  -2163   1450
ATOM   3057  CE2 TRP B 197      -0.228  23.559  92.432  1.00124.29           C  
ANISOU 3057  CE2 TRP B 197    17816  16374  13034  -4034  -2066    804
ATOM   3058  CE3 TRP B 197      -0.537  25.609  93.687  1.00126.70           C  
ANISOU 3058  CE3 TRP B 197    16767  17820  13553  -4100  -1732    -35
ATOM   3059  CZ2 TRP B 197       1.004  24.021  91.940  1.00122.59           C  
ANISOU 3059  CZ2 TRP B 197    17441  15775  13362  -3716  -2157    382
ATOM   3060  CZ3 TRP B 197       0.699  26.082  93.202  1.00125.41           C  
ANISOU 3060  CZ3 TRP B 197    16440  17263  13948  -3730  -1805   -481
ATOM   3061  CH2 TRP B 197       1.472  25.287  92.335  1.00123.40           C  
ANISOU 3061  CH2 TRP B 197    16773  16249  13865  -3549  -2044   -257
ATOM   3062  H   TRP B 197      -5.045  25.059  95.967  1.00129.52           H  
ATOM   3063  HA  TRP B 197      -4.452  25.360  93.420  1.00129.45           H  
ATOM   3064  HB3 TRP B 197      -3.545  23.073  95.233  1.00127.53           H  
ATOM   3065  HB2 TRP B 197      -2.940  24.701  95.264  1.00127.53           H  
ATOM   3066  HD1 TRP B 197      -2.834  21.589  93.038  1.00124.61           H  
ATOM   3067  HE1 TRP B 197      -0.610  21.575  91.748  1.00123.65           H  
ATOM   3068  HE3 TRP B 197      -1.116  26.232  94.355  1.00126.70           H  
ATOM   3069  HZ2 TRP B 197       1.597  23.409  91.274  1.00122.59           H  
ATOM   3070  HZ3 TRP B 197       1.054  27.060  93.493  1.00125.41           H  
ATOM   3071  HH2 TRP B 197       2.419  25.652  91.964  1.00123.40           H  
ATOM   3072  N   MET B 198      -6.015  22.446  93.549  1.00142.32           N  
ANISOU 3072  N   MET B 198    20409  19183  14483  -4252  -1698   2452
ATOM   3073  CA  MET B 198      -6.608  21.350  92.781  1.00135.58           C  
ANISOU 3073  CA  MET B 198    20184  17467  13862  -3757  -1618   2996
ATOM   3074  C   MET B 198      -7.995  21.686  92.186  1.00135.23           C  
ANISOU 3074  C   MET B 198    19839  17561  13981  -3620  -1503   3196
ATOM   3075  O   MET B 198      -8.499  20.892  91.393  1.00130.29           O  
ANISOU 3075  O   MET B 198    19624  16411  13469  -3379  -1493   3746
ATOM   3076  CB  MET B 198      -6.630  20.073  93.662  1.00130.16           C  
ANISOU 3076  CB  MET B 198    20222  16397  12835  -3950  -1815   3591
ATOM   3077  CG  MET B 198      -7.827  19.889  94.618  1.00129.82           C  
ANISOU 3077  CG  MET B 198    20107  16873  12344  -4498  -2054   4010
ATOM   3078  SD  MET B 198      -8.072  21.204  95.846  1.00134.01           S  
ANISOU 3078  SD  MET B 198    20011  18617  12290  -5395  -2257   3592
ATOM   3079  CE  MET B 198      -9.766  20.810  96.360  1.00131.13           C  
ANISOU 3079  CE  MET B 198    20067  18398  11358  -5994  -2642   4299
ATOM   3080  H   MET B 198      -6.190  22.441  94.544  1.00142.32           H  
ATOM   3081  HA  MET B 198      -5.942  21.137  91.948  1.00135.58           H  
ATOM   3082  HB3 MET B 198      -5.698  19.988  94.222  1.00130.16           H  
ATOM   3083  HB2 MET B 198      -6.628  19.215  92.990  1.00130.16           H  
ATOM   3084  HG3 MET B 198      -7.704  18.952  95.161  1.00129.82           H  
ATOM   3085  HG2 MET B 198      -8.746  19.770  94.043  1.00129.82           H  
ATOM   3086  HE1 MET B 198     -10.111  21.516  97.115  1.00131.13           H  
ATOM   3087  HE2 MET B 198     -10.447  20.866  95.510  1.00131.13           H  
ATOM   3088  HE3 MET B 198      -9.818  19.805  96.779  1.00131.13           H  
ATOM   3089  N   HIS B 199      -8.610  22.793  92.624  1.00129.43           N  
ANISOU 3089  N   HIS B 199    18388  17493  13298  -3763  -1408   2750
ATOM   3090  CA  HIS B 199      -9.983  23.190  92.312  1.00129.78           C  
ANISOU 3090  CA  HIS B 199    18080  17733  13499  -3671  -1297   2879
ATOM   3091  C   HIS B 199      -9.973  24.088  91.056  1.00129.22           C  
ANISOU 3091  C   HIS B 199    18153  16989  13954  -2949  -1047   2800
ATOM   3092  O   HIS B 199      -9.620  23.596  89.987  1.00124.85           O  
ANISOU 3092  O   HIS B 199    18178  15646  13614  -2536   -984   2914
ATOM   3093  CB  HIS B 199     -10.585  23.828  93.591  1.00  0.00           C  
ATOM   3094  CG  HIS B 199     -12.074  24.088  93.602  1.00  0.00           C  
ATOM   3095  ND1 HIS B 199     -12.702  24.721  94.663  1.00  0.00           N  
ATOM   3096  CD2 HIS B 199     -13.077  23.805  92.700  1.00  0.00           C  
ATOM   3097  CE1 HIS B 199     -14.004  24.796  94.378  1.00  0.00           C  
ATOM   3098  NE2 HIS B 199     -14.301  24.257  93.201  1.00  0.00           N  
ATOM   3099  H   HIS B 199      -8.092  23.436  93.217  1.00129.43           H  
ATOM   3100  HA  HIS B 199     -10.567  22.298  92.077  1.00129.78           H  
ATOM   3101  HB3 HIS B 199     -10.082  24.768  93.817  1.00  0.00           H  
ATOM   3102  HB2 HIS B 199     -10.379  23.176  94.441  1.00  0.00           H  
ATOM   3103  HD1 HIS B 199     -12.273  25.047  95.524  1.00  0.00           H  
ATOM   3104  HD2 HIS B 199     -13.014  23.315  91.738  1.00  0.00           H  
ATOM   3105  HE1 HIS B 199     -14.739  25.241  95.037  1.00  0.00           H  
ATOM   3106  N   TYR B 200     -10.352  25.368  91.195  1.00133.96           N  
ANISOU 3106  N   TYR B 200    18283  17897  14717  -2864   -909   2668
ATOM   3107  CA  TYR B 200     -10.169  26.504  90.272  1.00133.89           C  
ANISOU 3107  CA  TYR B 200    18299  17426  15148  -2272   -673   2522
ATOM   3108  C   TYR B 200     -10.899  26.442  88.906  1.00126.77           C  
ANISOU 3108  C   TYR B 200    17878  15778  14512  -1841   -583   3109
ATOM   3109  O   TYR B 200     -11.003  27.475  88.238  1.00122.90           O  
ANISOU 3109  O   TYR B 200    17761  14593  14343  -1343   -394   3046
ATOM   3110  CB  TYR B 200      -8.656  26.846  90.152  1.00136.25           C  
ANISOU 3110  CB  TYR B 200    18705  17396  15666  -1977   -603   1944
ATOM   3111  CG  TYR B 200      -7.813  26.160  89.083  1.00131.47           C  
ANISOU 3111  CG  TYR B 200    18749  16090  15113  -1811   -676   2002
ATOM   3112  CD1 TYR B 200      -7.841  26.591  87.738  1.00122.27           C  
ANISOU 3112  CD1 TYR B 200    18256  14074  14126  -1440   -566   2409
ATOM   3113  CD2 TYR B 200      -6.959  25.104  89.450  1.00135.36           C  
ANISOU 3113  CD2 TYR B 200    19169  16771  15490  -2055   -838   1627
ATOM   3114  CE1 TYR B 200      -7.032  25.962  86.772  1.00116.39           C  
ANISOU 3114  CE1 TYR B 200    18152  12689  13380  -1372   -619   2466
ATOM   3115  CE2 TYR B 200      -6.148  24.479  88.488  1.00130.36           C  
ANISOU 3115  CE2 TYR B 200    19143  15505  14882  -1966   -939   1723
ATOM   3116  CZ  TYR B 200      -6.171  24.915  87.150  1.00120.31           C  
ANISOU 3116  CZ  TYR B 200    18594  13391  13727  -1648   -828   2153
ATOM   3117  OH  TYR B 200      -5.341  24.338  86.234  1.00114.02           O  
ANISOU 3117  OH  TYR B 200    18464  11950  12910  -1634   -912   2264
ATOM   3118  H   TYR B 200     -10.732  25.639  92.091  1.00133.96           H  
ATOM   3119  HA  TYR B 200     -10.632  27.346  90.789  1.00133.89           H  
ATOM   3120  HB3 TYR B 200      -8.167  26.719  91.118  1.00136.25           H  
ATOM   3121  HB2 TYR B 200      -8.571  27.909  89.956  1.00136.25           H  
ATOM   3122  HD1 TYR B 200      -8.483  27.406  87.437  1.00122.27           H  
ATOM   3123  HD2 TYR B 200      -6.929  24.758  90.474  1.00135.36           H  
ATOM   3124  HE1 TYR B 200      -7.063  26.304  85.748  1.00116.39           H  
ATOM   3125  HE2 TYR B 200      -5.512  23.663  88.799  1.00130.36           H  
ATOM   3126  HH  TYR B 200      -4.622  23.866  86.701  1.00114.02           H  
ATOM   3127  N   ASN B 201     -11.383  25.264  88.491  1.00127.45           N  
ANISOU 3127  N   ASN B 201    17909  16031  14485  -2073   -722   3664
ATOM   3128  CA  ASN B 201     -12.020  25.004  87.199  1.00121.48           C  
ANISOU 3128  CA  ASN B 201    17509  14607  14041  -1695   -661   4247
ATOM   3129  C   ASN B 201     -13.267  25.877  86.964  1.00122.00           C  
ANISOU 3129  C   ASN B 201    17311  14546  14499  -1279   -417   4221
ATOM   3130  O   ASN B 201     -14.212  25.835  87.752  1.00123.06           O  
ANISOU 3130  O   ASN B 201    17042  15021  14694  -1402   -489   4534
ATOM   3131  CB  ASN B 201     -12.306  23.492  86.995  1.00121.16           C  
ANISOU 3131  CB  ASN B 201    17416  14823  13797  -2119   -977   4844
ATOM   3132  CG  ASN B 201     -13.209  22.824  88.041  1.00123.97           C  
ANISOU 3132  CG  ASN B 201    17115  16121  13868  -2705  -1159   4813
ATOM   3133  OD1 ASN B 201     -12.838  22.697  89.205  1.00126.13           O  
ANISOU 3133  OD1 ASN B 201    17218  17035  13671  -3328  -1353   4632
ATOM   3134  ND2 ASN B 201     -14.384  22.347  87.641  1.00124.72           N  
ANISOU 3134  ND2 ASN B 201    16847  16315  14227  -2555  -1080   4979
ATOM   3135  H   ASN B 201     -11.214  24.454  89.077  1.00127.45           H  
ATOM   3136  HA  ASN B 201     -11.254  25.276  86.472  1.00121.48           H  
ATOM   3137  HB3 ASN B 201     -11.360  22.951  86.993  1.00121.16           H  
ATOM   3138  HB2 ASN B 201     -12.733  23.336  86.004  1.00121.16           H  
ATOM   3139 HD22 ASN B 201     -14.996  21.892  88.302  1.00124.72           H  
ATOM   3140 HD21 ASN B 201     -14.704  22.451  86.690  1.00124.72           H  
ATOM   3141  N   GLN B 202     -13.220  26.673  85.888  1.00119.65           N  
ANISOU 3141  N   GLN B 202    17267  13746  14450   -826   -151   3858
ATOM   3142  CA  GLN B 202     -14.219  27.635  85.395  1.00118.45           C  
ANISOU 3142  CA  GLN B 202    17012  13327  14668   -389    115   3832
ATOM   3143  C   GLN B 202     -14.422  28.881  86.285  1.00124.67           C  
ANISOU 3143  C   GLN B 202    17125  14873  15371   -592     82   3677
ATOM   3144  O   GLN B 202     -14.745  29.945  85.758  1.00124.19           O  
ANISOU 3144  O   GLN B 202    16833  14811  15544   -406    189   3926
ATOM   3145  CB  GLN B 202     -15.562  26.946  85.060  1.00114.89           C  
ANISOU 3145  CB  GLN B 202    16783  12291  14578    -64    233   4404
ATOM   3146  CG  GLN B 202     -15.426  25.854  83.979  1.00110.59           C  
ANISOU 3146  CG  GLN B 202    16950  10807  14261    323    486   4393
ATOM   3147  CD  GLN B 202     -16.765  25.255  83.547  1.00108.82           C  
ANISOU 3147  CD  GLN B 202    16828   9994  14523    745    740   4783
ATOM   3148  OE1 GLN B 202     -17.711  25.168  84.326  1.00109.68           O  
ANISOU 3148  OE1 GLN B 202    16733  10154  14785    705    581   5302
ATOM   3149  NE2 GLN B 202     -16.844  24.800  82.305  1.00106.32           N  
ANISOU 3149  NE2 GLN B 202    16823   9099  14474   1124   1122   4527
ATOM   3150  H   GLN B 202     -12.367  26.665  85.348  1.00119.65           H  
ATOM   3151  HA  GLN B 202     -13.813  28.020  84.458  1.00118.45           H  
ATOM   3152  HB3 GLN B 202     -16.269  27.701  84.710  1.00114.89           H  
ATOM   3153  HB2 GLN B 202     -16.007  26.522  85.960  1.00114.89           H  
ATOM   3154  HG3 GLN B 202     -14.799  25.040  84.344  1.00110.59           H  
ATOM   3155  HG2 GLN B 202     -14.921  26.271  83.106  1.00110.59           H  
ATOM   3156 HE22 GLN B 202     -17.698  24.415  81.926  1.00106.32           H  
ATOM   3157 HE21 GLN B 202     -16.051  24.913  81.670  1.00106.32           H  
ATOM   3158  N   THR B 203     -14.214  28.765  87.600  1.00111.02           N  
ANISOU 3158  N   THR B 203    15071  13799  13314   -998    -51   3253
ATOM   3159  CA  THR B 203     -14.352  29.849  88.565  1.00116.04           C  
ANISOU 3159  CA  THR B 203    15109  15161  13820  -1258    -49   3042
ATOM   3160  C   THR B 203     -13.237  30.910  88.409  1.00120.58           C  
ANISOU 3160  C   THR B 203    15520  15937  14358  -1218     37   2303
ATOM   3161  O   THR B 203     -13.523  32.098  88.589  1.00123.29           O  
ANISOU 3161  O   THR B 203    15430  16785  14630  -1359     93   2078
ATOM   3162  CB  THR B 203     -14.393  29.273  90.008  1.00117.44           C  
ANISOU 3162  CB  THR B 203    14908  16100  13613  -1946   -289   3253
ATOM   3163  OG1 THR B 203     -13.235  28.526  90.338  1.00118.85           O  
ANISOU 3163  OG1 THR B 203    15190  16459  13508  -2269   -417   2970
ATOM   3164  CG2 THR B 203     -15.601  28.346  90.226  1.00112.97           C  
ANISOU 3164  CG2 THR B 203    14425  15363  13135  -2016   -459   4039
ATOM   3165  H   THR B 203     -13.959  27.867  87.997  1.00111.02           H  
ATOM   3166  HA  THR B 203     -15.304  30.350  88.372  1.00116.04           H  
ATOM   3167  HB  THR B 203     -14.462  30.099  90.717  1.00117.44           H  
ATOM   3168  HG1 THR B 203     -12.586  29.129  90.768  1.00118.85           H  
ATOM   3169 HG21 THR B 203     -15.615  27.934  91.234  1.00112.97           H  
ATOM   3170 HG22 THR B 203     -16.537  28.886  90.081  1.00112.97           H  
ATOM   3171 HG23 THR B 203     -15.598  27.501  89.536  1.00112.97           H  
ATOM   3172  N   VAL B 204     -12.027  30.495  87.995  1.00112.51           N  
ANISOU 3172  N   VAL B 204    14837  14514  13399  -1050     22   1936
ATOM   3173  CA  VAL B 204     -10.933  31.391  87.613  1.00116.12           C  
ANISOU 3173  CA  VAL B 204    15131  15074  13917   -981     35   1245
ATOM   3174  C   VAL B 204     -11.303  32.302  86.427  1.00114.23           C  
ANISOU 3174  C   VAL B 204    14959  14526  13917   -579    191   1122
ATOM   3175  O   VAL B 204     -11.040  33.500  86.493  1.00116.92           O  
ANISOU 3175  O   VAL B 204    14941  15242  14242   -626    213    701
ATOM   3176  CB  VAL B 204      -9.619  30.600  87.310  1.00114.87           C  
ANISOU 3176  CB  VAL B 204    15352  14467  13828   -901    -86    973
ATOM   3177  CG1 VAL B 204      -8.565  31.286  86.411  1.00117.10           C  
ANISOU 3177  CG1 VAL B 204    15335  14945  14214   -911   -160    254
ATOM   3178  CG2 VAL B 204      -8.945  30.202  88.626  1.00115.61           C  
ANISOU 3178  CG2 VAL B 204    15479  14795  13651  -1285   -231   1211
ATOM   3179  H   VAL B 204     -11.842  29.499  87.940  1.00112.51           H  
ATOM   3180  HA  VAL B 204     -10.757  32.041  88.470  1.00116.12           H  
ATOM   3181  HB  VAL B 204      -9.901  29.677  86.802  1.00114.87           H  
ATOM   3182 HG11 VAL B 204      -7.655  30.689  86.342  1.00117.10           H  
ATOM   3183 HG12 VAL B 204      -8.924  31.419  85.389  1.00117.10           H  
ATOM   3184 HG13 VAL B 204      -8.288  32.268  86.797  1.00117.10           H  
ATOM   3185 HG21 VAL B 204      -8.124  29.509  88.448  1.00115.61           H  
ATOM   3186 HG22 VAL B 204      -8.529  31.071  89.132  1.00115.61           H  
ATOM   3187 HG23 VAL B 204      -9.655  29.733  89.307  1.00115.61           H  
ATOM   3188  N   ASP B 205     -11.947  31.731  85.399  1.00120.82           N  
ANISOU 3188  N   ASP B 205    16270  14671  14964   -205    316   1458
ATOM   3189  CA  ASP B 205     -12.332  32.421  84.160  1.00116.99           C  
ANISOU 3189  CA  ASP B 205    15888  13892  14671    132    477   1346
ATOM   3190  C   ASP B 205     -13.251  33.627  84.430  1.00122.30           C  
ANISOU 3190  C   ASP B 205    16047  15155  15266     24    554   1512
ATOM   3191  O   ASP B 205     -13.048  34.688  83.842  1.00123.40           O  
ANISOU 3191  O   ASP B 205    16044  15427  15415    111    604   1200
ATOM   3192  CB  ASP B 205     -12.953  31.485  83.083  1.00106.74           C  
ANISOU 3192  CB  ASP B 205    15178  11777  13601    479    658   1672
ATOM   3193  CG  ASP B 205     -12.091  30.316  82.573  1.00105.96           C  
ANISOU 3193  CG  ASP B 205    15160  11574  13525    439    690   2270
ATOM   3194  OD1 ASP B 205     -10.856  30.317  82.757  1.00112.06           O  
ANISOU 3194  OD1 ASP B 205    15473  12926  14179    191    597   2572
ATOM   3195  OD2 ASP B 205     -12.652  29.440  81.884  1.00 98.48           O1-
ANISOU 3195  OD2 ASP B 205    14767   9942  12709    616    790   2443
ATOM   3196  H   ASP B 205     -12.133  30.741  85.431  1.00120.82           H  
ATOM   3197  HA  ASP B 205     -11.408  32.825  83.742  1.00116.99           H  
ATOM   3198  HB3 ASP B 205     -13.233  32.083  82.215  1.00106.74           H  
ATOM   3199  HB2 ASP B 205     -13.882  31.068  83.472  1.00106.74           H  
ATOM   3200  N   ILE B 206     -14.197  33.475  85.370  1.00109.52           N  
ANISOU 3200  N   ILE B 206    14171  13885  13555   -208    523   2026
ATOM   3201  CA  ILE B 206     -15.050  34.558  85.868  1.00111.93           C  
ANISOU 3201  CA  ILE B 206    13971  14813  13744   -438    534   2227
ATOM   3202  C   ILE B 206     -14.252  35.671  86.583  1.00115.40           C  
ANISOU 3202  C   ILE B 206    14001  15949  13898   -826    466   1697
ATOM   3203  O   ILE B 206     -14.487  36.850  86.315  1.00115.48           O  
ANISOU 3203  O   ILE B 206    13750  16290  13838   -871    538   1517
ATOM   3204  CB  ILE B 206     -16.173  34.013  86.810  1.00109.92           C  
ANISOU 3204  CB  ILE B 206    13547  14758  13458   -697    418   2916
ATOM   3205  CG1 ILE B 206     -17.238  33.214  86.020  1.00104.74           C  
ANISOU 3205  CG1 ILE B 206    13332  13327  13137   -295    489   3355
ATOM   3206  CG2 ILE B 206     -16.857  35.044  87.741  1.00109.94           C  
ANISOU 3206  CG2 ILE B 206    13099  15259  13414   -898    414   3240
ATOM   3207  CD1 ILE B 206     -18.213  34.077  85.198  1.00101.61           C  
ANISOU 3207  CD1 ILE B 206    13000  12511  13097    158    723   3556
ATOM   3208  H   ILE B 206     -14.288  32.576  85.821  1.00109.52           H  
ATOM   3209  HA  ILE B 206     -15.512  35.018  84.993  1.00111.93           H  
ATOM   3210  HB  ILE B 206     -15.696  33.294  87.477  1.00109.92           H  
ATOM   3211 HG13 ILE B 206     -17.821  32.618  86.724  1.00104.74           H  
ATOM   3212 HG12 ILE B 206     -16.756  32.488  85.364  1.00104.74           H  
ATOM   3213 HG21 ILE B 206     -17.625  34.566  88.343  1.00109.94           H  
ATOM   3214 HG22 ILE B 206     -16.163  35.497  88.450  1.00109.94           H  
ATOM   3215 HG23 ILE B 206     -17.327  35.850  87.178  1.00109.94           H  
ATOM   3216 HD11 ILE B 206     -18.617  33.512  84.359  1.00101.61           H  
ATOM   3217 HD12 ILE B 206     -19.057  34.399  85.808  1.00101.61           H  
ATOM   3218 HD13 ILE B 206     -17.744  34.972  84.790  1.00101.61           H  
ATOM   3219  N   TRP B 207     -13.320  35.288  87.468  1.00113.76           N  
ANISOU 3219  N   TRP B 207    13728  15974  13522  -1128    345   1419
ATOM   3220  CA  TRP B 207     -12.458  36.225  88.194  1.00113.66           C  
ANISOU 3220  CA  TRP B 207    13328  16535  13322  -1449    335    784
ATOM   3221  C   TRP B 207     -11.550  37.018  87.233  1.00112.62           C  
ANISOU 3221  C   TRP B 207    13329  16055  13408  -1061    373    196
ATOM   3222  O   TRP B 207     -11.461  38.240  87.350  1.00109.70           O  
ANISOU 3222  O   TRP B 207    12628  16093  12961  -1199    416   -267
ATOM   3223  CB  TRP B 207     -11.654  35.477  89.274  1.00113.96           C  
ANISOU 3223  CB  TRP B 207    13283  16824  13194  -1814    216    583
ATOM   3224  CG  TRP B 207     -10.777  36.317  90.159  1.00111.32           C  
ANISOU 3224  CG  TRP B 207    12545  16975  12775  -2078    244   -177
ATOM   3225  CD1 TRP B 207      -9.604  36.886  89.794  1.00109.76           C  
ANISOU 3225  CD1 TRP B 207    12401  16464  12837  -1785    207   -790
ATOM   3226  CD2 TRP B 207     -10.994  36.716  91.549  1.00108.75           C  
ANISOU 3226  CD2 TRP B 207    11694  17506  12120  -2717    316   -423
ATOM   3227  NE1 TRP B 207      -9.092  37.615  90.846  1.00106.49           N  
ANISOU 3227  NE1 TRP B 207    11478  16644  12339  -2132    268  -1426
ATOM   3228  CE2 TRP B 207      -9.906  37.550  91.954  1.00105.96           C  
ANISOU 3228  CE2 TRP B 207    11061  17316  11883  -2726    373  -1240
ATOM   3229  CE3 TRP B 207     -11.997  36.459  92.514  1.00108.29           C  
ANISOU 3229  CE3 TRP B 207    11383  18075  11688  -3325    324    -32
ATOM   3230  CZ2 TRP B 207      -9.821  38.103  93.242  1.00103.20           C  
ANISOU 3230  CZ2 TRP B 207    10179  17743  11289  -3306    517  -1733
ATOM   3231  CZ3 TRP B 207     -11.916  36.998  93.815  1.00105.22           C  
ANISOU 3231  CZ3 TRP B 207    10520  18472  10988  -3974    440   -489
ATOM   3232  CH2 TRP B 207     -10.831  37.820  94.176  1.00102.85           C  
ANISOU 3232  CH2 TRP B 207     9940  18329  10811  -3952    574  -1360
ATOM   3233  H   TRP B 207     -13.139  34.301  87.602  1.00113.76           H  
ATOM   3234  HA  TRP B 207     -13.110  36.939  88.702  1.00113.66           H  
ATOM   3235  HB3 TRP B 207     -11.023  34.726  88.803  1.00113.96           H  
ATOM   3236  HB2 TRP B 207     -12.340  34.933  89.923  1.00113.96           H  
ATOM   3237  HD1 TRP B 207      -9.145  36.777  88.821  1.00109.76           H  
ATOM   3238  HE1 TRP B 207      -8.200  38.094  90.792  1.00106.49           H  
ATOM   3239  HE3 TRP B 207     -12.834  35.830  92.249  1.00108.29           H  
ATOM   3240  HZ2 TRP B 207      -8.987  38.731  93.516  1.00103.20           H  
ATOM   3241  HZ3 TRP B 207     -12.687  36.775  94.538  1.00105.22           H  
ATOM   3242  HH2 TRP B 207     -10.765  38.233  95.169  1.00102.85           H  
ATOM   3243  N   SER B 208     -10.940  36.320  86.266  1.00116.76           N  
ANISOU 3243  N   SER B 208    14365  15804  14193   -619    342    207
ATOM   3244  CA  SER B 208     -10.139  36.909  85.198  1.00112.17           C  
ANISOU 3244  CA  SER B 208    13980  14823  13817   -310    292   -313
ATOM   3245  C   SER B 208     -10.927  37.946  84.373  1.00110.48           C  
ANISOU 3245  C   SER B 208    13727  14655  13596   -154    405   -297
ATOM   3246  O   SER B 208     -10.393  39.017  84.090  1.00105.02           O  
ANISOU 3246  O   SER B 208    12927  14043  12933   -111    346   -803
ATOM   3247  CB  SER B 208      -9.596  35.794  84.287  1.00107.45           C  
ANISOU 3247  CB  SER B 208    14010  13374  13442      5    216   -245
ATOM   3248  OG  SER B 208      -8.745  34.895  84.978  1.00108.84           O  
ANISOU 3248  OG  SER B 208    14237  13517  13600   -161     83   -281
ATOM   3249  H   SER B 208     -11.017  35.302  86.255  1.00116.76           H  
ATOM   3250  HA  SER B 208      -9.300  37.429  85.664  1.00112.17           H  
ATOM   3251  HB3 SER B 208      -9.040  36.241  83.466  1.00107.45           H  
ATOM   3252  HB2 SER B 208     -10.415  35.233  83.838  1.00107.45           H  
ATOM   3253  HG  SER B 208      -8.221  35.388  85.635  1.00108.84           H  
ATOM   3254  N   VAL B 209     -12.196  37.651  84.058  1.00110.43           N  
ANISOU 3254  N   VAL B 209    13799  14588  13573    -67    552    280
ATOM   3255  CA  VAL B 209     -13.112  38.585  83.408  1.00109.79           C  
ANISOU 3255  CA  VAL B 209    13641  14617  13456     39    664    345
ATOM   3256  C   VAL B 209     -13.473  39.806  84.290  1.00109.84           C  
ANISOU 3256  C   VAL B 209    13111  15428  13195   -345    665    165
ATOM   3257  O   VAL B 209     -13.673  40.892  83.751  1.00106.73           O  
ANISOU 3257  O   VAL B 209    12657  15165  12729   -310    681   -132
ATOM   3258  CB  VAL B 209     -14.363  37.850  82.838  1.00109.86           C  
ANISOU 3258  CB  VAL B 209    13758  14411  13572    204    825   1019
ATOM   3259  CG1 VAL B 209     -15.595  38.726  82.523  1.00109.75           C  
ANISOU 3259  CG1 VAL B 209    13619  14575  13506    276    938   1102
ATOM   3260  CG2 VAL B 209     -13.950  37.068  81.576  1.00103.02           C  
ANISOU 3260  CG2 VAL B 209    13464  12718  12962    553    894   1110
ATOM   3261  H   VAL B 209     -12.581  36.744  84.301  1.00110.43           H  
ATOM   3262  HA  VAL B 209     -12.571  38.984  82.554  1.00109.79           H  
ATOM   3263  HB  VAL B 209     -14.691  37.118  83.578  1.00109.86           H  
ATOM   3264 HG11 VAL B 209     -16.389  38.142  82.059  1.00109.75           H  
ATOM   3265 HG12 VAL B 209     -16.019  39.166  83.426  1.00109.75           H  
ATOM   3266 HG13 VAL B 209     -15.341  39.539  81.842  1.00109.75           H  
ATOM   3267 HG21 VAL B 209     -14.776  36.501  81.154  1.00103.02           H  
ATOM   3268 HG22 VAL B 209     -13.590  37.737  80.795  1.00103.02           H  
ATOM   3269 HG23 VAL B 209     -13.149  36.361  81.787  1.00103.02           H  
ATOM   3270  N   GLY B 210     -13.456  39.654  85.621  1.00112.88           N  
ANISOU 3270  N   GLY B 210    13138  16360  13392   -773    646    335
ATOM   3271  CA  GLY B 210     -13.580  40.760  86.573  1.00109.82           C  
ANISOU 3271  CA  GLY B 210    12276  16741  12711  -1246    678     81
ATOM   3272  C   GLY B 210     -12.359  41.696  86.484  1.00106.02           C  
ANISOU 3272  C   GLY B 210    11714  16296  12273  -1206    651   -743
ATOM   3273  O   GLY B 210     -12.516  42.916  86.497  1.00102.23           O  
ANISOU 3273  O   GLY B 210    11023  16174  11644  -1352    718  -1039
ATOM   3274  H   GLY B 210     -13.271  38.732  86.002  1.00112.88           H  
ATOM   3275  HA3 GLY B 210     -13.655  40.357  87.583  1.00109.82           H  
ATOM   3276  HA2 GLY B 210     -14.498  41.316  86.377  1.00109.82           H  
ATOM   3277  N   CYS B 211     -11.149  41.138  86.333  1.00113.77           N  
ANISOU 3277  N   CYS B 211    12864  16879  13484  -1011    533  -1112
ATOM   3278  CA  CYS B 211      -9.920  41.899  86.086  1.00106.97           C  
ANISOU 3278  CA  CYS B 211    11948  15888  12806   -874    438  -1875
ATOM   3279  C   CYS B 211      -9.937  42.587  84.704  1.00101.95           C  
ANISOU 3279  C   CYS B 211    11673  14754  12311   -473    361  -1981
ATOM   3280  O   CYS B 211      -9.537  43.747  84.614  1.00 96.25           O  
ANISOU 3280  O   CYS B 211    10820  14148  11604   -466    319  -2485
ATOM   3281  CB  CYS B 211      -8.644  41.051  86.243  1.00106.58           C  
ANISOU 3281  CB  CYS B 211    12010  15471  13016   -762    272  -2151
ATOM   3282  SG  CYS B 211      -8.406  40.540  87.967  1.00112.13           S  
ANISOU 3282  SG  CYS B 211    12368  16733  13503  -1266    333  -2010
ATOM   3283  H   CYS B 211     -11.066  40.128  86.373  1.00113.77           H  
ATOM   3284  HA  CYS B 211      -9.878  42.695  86.832  1.00106.97           H  
ATOM   3285  HB3 CYS B 211      -7.764  41.614  85.927  1.00106.58           H  
ATOM   3286  HB2 CYS B 211      -8.691  40.160  85.624  1.00106.58           H  
ATOM   3287  HG  CYS B 211      -7.092  40.292  87.856  1.00112.13           H  
ATOM   3288  N   ILE B 212     -10.429  41.899  83.662  1.00111.61           N  
ANISOU 3288  N   ILE B 212    13365  15416  13625   -170    352  -1530
ATOM   3289  CA  ILE B 212     -10.653  42.470  82.329  1.00105.89           C  
ANISOU 3289  CA  ILE B 212    13033  14222  12980    135    287  -1615
ATOM   3290  C   ILE B 212     -11.657  43.645  82.371  1.00107.20           C  
ANISOU 3290  C   ILE B 212    12996  14861  12876      7    433  -1455
ATOM   3291  O   ILE B 212     -11.396  44.681  81.765  1.00101.33           O  
ANISOU 3291  O   ILE B 212    12369  14036  12094     96    346  -1786
ATOM   3292  CB  ILE B 212     -11.139  41.399  81.300  1.00105.61           C  
ANISOU 3292  CB  ILE B 212    13549  13487  13092    415    311  -1207
ATOM   3293  CG1 ILE B 212     -10.050  40.337  81.017  1.00100.24           C  
ANISOU 3293  CG1 ILE B 212    13179  12250  12656    517    109  -1433
ATOM   3294  CG2 ILE B 212     -11.674  41.956  79.960  1.00100.22           C  
ANISOU 3294  CG2 ILE B 212    13247  12435  12396    620    317  -1215
ATOM   3295  CD1 ILE B 212     -10.595  38.974  80.557  1.00 97.32           C  
ANISOU 3295  CD1 ILE B 212    13378  11208  12393    703    184  -1032
ATOM   3296  H   ILE B 212     -10.698  40.928  83.795  1.00111.61           H  
ATOM   3297  HA  ILE B 212      -9.696  42.867  81.983  1.00105.89           H  
ATOM   3298  HB  ILE B 212     -11.983  40.896  81.762  1.00105.61           H  
ATOM   3299 HG13 ILE B 212      -9.448  40.164  81.908  1.00100.24           H  
ATOM   3300 HG12 ILE B 212      -9.357  40.723  80.272  1.00100.24           H  
ATOM   3301 HG21 ILE B 212     -11.998  41.155  79.303  1.00100.22           H  
ATOM   3302 HG22 ILE B 212     -12.550  42.589  80.098  1.00100.22           H  
ATOM   3303 HG23 ILE B 212     -10.917  42.538  79.434  1.00100.22           H  
ATOM   3304 HD11 ILE B 212     -10.521  38.235  81.354  1.00 97.32           H  
ATOM   3305 HD12 ILE B 212     -11.640  39.026  80.253  1.00 97.32           H  
ATOM   3306 HD13 ILE B 212     -10.032  38.588  79.709  1.00 97.32           H  
ATOM   3307  N   MET B 213     -12.761  43.486  83.112  1.00105.27           N  
ANISOU 3307  N   MET B 213    12460  15104  12432   -236    614   -919
ATOM   3308  CA  MET B 213     -13.773  44.520  83.319  1.00105.82           C  
ANISOU 3308  CA  MET B 213    12332  15638  12238   -410    731   -675
ATOM   3309  C   MET B 213     -13.205  45.781  83.998  1.00 99.79           C  
ANISOU 3309  C   MET B 213    11269  15383  11262   -698    716  -1220
ATOM   3310  O   MET B 213     -13.533  46.889  83.576  1.00 96.66           O  
ANISOU 3310  O   MET B 213    10901  15146  10679   -727    737  -1279
ATOM   3311  CB  MET B 213     -14.976  43.921  84.073  1.00112.68           C  
ANISOU 3311  CB  MET B 213    12919  16909  12984   -680    849     36
ATOM   3312  CG  MET B 213     -16.150  44.892  84.258  1.00111.96           C  
ANISOU 3312  CG  MET B 213    12599  17308  12631   -917    935    399
ATOM   3313  SD  MET B 213     -17.710  44.071  84.674  1.00114.40           S  
ANISOU 3313  SD  MET B 213    12603  17948  12917  -1216    961   1324
ATOM   3314  CE  MET B 213     -18.747  45.532  84.914  1.00110.68           C  
ANISOU 3314  CE  MET B 213    11850  18112  12092  -1594   1007   1610
ATOM   3315  H   MET B 213     -12.953  42.577  83.530  1.00105.27           H  
ATOM   3316  HA  MET B 213     -14.119  44.816  82.327  1.00105.82           H  
ATOM   3317  HB3 MET B 213     -14.650  43.584  85.056  1.00112.68           H  
ATOM   3318  HB2 MET B 213     -15.324  43.027  83.561  1.00112.68           H  
ATOM   3319  HG3 MET B 213     -16.306  45.467  83.345  1.00111.96           H  
ATOM   3320  HG2 MET B 213     -15.914  45.607  85.046  1.00111.96           H  
ATOM   3321  HE1 MET B 213     -19.766  45.237  85.155  1.00110.68           H  
ATOM   3322  HE2 MET B 213     -18.358  46.131  85.736  1.00110.68           H  
ATOM   3323  HE3 MET B 213     -18.768  46.145  84.013  1.00110.68           H  
ATOM   3324  N   ALA B 214     -12.322  45.595  84.989  1.00110.20           N  
ANISOU 3324  N   ALA B 214    12303  16962  12607   -930    700  -1646
ATOM   3325  CA  ALA B 214     -11.579  46.679  85.628  1.00104.58           C  
ANISOU 3325  CA  ALA B 214    11298  16669  11768  -1184    733  -2277
ATOM   3326  C   ALA B 214     -10.641  47.416  84.651  1.00 97.98           C  
ANISOU 3326  C   ALA B 214    10704  15308  11217   -807    523  -2936
ATOM   3327  O   ALA B 214     -10.608  48.646  84.667  1.00 93.17           O  
ANISOU 3327  O   ALA B 214     9942  14926  10534   -919    529  -3442
ATOM   3328  CB  ALA B 214     -10.813  46.141  86.844  1.00105.61           C  
ANISOU 3328  CB  ALA B 214    10990  17296  11842  -1614    837  -2548
ATOM   3329  H   ALA B 214     -12.125  44.650  85.301  1.00110.20           H  
ATOM   3330  HA  ALA B 214     -12.315  47.401  85.987  1.00104.58           H  
ATOM   3331  HB1 ALA B 214     -10.311  46.951  87.374  1.00105.61           H  
ATOM   3332  HB2 ALA B 214     -11.488  45.655  87.548  1.00105.61           H  
ATOM   3333  HB3 ALA B 214     -10.050  45.417  86.559  1.00105.61           H  
ATOM   3334  N   GLU B 215      -9.938  46.671  83.787  1.00113.83           N  
ANISOU 3334  N   GLU B 215    13107  16595  13550   -403    316  -2935
ATOM   3335  CA  GLU B 215      -9.131  47.225  82.697  1.00106.76           C  
ANISOU 3335  CA  GLU B 215    12522  15118  12924    -86     24  -3458
ATOM   3336  C   GLU B 215      -9.979  47.998  81.668  1.00103.84           C  
ANISOU 3336  C   GLU B 215    12447  14676  12332     -9    -14  -3367
ATOM   3337  O   GLU B 215      -9.608  49.114  81.312  1.00 98.88           O  
ANISOU 3337  O   GLU B 215    11842  14003  11724     19   -177  -3874
ATOM   3338  CB  GLU B 215      -8.291  46.121  82.018  1.00105.64           C  
ANISOU 3338  CB  GLU B 215    12811  14214  13114    220   -199  -3374
ATOM   3339  CG  GLU B 215      -7.162  45.539  82.900  1.00107.19           C  
ANISOU 3339  CG  GLU B 215    12769  14385  13575    173   -262  -3594
ATOM   3340  CD  GLU B 215      -5.880  46.378  83.004  1.00101.45           C  
ANISOU 3340  CD  GLU B 215    12143  13118  13286    382   -641  -4206
ATOM   3341  OE1 GLU B 215      -5.807  47.492  82.446  1.00 98.95           O  
ANISOU 3341  OE1 GLU B 215    12355  12073  13168    604   -912  -4107
ATOM   3342  OE2 GLU B 215      -4.932  45.883  83.646  1.00101.16           O1-
ANISOU 3342  OE2 GLU B 215    11657  13361  13418    298   -676  -4794
ATOM   3343  H   GLU B 215     -10.000  45.659  83.841  1.00113.83           H  
ATOM   3344  HA  GLU B 215      -8.447  47.949  83.144  1.00106.76           H  
ATOM   3345  HB3 GLU B 215      -7.879  46.487  81.076  1.00105.64           H  
ATOM   3346  HB2 GLU B 215      -8.942  45.299  81.728  1.00105.64           H  
ATOM   3347  HG3 GLU B 215      -6.891  44.563  82.497  1.00107.19           H  
ATOM   3348  HG2 GLU B 215      -7.535  45.348  83.906  1.00107.19           H  
ATOM   3349  N   LEU B 216     -11.119  47.429  81.252  1.00103.52           N  
ANISOU 3349  N   LEU B 216    12624  14614  12093     25    130  -2732
ATOM   3350  CA  LEU B 216     -12.067  48.071  80.338  1.00101.59           C  
ANISOU 3350  CA  LEU B 216    12664  14322  11612     74    109  -2609
ATOM   3351  C   LEU B 216     -12.637  49.391  80.900  1.00100.89           C  
ANISOU 3351  C   LEU B 216    12232  14941  11161   -251    243  -2682
ATOM   3352  O   LEU B 216     -12.665  50.382  80.174  1.00 96.26           O  
ANISOU 3352  O   LEU B 216    11841  14324  10410   -244    115  -2943
ATOM   3353  CB  LEU B 216     -13.211  47.094  79.970  1.00107.27           C  
ANISOU 3353  CB  LEU B 216    13603  14887  12267    178    286  -1926
ATOM   3354  CG  LEU B 216     -12.876  45.963  78.967  1.00108.26           C  
ANISOU 3354  CG  LEU B 216    14080  14349  12705    431    250  -1776
ATOM   3355  CD1 LEU B 216     -14.075  45.006  78.813  1.00114.03           C  
ANISOU 3355  CD1 LEU B 216    14961  14962  13402    529    497  -1150
ATOM   3356  CD2 LEU B 216     -12.398  46.479  77.595  1.00 99.99           C  
ANISOU 3356  CD2 LEU B 216    13543  12598  11850    614    -80  -2261
ATOM   3357  H   LEU B 216     -11.336  46.485  81.562  1.00103.52           H  
ATOM   3358  HA  LEU B 216     -11.512  48.339  79.439  1.00101.59           H  
ATOM   3359  HB3 LEU B 216     -14.033  47.661  79.544  1.00107.27           H  
ATOM   3360  HB2 LEU B 216     -13.610  46.668  80.891  1.00107.27           H  
ATOM   3361  HG  LEU B 216     -12.058  45.384  79.397  1.00108.26           H  
ATOM   3362 HD11 LEU B 216     -13.745  43.971  78.725  1.00114.03           H  
ATOM   3363 HD12 LEU B 216     -14.740  45.061  79.672  1.00114.03           H  
ATOM   3364 HD13 LEU B 216     -14.680  45.227  77.934  1.00114.03           H  
ATOM   3365 HD21 LEU B 216     -13.020  46.132  76.771  1.00 99.99           H  
ATOM   3366 HD22 LEU B 216     -12.389  47.566  77.544  1.00 99.99           H  
ATOM   3367 HD23 LEU B 216     -11.387  46.129  77.387  1.00 99.99           H  
ATOM   3368  N   LEU B 217     -13.067  49.387  82.171  1.00103.93           N  
ANISOU 3368  N   LEU B 217    12148  15959  11382   -596    480  -2445
ATOM   3369  CA  LEU B 217     -13.593  50.565  82.864  1.00102.61           C  
ANISOU 3369  CA  LEU B 217    11684  16485  10818  -1013    635  -2458
ATOM   3370  C   LEU B 217     -12.509  51.626  83.132  1.00 96.51           C  
ANISOU 3370  C   LEU B 217    10770  15819  10081  -1114    572  -3274
ATOM   3371  O   LEU B 217     -12.690  52.786  82.757  1.00 95.16           O  
ANISOU 3371  O   LEU B 217    10517  16066   9574  -1398    662  -3407
ATOM   3372  CB  LEU B 217     -14.274  50.151  84.194  1.00107.92           C  
ANISOU 3372  CB  LEU B 217    11934  17775  11296  -1455    866  -1965
ATOM   3373  CG  LEU B 217     -15.675  49.515  84.043  1.00114.19           C  
ANISOU 3373  CG  LEU B 217    12757  18630  11999  -1465    939  -1084
ATOM   3374  CD1 LEU B 217     -16.150  48.902  85.377  1.00118.62           C  
ANISOU 3374  CD1 LEU B 217    12939  19656  12477  -1888   1048   -637
ATOM   3375  CD2 LEU B 217     -16.712  50.505  83.466  1.00112.66           C  
ANISOU 3375  CD2 LEU B 217    12625  18720  11459  -1606    977   -798
ATOM   3376  H   LEU B 217     -13.062  48.513  82.693  1.00103.93           H  
ATOM   3377  HA  LEU B 217     -14.338  51.028  82.214  1.00102.61           H  
ATOM   3378  HB3 LEU B 217     -14.372  51.022  84.846  1.00107.92           H  
ATOM   3379  HB2 LEU B 217     -13.609  49.470  84.728  1.00107.92           H  
ATOM   3380  HG  LEU B 217     -15.579  48.687  83.340  1.00114.19           H  
ATOM   3381 HD11 LEU B 217     -16.536  47.895  85.221  1.00118.62           H  
ATOM   3382 HD12 LEU B 217     -15.342  48.822  86.106  1.00118.62           H  
ATOM   3383 HD13 LEU B 217     -16.942  49.481  85.852  1.00118.62           H  
ATOM   3384 HD21 LEU B 217     -17.657  50.490  84.009  1.00112.66           H  
ATOM   3385 HD22 LEU B 217     -16.351  51.534  83.481  1.00112.66           H  
ATOM   3386 HD23 LEU B 217     -16.947  50.262  82.429  1.00112.66           H  
ATOM   3387  N   THR B 218     -11.437  51.231  83.822  1.00109.72           N  
ANISOU 3387  N   THR B 218    12404  17109  12174   -894    421  -3820
ATOM   3388  CA  THR B 218     -10.534  52.159  84.499  1.00107.27           C  
ANISOU 3388  CA  THR B 218    11861  16866  12030   -954    376  -4643
ATOM   3389  C   THR B 218      -9.176  52.326  83.784  1.00104.27           C  
ANISOU 3389  C   THR B 218    11843  15727  12046   -505    -37  -5147
ATOM   3390  O   THR B 218      -8.552  53.379  83.913  1.00102.43           O  
ANISOU 3390  O   THR B 218    11702  15451  11767   -494   -162  -5580
ATOM   3391  CB  THR B 218     -10.288  51.671  85.955  1.00109.56           C  
ANISOU 3391  CB  THR B 218    11672  17426  12530  -1153    538  -4934
ATOM   3392  OG1 THR B 218     -11.532  51.376  86.573  1.00112.07           O  
ANISOU 3392  OG1 THR B 218    11663  18502  12416  -1706    881  -4541
ATOM   3393  CG2 THR B 218      -9.573  52.674  86.867  1.00108.81           C  
ANISOU 3393  CG2 THR B 218    11293  17298  12752  -1133    497  -5866
ATOM   3394  H   THR B 218     -11.353  50.261  84.120  1.00109.72           H  
ATOM   3395  HA  THR B 218     -10.986  53.151  84.555  1.00107.27           H  
ATOM   3396  HB  THR B 218      -9.698  50.752  85.940  1.00109.56           H  
ATOM   3397  HG1 THR B 218     -11.355  51.048  87.463  1.00112.07           H  
ATOM   3398 HG21 THR B 218      -9.539  52.310  87.892  1.00108.81           H  
ATOM   3399 HG22 THR B 218      -8.544  52.849  86.552  1.00108.81           H  
ATOM   3400 HG23 THR B 218     -10.088  53.634  86.886  1.00108.81           H  
ATOM   3401  N   GLY B 219      -8.742  51.324  83.009  1.00104.12           N  
ANISOU 3401  N   GLY B 219    17583  13428   8551  -4513   2422  -3115
ATOM   3402  CA  GLY B 219      -7.473  51.354  82.275  1.00109.47           C  
ANISOU 3402  CA  GLY B 219    18964  13678   8951  -4547   2730  -2953
ATOM   3403  C   GLY B 219      -6.250  51.152  83.188  1.00114.85           C  
ANISOU 3403  C   GLY B 219    20117  14106   9413  -4163   2848  -2656
ATOM   3404  O   GLY B 219      -5.129  51.409  82.751  1.00120.38           O  
ANISOU 3404  O   GLY B 219    21341  14640   9757  -4028   2984  -2347
ATOM   3405  H   GLY B 219      -9.333  50.515  82.847  1.00104.12           H  
ATOM   3406  HA3 GLY B 219      -7.377  52.291  81.727  1.00109.47           H  
ATOM   3407  HA2 GLY B 219      -7.472  50.560  81.529  1.00109.47           H  
ATOM   3408  N   ARG B 220      -6.448  50.709  84.437  1.00115.55           N  
ANISOU 3408  N   ARG B 220    20050  14218   9636  -3946   2838  -2645
ATOM   3409  CA  ARG B 220      -5.396  50.279  85.352  1.00120.64           C  
ANISOU 3409  CA  ARG B 220    21045  14714  10079  -3497   2960  -2285
ATOM   3410  C   ARG B 220      -5.849  48.979  86.026  1.00118.10           C  
ANISOU 3410  C   ARG B 220    19881  15076   9914  -3324   2022  -2319
ATOM   3411  O   ARG B 220      -7.040  48.812  86.302  1.00110.57           O  
ANISOU 3411  O   ARG B 220    18191  14610   9212  -3472   1432  -2601
ATOM   3412  CB  ARG B 220      -5.098  51.355  86.423  1.00124.03           C  
ANISOU 3412  CB  ARG B 220    21857  14516  10752  -3317   3755  -2155
ATOM   3413  CG  ARG B 220      -4.612  52.705  85.869  1.00128.76           C  
ANISOU 3413  CG  ARG B 220    23302  14281  11341  -3452   4823  -2104
ATOM   3414  CD  ARG B 220      -4.028  53.615  86.964  1.00134.11           C  
ANISOU 3414  CD  ARG B 220    24212  14213  12529  -2903   5528  -1591
ATOM   3415  NE  ARG B 220      -3.411  54.829  86.406  1.00137.21           N  
ANISOU 3415  NE  ARG B 220    25489  13701  12942  -3095   6748  -1656
ATOM   3416  CZ  ARG B 220      -2.746  55.802  87.044  1.00135.30           C  
ANISOU 3416  CZ  ARG B 220    25294  13141  12974  -3576   7168  -2148
ATOM   3417  NH1 ARG B 220      -2.534  55.772  88.364  1.00129.83           N  
ANISOU 3417  NH1 ARG B 220    23941  13063  12325  -3906   6622  -2526
ATOM   3418  NH2 ARG B 220      -2.292  56.820  86.320  1.00138.84           N1+
ANISOU 3418  NH2 ARG B 220    26399  12676  13677  -3733   8117  -2168
ATOM   3419  H   ARG B 220      -7.382  50.444  84.719  1.00115.55           H  
ATOM   3420  HA  ARG B 220      -4.482  50.068  84.792  1.00120.64           H  
ATOM   3421  HB3 ARG B 220      -4.338  50.959  87.098  1.00124.03           H  
ATOM   3422  HB2 ARG B 220      -5.983  51.521  87.038  1.00124.03           H  
ATOM   3423  HG3 ARG B 220      -5.500  53.192  85.465  1.00128.76           H  
ATOM   3424  HG2 ARG B 220      -3.919  52.585  85.035  1.00128.76           H  
ATOM   3425  HD3 ARG B 220      -3.358  53.072  87.631  1.00134.11           H  
ATOM   3426  HD2 ARG B 220      -4.850  53.977  87.582  1.00134.11           H  
ATOM   3427  HE  ARG B 220      -3.503  54.946  85.392  1.00137.21           H  
ATOM   3428 HH12 ARG B 220      -2.038  56.506  88.845  1.00129.83           H  
ATOM   3429 HH11 ARG B 220      -2.844  54.997  88.926  1.00129.83           H  
ATOM   3430 HH22 ARG B 220      -1.784  57.603  86.700  1.00138.84           H  
ATOM   3431 HH21 ARG B 220      -2.434  56.803  85.307  1.00138.84           H  
ATOM   3432  N   THR B 221      -4.881  48.106  86.308  1.00114.52           N  
ANISOU 3432  N   THR B 221    19036  14525   9950  -2678   1794  -1690
ATOM   3433  CA  THR B 221      -5.061  46.833  86.995  1.00113.52           C  
ANISOU 3433  CA  THR B 221    18114  14939  10079  -2480    996  -1659
ATOM   3434  C   THR B 221      -5.425  47.026  88.484  1.00111.41           C  
ANISOU 3434  C   THR B 221    17681  14681   9967  -2490   1040  -1847
ATOM   3435  O   THR B 221      -4.907  47.952  89.115  1.00114.17           O  
ANISOU 3435  O   THR B 221    18349  14569  10461  -2330   1618  -1661
ATOM   3436  CB  THR B 221      -3.737  46.012  86.941  1.00119.51           C  
ANISOU 3436  CB  THR B 221    18466  15726  11215  -1853    703   -924
ATOM   3437  OG1 THR B 221      -3.076  46.221  85.701  1.00120.79           O  
ANISOU 3437  OG1 THR B 221    18877  15835  11181  -1805    809   -590
ATOM   3438  CG2 THR B 221      -3.931  44.497  87.118  1.00116.67           C  
ANISOU 3438  CG2 THR B 221    17305  15986  11038  -1826    -95  -1036
ATOM   3439  H   THR B 221      -3.932  48.271  86.003  1.00114.52           H  
ATOM   3440  HA  THR B 221      -5.862  46.284  86.494  1.00113.52           H  
ATOM   3441  HB  THR B 221      -3.053  46.358  87.720  1.00119.51           H  
ATOM   3442  HG1 THR B 221      -3.728  46.056  84.978  1.00120.79           H  
ATOM   3443 HG21 THR B 221      -2.977  43.973  87.062  1.00116.67           H  
ATOM   3444 HG22 THR B 221      -4.371  44.250  88.083  1.00116.67           H  
ATOM   3445 HG23 THR B 221      -4.581  44.084  86.345  1.00116.67           H  
ATOM   3446  N   LEU B 222      -6.265  46.139  89.038  1.00113.98           N  
ANISOU 3446  N   LEU B 222    17497  15538  10274  -2688    456  -2204
ATOM   3447  CA  LEU B 222      -6.597  46.120  90.469  1.00111.92           C  
ANISOU 3447  CA  LEU B 222    16997  15380  10147  -2670    399  -2276
ATOM   3448  C   LEU B 222      -5.389  45.784  91.362  1.00118.55           C  
ANISOU 3448  C   LEU B 222    17562  15989  11494  -2102    346  -1701
ATOM   3449  O   LEU B 222      -5.339  46.250  92.501  1.00120.76           O  
ANISOU 3449  O   LEU B 222    18063  15949  11872  -1998    803  -1553
ATOM   3450  CB  LEU B 222      -7.735  45.107  90.735  1.00104.98           C  
ANISOU 3450  CB  LEU B 222    15520  15028   9341  -2806   -222  -2573
ATOM   3451  CG  LEU B 222      -9.133  45.589  90.296  1.00 98.83           C  
ANISOU 3451  CG  LEU B 222    14548  14350   8652  -2901    -98  -2694
ATOM   3452  CD1 LEU B 222     -10.144  44.422  90.290  1.00 95.64           C  
ANISOU 3452  CD1 LEU B 222    13516  14241   8582  -2698   -644  -2664
ATOM   3453  CD2 LEU B 222      -9.613  46.785  91.151  1.00100.76           C  
ANISOU 3453  CD2 LEU B 222    15131  14488   8666  -3075    371  -2696
ATOM   3454  H   LEU B 222      -6.691  45.421  88.472  1.00113.98           H  
ATOM   3455  HA  LEU B 222      -6.925  47.122  90.751  1.00111.92           H  
ATOM   3456  HB3 LEU B 222      -7.783  44.869  91.800  1.00104.98           H  
ATOM   3457  HB2 LEU B 222      -7.488  44.162  90.247  1.00104.98           H  
ATOM   3458  HG  LEU B 222      -9.052  45.937  89.266  1.00 98.83           H  
ATOM   3459 HD11 LEU B 222     -10.503  44.222  89.280  1.00 95.64           H  
ATOM   3460 HD12 LEU B 222      -9.702  43.494  90.656  1.00 95.64           H  
ATOM   3461 HD13 LEU B 222     -11.022  44.611  90.907  1.00 95.64           H  
ATOM   3462 HD21 LEU B 222     -10.578  46.611  91.627  1.00100.76           H  
ATOM   3463 HD22 LEU B 222      -8.920  47.027  91.957  1.00100.76           H  
ATOM   3464 HD23 LEU B 222      -9.719  47.681  90.538  1.00100.76           H  
ATOM   3465  N   PHE B 223      -4.450  44.985  90.840  1.00106.50           N  
ANISOU 3465  N   PHE B 223    15523  14670  10273  -1788   -178  -1431
ATOM   3466  CA  PHE B 223      -3.311  44.447  91.580  1.00111.45           C  
ANISOU 3466  CA  PHE B 223    15774  15221  11351  -1300   -301   -955
ATOM   3467  C   PHE B 223      -2.029  44.920  90.853  1.00115.63           C  
ANISOU 3467  C   PHE B 223    16213  15733  11988   -937   -328   -490
ATOM   3468  O   PHE B 223      -1.617  44.279  89.882  1.00113.48           O  
ANISOU 3468  O   PHE B 223    15437  15883  11798   -902   -825   -450
ATOM   3469  CB  PHE B 223      -3.440  42.899  91.628  1.00107.78           C  
ANISOU 3469  CB  PHE B 223    14686  15124  11143  -1310   -874  -1081
ATOM   3470  CG  PHE B 223      -4.830  42.361  91.943  1.00103.16           C
[truncated: 246,583 more chars]
