# Supplementary material for: Non-Catalytic Inhibitors of the p38/MK2 Interface: Repurposing Approved Drugs to Target Neuroinflammation in Alzheimer’s Disease
Source: J Med Chem. 2025 Dec 5;68(24):25866–80. doi: 10.1021/acs.jmedchem.5c01425 (PMC12751014; doi:10.1021/acs.jmedchem.5c01425)
Supplement: Supplementary file 5 [file jm5c01425_si_005.pdb]

REMARK 888 WRITTEN BY MAESTRO (A PRODUCT OF SCHRODINGER, LLC)
ATOM      1  N   PRO B   6      -1.604   0.322  31.546  1.00129.24           N  
ANISOU    1  N   PRO B   6    13488  22077  13539  -1569  -1380  -1856
ATOM      2  CA  PRO B   6      -0.699  -0.817  31.698  1.00127.16           C  
ANISOU    2  CA  PRO B   6    13086  21778  13451  -1353  -1535  -1365
ATOM      3  C   PRO B   6      -1.528  -2.150  32.050  1.00129.53           C  
ANISOU    3  C   PRO B   6    13402  22674  13139  -1137  -1802  -1103
ATOM      4  O   PRO B   6      -2.558  -2.548  31.459  1.00127.27           O  
ANISOU    4  O   PRO B   6    13124  22866  12365  -1232  -2060  -1392
ATOM      5  CB  PRO B   6       0.454  -0.330  32.691  1.00116.39           C  
ANISOU    5  CB  PRO B   6    11490  20177  12557  -1547  -1786  -1564
ATOM      6  CG  PRO B   6       0.317   1.251  32.622  1.00114.25           C  
ANISOU    6  CG  PRO B   6    11265  19728  12418  -1849  -1725  -2122
ATOM      7  CD  PRO B   6      -0.807   1.494  31.591  1.00122.11           C  
ANISOU    7  CD  PRO B   6    12448  21107  12841  -1859  -1600  -2337
ATOM      8  H   PRO B   6      -2.016   0.221  30.630  1.00129.24           H  
ATOM      9  HA  PRO B   6      -0.358  -0.970  30.674  1.00127.16           H  
ATOM     10  HB3 PRO B   6       1.485  -0.548  32.413  1.00116.39           H  
ATOM     11  HB2 PRO B   6       0.339  -0.575  33.747  1.00116.39           H  
ATOM     12  HG3 PRO B   6       1.211   1.780  32.291  1.00114.25           H  
ATOM     13  HG2 PRO B   6      -0.037   1.762  33.517  1.00114.25           H  
ATOM     14  HD2 PRO B   6      -1.404   2.365  31.859  1.00122.11           H  
ATOM     15  HD3 PRO B   6      -0.513   1.840  30.600  1.00122.11           H  
ATOM     16  N   THR B   7      -1.049  -2.863  33.094  1.00128.78           N  
ANISOU   16  N   THR B   7    13319  22537  13073   -850  -1758   -561
ATOM     17  CA  THR B   7      -1.448  -4.148  33.710  1.00129.91           C  
ANISOU   17  CA  THR B   7    13489  23188  12684   -583  -2026   -232
ATOM     18  C   THR B   7      -1.589  -5.269  32.650  1.00127.10           C  
ANISOU   18  C   THR B   7    12916  22678  12699   -375  -2152    189
ATOM     19  O   THR B   7      -2.684  -5.860  32.570  1.00126.26           O  
ANISOU   19  O   THR B   7    12830  22071  13073   -336  -1869    437
ATOM     20  CB  THR B   7      -2.760  -3.997  34.610  1.00134.70           C  
ANISOU   20  CB  THR B   7    14479  23929  12770   -383  -1742     63
ATOM     21  OG1 THR B   7      -3.798  -3.460  33.832  1.00135.36           O  
ANISOU   21  OG1 THR B   7    14670  23473  13289   -338  -1257    301
ATOM     22  CG2 THR B   7      -2.652  -3.163  35.889  1.00134.89           C  
ANISOU   22  CG2 THR B   7    14753  24237  12263   -576  -1675   -364
ATOM     23  H   THR B   7      -0.148  -2.512  33.387  1.00128.78           H  
ATOM     24  HA  THR B   7      -0.547  -4.336  34.294  1.00129.91           H  
ATOM     25  HB  THR B   7      -3.071  -4.987  34.942  1.00134.70           H  
ATOM     26  HG1 THR B   7      -3.375  -3.202  33.010  1.00135.36           H  
ATOM     27 HG21 THR B   7      -2.296  -2.165  35.632  1.00134.89           H  
ATOM     28 HG22 THR B   7      -3.634  -3.038  36.344  1.00134.89           H  
ATOM     29 HG23 THR B   7      -2.025  -3.607  36.663  1.00134.89           H  
ATOM     30  N   PHE B   8      -0.494  -5.479  31.839  1.00140.15           N  
ANISOU   30  N   PHE B   8    14354  24753  14145   -250  -2577    257
ATOM     31  CA  PHE B   8      -0.413  -6.544  30.810  1.00135.84           C  
ANISOU   31  CA  PHE B   8    13562  24091  13960    -51  -2704    608
ATOM     32  C   PHE B   8      -0.119  -7.927  31.354  1.00140.15           C  
ANISOU   32  C   PHE B   8    14193  24985  14071    363  -2856   1124
ATOM     33  O   PHE B   8       0.467  -8.047  32.391  1.00144.37           O  
ANISOU   33  O   PHE B   8    14966  25926  13961    468  -2964   1165
ATOM     34  CB  PHE B   8       0.704  -6.131  29.863  1.00127.17           C  
ANISOU   34  CB  PHE B   8    12064  23128  13125   -240  -3050    251
ATOM     35  CG  PHE B   8       0.368  -5.043  28.779  1.00122.20           C  
ANISOU   35  CG  PHE B   8    11413  22288  12730   -663  -2981   -328
ATOM     36  CD1 PHE B   8       1.201  -4.876  27.641  1.00123.13           C  
ANISOU   36  CD1 PHE B   8    11577  22771  12437   -871  -3137   -782
ATOM     37  CD2 PHE B   8      -0.577  -4.066  29.016  1.00115.96           C  
ANISOU   37  CD2 PHE B   8    10599  20911  12550   -858  -2764   -412
ATOM     38  CE1 PHE B   8       1.042  -3.817  26.771  1.00118.68           C  
ANISOU   38  CE1 PHE B   8    11018  21974  12100  -1246  -3049  -1305
ATOM     39  CE2 PHE B   8      -0.834  -3.049  28.075  1.00111.21           C  
ANISOU   39  CE2 PHE B   8    10021  20080  12155  -1223  -2715   -914
ATOM     40  CZ  PHE B   8       0.080  -2.867  27.022  1.00112.87           C  
ANISOU   40  CZ  PHE B   8    10258  20641  11985  -1408  -2843  -1358
ATOM     41  H   PHE B   8       0.243  -4.789  31.854  1.00140.15           H  
ATOM     42  HA  PHE B   8      -1.398  -6.589  30.344  1.00135.84           H  
ATOM     43  HB3 PHE B   8       1.053  -7.036  29.366  1.00127.17           H  
ATOM     44  HB2 PHE B   8       1.617  -5.828  30.376  1.00127.17           H  
ATOM     45  HD1 PHE B   8       1.981  -5.603  27.464  1.00123.13           H  
ATOM     46  HD2 PHE B   8      -1.148  -4.003  29.930  1.00115.96           H  
ATOM     47  HE1 PHE B   8       1.736  -3.705  25.952  1.00118.68           H  
ATOM     48  HE2 PHE B   8      -1.689  -2.412  28.249  1.00111.21           H  
ATOM     49  HZ  PHE B   8      -0.022  -1.991  26.398  1.00112.87           H  
ATOM     50  N   TYR B   9      -0.577  -9.015  30.705  1.00125.92           N  
ANISOU   50  N   TYR B   9    12232  22992  12619    600  -2856   1526
ATOM     51  CA  TYR B   9      -0.157 -10.451  30.766  1.00128.89           C  
ANISOU   51  CA  TYR B   9    12665  23629  12680   1035  -3011   2059
ATOM     52  C   TYR B   9       0.831 -10.831  29.738  1.00123.86           C  
ANISOU   52  C   TYR B   9    11595  23007  12458   1189  -3270   2186
ATOM     53  O   TYR B   9       1.150  -9.959  28.941  1.00119.41           O  
ANISOU   53  O   TYR B   9    10879  21983  12508   1054  -3055   2142
ATOM     54  CB  TYR B   9      -1.469 -11.279  30.790  1.00133.56           C  
ANISOU   54  CB  TYR B   9    13638  23840  13269   1241  -2546   2560
ATOM     55  CG  TYR B   9      -2.043 -11.803  29.449  1.00131.24           C  
ANISOU   55  CG  TYR B   9    13279  22914  13674   1184  -2194   2720
ATOM     56  CD1 TYR B   9      -2.880 -10.911  28.688  1.00128.17           C  
ANISOU   56  CD1 TYR B   9    12842  22111  13745    809  -1987   2350
ATOM     57  CD2 TYR B   9      -1.813 -13.050  28.830  1.00130.96           C  
ANISOU   57  CD2 TYR B   9    13264  22675  13819   1503  -2080   3246
ATOM     58  CE1 TYR B   9      -3.393 -11.256  27.421  1.00123.32           C  
ANISOU   58  CE1 TYR B   9    12219  20920  13716    734  -1712   2494
ATOM     59  CE2 TYR B   9      -2.312 -13.444  27.595  1.00128.30           C  
ANISOU   59  CE2 TYR B   9    12915  21752  14082   1417  -1754   3375
ATOM     60  CZ  TYR B   9      -3.068 -12.525  26.854  1.00124.15           C  
ANISOU   60  CZ  TYR B   9    12359  20845  13969   1021  -1589   2995
ATOM     61  OH  TYR B   9      -3.362 -12.829  25.568  1.00118.83           O  
ANISOU   61  OH  TYR B   9    11720  19587  13843    912  -1310   3120
ATOM     62  H   TYR B   9      -1.007  -8.794  29.818  1.00125.92           H  
ATOM     63  HA  TYR B   9       0.353 -10.509  31.728  1.00128.89           H  
ATOM     64  HB3 TYR B   9      -2.293 -10.886  31.386  1.00133.56           H  
ATOM     65  HB2 TYR B   9      -1.105 -12.191  31.263  1.00133.56           H  
ATOM     66  HD1 TYR B   9      -3.095  -9.922  29.066  1.00128.17           H  
ATOM     67  HD2 TYR B   9      -1.215 -13.834  29.272  1.00130.96           H  
ATOM     68  HE1 TYR B   9      -3.852 -10.453  26.863  1.00123.32           H  
ATOM     69  HE2 TYR B   9      -2.062 -14.413  27.190  1.00128.30           H  
ATOM     70  HH  TYR B   9      -3.965 -12.178  25.201  1.00118.83           H  
ATOM     71  N   ARG B  10       1.355 -12.039  29.641  1.00130.84           N  
ANISOU   71  N   ARG B  10    12291  24406  13016   1469  -3732   2337
ATOM     72  CA  ARG B  10       2.413 -12.441  28.737  1.00127.09           C  
ANISOU   72  CA  ARG B  10    11334  23978  12975   1618  -3995   2396
ATOM     73  C   ARG B  10       1.881 -13.714  28.104  1.00128.08           C  
ANISOU   73  C   ARG B  10    11499  23728  13439   1975  -3728   2985
ATOM     74  O   ARG B  10       1.198 -14.511  28.814  1.00132.27           O  
ANISOU   74  O   ARG B  10    12428  24157  13673   2238  -3521   3445
ATOM     75  CB  ARG B  10       3.728 -12.597  29.446  1.00128.30           C  
ANISOU   75  CB  ARG B  10    11411  24499  12838   1753  -4473   2279
ATOM     76  CG  ARG B  10       4.322 -11.264  29.989  1.00126.94           C  
ANISOU   76  CG  ARG B  10    11225  24584  12422   1364  -4700   1656
ATOM     77  CD  ARG B  10       5.603 -11.421  30.714  1.00131.09           C  
ANISOU   77  CD  ARG B  10    11620  25423  12764   1477  -5213   1555
ATOM     78  NE  ARG B  10       5.479 -12.368  31.854  1.00131.05           N  
ANISOU   78  NE  ARG B  10    11186  25298  13310   1221  -5353   1097
ATOM     79  CZ  ARG B  10       6.432 -12.798  32.728  1.00136.93           C  
ANISOU   79  CZ  ARG B  10    11769  26293  13964   1130  -5781    806
ATOM     80  NH1 ARG B  10       7.669 -12.494  32.590  1.00143.39           N  
ANISOU   80  NH1 ARG B  10    12842  27500  14141   1268  -6147    916
ATOM     81  NH2 ARG B  10       6.092 -13.454  33.745  1.00136.74           N1+
ANISOU   81  NH2 ARG B  10    11355  26114  14485    885  -5838    416
ATOM     82  H   ARG B  10       0.882 -12.808  30.094  1.00130.84           H  
ATOM     83  HA  ARG B  10       2.439 -11.694  27.943  1.00127.09           H  
ATOM     84  HB3 ARG B  10       4.452 -12.875  28.681  1.00128.30           H  
ATOM     85  HB2 ARG B  10       3.704 -13.291  30.286  1.00128.30           H  
ATOM     86  HG3 ARG B  10       3.570 -10.646  30.479  1.00126.94           H  
ATOM     87  HG2 ARG B  10       4.515 -10.577  29.166  1.00126.94           H  
ATOM     88  HD3 ARG B  10       5.772 -10.462  31.204  1.00131.09           H  
ATOM     89  HD2 ARG B  10       6.483 -11.661  30.117  1.00131.09           H  
ATOM     90 HH22 ARG B  10       6.660 -13.656  34.555  1.00136.74           H  
ATOM     91 HH21 ARG B  10       5.163 -13.812  33.919  1.00136.74           H  
ATOM     92 HH12 ARG B  10       8.395 -12.829  33.207  1.00143.39           H  
ATOM     93 HH11 ARG B  10       8.093 -12.323  31.689  1.00143.39           H  
ATOM     94  HE  ARG B  10       4.506 -12.488  32.097  1.00131.05           H  
ATOM     95  N   GLN B  11       2.165 -13.899  26.830  1.00127.60           N  
ANISOU   95  N   GLN B  11    11065  23401  14018   1956  -3678   2942
ATOM     96  CA  GLN B  11       2.134 -15.264  26.228  1.00128.17           C  
ANISOU   96  CA  GLN B  11    11153  23058  14488   2253  -3385   3443
ATOM     97  C   GLN B  11       3.487 -15.433  25.597  1.00124.80           C  
ANISOU   97  C   GLN B  11    10261  22475  14684   2230  -3446   3263
ATOM     98  O   GLN B  11       3.902 -14.602  24.773  1.00120.48           O  
ANISOU   98  O   GLN B  11     9499  21823  14456   1834  -3420   2765
ATOM     99  CB  GLN B  11       1.032 -15.340  25.115  1.00127.58           C  
ANISOU   99  CB  GLN B  11    11476  22331  14667   2033  -2805   3516
ATOM    100  CG  GLN B  11       0.629 -16.616  24.403  1.00127.60           C  
ANISOU  100  CG  GLN B  11    11533  21824  15125   2249  -2447   3958
ATOM    101  CD  GLN B  11       0.504 -17.809  25.360  1.00129.17           C  
ANISOU  101  CD  GLN B  11    12219  21515  15344   2161  -1952   4194
ATOM    102  OE1 GLN B  11      -0.442 -17.907  26.163  1.00129.74           O  
ANISOU  102  OE1 GLN B  11    12522  21535  15238   1877  -1841   3954
ATOM    103  NE2 GLN B  11       1.336 -18.811  25.266  1.00129.89           N  
ANISOU  103  NE2 GLN B  11    12450  21214  15688   2401  -1640   4654
ATOM    104  H   GLN B  11       2.620 -13.217  26.241  1.00127.60           H  
ATOM    105  HA  GLN B  11       2.130 -16.097  26.930  1.00128.17           H  
ATOM    106  HB3 GLN B  11       1.382 -14.723  24.288  1.00127.58           H  
ATOM    107  HB2 GLN B  11       0.143 -14.830  25.487  1.00127.58           H  
ATOM    108  HG3 GLN B  11       1.363 -16.841  23.629  1.00127.60           H  
ATOM    109  HG2 GLN B  11      -0.363 -16.500  23.966  1.00127.60           H  
ATOM    110 HE22 GLN B  11       1.325 -19.495  26.009  1.00129.89           H  
ATOM    111 HE21 GLN B  11       2.217 -18.650  24.800  1.00129.89           H  
ATOM    112  N   GLU B  12       4.093 -16.629  25.783  1.00129.46           N  
ANISOU  112  N   GLU B  12    10742  22986  15461   2639  -3480   3642
ATOM    113  CA  GLU B  12       5.248 -17.137  25.012  1.00127.80           C  
ANISOU  113  CA  GLU B  12    10080  22609  15869   2666  -3503   3489
ATOM    114  C   GLU B  12       4.738 -17.914  23.785  1.00126.57           C  
ANISOU  114  C   GLU B  12     9924  21901  16265   2625  -2982   3714
ATOM    115  O   GLU B  12       3.943 -18.821  23.854  1.00128.95           O  
ANISOU  115  O   GLU B  12    10458  21939  16599   2946  -2717   4255
ATOM    116  CB  GLU B  12       6.098 -17.851  25.989  1.00131.21           C  
ANISOU  116  CB  GLU B  12    10362  23219  16271   3135  -3824   3766
ATOM    117  CG  GLU B  12       6.405 -17.275  27.388  1.00133.90           C  
ANISOU  117  CG  GLU B  12    10821  24069  15987   3222  -4349   3684
ATOM    118  CD  GLU B  12       7.072 -18.431  28.215  1.00137.16           C  
ANISOU  118  CD  GLU B  12    11769  24561  15783   3522  -4306   4200
ATOM    119  OE1 GLU B  12       8.312 -18.441  28.485  1.00137.24           O  
ANISOU  119  OE1 GLU B  12    12084  24252  15808   3554  -3841   4530
ATOM    120  OE2 GLU B  12       6.299 -19.341  28.604  1.00141.35           O1-
ANISOU  120  OE2 GLU B  12    12441  25446  15820   3708  -4729   4276
ATOM    121  H   GLU B  12       3.756 -17.348  26.406  1.00129.46           H  
ATOM    122  HA  GLU B  12       5.827 -16.274  24.682  1.00127.80           H  
ATOM    123  HB3 GLU B  12       7.054 -17.956  25.475  1.00131.21           H  
ATOM    124  HB2 GLU B  12       5.618 -18.825  26.079  1.00131.21           H  
ATOM    125  HG3 GLU B  12       5.590 -16.862  27.983  1.00133.90           H  
ATOM    126  HG2 GLU B  12       7.136 -16.482  27.230  1.00133.90           H  
ATOM    127  N   LEU B  13       5.219 -17.587  22.592  1.00123.48           N  
ANISOU  127  N   LEU B  13     9319  21293  16305   2210  -2813   3296
ATOM    128  CA  LEU B  13       4.774 -18.185  21.333  1.00122.60           C  
ANISOU  128  CA  LEU B  13     9378  20494  16710   2043  -2270   3372
ATOM    129  C   LEU B  13       5.938 -18.352  20.374  1.00120.34           C  
ANISOU  129  C   LEU B  13     8700  20060  16965   1732  -2192   2912
ATOM    130  O   LEU B  13       6.483 -17.430  19.869  1.00117.54           O  
ANISOU  130  O   LEU B  13     8105  20015  16539   1434  -2458   2417
ATOM    131  CB  LEU B  13       3.715 -17.207  20.794  1.00120.67           C  
ANISOU  131  CB  LEU B  13     9704  19837  16307   1683  -1954   3298
ATOM    132  CG  LEU B  13       2.833 -17.829  19.633  1.00123.58           C  
ANISOU  132  CG  LEU B  13    10523  20156  16274   1919  -1833   3755
ATOM    133  CD1 LEU B  13       1.834 -18.821  20.257  1.00121.30           C  
ANISOU  133  CD1 LEU B  13    10657  19522  15909   1509  -1596   3555
ATOM    134  CD2 LEU B  13       1.987 -16.800  18.847  1.00126.54           C  
ANISOU  134  CD2 LEU B  13    11026  20157  16896   2276  -1507   4304
ATOM    135  H   LEU B  13       5.880 -16.824  22.623  1.00123.48           H  
ATOM    136  HA  LEU B  13       4.285 -19.146  21.494  1.00122.60           H  
ATOM    137  HB3 LEU B  13       4.304 -16.332  20.521  1.00120.67           H  
ATOM    138  HB2 LEU B  13       3.066 -16.734  21.530  1.00120.67           H  
ATOM    139  HG  LEU B  13       3.479 -18.353  18.929  1.00123.58           H  
ATOM    140 HD11 LEU B  13       0.834 -18.677  19.848  1.00121.30           H  
ATOM    141 HD12 LEU B  13       2.128 -19.816  19.922  1.00121.30           H  
ATOM    142 HD13 LEU B  13       1.882 -18.721  21.342  1.00121.30           H  
ATOM    143 HD21 LEU B  13       1.005 -16.510  19.221  1.00126.54           H  
ATOM    144 HD22 LEU B  13       2.611 -15.918  18.708  1.00126.54           H  
ATOM    145 HD23 LEU B  13       1.846 -17.091  17.806  1.00126.54           H  
ATOM    146  N   ASN B  14       6.274 -19.583  20.085  1.00119.61           N  
ANISOU  146  N   ASN B  14     8576  19463  17409   1784  -1782   3068
ATOM    147  CA  ASN B  14       7.480 -20.027  19.405  1.00118.74           C  
ANISOU  147  CA  ASN B  14     8181  19078  17855   1462  -1560   2655
ATOM    148  C   ASN B  14       8.808 -19.298  19.698  1.00118.81           C  
ANISOU  148  C   ASN B  14     7476  19663  18004   1548  -1987   2351
ATOM    149  O   ASN B  14       9.264 -18.557  18.859  1.00116.78           O  
ANISOU  149  O   ASN B  14     7017  19457  17896   1128  -2023   1806
ATOM    150  CB  ASN B  14       7.114 -20.084  17.931  1.00115.05           C  
ANISOU  150  CB  ASN B  14     8121  18222  17372    845  -1335   2219
ATOM    151  CG  ASN B  14       6.098 -21.146  17.524  1.00115.90           C  
ANISOU  151  CG  ASN B  14     8829  17614  17594    697   -842   2454
ATOM    152  OD1 ASN B  14       6.171 -22.215  18.104  1.00119.41           O  
ANISOU  152  OD1 ASN B  14     9328  17725  18319    943   -524   2818
ATOM    153  ND2 ASN B  14       5.127 -20.865  16.658  1.00112.54           N  
ANISOU  153  ND2 ASN B  14     8855  16938  16968    292   -790   2243
ATOM    154  H   ASN B  14       5.797 -20.332  20.567  1.00119.61           H  
ATOM    155  HA  ASN B  14       7.535 -21.061  19.746  1.00118.74           H  
ATOM    156  HB3 ASN B  14       7.979 -20.378  17.337  1.00115.05           H  
ATOM    157  HB2 ASN B  14       6.724 -19.132  17.570  1.00115.05           H  
ATOM    158 HD22 ASN B  14       4.436 -21.588  16.515  1.00112.54           H  
ATOM    159 HD21 ASN B  14       4.940 -19.956  16.259  1.00112.54           H  
ATOM    160  N   LYS B  15       9.269 -19.372  20.938  1.00116.39           N  
ANISOU  160  N   LYS B  15     6954  19665  17603   2059  -2293   2624
ATOM    161  CA  LYS B  15      10.385 -18.610  21.600  1.00118.69           C  
ANISOU  161  CA  LYS B  15     6762  20323  18013   2180  -2714   2292
ATOM    162  C   LYS B  15      10.240 -17.084  21.773  1.00117.90           C  
ANISOU  162  C   LYS B  15     6667  20619  17510   1861  -3153   1797
ATOM    163  O   LYS B  15      11.106 -16.454  22.351  1.00122.79           O  
ANISOU  163  O   LYS B  15     6874  21449  18332   1812  -3470   1428
ATOM    164  CB  LYS B  15      11.701 -18.907  20.831  1.00120.75           C  
ANISOU  164  CB  LYS B  15     6538  20313  19030   2058  -2403   1999
ATOM    165  CG  LYS B  15      12.047 -20.370  20.832  1.00123.91           C  
ANISOU  165  CG  LYS B  15     6896  20297  19889   2427  -1980   2468
ATOM    166  CD  LYS B  15      12.085 -20.989  22.263  1.00125.97           C  
ANISOU  166  CD  LYS B  15     6769  20205  20888   2209  -1533   2138
ATOM    167  CE  LYS B  15      12.939 -22.214  22.425  1.00129.41           C  
ANISOU  167  CE  LYS B  15     7170  20202  21799   2607  -1111   2577
ATOM    168  NZ  LYS B  15      12.572 -22.984  23.608  1.00131.55           N1+
ANISOU  168  NZ  LYS B  15     7155  20047  22780   2353   -572   2244
ATOM    169  H   LYS B  15       8.783 -19.805  21.711  1.00116.39           H  
ATOM    170  HA  LYS B  15      10.466 -19.015  22.608  1.00118.69           H  
ATOM    171  HB3 LYS B  15      12.462 -18.310  21.333  1.00120.75           H  
ATOM    172  HB2 LYS B  15      11.603 -18.571  19.799  1.00120.75           H  
ATOM    173  HG3 LYS B  15      12.946 -20.593  20.257  1.00123.91           H  
ATOM    174  HG2 LYS B  15      11.215 -20.830  20.298  1.00123.91           H  
ATOM    175  HD3 LYS B  15      11.046 -21.233  22.483  1.00125.97           H  
ATOM    176  HD2 LYS B  15      12.208 -20.189  22.993  1.00125.97           H  
ATOM    177  HE3 LYS B  15      13.989 -21.939  22.530  1.00129.41           H  
ATOM    178  HE2 LYS B  15      12.940 -22.911  21.587  1.00129.41           H  
ATOM    179  HZ1 LYS B  15      11.647 -23.278  23.330  1.00131.55           H  
ATOM    180  HZ2 LYS B  15      13.277 -23.688  23.773  1.00131.55           H  
ATOM    181  HZ3 LYS B  15      12.506 -22.389  24.421  1.00131.55           H  
ATOM    182  N   THR B  16       9.192 -16.465  21.264  1.00120.33           N  
ANISOU  182  N   THR B  16     7435  20988  17297   1635  -3160   1786
ATOM    183  CA  THR B  16       9.033 -15.013  21.298  1.00119.00           C  
ANISOU  183  CA  THR B  16     7376  21136  16704   1342  -3513   1362
ATOM    184  C   THR B  16       7.969 -14.753  22.375  1.00118.47           C  
ANISOU  184  C   THR B  16     7779  21298  15937   1498  -3654   1675
ATOM    185  O   THR B  16       6.959 -15.417  22.425  1.00120.17           O  
ANISOU  185  O   THR B  16     8231  21393  16037   1796  -3462   2205
ATOM    186  CB  THR B  16       8.612 -14.362  19.964  1.00114.26           C  
ANISOU  186  CB  THR B  16     6853  20276  16283    750  -3264    835
ATOM    187  OG1 THR B  16       7.457 -14.873  19.356  1.00111.78           O  
ANISOU  187  OG1 THR B  16     6854  19589  16027    605  -2831   1037
ATOM    188  CG2 THR B  16       9.809 -14.591  19.011  1.00115.86           C  
ANISOU  188  CG2 THR B  16     6586  20308  17127    548  -3161    461
ATOM    189  H   THR B  16       8.406 -16.907  20.808  1.00120.33           H  
ATOM    190  HA  THR B  16       9.968 -14.530  21.585  1.00119.00           H  
ATOM    191  HB  THR B  16       8.497 -13.295  20.156  1.00114.26           H  
ATOM    192  HG1 THR B  16       7.309 -15.702  19.817  1.00111.78           H  
ATOM    193 HG21 THR B  16       9.749 -13.867  18.199  1.00115.86           H  
ATOM    194 HG22 THR B  16      10.737 -14.260  19.477  1.00115.86           H  
ATOM    195 HG23 THR B  16       9.931 -15.610  18.644  1.00115.86           H  
ATOM    196  N   ILE B  17       8.181 -13.771  23.247  1.00114.79           N  
ANISOU  196  N   ILE B  17     7463  21133  15018   1284  -3948   1353
ATOM    197  CA  ILE B  17       7.266 -13.433  24.355  1.00114.22           C  
ANISOU  197  CA  ILE B  17     7824  21303  14272   1370  -4044   1562
ATOM    198  C   ILE B  17       6.469 -12.226  23.821  1.00107.82           C  
ANISOU  198  C   ILE B  17     7313  20283  13372    943  -3759   1294
ATOM    199  O   ILE B  17       7.074 -11.228  23.356  1.00105.83           O  
ANISOU  199  O   ILE B  17     7007  19908  13295    528  -3732    770
ATOM    200  CB  ILE B  17       8.047 -13.022  25.669  1.00120.57           C  
ANISOU  200  CB  ILE B  17     8629  22590  14592   1439  -4548   1418
ATOM    201  CG1 ILE B  17       9.187 -13.994  26.027  1.00121.26           C  
ANISOU  201  CG1 ILE B  17     8544  22728  14802    997  -4698    780
ATOM    202  CG2 ILE B  17       7.034 -12.850  26.787  1.00127.67           C  
ANISOU  202  CG2 ILE B  17     9282  23670  15555   1909  -4878   1767
ATOM    203  CD1 ILE B  17       9.852 -13.953  27.444  1.00119.14           C  
ANISOU  203  CD1 ILE B  17     8647  22593  14026    674  -4694    471
ATOM    204  H   ILE B  17       8.899 -13.078  23.089  1.00114.79           H  
ATOM    205  HA  ILE B  17       6.525 -14.211  24.540  1.00114.22           H  
ATOM    206  HB  ILE B  17       8.449 -12.012  25.586  1.00120.57           H  
ATOM    207 HG13 ILE B  17       9.941 -13.679  25.306  1.00121.26           H  
ATOM    208 HG12 ILE B  17       8.854 -15.013  25.830  1.00121.26           H  
ATOM    209 HG21 ILE B  17       6.648 -13.864  26.888  1.00127.67           H  
ATOM    210 HG22 ILE B  17       7.390 -12.461  27.742  1.00127.67           H  
ATOM    211 HG23 ILE B  17       6.263 -12.102  26.605  1.00127.67           H  
ATOM    212 HD11 ILE B  17      10.613 -13.174  27.494  1.00119.14           H  
ATOM    213 HD12 ILE B  17       9.123 -13.603  28.176  1.00119.14           H  
ATOM    214 HD13 ILE B  17      10.252 -14.948  27.636  1.00119.14           H  
ATOM    215  N   TRP B  18       5.156 -12.299  23.846  1.00117.73           N  
ANISOU  215  N   TRP B  18     8889  21449  14395   1047  -3537   1668
ATOM    216  CA  TRP B  18       4.189 -11.201  23.591  1.00114.76           C  
ANISOU  216  CA  TRP B  18     8781  20857  13966    686  -3293   1481
ATOM    217  C   TRP B  18       3.659 -10.725  24.906  1.00117.74           C  
ANISOU  217  C   TRP B  18     9445  21593  13698    718  -3432   1498
ATOM    218  O   TRP B  18       3.088 -11.564  25.639  1.00123.00           O  
ANISOU  218  O   TRP B  18    10293  22442  13998   1083  -3474   1947
ATOM    219  CB  TRP B  18       3.120 -11.624  22.648  1.00114.36           C  
ANISOU  219  CB  TRP B  18     9017  20180  14255    711  -2825   1833
ATOM    220  CG  TRP B  18       3.525 -11.945  21.214  1.00112.07           C  
ANISOU  220  CG  TRP B  18     8542  19460  14580    610  -2594   1797
ATOM    221  CD1 TRP B  18       4.397 -12.886  20.809  1.00113.82           C  
ANISOU  221  CD1 TRP B  18     8338  19804  15103    843  -2683   1909
ATOM    222  CD2 TRP B  18       2.878 -11.481  20.014  1.00108.60           C  
ANISOU  222  CD2 TRP B  18     8367  18366  14531    248  -2215   1646
ATOM    223  NE1 TRP B  18       4.452 -12.880  19.421  1.00112.36           N  
ANISOU  223  NE1 TRP B  18     8150  19069  15471    628  -2320   1813
ATOM    224  CE2 TRP B  18       3.465 -12.095  18.886  1.00109.20           C  
ANISOU  224  CE2 TRP B  18     8206  18188  15097    253  -2047   1658
ATOM    225  CE3 TRP B  18       1.739 -10.667  19.797  1.00105.49           C  
ANISOU  225  CE3 TRP B  18     8391  17565  14127    -77  -2018   1501
ATOM    226  CZ2 TRP B  18       3.035 -11.871  17.568  1.00107.37           C  
ANISOU  226  CZ2 TRP B  18     8216  17308  15272    -84  -1674   1527
ATOM    227  CZ3 TRP B  18       1.369 -10.369  18.457  1.00102.84           C  
ANISOU  227  CZ3 TRP B  18     8265  16604  14206   -389  -1721   1391
ATOM    228  CH2 TRP B  18       2.009 -10.987  17.349  1.00104.08           C  
ANISOU  228  CH2 TRP B  18     8252  16517  14776   -405  -1545   1404
ATOM    229  H   TRP B  18       4.691 -13.108  24.232  1.00117.73           H  
ATOM    230  HA  TRP B  18       4.736 -10.364  23.157  1.00114.76           H  
ATOM    231  HB3 TRP B  18       2.339 -10.870  22.547  1.00114.36           H  
ATOM    232  HB2 TRP B  18       2.659 -12.493  23.118  1.00114.36           H  
ATOM    233  HD1 TRP B  18       4.955 -13.415  21.568  1.00113.82           H  
ATOM    234  HE1 TRP B  18       5.086 -13.416  18.845  1.00112.36           H  
ATOM    235  HE3 TRP B  18       1.205 -10.209  20.617  1.00105.49           H  
ATOM    236  HZ2 TRP B  18       3.455 -12.382  16.714  1.00107.37           H  
ATOM    237  HZ3 TRP B  18       0.571  -9.665  18.271  1.00102.84           H  
ATOM    238  HH2 TRP B  18       1.729 -10.749  16.334  1.00104.08           H  
ATOM    239  N   GLU B  19       3.822  -9.418  25.204  1.00121.37           N  
ANISOU  239  N   GLU B  19    10025  22060  14031    329  -3440    998
ATOM    240  CA  GLU B  19       3.361  -8.844  26.408  1.00124.83           C  
ANISOU  240  CA  GLU B  19    10791  22707  13931    283  -3440    946
ATOM    241  C   GLU B  19       2.189  -8.029  25.960  1.00121.07           C  
ANISOU  241  C   GLU B  19    10555  21731  13715   -110  -3114    623
ATOM    242  O   GLU B  19       2.268  -7.165  25.076  1.00117.30           O  
ANISOU  242  O   GLU B  19     9988  21288  13292   -458  -3205    107
ATOM    243  CB  GLU B  19       4.563  -8.066  27.094  1.00126.88           C  
ANISOU  243  CB  GLU B  19    11014  23481  13715    244  -3813    627
ATOM    244  CG  GLU B  19       5.859  -8.853  27.026  1.00122.43           C  
ANISOU  244  CG  GLU B  19    10214  22819  13486     13  -3969    162
ATOM    245  CD  GLU B  19       6.994  -8.407  27.940  1.00125.14           C  
ANISOU  245  CD  GLU B  19    10561  23602  13383      9  -4339    -67
ATOM    246  OE1 GLU B  19       6.724  -7.459  28.767  1.00129.56           O  
ANISOU  246  OE1 GLU B  19    11383  24510  13334     98  -4430     30
ATOM    247  OE2 GLU B  19       8.077  -8.951  27.767  1.00126.34           O1-
ANISOU  247  OE2 GLU B  19    10465  23752  13787   -100  -4534   -339
ATOM    248  H   GLU B  19       4.281  -8.789  24.561  1.00121.37           H  
ATOM    249  HA  GLU B  19       2.965  -9.625  27.056  1.00124.83           H  
ATOM    250  HB3 GLU B  19       4.279  -8.018  28.145  1.00126.88           H  
ATOM    251  HB2 GLU B  19       4.681  -7.031  26.773  1.00126.88           H  
ATOM    252  HG3 GLU B  19       6.267  -8.831  26.016  1.00122.43           H  
ATOM    253  HG2 GLU B  19       5.612  -9.865  27.346  1.00122.43           H  
ATOM    254  N   VAL B  20       0.985  -8.398  26.402  1.00119.32           N  
ANISOU  254  N   VAL B  20    10635  21031  13669    -51  -2747    935
ATOM    255  CA  VAL B  20      -0.258  -7.931  25.787  1.00115.60           C  
ANISOU  255  CA  VAL B  20    10387  20034  13500   -371  -2469    710
ATOM    256  C   VAL B  20      -1.293  -7.505  26.829  1.00122.00           C  
ANISOU  256  C   VAL B  20    11506  20853  13997   -320  -2279    793
ATOM    257  O   VAL B  20      -1.305  -8.227  27.828  1.00129.54           O  
ANISOU  257  O   VAL B  20    12567  22116  14537    -24  -2284   1117
ATOM    258  CB  VAL B  20      -0.842  -9.134  25.048  1.00111.42           C  
ANISOU  258  CB  VAL B  20     9933  18894  13508   -399  -2207    959
ATOM    259  CG1 VAL B  20      -0.210  -9.241  23.651  1.00108.46           C  
ANISOU  259  CG1 VAL B  20     9260  18540  13408   -379  -2324    949
ATOM    260  CG2 VAL B  20      -0.694 -10.534  25.839  1.00116.36           C  
ANISOU  260  CG2 VAL B  20    10778  19347  14086   -102  -1956   1504
ATOM    261  H   VAL B  20       0.906  -9.009  27.203  1.00119.32           H  
ATOM    262  HA  VAL B  20      -0.176  -7.139  25.043  1.00115.60           H  
ATOM    263  HB  VAL B  20      -1.921  -8.997  24.979  1.00111.42           H  
ATOM    264 HG11 VAL B  20      -0.381 -10.267  23.324  1.00108.46           H  
ATOM    265 HG12 VAL B  20      -0.762  -8.533  23.033  1.00108.46           H  
ATOM    266 HG13 VAL B  20       0.843  -8.964  23.694  1.00108.46           H  
ATOM    267 HG21 VAL B  20      -0.990 -10.394  26.878  1.00116.36           H  
ATOM    268 HG22 VAL B  20      -1.264 -11.291  25.301  1.00116.36           H  
ATOM    269 HG23 VAL B  20       0.338 -10.881  25.799  1.00116.36           H  
ATOM    270  N   PRO B  21      -2.131  -6.485  26.566  1.00117.58           N  
ANISOU  270  N   PRO B  21    11103  19951  13621   -591  -2099    510
ATOM    271  CA  PRO B  21      -3.203  -6.145  27.483  1.00124.54           C  
ANISOU  271  CA  PRO B  21    12236  20795  14290   -542  -1851    578
ATOM    272  C   PRO B  21      -4.246  -7.314  27.479  1.00127.59           C  
ANISOU  272  C   PRO B  21    12785  20950  14745   -283  -1572   1125
ATOM    273  O   PRO B  21      -4.488  -7.876  26.428  1.00122.51           O  
ANISOU  273  O   PRO B  21    12114  19946  14488   -245  -1492   1383
ATOM    274  CB  PRO B  21      -3.832  -4.802  26.876  1.00119.42           C  
ANISOU  274  CB  PRO B  21    11649  19691  14035   -867  -1722    208
ATOM    275  CG  PRO B  21      -3.651  -4.991  25.419  1.00112.13           C  
ANISOU  275  CG  PRO B  21    10550  18785  13268  -1112  -1979   -178
ATOM    276  CD  PRO B  21      -2.278  -5.765  25.279  1.00109.51           C  
ANISOU  276  CD  PRO B  21    10039  18572  12996   -955  -2121     90
ATOM    277  HA  PRO B  21      -2.810  -6.085  28.498  1.00124.54           H  
ATOM    278  HB3 PRO B  21      -3.196  -3.954  27.127  1.00119.42           H  
ATOM    279  HB2 PRO B  21      -4.884  -4.577  27.052  1.00119.42           H  
ATOM    280  HG3 PRO B  21      -3.678  -4.003  24.958  1.00112.13           H  
ATOM    281  HG2 PRO B  21      -4.452  -5.631  25.051  1.00112.13           H  
ATOM    282  HD2 PRO B  21      -2.225  -6.481  24.460  1.00109.51           H  
ATOM    283  HD3 PRO B  21      -1.456  -5.049  25.258  1.00109.51           H  
ATOM    284  N   GLU B  22      -4.823  -7.550  28.644  1.00121.12           N  
ANISOU  284  N   GLU B  22    12172  20320  13529   -125  -1386   1287
ATOM    285  CA  GLU B  22      -5.636  -8.677  29.038  1.00122.78           C  
ANISOU  285  CA  GLU B  22    12574  20327  13751    113  -1076   1799
ATOM    286  C   GLU B  22      -6.937  -8.834  28.205  1.00115.43           C  
ANISOU  286  C   GLU B  22    11702  18767  13388    -48   -746   1841
ATOM    287  O   GLU B  22      -7.560  -9.897  28.309  1.00115.10           O  
ANISOU  287  O   GLU B  22    11811  18497  13425     99   -450   2236
ATOM    288  CB  GLU B  22      -5.876  -8.806  30.544  1.00  0.00           C  
ATOM    289  CG  GLU B  22      -4.665  -9.000  31.435  1.00  0.00           C  
ATOM    290  CD  GLU B  22      -4.906  -8.945  33.013  1.00  0.00           C  
ATOM    291  OE1 GLU B  22      -6.060  -8.659  33.414  1.00  0.00           O  
ATOM    292  OE2 GLU B  22      -3.981  -9.215  33.794  1.00  0.00           O1-
ATOM    293  H   GLU B  22      -4.592  -6.884  29.367  1.00121.12           H  
ATOM    294  HB2 GLU B  22      -6.421  -7.912  30.849  1.00  0.00           H  
ATOM    295  HB3 GLU B  22      -6.644  -9.561  30.712  1.00  0.00           H  
ATOM    296  HG2 GLU B  22      -4.129  -9.924  31.218  1.00  0.00           H  
ATOM    297  HG3 GLU B  22      -4.032  -8.148  31.185  1.00  0.00           H  
ATOM    298  HA  GLU B  22      -5.082  -9.547  28.685  1.00122.78           H  
ATOM    299  N   ARG B  23      -7.275  -7.835  27.372  1.00130.12           N  
ANISOU  299  N   ARG B  23    13461  20333  15647   -347   -806   1450
ATOM    300  CA  ARG B  23      -8.398  -7.844  26.500  1.00123.10           C  
ANISOU  300  CA  ARG B  23    12599  18833  15340   -503   -609   1498
ATOM    301  C   ARG B  23      -8.219  -8.731  25.317  1.00118.13           C  
ANISOU  301  C   ARG B  23    11963  17881  15039   -487   -651   1786
ATOM    302  O   ARG B  23      -9.243  -9.281  24.843  1.00113.42           O  
ANISOU  302  O   ARG B  23    11437  16787  14869   -589   -486   1920
ATOM    303  CB  ARG B  23      -8.859  -6.432  26.042  1.00119.11           C  
ANISOU  303  CB  ARG B  23    12016  18090  15149   -804   -722   1017
ATOM    304  CG  ARG B  23      -7.788  -5.689  25.300  1.00115.03           C  
ANISOU  304  CG  ARG B  23    11399  17589  14719   -977  -1059    746
ATOM    305  CD  ARG B  23      -8.158  -4.265  24.851  1.00111.72           C  
ANISOU  305  CD  ARG B  23    10966  16909  14573  -1260  -1154    286
ATOM    306  NE  ARG B  23      -9.212  -4.153  23.815  1.00105.74           N  
ANISOU  306  NE  ARG B  23    10276  15523  14377  -1413  -1125    346
ATOM    307  CZ  ARG B  23      -9.341  -3.110  23.047  1.00101.59           C  
ANISOU  307  CZ  ARG B  23     9784  14643  14171  -1659  -1285     30
ATOM    308  NH1 ARG B  23      -8.614  -2.018  23.237  1.00101.84           N  
ANISOU  308  NH1 ARG B  23     9785  14874  14036  -1791  -1433   -380
ATOM    309  NH2 ARG B  23     -10.360  -3.074  22.218  1.00 96.82           N1+
ANISOU  309  NH2 ARG B  23     9269  13473  14044  -1783  -1313    127
ATOM    310  H   ARG B  23      -6.677  -7.024  27.297  1.00130.12           H  
ATOM    311  HA  ARG B  23      -9.218  -8.239  27.100  1.00123.10           H  
ATOM    312  HB3 ARG B  23      -9.051  -5.730  26.853  1.00119.11           H  
ATOM    313  HB2 ARG B  23      -9.804  -6.506  25.505  1.00119.11           H  
ATOM    314  HG3 ARG B  23      -7.503  -6.344  24.477  1.00115.03           H  
ATOM    315  HG2 ARG B  23      -6.897  -5.652  25.927  1.00115.03           H  
ATOM    316  HD3 ARG B  23      -7.278  -3.860  24.351  1.00111.72           H  
ATOM    317  HD2 ARG B  23      -8.355  -3.640  25.722  1.00111.72           H  
ATOM    318 HH22 ARG B  23     -10.235  -2.506  21.392  1.00 96.82           H  
ATOM    319 HH21 ARG B  23     -10.788  -3.982  22.105  1.00 96.82           H  
ATOM    320 HH12 ARG B  23      -8.792  -1.187  22.691  1.00101.84           H  
ATOM    321 HH11 ARG B  23      -7.843  -1.849  23.868  1.00101.84           H  
ATOM    322  HE  ARG B  23      -9.806  -4.953  23.653  1.00105.74           H  
ATOM    323  N   TYR B  24      -7.004  -8.874  24.846  1.00113.80           N  
ANISOU  323  N   TYR B  24    11325  17591  14321   -372   -861   1869
ATOM    324  CA  TYR B  24      -6.509  -9.575  23.674  1.00110.43           C  
ANISOU  324  CA  TYR B  24    10906  16874  14179   -333   -843   2145
ATOM    325  C   TYR B  24      -6.215 -10.955  24.154  1.00116.91           C  
ANISOU  325  C   TYR B  24    11763  17960  14698     43   -746   2612
ATOM    326  O   TYR B  24      -5.070 -11.186  24.449  1.00121.85           O  
ANISOU  326  O   TYR B  24    12260  19080  14957    238   -964   2619
ATOM    327  CB  TYR B  24      -5.359  -8.917  22.898  1.00106.33           C  
ANISOU  327  CB  TYR B  24    10231  16372  13796   -502  -1109   1858
ATOM    328  CG  TYR B  24      -5.682  -7.543  22.432  1.00101.16           C  
ANISOU  328  CG  TYR B  24     9577  15517  13341   -853  -1239   1377
ATOM    329  CD1 TYR B  24      -6.900  -7.308  21.748  1.00 96.19           C  
ANISOU  329  CD1 TYR B  24     9109  14300  13137  -1092  -1161   1333
ATOM    330  CD2 TYR B  24      -4.756  -6.471  22.476  1.00101.74           C  
ANISOU  330  CD2 TYR B  24     9509  15973  13175   -949  -1460    970
ATOM    331  CE1 TYR B  24      -7.285  -6.060  21.310  1.00 92.57           C  
ANISOU  331  CE1 TYR B  24     8684  13627  12861  -1382  -1306    924
ATOM    332  CE2 TYR B  24      -5.116  -5.206  22.070  1.00 97.79           C  
ANISOU  332  CE2 TYR B  24     9044  15252  12861  -1259  -1555    541
ATOM    333  CZ  TYR B  24      -6.369  -5.011  21.440  1.00 93.45           C  
ANISOU  333  CZ  TYR B  24     8668  14102  12735  -1458  -1480    533
ATOM    334  OH  TYR B  24      -6.597  -3.771  20.913  1.00 89.83           O  
ANISOU  334  OH  TYR B  24     8276  13395  12462  -1737  -1599    136
ATOM    335  H   TYR B  24      -6.314  -8.265  25.261  1.00113.80           H  
ATOM    336  HA  TYR B  24      -7.427  -9.692  23.099  1.00110.43           H  
ATOM    337  HB3 TYR B  24      -5.081  -9.438  21.982  1.00106.33           H  
ATOM    338  HB2 TYR B  24      -4.409  -8.938  23.430  1.00106.33           H  
ATOM    339  HD1 TYR B  24      -7.581  -8.097  21.462  1.00 96.19           H  
ATOM    340  HD2 TYR B  24      -3.788  -6.577  22.943  1.00101.74           H  
ATOM    341  HE1 TYR B  24      -8.286  -5.897  20.938  1.00 92.57           H  
ATOM    342  HE2 TYR B  24      -4.485  -4.330  22.080  1.00 97.79           H  
ATOM    343  HH  TYR B  24      -6.070  -3.073  21.308  1.00 89.83           H  
ATOM    344  N   GLN B  25      -7.313 -11.731  24.212  1.00105.36           N  
ANISOU  344  N   GLN B  25    10479  16158  13395    141   -438   3001
ATOM    345  CA  GLN B  25      -7.150 -13.120  24.576  1.00111.40           C  
ANISOU  345  CA  GLN B  25    11348  17085  13894    507   -289   3486
ATOM    346  C   GLN B  25      -6.855 -13.945  23.307  1.00109.41           C  
ANISOU  346  C   GLN B  25    11121  16470  13979    571   -185   3780
ATOM    347  O   GLN B  25      -7.328 -13.507  22.212  1.00103.39           O  
ANISOU  347  O   GLN B  25    10379  15253  13651    296   -146   3644
ATOM    348  CB  GLN B  25      -8.461 -13.627  25.266  1.00112.25           C  
ANISOU  348  CB  GLN B  25    11693  17087  13870    583     74   3721
ATOM    349  CG  GLN B  25      -8.648 -12.988  26.645  1.00116.11           C  
ANISOU  349  CG  GLN B  25    12217  17962  13937    581     59   3493
ATOM    350  CD  GLN B  25      -7.715 -13.530  27.705  1.00124.49           C  
ANISOU  350  CD  GLN B  25    13343  19596  14362    907   -108   3678
ATOM    351  OE1 GLN B  25      -7.580 -14.755  27.736  1.00126.94           O  
ANISOU  351  OE1 GLN B  25    13731  19961  14541   1206    -98   4103
ATOM    352  NE2 GLN B  25      -6.963 -12.666  28.352  1.00128.58           N  
ANISOU  352  NE2 GLN B  25    13848  20531  14476    851   -278   3360
ATOM    353  H   GLN B  25      -8.212 -11.308  24.032  1.00105.36           H  
ATOM    354  HA  GLN B  25      -6.418 -13.343  25.352  1.00111.40           H  
ATOM    355  HB3 GLN B  25      -8.545 -14.707  25.384  1.00112.25           H  
ATOM    356  HB2 GLN B  25      -9.370 -13.302  24.760  1.00112.25           H  
ATOM    357  HG3 GLN B  25      -9.642 -13.040  27.089  1.00116.11           H  
ATOM    358  HG2 GLN B  25      -8.422 -11.922  26.612  1.00116.11           H  
ATOM    359 HE22 GLN B  25      -6.203 -13.036  28.905  1.00128.58           H  
ATOM    360 HE21 GLN B  25      -7.164 -11.679  28.287  1.00128.58           H  
ATOM    361  N   ASN B  26      -6.262 -15.204  23.468  1.00113.14           N  
ANISOU  361  N   ASN B  26    11624  17132  14231    944   -139   4190
ATOM    362  CA  ASN B  26      -6.136 -16.333  22.507  1.00111.63           C  
ANISOU  362  CA  ASN B  26    11475  16604  14334   1072     25   4520
ATOM    363  C   ASN B  26      -5.178 -16.120  21.311  1.00109.28           C  
ANISOU  363  C   ASN B  26    10949  16217  14355    907   -172   4247
ATOM    364  O   ASN B  26      -5.583 -16.487  20.187  1.00104.70           O  
ANISOU  364  O   ASN B  26    10472  15127  14184    686      1   4229
ATOM    365  CB  ASN B  26      -7.582 -16.806  22.069  1.00104.97           C  
ANISOU  365  CB  ASN B  26    10910  15164  13810    913    427   4723
ATOM    366  CG  ASN B  26      -8.422 -17.332  23.215  1.00104.67           C  
ANISOU  366  CG  ASN B  26    11099  15170  13501   1078    708   5018
ATOM    367  OD1 ASN B  26      -9.027 -16.457  23.835  1.00108.05           O  
ANISOU  367  OD1 ASN B  26    11612  15886  13556   1451    744   5359
ATOM    368  ND2 ASN B  26      -8.546 -18.655  23.495  1.00100.06           N  
ANISOU  368  ND2 ASN B  26    10620  14285  13112    801    910   4886
ATOM    369  H   ASN B  26      -6.142 -15.502  24.426  1.00113.14           H  
ATOM    370  HA  ASN B  26      -5.624 -17.224  22.871  1.00111.63           H  
ATOM    371  HB3 ASN B  26      -7.509 -17.682  21.424  1.00104.97           H  
ATOM    372  HB2 ASN B  26      -8.066 -16.055  21.446  1.00104.97           H  
ATOM    373 HD22 ASN B  26      -9.023 -18.808  24.372  1.00100.06           H  
ATOM    374 HD21 ASN B  26      -8.021 -19.385  23.035  1.00100.06           H  
ATOM    375  N   LEU B  27      -4.084 -15.407  21.448  1.00111.71           N  
ANISOU  375  N   LEU B  27    10966  17018  14460    992   -523   4020
ATOM    376  CA  LEU B  27      -2.973 -15.274  20.479  1.00108.78           C  
ANISOU  376  CA  LEU B  27    10341  16605  14384    852   -676   3752
ATOM    377  C   LEU B  27      -2.715 -16.627  19.743  1.00110.49           C  
ANISOU  377  C   LEU B  27    10503  16638  14840   1127   -508   4120
ATOM    378  O   LEU B  27      -2.318 -17.592  20.333  1.00114.19           O  
ANISOU  378  O   LEU B  27    10859  17435  15093   1553   -594   4451
ATOM    379  CB  LEU B  27      -1.627 -14.795  21.232  1.00108.31           C  
ANISOU  379  CB  LEU B  27     9950  17148  14053    876  -1090   3415
ATOM    380  CG  LEU B  27      -1.631 -13.534  22.076  1.00104.01           C  
ANISOU  380  CG  LEU B  27     9397  16710  13411    508  -1260   2898
ATOM    381  CD1 LEU B  27      -0.152 -13.037  22.301  1.00104.22           C  
ANISOU  381  CD1 LEU B  27     9097  17355  13145    558  -1656   2602
ATOM    382  CD2 LEU B  27      -2.413 -12.327  21.465  1.00 97.67           C  
ANISOU  382  CD2 LEU B  27     8673  15387  13052     91  -1153   2592
ATOM    383  H   LEU B  27      -3.945 -15.001  22.362  1.00111.71           H  
ATOM    384  HA  LEU B  27      -3.322 -14.594  19.702  1.00108.78           H  
ATOM    385  HB3 LEU B  27      -0.936 -14.680  20.397  1.00108.31           H  
ATOM    386  HB2 LEU B  27      -1.228 -15.658  21.764  1.00108.31           H  
ATOM    387  HG  LEU B  27      -2.083 -13.778  23.037  1.00104.01           H  
ATOM    388 HD11 LEU B  27       0.634 -13.719  21.977  1.00104.22           H  
ATOM    389 HD12 LEU B  27       0.055 -12.159  21.689  1.00104.22           H  
ATOM    390 HD13 LEU B  27       0.060 -12.795  23.343  1.00104.22           H  
ATOM    391 HD21 LEU B  27      -3.444 -12.633  21.290  1.00 97.67           H  
ATOM    392 HD22 LEU B  27      -2.561 -11.454  22.101  1.00 97.67           H  
ATOM    393 HD23 LEU B  27      -2.003 -12.045  20.495  1.00 97.67           H  
ATOM    394  N   SER B  28      -3.075 -16.741  18.432  1.00112.52           N  
ANISOU  394  N   SER B  28    10867  16347  15537    887   -265   4065
ATOM    395  CA  SER B  28      -2.866 -17.948  17.575  1.00114.02           C  
ANISOU  395  CA  SER B  28    11039  16263  16020   1101    -19   4374
ATOM    396  C   SER B  28      -2.108 -17.541  16.314  1.00112.45           C  
ANISOU  396  C   SER B  28    10710  15799  16218    811     28   4034
ATOM    397  O   SER B  28      -2.543 -16.541  15.698  1.00108.34           O  
ANISOU  397  O   SER B  28    10368  14980  15817    362     42   3686
ATOM    398  CB  SER B  28      -4.267 -18.538  17.282  1.00111.85           C  
ANISOU  398  CB  SER B  28    11181  15442  15875   1095    397   4746
ATOM    399  OG  SER B  28      -4.912 -19.043  18.325  1.00111.92           O  
ANISOU  399  OG  SER B  28    11204  15149  16173   1302    681   5040
ATOM    400  H   SER B  28      -3.646 -16.032  17.994  1.00112.52           H  
ATOM    401  HA  SER B  28      -2.238 -18.660  18.110  1.00114.02           H  
ATOM    402  HB3 SER B  28      -4.139 -19.361  16.579  1.00111.85           H  
ATOM    403  HB2 SER B  28      -4.910 -17.760  16.870  1.00111.85           H  
ATOM    404  HG  SER B  28      -5.076 -18.302  18.913  1.00111.92           H  
ATOM    405  N   PRO B  29      -0.922 -18.131  15.978  1.00113.70           N  
ANISOU  405  N   PRO B  29    10570  16032  16600   1056     66   4126
ATOM    406  CA  PRO B  29      -0.062 -17.672  14.872  1.00113.09           C  
ANISOU  406  CA  PRO B  29    10357  15696  16917    768    177   3775
ATOM    407  C   PRO B  29      -0.763 -17.883  13.524  1.00109.86           C  
ANISOU  407  C   PRO B  29    10412  14523  16807    437    616   3801
ATOM    408  O   PRO B  29      -1.197 -19.017  13.347  1.00107.10           O  
ANISOU  408  O   PRO B  29    10427  13843  16422    477    847   4128
ATOM    409  CB  PRO B  29       1.246 -18.380  15.030  1.00116.94           C  
ANISOU  409  CB  PRO B  29    10380  16440  17610   1198    153   3952
ATOM    410  CG  PRO B  29       0.886 -19.674  15.813  1.00118.91           C  
ANISOU  410  CG  PRO B  29    10735  16777  17667   1688    205   4526
ATOM    411  CD  PRO B  29      -0.347 -19.358  16.613  1.00117.40           C  
ANISOU  411  CD  PRO B  29    10810  16806  16989   1622     17   4560
ATOM    412  HA  PRO B  29       0.115 -16.599  14.936  1.00113.09           H  
ATOM    413  HB3 PRO B  29       1.898 -17.801  15.684  1.00116.94           H  
ATOM    414  HB2 PRO B  29       1.646 -18.703  14.068  1.00116.94           H  
ATOM    415  HG3 PRO B  29       1.723 -19.909  16.471  1.00118.91           H  
ATOM    416  HG2 PRO B  29       0.666 -20.501  15.137  1.00118.91           H  
ATOM    417  HD2 PRO B  29      -1.064 -20.175  16.695  1.00117.40           H  
ATOM    418  HD3 PRO B  29      -0.059 -19.083  17.627  1.00117.40           H  
ATOM    419  N   VAL B  30      -0.671 -16.935  12.576  1.00125.06           N  
ANISOU  419  N   VAL B  30    12347  16153  19019     76    742   3433
ATOM    420  CA  VAL B  30      -1.258 -17.153  11.273  1.00118.52           C  
ANISOU  420  CA  VAL B  30    12011  14587  18435   -307   1133   3391
ATOM    421  C   VAL B  30      -0.228 -16.827  10.219  1.00120.78           C  
ANISOU  421  C   VAL B  30    12202  14553  19135   -252   1535   3416
ATOM    422  O   VAL B  30       0.454 -15.823  10.333  1.00115.27           O  
ANISOU  422  O   VAL B  30    11885  13292  18620   -317   1952   3631
ATOM    423  CB  VAL B  30      -2.510 -16.219  10.979  1.00111.71           C  
ANISOU  423  CB  VAL B  30    11425  13503  17516   -863    994   2931
ATOM    424  CG1 VAL B  30      -3.688 -16.591  11.908  1.00106.67           C  
ANISOU  424  CG1 VAL B  30    11038  12900  16592   -962    755   2984
ATOM    425  CG2 VAL B  30      -2.236 -14.670  11.098  1.00115.62           C  
ANISOU  425  CG2 VAL B  30    11503  14420  18006   -947    738   2501
ATOM    426  H   VAL B  30      -0.097 -16.107  12.649  1.00125.06           H  
ATOM    427  HA  VAL B  30      -1.610 -18.179  11.169  1.00118.52           H  
ATOM    428  HB  VAL B  30      -2.775 -16.399   9.937  1.00111.71           H  
ATOM    429 HG11 VAL B  30      -4.654 -16.108  11.763  1.00106.67           H  
ATOM    430 HG12 VAL B  30      -3.811 -17.667  12.028  1.00106.67           H  
ATOM    431 HG13 VAL B  30      -3.505 -16.238  12.923  1.00106.67           H  
ATOM    432 HG21 VAL B  30      -3.162 -14.098  11.030  1.00115.62           H  
ATOM    433 HG22 VAL B  30      -1.764 -14.343  12.024  1.00115.62           H  
ATOM    434 HG23 VAL B  30      -1.593 -14.258  10.321  1.00115.62           H  
ATOM    435  N   GLY B  31      -0.187 -17.654   9.188  1.00119.09           N  
ANISOU  435  N   GLY B  31    11480  14669  19098   -149   1442   3182
ATOM    436  CA  GLY B  31       0.760 -17.377   8.081  1.00121.82           C  
ANISOU  436  CA  GLY B  31    11647  14729  19909    -85   1849   3165
ATOM    437  C   GLY B  31       0.230 -16.276   7.143  1.00123.27           C  
ANISOU  437  C   GLY B  31    11461  15081  20294   -338   1777   2648
ATOM    438  O   GLY B  31       1.015 -15.755   6.330  1.00125.35           O  
ANISOU  438  O   GLY B  31    11318  15940  20371   -275   1323   2439
ATOM    439  H   GLY B  31      -0.486 -18.610   9.317  1.00119.09           H  
ATOM    440  HA3 GLY B  31       0.848 -18.367   7.634  1.00121.82           H  
ATOM    441  HA2 GLY B  31       1.700 -17.052   8.525  1.00121.82           H  
ATOM    442  N   SER B  32      -1.120 -16.019   7.129  1.00119.54           N  
ANISOU  442  N   SER B  32    11165  14056  20198   -646   2265   2434
ATOM    443  CA  SER B  32      -1.820 -15.302   6.022  1.00120.11           C  
ANISOU  443  CA  SER B  32    10945  14185  20506   -952   2310   1917
ATOM    444  C   SER B  32      -3.052 -14.608   6.558  1.00114.56           C  
ANISOU  444  C   SER B  32    10523  13555  19449  -1417   1991   1529
ATOM    445  O   SER B  32      -3.759 -15.121   7.451  1.00116.24           O  
ANISOU  445  O   SER B  32    10295  14295  19577  -1424   1623   1235
ATOM    446  CB  SER B  32      -2.276 -16.362   4.942  1.00117.69           C  
ANISOU  446  CB  SER B  32    10904  13171  20640  -1237   2991   1775
ATOM    447  OG  SER B  32      -2.480 -15.646   3.735  1.00120.95           O  
ANISOU  447  OG  SER B  32    11246  13367  21344   -834   3348   2193
ATOM    448  H   SER B  32      -1.673 -16.489   7.832  1.00119.54           H  
ATOM    449  HA  SER B  32      -1.138 -14.576   5.581  1.00120.11           H  
ATOM    450  HB3 SER B  32      -3.144 -16.973   5.186  1.00117.69           H  
ATOM    451  HB2 SER B  32      -1.455 -17.064   4.798  1.00117.69           H  
ATOM    452  HG  SER B  32      -1.670 -15.678   3.221  1.00120.95           H  
ATOM    453  N   GLY B  33      -3.286 -13.414   6.033  1.00125.69           N  
ANISOU  453  N   GLY B  33    12672  14426  20659  -1810   2113   1522
ATOM    454  CA  GLY B  33      -4.447 -12.448   6.455  1.00118.94           C  
ANISOU  454  CA  GLY B  33    12141  13573  19476  -2208   1793   1220
ATOM    455  C   GLY B  33      -4.568 -12.180   8.031  1.00117.13           C  
ANISOU  455  C   GLY B  33    11769  13387  19347  -2578   1795    676
ATOM    456  O   GLY B  33      -5.105 -11.163   8.455  1.00117.76           O  
ANISOU  456  O   GLY B  33    11546  13964  19235  -2580   1383    443
ATOM    457  H   GLY B  33      -2.710 -13.164   5.243  1.00125.69           H  
ATOM    458  HA3 GLY B  33      -5.331 -12.869   5.976  1.00118.94           H  
ATOM    459  HA2 GLY B  33      -4.200 -11.530   5.923  1.00118.94           H  
ATOM    460  HXT GLY B  33      -4.247 -12.896   8.787  1.00117.13           H  
ATOM    461  N   SER B  37       5.020 -13.951  14.184  1.00105.81           N  
ANISOU  461  N   SER B  37     8175  14969  17058  -1338   -129    630
ATOM    462  CA  SER B  37       5.285 -12.529  14.294  1.00105.53           C  
ANISOU  462  CA  SER B  37     8010  15447  16640   -915   -504    970
ATOM    463  C   SER B  37       4.105 -11.668  14.166  1.00101.44           C  
ANISOU  463  C   SER B  37     8030  14753  15760  -1080   -593   1032
ATOM    464  O   SER B  37       4.132 -10.582  14.715  1.00 97.46           O  
ANISOU  464  O   SER B  37     7532  14517  14982  -1254   -878    741
ATOM    465  CB  SER B  37       6.538 -12.112  13.531  1.00104.56           C  
ANISOU  465  CB  SER B  37     7298  16081  16349   -764   -963    739
ATOM    466  OG  SER B  37       6.261 -11.860  12.133  1.00107.77           O  
ANISOU  466  OG  SER B  37     7132  16653  17164   -634   -915    636
ATOM    467  H1  SER B  37       4.722 -14.317  15.076  1.00105.81           H  
ATOM    468  H2  SER B  37       5.899 -14.414  14.006  1.00105.81           H  
ATOM    469  HA  SER B  37       5.572 -12.476  15.344  1.00105.53           H  
ATOM    470  HB3 SER B  37       7.310 -12.880  13.463  1.00104.56           H  
ATOM    471  HB2 SER B  37       7.028 -11.241  13.964  1.00104.56           H  
ATOM    472  HG  SER B  37       5.771 -12.638  11.857  1.00107.77           H  
ATOM    473  N   VAL B  38       3.109 -12.072  13.379  1.00101.78           N  
ANISOU  473  N   VAL B  38    12511  12094  14066   1108  -2722   1658
ATOM    474  CA  VAL B  38       1.770 -11.558  13.345  1.00102.72           C  
ANISOU  474  CA  VAL B  38    12829  12105  14094    761  -2428   1758
ATOM    475  C   VAL B  38       0.877 -12.682  13.856  1.00106.09           C  
ANISOU  475  C   VAL B  38    13777  12366  14165    810  -2370   2085
ATOM    476  O   VAL B  38       1.206 -13.864  13.619  1.00106.54           O  
ANISOU  476  O   VAL B  38    14121  12226  14134   1082  -2489   2258
ATOM    477  CB  VAL B  38       1.326 -11.237  11.882  1.00 99.46           C  
ANISOU  477  CB  VAL B  38    12294  11489  14008    504  -2165   1724
ATOM    478  CG1 VAL B  38      -0.082 -10.605  11.727  1.00100.66           C  
ANISOU  478  CG1 VAL B  38    12495  11670  14082    163  -1903   1752
ATOM    479  CG2 VAL B  38       2.388 -10.401  11.158  1.00 95.89           C  
ANISOU  479  CG2 VAL B  38    11395  11141  13896    512  -2217   1459
ATOM    480  H   VAL B  38       3.264 -13.029  13.095  1.00101.78           H  
ATOM    481  HA  VAL B  38       1.670 -10.660  13.956  1.00102.72           H  
ATOM    482  HB  VAL B  38       1.220 -12.256  11.511  1.00 99.46           H  
ATOM    483 HG11 VAL B  38      -0.319 -10.055  10.817  1.00100.66           H  
ATOM    484 HG12 VAL B  38      -0.829 -11.386  11.874  1.00100.66           H  
ATOM    485 HG13 VAL B  38      -0.408 -10.060  12.614  1.00100.66           H  
ATOM    486 HG21 VAL B  38       2.365  -9.362  11.486  1.00 95.89           H  
ATOM    487 HG22 VAL B  38       3.411 -10.776  11.190  1.00 95.89           H  
ATOM    488 HG23 VAL B  38       2.073 -10.351  10.116  1.00 95.89           H  
ATOM    489  N   CYS B  39      -0.226 -12.343  14.535  1.00101.92           N  
ANISOU  489  N   CYS B  39    13392  11924  13409    561  -2172   2178
ATOM    490  CA  CYS B  39      -1.134 -13.347  15.127  1.00105.28           C  
ANISOU  490  CA  CYS B  39    14306  12226  13470    514  -2052   2514
ATOM    491  C   CYS B  39      -2.548 -12.854  15.120  1.00105.83           C  
ANISOU  491  C   CYS B  39    14390  12269  13550     61  -1687   2626
ATOM    492  O   CYS B  39      -2.765 -11.657  14.908  1.00106.09           O  
ANISOU  492  O   CYS B  39    14103  12562  13644   -102  -1560   2444
ATOM    493  CB  CYS B  39      -0.726 -13.771  16.565  1.00109.12           C  
ANISOU  493  CB  CYS B  39    14955  12983  13522    736  -2203   2549
ATOM    494  SG  CYS B  39       0.924 -14.506  16.819  1.00109.49           S  
ANISOU  494  SG  CYS B  39    15163  13041  13396   1308  -2656   2555
ATOM    495  H   CYS B  39      -0.426 -11.404  14.848  1.00101.92           H  
ATOM    496  HA  CYS B  39      -1.106 -14.274  14.555  1.00105.28           H  
ATOM    497  HB3 CYS B  39      -1.312 -14.645  16.851  1.00109.12           H  
ATOM    498  HB2 CYS B  39      -0.733 -13.037  17.371  1.00109.12           H  
ATOM    499  HG  CYS B  39       1.513 -13.320  16.999  1.00109.49           H  
ATOM    500  N   ALA B  40      -3.476 -13.777  15.272  1.00105.51           N  
ANISOU  500  N   ALA B  40    14731  11918  13440   -137  -1532   2919
ATOM    501  CA  ALA B  40      -4.895 -13.586  15.450  1.00106.00           C  
ANISOU  501  CA  ALA B  40    14796  12007  13472   -620  -1198   3056
ATOM    502  C   ALA B  40      -5.076 -13.643  16.939  1.00110.39           C  
ANISOU  502  C   ALA B  40    15555  12813  13576   -709  -1032   3280
ATOM    503  O   ALA B  40      -4.606 -14.597  17.598  1.00112.71           O  
ANISOU  503  O   ALA B  40    16288  12989  13548   -505  -1125   3505
ATOM    504  CB  ALA B  40      -5.512 -14.786  14.806  1.00103.72           C  
ANISOU  504  CB  ALA B  40    14851  11249  13307   -876  -1114   3258
ATOM    505  H   ALA B  40      -3.194 -14.727  15.466  1.00105.51           H  
ATOM    506  HA  ALA B  40      -5.382 -12.700  15.042  1.00106.00           H  
ATOM    507  HB1 ALA B  40      -6.583 -14.698  14.990  1.00103.72           H  
ATOM    508  HB2 ALA B  40      -5.333 -14.740  13.732  1.00103.72           H  
ATOM    509  HB3 ALA B  40      -5.220 -15.759  15.202  1.00103.72           H  
ATOM    510  N   ALA B  41      -5.977 -12.802  17.465  1.00106.71           N  
ANISOU  510  N   ALA B  41    14777  12715  13053   -970   -778   3221
ATOM    511  CA  ALA B  41      -6.344 -12.778  18.921  1.00110.91           C  
ANISOU  511  CA  ALA B  41    15422  13587  13132  -1010   -581   3398
ATOM    512  C   ALA B  41      -7.920 -12.429  19.006  1.00111.02           C  
ANISOU  512  C   ALA B  41    15142  13901  13141  -1459   -205   3459
ATOM    513  O   ALA B  41      -8.413 -11.810  18.073  1.00107.78           O  
ANISOU  513  O   ALA B  41    14454  13425  13073  -1725   -143   3351
ATOM    514  CB  ALA B  41      -5.542 -11.717  19.673  1.00113.36           C  
ANISOU  514  CB  ALA B  41    15584  14236  13253   -591   -762   3144
ATOM    515  H   ALA B  41      -6.518 -12.078  17.013  1.00106.71           H  
ATOM    516  HA  ALA B  41      -6.111 -13.669  19.505  1.00110.91           H  
ATOM    517  HB1 ALA B  41      -5.595 -11.836  20.755  1.00113.36           H  
ATOM    518  HB2 ALA B  41      -4.512 -11.931  19.388  1.00113.36           H  
ATOM    519  HB3 ALA B  41      -5.909 -10.721  19.424  1.00113.36           H  
ATOM    520  N   PHE B  42      -8.676 -12.904  20.033  1.00108.76           N  
ANISOU  520  N   PHE B  42    14900  13991  12432  -1515     43   3631
ATOM    521  CA  PHE B  42     -10.041 -12.521  20.325  1.00109.16           C  
ANISOU  521  CA  PHE B  42    14598  14480  12397  -1885    425   3696
ATOM    522  C   PHE B  42     -10.010 -11.188  21.157  1.00112.42           C  
ANISOU  522  C   PHE B  42    14744  15444  12526  -1537    500   3489
ATOM    523  O   PHE B  42      -9.361 -11.222  22.226  1.00115.58           O  
ANISOU  523  O   PHE B  42    15433  15953  12530  -1226    451   3550
ATOM    524  CB  PHE B  42     -10.686 -13.619  21.133  1.00110.17           C  
ANISOU  524  CB  PHE B  42    15045  14580  12235  -2340    741   4152
ATOM    525  CG  PHE B  42     -12.145 -13.415  21.168  1.00110.57           C  
ANISOU  525  CG  PHE B  42    14660  15199  12153  -2741   1163   4242
ATOM    526  CD1 PHE B  42     -12.848 -12.781  22.259  1.00107.17           C  
ANISOU  526  CD1 PHE B  42    13880  14793  12047  -3249   1287   4224
ATOM    527  CD2 PHE B  42     -12.846 -13.841  19.992  1.00114.17           C  
ANISOU  527  CD2 PHE B  42    15039  16206  12135  -2591   1432   4336
ATOM    528  CE1 PHE B  42     -14.195 -12.487  22.172  1.00107.35           C  
ANISOU  528  CE1 PHE B  42    13415  15427  11947  -3614   1660   4294
ATOM    529  CE2 PHE B  42     -14.224 -13.708  20.058  1.00114.34           C  
ANISOU  529  CE2 PHE B  42    14591  16836  12018  -2923   1843   4419
ATOM    530  CZ  PHE B  42     -14.882 -12.965  21.120  1.00110.94           C  
ANISOU  530  CZ  PHE B  42    13746  16469  11936  -3443   1953   4399
ATOM    531  H   PHE B  42      -8.240 -13.294  20.856  1.00108.76           H  
ATOM    532  HA  PHE B  42     -10.531 -12.339  19.368  1.00109.16           H  
ATOM    533  HB3 PHE B  42     -10.296 -13.656  22.150  1.00110.17           H  
ATOM    534  HB2 PHE B  42     -10.522 -14.615  20.721  1.00110.17           H  
ATOM    535  HD1 PHE B  42     -12.305 -12.556  23.166  1.00107.17           H  
ATOM    536  HD2 PHE B  42     -12.362 -14.401  19.205  1.00114.17           H  
ATOM    537  HE1 PHE B  42     -14.727 -12.085  23.021  1.00107.35           H  
ATOM    538  HE2 PHE B  42     -14.817 -14.098  19.244  1.00114.34           H  
ATOM    539  HZ  PHE B  42     -15.922 -12.742  20.933  1.00110.94           H  
ATOM    540  N   ASP B  43     -10.697 -10.147  20.739  1.00109.07           N  
ANISOU  540  N   ASP B  43    13817  15353  12273  -1548    600   3233
ATOM    541  CA  ASP B  43     -10.876  -8.933  21.578  1.00112.08           C  
ANISOU  541  CA  ASP B  43    13976  16223  12385  -1173    672   3002
ATOM    542  C   ASP B  43     -12.153  -9.044  22.422  1.00113.40           C  
ANISOU  542  C   ASP B  43    13952  16967  12169  -1375   1121   3229
ATOM    543  O   ASP B  43     -13.262  -9.000  21.957  1.00110.99           O  
ANISOU  543  O   ASP B  43    13285  16873  12013  -1785   1362   3325
ATOM    544  CB  ASP B  43     -10.923  -7.693  20.627  1.00110.83           C  
ANISOU  544  CB  ASP B  43    13437  16107  12565  -1003    546   2614
ATOM    545  CG  ASP B  43     -11.109  -6.366  21.343  1.00114.15           C  
ANISOU  545  CG  ASP B  43    13780  16880  12712   -527    536   2326
ATOM    546  OD1 ASP B  43     -10.807  -6.246  22.557  1.00116.82           O  
ANISOU  546  OD1 ASP B  43    14315  17489  12583   -327    643   2413
ATOM    547  OD2 ASP B  43     -11.488  -5.401  20.656  1.00113.95           O1-
ANISOU  547  OD2 ASP B  43    13550  16833  12911   -336    421   2012
ATOM    548  H   ASP B  43     -11.150 -10.020  19.845  1.00109.07           H  
ATOM    549  HA  ASP B  43     -10.014  -8.704  22.203  1.00112.08           H  
ATOM    550  HB3 ASP B  43     -11.760  -7.729  19.930  1.00110.83           H  
ATOM    551  HB2 ASP B  43     -10.028  -7.665  20.006  1.00110.83           H  
ATOM    552  N   THR B  44     -12.054  -9.231  23.704  1.00119.98           N  
ANISOU  552  N   THR B  44    15005  18090  12491  -1088   1231   3308
ATOM    553  CA  THR B  44     -13.129  -9.397  24.674  1.00121.31           C  
ANISOU  553  CA  THR B  44    15000  18857  12234  -1253   1705   3558
ATOM    554  C   THR B  44     -13.779  -8.053  24.999  1.00121.32           C  
ANISOU  554  C   THR B  44    14468  19474  12153   -990   1887   3276
ATOM    555  O   THR B  44     -14.930  -8.128  25.399  1.00120.45           O  
ANISOU  555  O   THR B  44    13929  19903  11932  -1267   2280   3425
ATOM    556  CB  THR B  44     -12.735 -10.073  26.044  1.00124.69           C  
ANISOU  556  CB  THR B  44    15918  19374  12084  -1000   1774   3767
ATOM    557  OG1 THR B  44     -11.910  -9.303  26.881  1.00126.49           O  
ANISOU  557  OG1 THR B  44    16283  19651  12127   -370   1493   3401
ATOM    558  CG2 THR B  44     -12.044 -11.441  25.805  1.00124.63           C  
ANISOU  558  CG2 THR B  44    16478  18764  12112  -1196   1590   4068
ATOM    559  H   THR B  44     -11.122  -9.202  24.092  1.00119.98           H  
ATOM    560  HA  THR B  44     -13.901 -10.011  24.211  1.00121.31           H  
ATOM    561  HB  THR B  44     -13.630 -10.288  26.628  1.00124.69           H  
ATOM    562  HG1 THR B  44     -12.493  -8.673  27.310  1.00126.49           H  
ATOM    563 HG21 THR B  44     -11.777 -11.803  26.798  1.00124.63           H  
ATOM    564 HG22 THR B  44     -12.634 -12.258  25.388  1.00124.63           H  
ATOM    565 HG23 THR B  44     -11.241 -11.374  25.072  1.00124.63           H  
ATOM    566  N   LYS B  45     -13.210  -6.934  24.599  1.00123.83           N  
ANISOU  566  N   LYS B  45    14810  19727  12514   -457   1606   2867
ATOM    567  CA  LYS B  45     -13.898  -5.613  24.817  1.00123.95           C  
ANISOU  567  CA  LYS B  45    14436  20269  12391    -91   1754   2584
ATOM    568  C   LYS B  45     -14.865  -5.168  23.725  1.00120.54           C  
ANISOU  568  C   LYS B  45    13488  19917  12396   -299   1777   2457
ATOM    569  O   LYS B  45     -15.817  -4.422  24.013  1.00119.88           O  
ANISOU  569  O   LYS B  45    13015  20357  12178    -22   1953   2279
ATOM    570  CB  LYS B  45     -12.803  -4.616  25.280  1.00125.98           C  
ANISOU  570  CB  LYS B  45    14997  20340  12528    520   1428   2186
ATOM    571  CG  LYS B  45     -13.228  -3.125  25.347  1.00127.21           C  
ANISOU  571  CG  LYS B  45    15063  21087  12185   1047   1649   1998
ATOM    572  CD  LYS B  45     -12.106  -2.237  25.843  1.00129.21           C  
ANISOU  572  CD  LYS B  45    15530  21736  11828   1121   1940   2271
ATOM    573  CE  LYS B  45     -12.633  -0.868  26.240  1.00129.69           C  
ANISOU  573  CE  LYS B  45    15376  22530  11371   1605   2284   2144
ATOM    574  NZ  LYS B  45     -11.511   0.022  26.472  1.00130.05           N1+
ANISOU  574  NZ  LYS B  45    15683  22432  11299   2259   1990   1657
ATOM    575  H   LYS B  45     -12.296  -6.966  24.171  1.00123.83           H  
ATOM    576  HA  LYS B  45     -14.562  -5.787  25.664  1.00123.95           H  
ATOM    577  HB3 LYS B  45     -11.906  -4.578  24.662  1.00125.98           H  
ATOM    578  HB2 LYS B  45     -12.522  -4.972  26.271  1.00125.98           H  
ATOM    579  HG3 LYS B  45     -14.152  -3.001  25.912  1.00127.21           H  
ATOM    580  HG2 LYS B  45     -13.524  -2.728  24.376  1.00127.21           H  
ATOM    581  HD3 LYS B  45     -11.372  -2.224  25.037  1.00129.21           H  
ATOM    582  HD2 LYS B  45     -11.660  -2.676  26.735  1.00129.21           H  
ATOM    583  HE3 LYS B  45     -13.087  -0.973  27.225  1.00129.69           H  
ATOM    584  HE2 LYS B  45     -13.386  -0.500  25.542  1.00129.69           H  
ATOM    585  HZ1 LYS B  45     -10.736  -0.479  26.883  1.00130.05           H  
ATOM    586  HZ2 LYS B  45     -11.044   0.356  25.642  1.00130.05           H  
ATOM    587  HZ3 LYS B  45     -11.746   0.824  27.040  1.00130.05           H  
ATOM    588  N   THR B  46     -14.752  -5.740  22.543  1.00124.16           N  
ANISOU  588  N   THR B  46    13954  19886  13336   -721   1593   2530
ATOM    589  CA  THR B  46     -15.685  -5.611  21.464  1.00120.04           C  
ANISOU  589  CA  THR B  46    12975  19434  13199   -945   1598   2425
ATOM    590  C   THR B  46     -16.440  -6.917  21.121  1.00116.95           C  
ANISOU  590  C   THR B  46    12410  19033  12992  -1651   1765   2745
ATOM    591  O   THR B  46     -17.596  -6.884  20.766  1.00113.32           O  
ANISOU  591  O   THR B  46    11503  18777  12777  -1885   1808   2674
ATOM    592  CB  THR B  46     -15.214  -4.988  20.085  1.00118.55           C  
ANISOU  592  CB  THR B  46    12942  18652  13448   -779   1198   2140
ATOM    593  OG1 THR B  46     -14.357  -5.747  19.255  1.00118.25           O  
ANISOU  593  OG1 THR B  46    13297  17999  13635  -1039    981   2292
ATOM    594  CG2 THR B  46     -14.332  -3.733  20.243  1.00122.05           C  
ANISOU  594  CG2 THR B  46    13588  19051  13736   -165   1020   1806
ATOM    595  H   THR B  46     -13.925  -6.302  22.396  1.00124.16           H  
ATOM    596  HA  THR B  46     -16.500  -4.992  21.840  1.00120.04           H  
ATOM    597  HB  THR B  46     -16.091  -4.886  19.447  1.00118.55           H  
ATOM    598  HG1 THR B  46     -13.439  -5.628  19.508  1.00118.25           H  
ATOM    599 HG21 THR B  46     -14.867  -2.804  20.441  1.00122.05           H  
ATOM    600 HG22 THR B  46     -13.698  -3.970  21.097  1.00122.05           H  
ATOM    601 HG23 THR B  46     -13.723  -3.523  19.364  1.00122.05           H  
ATOM    602  N   GLY B  47     -15.815  -8.041  21.358  1.00120.59           N  
ANISOU  602  N   GLY B  47    13247  19246  13324  -1992   1843   3088
ATOM    603  CA  GLY B  47     -16.338  -9.353  20.978  1.00118.15           C  
ANISOU  603  CA  GLY B  47    12898  18811  13181  -2707   1984   3397
ATOM    604  C   GLY B  47     -16.080  -9.735  19.496  1.00114.27           C  
ANISOU  604  C   GLY B  47    12557  17668  13194  -2951   1668   3317
ATOM    605  O   GLY B  47     -16.896 -10.358  18.894  1.00111.80           O  
ANISOU  605  O   GLY B  47    12179  17245  13056  -3553   1750   3498
ATOM    606  H   GLY B  47     -14.859  -7.999  21.681  1.00120.59           H  
ATOM    607  HA3 GLY B  47     -17.428  -9.341  20.994  1.00118.15           H  
ATOM    608  HA2 GLY B  47     -15.875 -10.140  21.573  1.00118.15           H  
ATOM    609  N   LEU B  48     -14.962  -9.323  18.925  1.00117.20           N  
ANISOU  609  N   LEU B  48    13134  17608  13787  -2521   1317   3047
ATOM    610  CA  LEU B  48     -14.623  -9.551  17.525  1.00113.16           C  
ANISOU  610  CA  LEU B  48    12760  16512  13723  -2661   1032   2949
ATOM    611  C   LEU B  48     -13.143 -10.033  17.491  1.00114.22           C  
ANISOU  611  C   LEU B  48    13497  16014  13888  -2577    808   3079
ATOM    612  O   LEU B  48     -12.357  -9.524  18.289  1.00118.15           O  
ANISOU  612  O   LEU B  48    14287  16523  14080  -2310    799   3172
ATOM    613  CB  LEU B  48     -14.777  -8.309  16.599  1.00111.10           C  
ANISOU  613  CB  LEU B  48    12256  16248  13710  -2253    824   2557
ATOM    614  CG  LEU B  48     -16.197  -7.691  16.362  1.00107.92           C  
ANISOU  614  CG  LEU B  48    11293  16309  13401  -2327    935   2394
ATOM    615  CD1 LEU B  48     -16.024  -6.462  15.529  1.00104.74           C  
ANISOU  615  CD1 LEU B  48    10843  15662  13291  -1983    681   2066
ATOM    616  CD2 LEU B  48     -17.266  -8.728  15.731  1.00104.99           C  
ANISOU  616  CD2 LEU B  48    10748  15982  13163  -2985   1049   2588
ATOM    617  H   LEU B  48     -14.278  -8.818  19.470  1.00117.20           H  
ATOM    618  HA  LEU B  48     -15.227 -10.406  17.221  1.00113.16           H  
ATOM    619  HB3 LEU B  48     -14.432  -8.570  15.599  1.00111.10           H  
ATOM    620  HB2 LEU B  48     -14.066  -7.565  16.956  1.00111.10           H  
ATOM    621  HG  LEU B  48     -16.452  -7.456  17.395  1.00107.92           H  
ATOM    622 HD11 LEU B  48     -15.925  -5.571  16.149  1.00104.74           H  
ATOM    623 HD12 LEU B  48     -15.203  -6.429  14.813  1.00104.74           H  
ATOM    624 HD13 LEU B  48     -16.878  -6.188  14.909  1.00104.74           H  
ATOM    625 HD21 LEU B  48     -17.361  -8.407  14.693  1.00104.99           H  
ATOM    626 HD22 LEU B  48     -16.845  -9.733  15.688  1.00104.99           H  
ATOM    627 HD23 LEU B  48     -18.222  -8.768  16.252  1.00104.99           H  
ATOM    628  N   ARG B  49     -12.816 -10.910  16.528  1.00115.40           N  
ANISOU  628  N   ARG B  49    13830  15635  14383  -2764    612   3073
ATOM    629  CA  ARG B  49     -11.451 -11.321  16.290  1.00115.50           C  
ANISOU  629  CA  ARG B  49    14368  15053  14465  -2607    366   3156
ATOM    630  C   ARG B  49     -10.640 -10.122  15.755  1.00113.68           C  
ANISOU  630  C   ARG B  49    14043  14623  14526  -2186     76   2820
ATOM    631  O   ARG B  49     -11.164  -9.446  14.868  1.00109.34           O  
ANISOU  631  O   ARG B  49    13308  13942  14296  -2271      5   2655
ATOM    632  CB  ARG B  49     -11.386 -12.598  15.399  1.00112.81           C  
ANISOU  632  CB  ARG B  49    14360  14241  14263  -3072    367   3389
ATOM    633  CG  ARG B  49     -12.240 -13.670  16.008  1.00112.81           C  
ANISOU  633  CG  ARG B  49    14940  13630  14293  -2847    122   3496
ATOM    634  CD  ARG B  49     -11.719 -15.034  15.546  1.00112.18           C  
ANISOU  634  CD  ARG B  49    15352  13107  14163  -3319    205   3824
ATOM    635  NE  ARG B  49     -11.686 -15.307  14.099  1.00109.72           N  
ANISOU  635  NE  ARG B  49    15469  12154  14066  -3148    -62   3793
ATOM    636  CZ  ARG B  49     -11.065 -16.167  13.345  1.00106.20           C  
ANISOU  636  CZ  ARG B  49    15101  11363  13888  -3445   -117   3730
ATOM    637  NH1 ARG B  49     -10.332 -17.058  13.875  1.00104.66           N  
ANISOU  637  NH1 ARG B  49    14552  11417  13796  -3968     49   3685
ATOM    638  NH2 ARG B  49     -11.272 -16.203  12.024  1.00104.40           N1+
ANISOU  638  NH2 ARG B  49    15295  10571  13803  -3191   -350   3694
ATOM    639  H   ARG B  49     -13.476 -11.151  15.802  1.00115.40           H  
ATOM    640  HA  ARG B  49     -10.904 -11.498  17.216  1.00115.50           H  
ATOM    641  HB3 ARG B  49     -10.360 -12.966  15.377  1.00112.81           H  
ATOM    642  HB2 ARG B  49     -11.724 -12.478  14.369  1.00112.81           H  
ATOM    643  HG3 ARG B  49     -13.309 -13.648  15.792  1.00112.81           H  
ATOM    644  HG2 ARG B  49     -12.186 -13.738  17.095  1.00112.81           H  
ATOM    645  HD3 ARG B  49     -12.339 -15.819  15.979  1.00112.18           H  
ATOM    646  HD2 ARG B  49     -10.725 -15.184  15.969  1.00112.18           H  
ATOM    647 HH22 ARG B  49     -10.759 -16.884  11.482  1.00104.40           H  
ATOM    648 HH21 ARG B  49     -11.684 -15.445  11.500  1.00104.40           H  
ATOM    649 HH12 ARG B  49      -9.974 -17.863  13.381  1.00104.66           H  
ATOM    650 HH11 ARG B  49     -10.231 -17.101  14.879  1.00104.66           H  
ATOM    651  HE  ARG B  49     -12.265 -14.681  13.560  1.00109.72           H  
ATOM    652  N   VAL B  50      -9.430  -9.920  16.238  1.00102.60           N  
ANISOU  652  N   VAL B  50    12771  13213  12998  -1756    -91   2720
ATOM    653  CA  VAL B  50      -8.541  -8.955  15.675  1.00101.82           C  
ANISOU  653  CA  VAL B  50    12530  13021  13137  -1405   -325   2396
ATOM    654  C   VAL B  50      -7.259  -9.726  15.288  1.00101.18           C  
ANISOU  654  C   VAL B  50    12759  12556  13130  -1170   -604   2415
ATOM    655  O   VAL B  50      -7.142 -10.949  15.671  1.00102.19           O  
ANISOU  655  O   VAL B  50    13248  12512  13066  -1184   -634   2667
ATOM    656  CB  VAL B  50      -8.133  -7.904  16.803  1.00106.22           C  
ANISOU  656  CB  VAL B  50    12891  13971  13496  -1108   -303   2176
ATOM    657  CG1 VAL B  50      -9.307  -7.002  17.116  1.00106.09           C  
ANISOU  657  CG1 VAL B  50    12522  14381  13406  -1237    -38   2129
ATOM    658  CG2 VAL B  50      -7.500  -8.588  18.031  1.00110.45           C  
ANISOU  658  CG2 VAL B  50    13695  14651  13621   -924   -321   2300
ATOM    659  H   VAL B  50      -8.963 -10.654  16.751  1.00102.60           H  
ATOM    660  HA  VAL B  50      -9.005  -8.441  14.833  1.00101.82           H  
ATOM    661  HB  VAL B  50      -7.252  -7.332  16.513  1.00106.22           H  
ATOM    662 HG11 VAL B  50      -9.447  -6.268  16.323  1.00106.09           H  
ATOM    663 HG12 VAL B  50     -10.237  -7.481  17.421  1.00106.09           H  
ATOM    664 HG13 VAL B  50      -9.036  -6.376  17.966  1.00106.09           H  
ATOM    665 HG21 VAL B  50      -8.069  -9.387  18.505  1.00110.45           H  
ATOM    666 HG22 VAL B  50      -6.585  -9.064  17.678  1.00110.45           H  
ATOM    667 HG23 VAL B  50      -7.288  -7.871  18.824  1.00110.45           H  
ATOM    668  N   ALA B  51      -6.409  -9.068  14.535  1.00102.77           N  
ANISOU  668  N   ALA B  51    12809  12644  13596   -941   -804   2151
ATOM    669  CA  ALA B  51      -5.037  -9.439  14.339  1.00101.09           C  
ANISOU  669  CA  ALA B  51    12744  12187  13480   -679  -1082   2107
ATOM    670  C   ALA B  51      -4.207  -8.347  15.019  1.00102.13           C  
ANISOU  670  C   ALA B  51    12736  12523  13546   -412  -1259   1854
ATOM    671  O   ALA B  51      -4.631  -7.238  15.215  1.00101.81           O  
ANISOU  671  O   ALA B  51    12465  12626  13593   -414  -1205   1629
ATOM    672  CB  ALA B  51      -4.596  -9.739  12.870  1.00 96.05           C  
ANISOU  672  CB  ALA B  51    12026  11241  13229   -690  -1156   2021
ATOM    673  H   ALA B  51      -6.714  -8.233  14.055  1.00102.77           H  
ATOM    674  HA  ALA B  51      -4.946 -10.334  14.953  1.00101.09           H  
ATOM    675  HB1 ALA B  51      -4.981  -8.961  12.211  1.00 96.05           H  
ATOM    676  HB2 ALA B  51      -3.518  -9.797  12.723  1.00 96.05           H  
ATOM    677  HB3 ALA B  51      -5.166 -10.552  12.419  1.00 96.05           H  
ATOM    678  N   VAL B  52      -3.051  -8.820  15.410  1.00103.33           N  
ANISOU  678  N   VAL B  52    13063  12670  13526   -175  -1492   1884
ATOM    679  CA  VAL B  52      -1.979  -8.019  15.988  1.00103.84           C  
ANISOU  679  CA  VAL B  52    13035  12921  13497     43  -1719   1633
ATOM    680  C   VAL B  52      -0.585  -8.502  15.454  1.00100.22           C  
ANISOU  680  C   VAL B  52    12454  12331  13293    206  -2015   1508
ATOM    681  O   VAL B  52      -0.149  -9.610  15.550  1.00100.08           O  
ANISOU  681  O   VAL B  52    12599  12186  13239    357  -2141   1681
ATOM    682  CB  VAL B  52      -1.951  -8.016  17.523  1.00108.65           C  
ANISOU  682  CB  VAL B  52    13914  13749  13618    205  -1773   1738
ATOM    683  CG1 VAL B  52      -2.029  -9.494  18.056  1.00109.49           C  
ANISOU  683  CG1 VAL B  52    13946  14045  13611    396  -2025   1422
ATOM    684  CG2 VAL B  52      -0.866  -7.128  18.146  1.00112.30           C  
ANISOU  684  CG2 VAL B  52    14465  14392  13813     31  -1419   1922
ATOM    685  H   VAL B  52      -2.825  -9.724  15.020  1.00103.33           H  
ATOM    686  HA  VAL B  52      -2.204  -6.989  15.713  1.00103.84           H  
ATOM    687  HB  VAL B  52      -2.915  -7.595  17.808  1.00108.65           H  
ATOM    688 HG11 VAL B  52      -1.664  -9.616  19.076  1.00109.49           H  
ATOM    689 HG12 VAL B  52      -3.046  -9.884  18.088  1.00109.49           H  
ATOM    690 HG13 VAL B  52      -1.517 -10.206  17.409  1.00109.49           H  
ATOM    691 HG21 VAL B  52      -1.105  -7.070  19.208  1.00112.30           H  
ATOM    692 HG22 VAL B  52       0.108  -7.588  17.973  1.00112.30           H  
ATOM    693 HG23 VAL B  52      -0.856  -6.092  17.809  1.00112.30           H  
ATOM    694  N   LYS B  53       0.104  -7.506  14.902  1.00110.64           N  
ANISOU  694  N   LYS B  53    13496  13691  14853    183  -2117   1215
ATOM    695  CA  LYS B  53       1.478  -7.535  14.486  1.00107.32           C  
ANISOU  695  CA  LYS B  53    12842  13226  14708    275  -2355   1074
ATOM    696  C   LYS B  53       2.436  -7.213  15.669  1.00108.99           C  
ANISOU  696  C   LYS B  53    12981  13656  14776    392  -2678    847
ATOM    697  O   LYS B  53       2.033  -6.344  16.414  1.00110.54           O  
ANISOU  697  O   LYS B  53    13205  13940  14856    308  -2681    653
ATOM    698  CB  LYS B  53       1.733  -6.601  13.232  1.00102.84           C  
ANISOU  698  CB  LYS B  53    12010  12528  14538     90  -2211    926
ATOM    699  CG  LYS B  53       0.758  -6.768  12.087  1.00100.13           C  
ANISOU  699  CG  LYS B  53    11349  12227  14470    114  -2414    736
ATOM    700  CD  LYS B  53       1.294  -6.215  10.812  1.00 96.11           C  
ANISOU  700  CD  LYS B  53    10673  11547  14298     75  -2251    789
ATOM    701  CE  LYS B  53       0.479  -6.773   9.622  1.00 93.70           C  
ANISOU  701  CE  LYS B  53     9998  11316  14288    -23  -2327    575
ATOM    702  NZ  LYS B  53       1.020  -6.263   8.413  1.00 90.53           N1+
ANISOU  702  NZ  LYS B  53     9435  10799  14165      8  -2160    641
ATOM    703  H   LYS B  53      -0.382  -6.621  14.893  1.00110.64           H  
ATOM    704  HA  LYS B  53       1.625  -8.510  14.021  1.00107.32           H  
ATOM    705  HB3 LYS B  53       2.730  -6.786  12.832  1.00102.84           H  
ATOM    706  HB2 LYS B  53       1.626  -5.559  13.533  1.00102.84           H  
ATOM    707  HG3 LYS B  53      -0.166  -6.243  12.327  1.00100.13           H  
ATOM    708  HG2 LYS B  53       0.536  -7.835  12.068  1.00100.13           H  
ATOM    709  HD3 LYS B  53       2.328  -6.546  10.726  1.00 96.11           H  
ATOM    710  HD2 LYS B  53       1.321  -5.133  10.682  1.00 96.11           H  
ATOM    711  HE3 LYS B  53      -0.568  -6.468   9.631  1.00 93.70           H  
ATOM    712  HE2 LYS B  53       0.640  -7.849   9.697  1.00 93.70           H  
ATOM    713  HZ1 LYS B  53       1.967  -6.538   8.196  1.00 90.53           H  
ATOM    714  HZ2 LYS B  53       0.407  -6.488   7.642  1.00 90.53           H  
ATOM    715  HZ3 LYS B  53       1.050  -5.264   8.557  1.00 90.53           H  
ATOM    716  N   LYS B  54       3.538  -7.951  15.754  1.00107.38           N  
ANISOU  716  N   LYS B  54    12697  13543  14559    609  -2970    854
ATOM    717  CA  LYS B  54       4.636  -7.609  16.691  1.00108.86           C  
ANISOU  717  CA  LYS B  54    12754  13978  14629    710  -3347    614
ATOM    718  C   LYS B  54       5.772  -7.017  15.833  1.00105.74           C  
ANISOU  718  C   LYS B  54    11890  13643  14644    593  -3487    396
ATOM    719  O   LYS B  54       6.108  -7.575  14.753  1.00104.03           O  
ANISOU  719  O   LYS B  54    11474  13438  14615    745  -3523    493
ATOM    720  CB  LYS B  54       5.075  -8.875  17.503  1.00111.57           C  
ANISOU  720  CB  LYS B  54    13305  14468  14618   1075  -3615    769
ATOM    721  CG  LYS B  54       6.296  -8.772  18.419  1.00113.79           C  
ANISOU  721  CG  LYS B  54    13534  15048  14653   1202  -4033    520
ATOM    722  CD  LYS B  54       6.822 -10.222  18.797  1.00116.23           C  
ANISOU  722  CD  LYS B  54    14112  15496  14554   1629  -4288    710
ATOM    723  CE  LYS B  54       7.062 -10.569  20.253  1.00118.72           C  
ANISOU  723  CE  LYS B  54    14487  16115  14508   1770  -4692    470
ATOM    724  NZ  LYS B  54       8.350 -10.039  20.741  1.00117.45           N1+
ANISOU  724  NZ  LYS B  54    13820  16166  14641   1599  -5028     75
ATOM    725  H   LYS B  54       3.853  -8.520  14.981  1.00107.38           H  
ATOM    726  HA  LYS B  54       4.388  -6.760  17.327  1.00108.86           H  
ATOM    727  HB3 LYS B  54       5.340  -9.612  16.745  1.00111.57           H  
ATOM    728  HB2 LYS B  54       4.203  -9.211  18.064  1.00111.57           H  
ATOM    729  HG3 LYS B  54       6.045  -8.308  19.372  1.00113.79           H  
ATOM    730  HG2 LYS B  54       7.067  -8.261  17.842  1.00113.79           H  
ATOM    731  HD3 LYS B  54       7.823 -10.308  18.375  1.00116.23           H  
ATOM    732  HD2 LYS B  54       6.242 -11.020  18.335  1.00116.23           H  
ATOM    733  HE3 LYS B  54       6.933 -11.651  20.276  1.00118.72           H  
ATOM    734  HE2 LYS B  54       6.364 -10.069  20.925  1.00118.72           H  
ATOM    735  HZ1 LYS B  54       9.188 -10.448  20.354  1.00117.45           H  
ATOM    736  HZ2 LYS B  54       8.389  -9.071  20.456  1.00117.45           H  
ATOM    737  HZ3 LYS B  54       8.431 -10.122  21.744  1.00117.45           H  
ATOM    738  N   LEU B  55       6.389  -5.897  16.274  1.00116.69           N  
ANISOU  738  N   LEU B  55    13123  15063  16150    327  -3551    106
ATOM    739  CA  LEU B  55       7.530  -5.278  15.667  1.00114.36           C  
ANISOU  739  CA  LEU B  55    12376  14835  16240    115  -3649    -98
ATOM    740  C   LEU B  55       8.606  -5.080  16.803  1.00115.97           C  
ANISOU  740  C   LEU B  55    12284  15393  16388    287  -4087   -219
ATOM    741  O   LEU B  55       8.529  -4.071  17.515  1.00118.64           O  
ANISOU  741  O   LEU B  55    12671  15903  16504    261  -4408   -433
ATOM    742  CB  LEU B  55       7.008  -3.975  15.030  1.00114.39           C  
ANISOU  742  CB  LEU B  55    12406  14705  16352   -255  -3593   -360
ATOM    743  CG  LEU B  55       6.608  -3.829  13.556  1.00112.64           C  
ANISOU  743  CG  LEU B  55    12411  14174  16212   -388  -3181   -274
ATOM    744  CD1 LEU B  55       5.201  -4.308  13.403  1.00112.37           C  
ANISOU  744  CD1 LEU B  55    12374  13967  16354   -731  -3142   -528
ATOM    745  CD2 LEU B  55       6.696  -2.410  12.932  1.00108.92           C  
ANISOU  745  CD2 LEU B  55    11807  13593  15983   -330  -2903    -34
ATOM    746  H   LEU B  55       6.072  -5.389  17.087  1.00116.69           H  
ATOM    747  HA  LEU B  55       7.928  -5.917  14.879  1.00114.36           H  
ATOM    748  HB3 LEU B  55       7.851  -3.295  15.153  1.00114.39           H  
ATOM    749  HB2 LEU B  55       6.308  -3.468  15.694  1.00114.39           H  
ATOM    750  HG  LEU B  55       7.253  -4.428  12.915  1.00112.64           H  
ATOM    751 HD11 LEU B  55       4.808  -4.562  14.387  1.00112.37           H  
ATOM    752 HD12 LEU B  55       4.544  -3.662  12.821  1.00112.37           H  
ATOM    753 HD13 LEU B  55       5.234  -5.232  12.827  1.00112.37           H  
ATOM    754 HD21 LEU B  55       5.757  -2.013  12.548  1.00108.92           H  
ATOM    755 HD22 LEU B  55       6.941  -1.757  13.770  1.00108.92           H  
ATOM    756 HD23 LEU B  55       7.518  -2.299  12.225  1.00108.92           H  
ATOM    757  N   SER B  56       9.584  -5.954  16.974  1.00126.51           N  
ANISOU  757  N   SER B  56    13314  16859  17895    500  -4118    -98
ATOM    758  CA  SER B  56      10.583  -5.875  18.069  1.00128.14           C  
ANISOU  758  CA  SER B  56    13159  17477  18053    739  -4540   -206
ATOM    759  C   SER B  56      11.846  -5.176  17.532  1.00127.87           C  
ANISOU  759  C   SER B  56    12573  17677  18335    339  -4698   -526
ATOM    760  O   SER B  56      12.549  -5.804  16.731  1.00125.51           O  
ANISOU  760  O   SER B  56    11971  17306  18410     82  -4433   -532
ATOM    761  CB  SER B  56      10.917  -7.307  18.620  1.00127.32           C  
ANISOU  761  CB  SER B  56    12935  17437  18005   1171  -4498     28
ATOM    762  OG  SER B  56       9.863  -7.877  19.434  1.00128.68           O  
ANISOU  762  OG  SER B  56    12620  18081  18192   1419  -4887   -106
ATOM    763  H   SER B  56       9.671  -6.683  16.281  1.00126.51           H  
ATOM    764  HA  SER B  56      10.140  -5.303  18.885  1.00128.14           H  
ATOM    765  HB3 SER B  56      11.845  -7.285  19.191  1.00127.32           H  
ATOM    766  HB2 SER B  56      11.178  -8.114  17.936  1.00127.32           H  
ATOM    767  HG  SER B  56       9.901  -7.283  20.187  1.00128.68           H  
ATOM    768  N   ARG B  57      12.029  -3.932  17.988  1.00129.97           N  
ANISOU  768  N   ARG B  57    12731  18219  18432    261  -5129   -790
ATOM    769  CA  ARG B  57      12.917  -2.887  17.461  1.00130.60           C  
ANISOU  769  CA  ARG B  57    12313  18531  18777   -204  -5345  -1123
ATOM    770  C   ARG B  57      12.314  -2.412  16.144  1.00128.98           C  
ANISOU  770  C   ARG B  57    12248  17923  18837   -753  -4993  -1206
ATOM    771  O   ARG B  57      12.865  -2.733  15.124  1.00127.14           O  
ANISOU  771  O   ARG B  57    11624  17692  18990  -1045  -4767  -1205
ATOM    772  CB  ARG B  57      14.422  -3.301  17.282  1.00130.16           C  
ANISOU  772  CB  ARG B  57    11524  18918  19012   -111  -5437  -1127
ATOM    773  CG  ARG B  57      15.130  -3.874  18.560  1.00132.35           C  
ANISOU  773  CG  ARG B  57    11641  19630  19015    507  -5829  -1065
ATOM    774  CD  ARG B  57      16.529  -4.501  18.233  1.00132.34           C  
ANISOU  774  CD  ARG B  57    11027  19987  19269    787  -5766   -965
ATOM    775  NE  ARG B  57      17.564  -3.441  18.040  1.00132.42           N  
ANISOU  775  NE  ARG B  57    10419  20158  19737    239  -5589  -1125
ATOM    776  CZ  ARG B  57      18.423  -2.896  18.906  1.00129.51           C  
ANISOU  776  CZ  ARG B  57     9989  19550  19667    100  -5093   -966
ATOM    777  NH1 ARG B  57      18.358  -3.122  20.258  1.00126.61           N  
ANISOU  777  NH1 ARG B  57    10128  18774  19205    452  -4761   -673
ATOM    778  NH2 ARG B  57      19.338  -2.101  18.449  1.00130.30           N1+
ANISOU  778  NH2 ARG B  57     9543  19821  20145   -418  -4929  -1099
ATOM    779  H   ARG B  57      11.255  -3.641  18.567  1.00129.97           H  
ATOM    780  HA  ARG B  57      12.886  -2.025  18.127  1.00130.60           H  
ATOM    781  HB3 ARG B  57      14.926  -2.368  17.031  1.00130.16           H  
ATOM    782  HB2 ARG B  57      14.463  -4.035  16.476  1.00130.16           H  
ATOM    783  HG3 ARG B  57      14.519  -4.651  19.020  1.00132.35           H  
ATOM    784  HG2 ARG B  57      15.132  -3.037  19.258  1.00132.35           H  
ATOM    785  HD3 ARG B  57      16.434  -4.947  17.242  1.00132.34           H  
ATOM    786  HD2 ARG B  57      16.852  -5.365  18.812  1.00132.34           H  
ATOM    787 HH22 ARG B  57      20.118  -1.728  18.972  1.00130.30           H  
ATOM    788 HH21 ARG B  57      19.369  -2.046  17.441  1.00130.30           H  
ATOM    789 HH12 ARG B  57      18.919  -2.588  20.906  1.00126.61           H  
ATOM    790 HH11 ARG B  57      17.528  -3.512  20.679  1.00126.61           H  
ATOM    791  HE  ARG B  57      17.630  -3.158  17.073  1.00132.42           H  
ATOM    792  N   PRO B  58      11.247  -1.600  16.240  1.00128.83           N  
ANISOU  792  N   PRO B  58    12796  17562  18590   -866  -4926  -1272
ATOM    793  CA  PRO B  58      10.976  -0.695  15.055  1.00127.45           C  
ANISOU  793  CA  PRO B  58    12831  16971  18623  -1291  -4587  -1331
ATOM    794  C   PRO B  58      12.102   0.358  14.694  1.00128.68           C  
ANISOU  794  C   PRO B  58    12761  17129  19004  -1868  -4771  -1661
ATOM    795  O   PRO B  58      11.771   1.519  14.626  1.00127.18           O  
ANISOU  795  O   PRO B  58    12621  16624  19077  -2246  -4464  -1669
ATOM    796  CB  PRO B  58       9.668  -0.063  15.554  1.00129.03           C  
ANISOU  796  CB  PRO B  58    13698  16891  18437  -1111  -4503  -1307
ATOM    797  CG  PRO B  58       9.800   0.087  17.038  1.00132.23           C  
ANISOU  797  CG  PRO B  58    14198  17593  18451   -838  -4944  -1417
ATOM    798  CD  PRO B  58      10.531  -1.190  17.452  1.00131.55           C  
ANISOU  798  CD  PRO B  58    13633  17906  18444   -568  -5143  -1293
ATOM    799  HA  PRO B  58      10.713  -1.194  14.122  1.00127.45           H  
ATOM    800  HB3 PRO B  58       8.946  -0.860  15.376  1.00129.03           H  
ATOM    801  HB2 PRO B  58       9.359   0.865  15.073  1.00129.03           H  
ATOM    802  HG3 PRO B  58       8.940   0.318  17.667  1.00132.23           H  
ATOM    803  HG2 PRO B  58      10.375   1.010  17.110  1.00132.23           H  
ATOM    804  HD2 PRO B  58      11.192  -0.858  18.252  1.00131.55           H  
ATOM    805  HD3 PRO B  58       9.700  -1.832  17.745  1.00131.55           H  
ATOM    806  N   PHE B  59      13.315  -0.105  14.493  1.00131.19           N  
ANISOU  806  N   PHE B  59    12859  17777  19212  -1968  -5269  -1932
ATOM    807  CA  PHE B  59      14.591   0.632  14.464  1.00132.98           C  
ANISOU  807  CA  PHE B  59    12889  18004  19635  -2600  -5502  -2279
ATOM    808  C   PHE B  59      15.808  -0.264  14.248  1.00135.10           C  
ANISOU  808  C   PHE B  59    12404  18905  20024  -2659  -5928  -2425
ATOM    809  O   PHE B  59      16.791  -0.365  14.992  1.00138.25           O  
ANISOU  809  O   PHE B  59    12795  19601  20132  -2507  -6432  -2635
ATOM    810  CB  PHE B  59      14.753   1.614  15.709  1.00135.77           C  
ANISOU  810  CB  PHE B  59    13876  18060  19650  -2718  -5747  -2563
ATOM    811  CG  PHE B  59      14.610   1.136  17.113  1.00135.08           C  
ANISOU  811  CG  PHE B  59    14496  17481  19346  -2479  -5369  -2413
ATOM    812  CD1 PHE B  59      13.390   1.259  17.889  1.00133.19           C  
ANISOU  812  CD1 PHE B  59    14457  16800  19351  -2747  -4936  -2327
ATOM    813  CD2 PHE B  59      15.714   0.375  17.622  1.00136.63           C  
ANISOU  813  CD2 PHE B  59    15140  17702  19072  -1969  -5440  -2350
ATOM    814  CE1 PHE B  59      13.388   0.655  19.190  1.00132.97           C  
ANISOU  814  CE1 PHE B  59    15017  16397  19109  -2482  -4616  -2205
ATOM    815  CE2 PHE B  59      15.592  -0.232  18.877  1.00136.63           C  
ANISOU  815  CE2 PHE B  59    15696  17346  18870  -1749  -5083  -2218
ATOM    816  CZ  PHE B  59      14.467  -0.149  19.674  1.00134.85           C  
ANISOU  816  CZ  PHE B  59    15619  16719  18900  -1990  -4688  -2157
ATOM    817  H   PHE B  59      13.371  -1.113  14.520  1.00131.19           H  
ATOM    818  HA  PHE B  59      14.504   1.303  13.610  1.00132.98           H  
ATOM    819  HB3 PHE B  59      14.093   2.444  15.457  1.00135.77           H  
ATOM    820  HB2 PHE B  59      15.717   2.114  15.801  1.00135.77           H  
ATOM    821  HD1 PHE B  59      12.542   1.802  17.497  1.00133.19           H  
ATOM    822  HD2 PHE B  59      16.645   0.362  17.075  1.00136.63           H  
ATOM    823  HE1 PHE B  59      12.437   0.593  19.698  1.00132.97           H  
ATOM    824  HE2 PHE B  59      16.383  -0.799  19.346  1.00136.63           H  
ATOM    825  HZ  PHE B  59      14.457  -0.502  20.694  1.00134.85           H  
ATOM    826  N   GLN B  60      15.822  -0.819  13.014  1.00138.17           N  
ANISOU  826  N   GLN B  60    12145  19540  20813  -2847  -5728  -2320
ATOM    827  CA  GLN B  60      16.865  -1.690  12.452  1.00142.11           C  
ANISOU  827  CA  GLN B  60    11834  20726  21435  -2898  -6073  -2449
ATOM    828  C   GLN B  60      17.685  -0.865  11.476  1.00145.30           C  
ANISOU  828  C   GLN B  60    11837  21234  22138  -3633  -5808  -2504
ATOM    829  O   GLN B  60      18.784  -1.342  11.078  1.00152.48           O  
ANISOU  829  O   GLN B  60    12299  22637  22999  -3936  -6053  -2638
ATOM    830  CB  GLN B  60      16.292  -2.936  11.740  1.00140.57           C  
ANISOU  830  CB  GLN B  60    11247  20915  21247  -2218  -5996  -2165
ATOM    831  CG  GLN B  60      15.269  -3.793  12.533  1.00141.25           C  
ANISOU  831  CG  GLN B  60    11600  21196  20873  -1513  -6361  -2110
ATOM    832  CD  GLN B  60      15.800  -4.381  13.809  1.00142.58           C  
ANISOU  832  CD  GLN B  60    11227  21933  21015   -935  -6467  -1946
ATOM    833  OE1 GLN B  60      16.541  -3.809  14.607  1.00143.40           O  
ANISOU  833  OE1 GLN B  60    10811  22271  21404  -1005  -6168  -1821
ATOM    834  NE2 GLN B  60      15.279  -5.529  14.219  1.00144.13           N  
ANISOU  834  NE2 GLN B  60    11634  22336  20793   -326  -6833  -1904
ATOM    835  H   GLN B  60      15.044  -0.632  12.399  1.00138.17           H  
ATOM    836  HA  GLN B  60      17.612  -1.872  13.224  1.00142.11           H  
ATOM    837  HB3 GLN B  60      17.109  -3.577  11.411  1.00140.57           H  
ATOM    838  HB2 GLN B  60      15.779  -2.602  10.838  1.00140.57           H  
ATOM    839  HG3 GLN B  60      14.803  -4.579  11.940  1.00141.25           H  
ATOM    840  HG2 GLN B  60      14.518  -3.123  12.952  1.00141.25           H  
ATOM    841 HE22 GLN B  60      15.660  -5.803  15.113  1.00144.13           H  
ATOM    842 HE21 GLN B  60      14.742  -6.138  13.618  1.00144.13           H  
ATOM    843  N   SER B  61      17.189   0.328  11.110  1.00146.27           N  
ANISOU  843  N   SER B  61    12132  20900  22544  -3934  -5316  -2369
ATOM    844  CA  SER B  61      17.841   1.260  10.178  1.00150.35           C  
ANISOU  844  CA  SER B  61    12379  21447  23301  -4645  -5003  -2374
ATOM    845  C   SER B  61      17.107   2.580  10.231  1.00147.33           C  
ANISOU  845  C   SER B  61    12696  20277  23007  -5071  -4708  -2410
ATOM    846  O   SER B  61      15.968   2.603  10.743  1.00142.73           O  
ANISOU  846  O   SER B  61    12687  19185  22360  -4744  -4675  -2358
ATOM    847  CB  SER B  61      17.911   0.700   8.746  1.00150.07           C  
ANISOU  847  CB  SER B  61    11725  21791  23505  -4489  -4603  -2085
ATOM    848  OG  SER B  61      16.552   0.509   8.314  1.00142.79           O  
ANISOU  848  OG  SER B  61    11121  20402  22731  -4194  -4185  -1856
ATOM    849  H   SER B  61      16.471   0.846  11.597  1.00146.27           H  
ATOM    850  HA  SER B  61      18.849   1.510  10.509  1.00150.35           H  
ATOM    851  HB3 SER B  61      18.505  -0.211   8.686  1.00150.07           H  
ATOM    852  HB2 SER B  61      18.395   1.472   8.147  1.00150.07           H  
ATOM    853  HG  SER B  61      16.324  -0.407   8.139  1.00142.79           H  
ATOM    854  N   ILE B  62      17.579   3.643   9.671  1.00145.09           N  
ANISOU  854  N   ILE B  62    12379  19909  22841  -5811  -4508  -2479
ATOM    855  CA  ILE B  62      16.978   5.013   9.670  1.00143.45           C  
ANISOU  855  CA  ILE B  62    12897  18929  22680  -6219  -4215  -2511
ATOM    856  C   ILE B  62      15.714   4.970   8.768  1.00135.98           C  
ANISOU  856  C   ILE B  62    12188  17589  21891  -5846  -3754  -2195
ATOM    857  O   ILE B  62      14.671   5.592   8.979  1.00133.27           O  
ANISOU  857  O   ILE B  62    12554  16592  21490  -5760  -3656  -2186
ATOM    858  CB  ILE B  62      18.074   6.205   9.407  1.00150.80           C  
ANISOU  858  CB  ILE B  62    13714  19884  23701  -7091  -4026  -2589
ATOM    859  CG1 ILE B  62      18.929   6.411  10.670  1.00158.26           C  
ANISOU  859  CG1 ILE B  62    14684  21002  24446  -7540  -4508  -2976
ATOM    860  CG2 ILE B  62      17.519   7.512   8.753  1.00148.87           C  
ANISOU  860  CG2 ILE B  62    14184  18847  23531  -7414  -3573  -2526
ATOM    861  CD1 ILE B  62      20.258   7.059  10.513  1.00166.38           C  
ANISOU  861  CD1 ILE B  62    15712  21948  25556  -8355  -4300  -3091
ATOM    862  H   ILE B  62      18.427   3.597   9.124  1.00145.09           H  
ATOM    863  HA  ILE B  62      16.670   5.230  10.693  1.00143.45           H  
ATOM    864  HB  ILE B  62      18.799   5.869   8.666  1.00150.80           H  
ATOM    865 HG13 ILE B  62      19.181   5.420  11.047  1.00158.26           H  
ATOM    866 HG12 ILE B  62      18.376   6.981  11.417  1.00158.26           H  
ATOM    867 HG21 ILE B  62      18.350   8.181   8.530  1.00148.87           H  
ATOM    868 HG22 ILE B  62      17.191   7.300   7.735  1.00148.87           H  
ATOM    869 HG23 ILE B  62      16.708   8.069   9.224  1.00148.87           H  
ATOM    870 HD11 ILE B  62      20.750   6.843   9.565  1.00166.38           H  
ATOM    871 HD12 ILE B  62      20.080   8.134  10.542  1.00166.38           H  
ATOM    872 HD13 ILE B  62      20.843   6.883  11.416  1.00166.38           H  
ATOM    873  N   ILE B  63      15.945   4.167   7.706  1.00145.06           N  
ANISOU  873  N   ILE B  63    12757  19147  23211  -5581  -3482  -1937
ATOM    874  CA  ILE B  63      14.925   3.937   6.621  1.00139.52           C  
ANISOU  874  CA  ILE B  63    12252  18118  22640  -5202  -3064  -1647
ATOM    875  C   ILE B  63      13.703   3.195   7.265  1.00135.87           C  
ANISOU  875  C   ILE B  63    12216  17492  21915  -4504  -3214  -1583
ATOM    876  O   ILE B  63      12.552   3.617   7.271  1.00132.61           O  
ANISOU  876  O   ILE B  63    12408  16604  21372  -4275  -2926  -1434
ATOM    877  CB  ILE B  63      15.457   3.099   5.419  1.00139.29           C  
ANISOU  877  CB  ILE B  63    11539  18601  22785  -5030  -2745  -1413
ATOM    878  CG1 ILE B  63      16.799   3.710   4.898  1.00146.65           C  
ANISOU  878  CG1 ILE B  63    12012  19924  23784  -5678  -2618  -1452
ATOM    879  CG2 ILE B  63      14.456   3.008   4.242  1.00134.82           C  
ANISOU  879  CG2 ILE B  63    11245  17636  22346  -4782  -2256  -1133
ATOM    880  CD1 ILE B  63      17.498   2.880   3.734  1.00152.58           C  
ANISOU  880  CD1 ILE B  63    12009  21488  24476  -5632  -2998  -1556
ATOM    881  H   ILE B  63      16.925   3.977   7.553  1.00145.06           H  
ATOM    882  HA  ILE B  63      14.562   4.880   6.212  1.00139.52           H  
ATOM    883  HB  ILE B  63      15.716   2.094   5.752  1.00139.29           H  
ATOM    884 HG13 ILE B  63      17.541   3.718   5.697  1.00146.65           H  
ATOM    885 HG12 ILE B  63      16.708   4.775   4.687  1.00146.65           H  
ATOM    886 HG21 ILE B  63      14.947   2.280   3.596  1.00134.82           H  
ATOM    887 HG22 ILE B  63      13.517   2.538   4.536  1.00134.82           H  
ATOM    888 HG23 ILE B  63      14.269   3.927   3.688  1.00134.82           H  
ATOM    889 HD11 ILE B  63      17.475   1.807   3.929  1.00152.58           H  
ATOM    890 HD12 ILE B  63      16.883   2.921   2.836  1.00152.58           H  
ATOM    891 HD13 ILE B  63      18.557   3.050   3.535  1.00152.58           H  
ATOM    892  N   HIS B  64      14.056   2.068   7.914  1.00136.94           N  
ANISOU  892  N   HIS B  64    12093  18060  21878  -4129  -3628  -1671
ATOM    893  CA  HIS B  64      13.078   1.324   8.736  1.00134.70           C  
ANISOU  893  CA  HIS B  64    12260  17671  21250  -3473  -3707  -1561
ATOM    894  C   HIS B  64      12.262   2.161   9.805  1.00136.00           C  
ANISOU  894  C   HIS B  64    13173  17364  21135  -3541  -3825  -1720
ATOM    895  O   HIS B  64      11.074   1.953   9.981  1.00134.51           O  
ANISOU  895  O   HIS B  64    13508  16853  20747  -3190  -3605  -1568
ATOM    896  CB  HIS B  64      13.649   0.083   9.450  1.00136.25           C  
ANISOU  896  CB  HIS B  64    12042  18432  21296  -3051  -4120  -1598
ATOM    897  CG  HIS B  64      12.603  -0.840  10.127  1.00134.92           C  
ANISOU  897  CG  HIS B  64    11371  18635  21257  -2641  -3950  -1361
ATOM    898  ND1 HIS B  64      12.956  -1.501  11.313  1.00131.60           N  
ANISOU  898  ND1 HIS B  64    11247  17987  20769  -2184  -3608  -1070
ATOM    899  CD2 HIS B  64      11.287  -1.127   9.821  1.00137.48           C  
ANISOU  899  CD2 HIS B  64    10929  19554  21754  -2592  -4088  -1390
ATOM    900  CE1 HIS B  64      11.860  -2.199  11.651  1.00131.49           C  
ANISOU  900  CE1 HIS B  64    10743  18351  20868  -1857  -3541   -933
ATOM    901  NE2 HIS B  64      10.880  -2.046  10.743  1.00135.15           N  
ANISOU  901  NE2 HIS B  64    10539  19340  21473  -2061  -3817  -1117
ATOM    902  H   HIS B  64      15.025   1.786   7.954  1.00136.94           H  
ATOM    903  HA  HIS B  64      12.295   1.017   8.043  1.00134.70           H  
ATOM    904  HB3 HIS B  64      14.445   0.248  10.176  1.00136.25           H  
ATOM    905  HB2 HIS B  64      14.177  -0.479   8.679  1.00136.25           H  
ATOM    906  HD2 HIS B  64      10.643  -0.840   9.003  1.00137.48           H  
ATOM    907  HE1 HIS B  64      11.631  -2.753  12.550  1.00131.49           H  
ATOM    908  HE2 HIS B  64       9.988  -2.519  10.722  1.00135.15           H  
ATOM    909  N   ALA B  65      12.914   3.158  10.421  1.00135.41           N  
ANISOU  909  N   ALA B  65    13152  17268  21029  -3981  -4181  -2043
ATOM    910  CA  ALA B  65      12.309   3.964  11.455  1.00137.22           C  
ANISOU  910  CA  ALA B  65    14135  17048  20954  -3997  -4311  -2231
ATOM    911  C   ALA B  65      11.478   5.077  10.788  1.00135.88           C  
ANISOU  911  C   ALA B  65    14520  16263  20846  -4173  -3884  -2144
ATOM    912  O   ALA B  65      10.473   5.522  11.343  1.00136.16           O  
ANISOU  912  O   ALA B  65    15189  15955  20590  -3856  -3797  -2135
ATOM    913  CB  ALA B  65      13.396   4.419  12.387  1.00140.95           C  
ANISOU  913  CB  ALA B  65    14573  17599  21382  -4468  -4811  -2629
ATOM    914  H   ALA B  65      13.887   3.357  10.237  1.00135.41           H  
ATOM    915  HA  ALA B  65      11.646   3.316  12.027  1.00137.22           H  
ATOM    916  HB1 ALA B  65      14.096   3.630  12.663  1.00140.95           H  
ATOM    917  HB2 ALA B  65      14.017   5.203  11.953  1.00140.95           H  
ATOM    918  HB3 ALA B  65      12.981   4.780  13.328  1.00140.95           H  
ATOM    919  N   LYS B  66      11.908   5.574   9.600  1.00139.86           N  
ANISOU  919  N   LYS B  66    14792  16649  21701  -4648  -3604  -2072
ATOM    920  CA  LYS B  66      11.233   6.509   8.682  1.00138.59           C  
ANISOU  920  CA  LYS B  66    15184  15897  21576  -4775  -3192  -1961
ATOM    921  C   LYS B  66       9.901   5.752   8.212  1.00135.20           C  
ANISOU  921  C   LYS B  66    14870  15431  21068  -4192  -2816  -1640
ATOM    922  O   LYS B  66       8.842   6.165   8.649  1.00134.70           O  
ANISOU  922  O   LYS B  66    15413  14947  20820  -3972  -2616  -1587
ATOM    923  CB  LYS B  66      12.144   6.905   7.518  1.00139.16           C  
ANISOU  923  CB  LYS B  66    14983  15874  22019  -5464  -2975  -1941
ATOM    924  CG  LYS B  66      13.009   8.176   7.824  1.00137.81           C  
ANISOU  924  CG  LYS B  66    15377  15104  21881  -5575  -2517  -1776
ATOM    925  CD  LYS B  66      13.870   8.625   6.565  1.00140.99           C  
ANISOU  925  CD  LYS B  66    15603  15403  22563  -6336  -2306  -1771
ATOM    926  CE  LYS B  66      14.567   9.982   6.895  1.00139.91           C  
ANISOU  926  CE  LYS B  66    16095  14646  22419  -6414  -1844  -1580
ATOM    927  NZ  LYS B  66      15.083  10.576   5.679  1.00144.15           N1+
ANISOU  927  NZ  LYS B  66    16716  15060  22995  -7138  -1573  -1603
ATOM    928  H   LYS B  66      12.649   5.081   9.124  1.00139.86           H  
ATOM    929  HA  LYS B  66      10.983   7.367   9.306  1.00138.59           H  
ATOM    930  HB3 LYS B  66      11.632   7.010   6.562  1.00139.16           H  
ATOM    931  HB2 LYS B  66      12.886   6.133   7.316  1.00139.16           H  
ATOM    932  HG3 LYS B  66      13.682   7.962   8.654  1.00137.81           H  
ATOM    933  HG2 LYS B  66      12.284   8.960   8.044  1.00137.81           H  
ATOM    934  HD3 LYS B  66      13.269   8.704   5.658  1.00140.99           H  
ATOM    935  HD2 LYS B  66      14.648   7.869   6.467  1.00140.99           H  
ATOM    936  HE3 LYS B  66      15.300   9.796   7.680  1.00139.91           H  
ATOM    937  HE2 LYS B  66      13.832  10.688   7.280  1.00139.91           H  
ATOM    938  HZ1 LYS B  66      15.643  11.409   5.791  1.00144.15           H  
ATOM    939  HZ2 LYS B  66      15.754   9.873   5.404  1.00144.15           H  
ATOM    940  HZ3 LYS B  66      14.317  10.694   5.031  1.00144.15           H  
ATOM    941  N   ARG B  67       9.957   4.521   7.568  1.00134.75           N  
ANISOU  941  N   ARG B  67    14247  15819  21134  -3918  -2735  -1437
ATOM    942  CA  ARG B  67       8.759   3.638   7.177  1.00131.49           C  
ANISOU  942  CA  ARG B  67    13942  15358  20659  -3425  -2405  -1152
ATOM    943  C   ARG B  67       7.800   3.468   8.330  1.00131.92           C  
ANISOU  943  C   ARG B  67    14389  15379  20356  -2920  -2523  -1136
ATOM    944  O   ARG B  67       6.598   3.597   8.012  1.00130.10           O  
ANISOU  944  O   ARG B  67    14456  14959  20016  -2615  -2257   -968
ATOM    945  CB  ARG B  67       9.409   2.319   6.821  1.00129.53           C  
ANISOU  945  CB  ARG B  67    13054  15555  20606  -3248  -2315   -967
ATOM    946  CG  ARG B  67      10.097   2.241   5.468  1.00126.05           C  
ANISOU  946  CG  ARG B  67    12705  14984  20203  -2944  -1903   -693
ATOM    947  CD  ARG B  67      11.047   1.034   5.184  1.00124.86           C  
ANISOU  947  CD  ARG B  67    11968  15246  20227  -2756  -1820   -545
ATOM    948  NE  ARG B  67      10.346  -0.223   5.351  1.00125.44           N  
ANISOU  948  NE  ARG B  67    11848  15660  20152  -2349  -2128   -539
ATOM    949  CZ  ARG B  67      10.503  -1.392   4.712  1.00123.89           C  
ANISOU  949  CZ  ARG B  67    11911  15402  19761  -1882  -2100   -383
ATOM    950  NH1 ARG B  67      11.552  -1.707   3.971  1.00121.54           N  
ANISOU  950  NH1 ARG B  67    12002  14770  19406  -1770  -1803   -246
ATOM    951  NH2 ARG B  67       9.544  -2.330   4.861  1.00125.00           N1+
ANISOU  951  NH2 ARG B  67    11932  15815  19749  -1539  -2377   -361
ATOM    952  H   ARG B  67      10.884   4.149   7.420  1.00134.75           H  
ATOM    953  HA  ARG B  67       8.332   4.082   6.278  1.00131.49           H  
ATOM    954  HB3 ARG B  67       8.608   1.582   6.765  1.00129.53           H  
ATOM    955  HB2 ARG B  67      10.152   2.099   7.588  1.00129.53           H  
ATOM    956  HG3 ARG B  67      10.726   3.131   5.428  1.00126.05           H  
ATOM    957  HG2 ARG B  67       9.368   2.400   4.674  1.00126.05           H  
ATOM    958  HD3 ARG B  67      11.972   1.174   5.743  1.00124.86           H  
ATOM    959  HD2 ARG B  67      11.317   1.001   4.129  1.00124.86           H  
ATOM    960 HH22 ARG B  67       9.564  -3.217   4.380  1.00125.00           H  
ATOM    961 HH21 ARG B  67       8.827  -2.153   5.550  1.00125.00           H  
ATOM    962 HH12 ARG B  67      11.906  -2.652   3.992  1.00121.54           H  
ATOM    963 HH11 ARG B  67      12.220  -1.019   3.652  1.00121.54           H  
ATOM    964  HE  ARG B  67       9.416  -0.018   5.689  1.00125.44           H  
ATOM    965  N   THR B  68       8.333   3.196   9.556  1.00123.90           N  
ANISOU  965  N   THR B  68    13362  14578  19137  -2833  -2915  -1309
ATOM    966  CA  THR B  68       7.472   2.928  10.755  1.00125.19           C  
ANISOU  966  CA  THR B  68    13897  14743  18926  -2378  -2992  -1278
ATOM    967  C   THR B  68       6.801   4.145  11.333  1.00126.95           C  
ANISOU  967  C   THR B  68    14755  14543  18937  -2359  -2877  -1385
ATOM    968  O   THR B  68       5.595   4.038  11.623  1.00126.89           O  
ANISOU  968  O   THR B  68    15019  14471  18721  -1988  -2682  -1247
ATOM    969  CB  THR B  68       8.193   2.183  11.934  1.00128.09           C  
ANISOU  969  CB  THR B  68    14139  15447  19082  -2272  -3439  -1436
ATOM    970  OG1 THR B  68       8.835   1.019  11.447  1.00126.73           O  
ANISOU  970  OG1 THR B  68    13395  15689  19068  -2170  -3547  -1318
ATOM    971  CG2 THR B  68       7.273   1.677  13.087  1.00130.07           C  
ANISOU  971  CG2 THR B  68    14795  15715  18909  -1819  -3471  -1379
ATOM    972  H   THR B  68       9.321   3.101   9.746  1.00123.90           H  
ATOM    973  HA  THR B  68       6.769   2.206  10.338  1.00125.19           H  
ATOM    974  HB  THR B  68       9.052   2.792  12.216  1.00128.09           H  
ATOM    975  HG1 THR B  68       9.538   1.304  10.858  1.00126.73           H  
ATOM    976 HG21 THR B  68       7.009   2.567  13.659  1.00130.07           H  
ATOM    977 HG22 THR B  68       6.415   1.157  12.664  1.00130.07           H  
ATOM    978 HG23 THR B  68       7.837   1.041  13.769  1.00130.07           H  
ATOM    979  N   TYR B  69       7.534   5.258  11.430  1.00123.67           N  
ANISOU  979  N   TYR B  69    14588  13841  18561  -2754  -2999  -1636
ATOM    980  CA  TYR B  69       6.989   6.642  11.728  1.00125.38           C  
ANISOU  980  CA  TYR B  69    15477  13602  18560  -2684  -2888  -1748
ATOM    981  C   TYR B  69       5.918   7.065  10.737  1.00122.57           C  
ANISOU  981  C   TYR B  69    15270  12974  18328  -2604  -2456  -1529
ATOM    982  O   TYR B  69       4.795   7.316  11.008  1.00123.41           O  
ANISOU  982  O   TYR B  69    15805  12897  18189  -2246  -2296  -1496
ATOM    983  CB  TYR B  69       8.183   7.570  11.774  1.00127.71           C  
ANISOU  983  CB  TYR B  69    16073  13574  18876  -3169  -3133  -2071
ATOM    984  CG  TYR B  69       7.880   9.099  11.813  1.00128.71           C  
ANISOU  984  CG  TYR B  69    16954  13121  18829  -3134  -2981  -2175
ATOM    985  CD1 TYR B  69       7.322   9.532  13.091  1.00131.34           C  
ANISOU  985  CD1 TYR B  69    17821  13353  18730  -2666  -3053  -2302
ATOM    986  CD2 TYR B  69       8.039  10.044  10.795  1.00127.21           C  
ANISOU  986  CD2 TYR B  69    16968  12491  18874  -3530  -2752  -2137
ATOM    987  CE1 TYR B  69       7.009  10.850  13.359  1.00132.05           C  
ANISOU  987  CE1 TYR B  69    18625  12924  18625  -2538  -2925  -2408
ATOM    988  CE2 TYR B  69       7.741  11.366  11.041  1.00127.88           C  
ANISOU  988  CE2 TYR B  69    17821  12004  18764  -3435  -2626  -2223
ATOM    989  CZ  TYR B  69       7.391  11.764  12.341  1.00130.12           C  
ANISOU  989  CZ  TYR B  69    18622  12201  18615  -2911  -2726  -2368
ATOM    990  OH  TYR B  69       7.229  13.136  12.500  1.00130.49           O  
ANISOU  990  OH  TYR B  69    19455  11691  18434  -2724  -2611  -2463
ATOM    991  H   TYR B  69       8.435   5.201  10.977  1.00123.67           H  
ATOM    992  HA  TYR B  69       6.440   6.677  12.670  1.00125.38           H  
ATOM    993  HB3 TYR B  69       8.721   7.452  10.833  1.00127.71           H  
ATOM    994  HB2 TYR B  69       8.848   7.421  12.625  1.00127.71           H  
ATOM    995  HD1 TYR B  69       7.143   8.776  13.842  1.00131.34           H  
ATOM    996  HD2 TYR B  69       8.346   9.745   9.804  1.00127.21           H  
ATOM    997  HE1 TYR B  69       6.492  11.115  14.270  1.00132.05           H  
ATOM    998  HE2 TYR B  69       7.755  12.083  10.233  1.00127.88           H  
ATOM    999  HH  TYR B  69       6.472  13.230  13.082  1.00130.49           H  
ATOM   1000  N   ARG B  70       6.306   6.850   9.411  1.00127.55           N  
ANISOU 1000  N   ARG B  70    15536  13616  19311  -2903  -2265  -1383
ATOM   1001  CA  ARG B  70       5.393   7.001   8.248  1.00124.68           C  
ANISOU 1001  CA  ARG B  70    15314  13022  19038  -2802  -1865  -1169
ATOM   1002  C   ARG B  70       4.104   6.187   8.355  1.00122.72           C  
ANISOU 1002  C   ARG B  70    14938  13021  18670  -2291  -1713   -948
ATOM   1003  O   ARG B  70       3.031   6.815   8.160  1.00122.07           O  
ANISOU 1003  O   ARG B  70    15171  12757  18452  -2016  -1493   -858
ATOM   1004  CB  ARG B  70       6.146   6.701   6.941  1.00122.51           C  
ANISOU 1004  CB  ARG B  70    14656  12760  19134  -3230  -1682  -1059
ATOM   1005  CG  ARG B  70       5.275   7.011   5.672  1.00119.40           C  
ANISOU 1005  CG  ARG B  70    14353  12199  18813  -3082  -1272   -814
ATOM   1006  CD  ARG B  70       5.894   6.272   4.411  1.00118.41           C  
ANISOU 1006  CD  ARG B  70    13890  12089  19013  -3522  -1055   -710
ATOM   1007  NE  ARG B  70       7.337   6.580   4.146  1.00117.23           N  
ANISOU 1007  NE  ARG B  70    13029  12459  19054  -3498  -1108   -628
ATOM   1008  CZ  ARG B  70       8.285   5.766   3.594  1.00114.40           C  
ANISOU 1008  CZ  ARG B  70    12430  12311  18725  -3141   -918   -421
ATOM   1009  NH1 ARG B  70       8.106   4.447   3.366  1.00112.30           N  
ANISOU 1009  NH1 ARG B  70    12530  11815  18324  -2827   -681   -283
ATOM   1010  NH2 ARG B  70       9.453   6.355   3.334  1.00113.92           N1+
ANISOU 1010  NH2 ARG B  70    11782  12694  18810  -3073   -987   -366
ATOM   1011  H   ARG B  70       7.211   6.434   9.242  1.00127.55           H  
ATOM   1012  HA  ARG B  70       5.079   8.043   8.192  1.00124.68           H  
ATOM   1013  HB3 ARG B  70       6.487   5.666   6.900  1.00122.51           H  
ATOM   1014  HB2 ARG B  70       7.006   7.359   6.821  1.00122.51           H  
ATOM   1015  HG3 ARG B  70       5.108   8.071   5.481  1.00119.40           H  
ATOM   1016  HG2 ARG B  70       4.269   6.637   5.868  1.00119.40           H  
ATOM   1017  HD3 ARG B  70       5.325   6.570   3.531  1.00118.41           H  
ATOM   1018  HD2 ARG B  70       5.760   5.204   4.580  1.00118.41           H  
ATOM   1019 HH22 ARG B  70      10.146   5.964   2.711  1.00113.92           H  
ATOM   1020 HH21 ARG B  70       9.627   7.313   3.600  1.00113.92           H  
ATOM   1021 HH12 ARG B  70       8.756   3.810   2.927  1.00112.30           H  
ATOM   1022 HH11 ARG B  70       7.119   4.246   3.301  1.00112.30           H  
ATOM   1023  HE  ARG B  70       7.509   7.528   4.450  1.00117.23           H  
ATOM   1024  N   GLU B  71       4.186   4.911   8.699  1.00120.13           N  
ANISOU 1024  N   GLU B  71    14165  13102  18377  -2162  -1844   -864
ATOM   1025  CA  GLU B  71       3.139   3.949   8.806  1.00118.32           C  
ANISOU 1025  CA  GLU B  71    13844  13068  18043  -1758  -1713   -652
ATOM   1026  C   GLU B  71       2.029   4.408   9.852  1.00121.57           C  
ANISOU 1026  C   GLU B  71    14613  13487  18092  -1429  -1753   -695
ATOM   1027  O   GLU B  71       0.906   4.493   9.481  1.00121.03           O  
ANISOU 1027  O   GLU B  71    14691  13380  17915  -1180  -1540   -577
ATOM   1028  CB  GLU B  71       3.739   2.514   9.036  1.00117.07           C  
ANISOU 1028  CB  GLU B  71    13225  13282  17975  -1691  -1863   -555
ATOM   1029  CG  GLU B  71       2.740   1.328   9.131  1.00114.63           C  
ANISOU 1029  CG  GLU B  71    12850  13103  17601  -1360  -1719   -320
ATOM   1030  CD  GLU B  71       3.416  -0.043   8.926  1.00113.16           C  
ANISOU 1030  CD  GLU B  71    12269  13184  17544  -1281  -1822   -207
ATOM   1031  OE1 GLU B  71       2.684  -0.997   8.610  1.00113.76           O  
ANISOU 1031  OE1 GLU B  71    12367  13412  17443  -1030  -1919    -98
ATOM   1032  OE2 GLU B  71       4.661  -0.252   9.104  1.00112.06           O1-
ANISOU 1032  OE2 GLU B  71    11808  13107  17662  -1455  -1793   -220
ATOM   1033  H   GLU B  71       5.104   4.525   8.867  1.00120.13           H  
ATOM   1034  HA  GLU B  71       2.598   3.928   7.861  1.00118.32           H  
ATOM   1035  HB3 GLU B  71       4.463   2.520   9.851  1.00117.07           H  
ATOM   1036  HB2 GLU B  71       4.380   2.356   8.169  1.00117.07           H  
ATOM   1037  HG3 GLU B  71       1.999   1.451   8.340  1.00114.63           H  
ATOM   1038  HG2 GLU B  71       2.297   1.388  10.125  1.00114.63           H  
ATOM   1039  N   LEU B  72       2.527   4.847  11.007  1.00113.76           N  
ANISOU 1039  N   LEU B  72    13746  12588  16891  -1414  -2028   -874
ATOM   1040  CA  LEU B  72       1.671   5.355  12.139  1.00117.80           C  
ANISOU 1040  CA  LEU B  72    14556  13185  17016  -1067  -2046   -908
ATOM   1041  C   LEU B  72       0.909   6.630  11.706  1.00119.62           C  
ANISOU 1041  C   LEU B  72    15215  13132  17102   -914  -1855   -979
ATOM   1042  O   LEU B  72      -0.075   6.992  12.330  1.00121.65           O  
ANISOU 1042  O   LEU B  72    15574  13526  17120   -569  -1708   -898
ATOM   1043  CB  LEU B  72       2.522   5.655  13.360  1.00121.66           C  
ANISOU 1043  CB  LEU B  72    15157  13793  17276  -1077  -2387  -1121
ATOM   1044  CG  LEU B  72       3.255   4.388  13.981  1.00126.30           C  
ANISOU 1044  CG  LEU B  72    16001  14576  17411   -703  -2433  -1151
ATOM   1045  CD1 LEU B  72       4.381   4.899  14.871  1.00129.77           C  
ANISOU 1045  CD1 LEU B  72    16943  14778  17585   -516  -2358  -1341
ATOM   1046  CD2 LEU B  72       2.228   3.600  14.795  1.00125.59           C  
ANISOU 1046  CD2 LEU B  72    15707  14763  17249   -459  -2213   -850
ATOM   1047  H   LEU B  72       3.524   4.943  11.134  1.00113.76           H  
ATOM   1048  HA  LEU B  72       0.939   4.562  12.290  1.00117.80           H  
ATOM   1049  HB3 LEU B  72       1.844   5.998  14.141  1.00121.66           H  
ATOM   1050  HB2 LEU B  72       3.243   6.404  13.032  1.00121.66           H  
ATOM   1051  HG  LEU B  72       3.685   3.717  13.237  1.00126.30           H  
ATOM   1052 HD11 LEU B  72       4.595   5.966  14.813  1.00129.77           H  
ATOM   1053 HD12 LEU B  72       4.353   4.605  15.920  1.00129.77           H  
ATOM   1054 HD13 LEU B  72       5.321   4.356  14.776  1.00129.77           H  
ATOM   1055 HD21 LEU B  72       1.505   4.196  15.352  1.00125.59           H  
ATOM   1056 HD22 LEU B  72       1.566   2.979  14.191  1.00125.59           H  
ATOM   1057 HD23 LEU B  72       2.770   2.985  15.513  1.00125.59           H  
ATOM   1058  N   ARG B  73       1.474   7.416  10.786  1.00122.01           N  
ANISOU 1058  N   ARG B  73    15775  13051  17534  -1163  -1852  -1123
ATOM   1059  CA  ARG B  73       0.990   8.679  10.254  1.00122.80           C  
ANISOU 1059  CA  ARG B  73    16362  12826  17472   -963  -1684  -1185
ATOM   1060  C   ARG B  73       0.166   8.476   9.022  1.00119.69           C  
ANISOU 1060  C   ARG B  73    15855  12467  17156   -763  -1382   -955
ATOM   1061  O   ARG B  73      -0.913   9.054   8.869  1.00120.44           O  
ANISOU 1061  O   ARG B  73    16268  12464  17028   -422  -1250   -972
ATOM   1062  CB  ARG B  73       2.147   9.640  10.061  1.00121.86           C  
ANISOU 1062  CB  ARG B  73    16607  12214  17481  -1337  -1742  -1362
ATOM   1063  CG  ARG B  73       2.933   9.913  11.400  1.00123.06           C  
ANISOU 1063  CG  ARG B  73    17441  11954  17361  -1072  -1662  -1495
ATOM   1064  CD  ARG B  73       4.125  10.889  11.351  1.00126.39           C  
ANISOU 1064  CD  ARG B  73    18332  12144  17546  -1129  -1946  -1815
ATOM   1065  NE  ARG B  73       3.719  12.039  10.614  1.00127.75           N  
ANISOU 1065  NE  ARG B  73    19157  12051  17332   -645  -1886  -1948
ATOM   1066  CZ  ARG B  73       2.913  12.957  10.968  1.00126.02           C  
ANISOU 1066  CZ  ARG B  73    19517  11281  17082   -637  -1770  -1993
ATOM   1067  NH1 ARG B  73       2.304  13.087  12.160  1.00123.44           N  
ANISOU 1067  NH1 ARG B  73    19193  10610  17097  -1151  -1673  -1899
ATOM   1068  NH2 ARG B  73       2.820  13.883   9.987  1.00126.91           N1+
ANISOU 1068  NH2 ARG B  73    20228  11196  16797    -87  -1737  -2122
ATOM   1069  H   ARG B  73       2.163   6.901  10.257  1.00122.01           H  
ATOM   1070  HA  ARG B  73       0.265   9.083  10.961  1.00122.80           H  
ATOM   1071  HB3 ARG B  73       1.821  10.582   9.618  1.00121.86           H  
ATOM   1072  HB2 ARG B  73       2.892   9.232   9.379  1.00121.86           H  
ATOM   1073  HG3 ARG B  73       3.339   9.005  11.844  1.00123.06           H  
ATOM   1074  HG2 ARG B  73       2.310  10.137  12.266  1.00123.06           H  
ATOM   1075  HD3 ARG B  73       5.029  10.392  10.998  1.00126.39           H  
ATOM   1076  HD2 ARG B  73       4.354  11.218  12.365  1.00126.39           H  
ATOM   1077 HH22 ARG B  73       2.210  14.687   9.957  1.00126.91           H  
ATOM   1078 HH21 ARG B  73       3.363  13.792   9.140  1.00126.91           H  
ATOM   1079 HH12 ARG B  73       1.437  13.564  12.362  1.00123.44           H  
ATOM   1080 HH11 ARG B  73       2.692  12.564  12.931  1.00123.44           H  
ATOM   1081  HE  ARG B  73       4.170  12.223   9.729  1.00127.75           H  
ATOM   1082  N   LEU B  74       0.506   7.476   8.167  1.00121.56           N  
ANISOU 1082  N   LEU B  74    15655  12859  17675   -926  -1289   -758
ATOM   1083  CA  LEU B  74      -0.273   7.082   7.013  1.00117.97           C  
ANISOU 1083  CA  LEU B  74    15108  12435  17282   -753  -1038   -564
ATOM   1084  C   LEU B  74      -1.645   6.538   7.465  1.00119.21           C  
ANISOU 1084  C   LEU B  74    15092  12965  17238   -427  -1003   -457
ATOM   1085  O   LEU B  74      -2.623   6.684   6.755  1.00118.93           O  
ANISOU 1085  O   LEU B  74    15160  12972  17055   -149   -858   -413
ATOM   1086  CB  LEU B  74       0.473   6.217   5.937  1.00113.18           C  
ANISOU 1086  CB  LEU B  74    14149  11835  17019  -1027   -948   -416
ATOM   1087  CG  LEU B  74       1.378   7.118   4.983  1.00111.49           C  
ANISOU 1087  CG  LEU B  74    14077  11271  17013  -1357   -845   -446
ATOM   1088  CD1 LEU B  74       2.161   6.133   4.054  1.00107.34           C  
ANISOU 1088  CD1 LEU B  74    13205  10826  16754  -1481   -664   -262
ATOM   1089  CD2 LEU B  74       0.740   8.240   4.280  1.00112.33           C  
ANISOU 1089  CD2 LEU B  74    14735  11006  16941  -1198   -711   -497
ATOM   1090  H   LEU B  74       1.341   6.920   8.280  1.00121.56           H  
ATOM   1091  HA  LEU B  74      -0.488   8.013   6.489  1.00117.97           H  
ATOM   1092  HB3 LEU B  74      -0.347   5.728   5.412  1.00113.18           H  
ATOM   1093  HB2 LEU B  74       0.981   5.471   6.549  1.00113.18           H  
ATOM   1094  HG  LEU B  74       2.191   7.633   5.495  1.00111.49           H  
ATOM   1095 HD11 LEU B  74       2.688   5.403   4.668  1.00107.34           H  
ATOM   1096 HD12 LEU B  74       1.559   5.679   3.266  1.00107.34           H  
ATOM   1097 HD13 LEU B  74       2.926   6.772   3.613  1.00107.34           H  
ATOM   1098 HD21 LEU B  74       0.992   9.135   4.849  1.00112.33           H  
ATOM   1099 HD22 LEU B  74       1.078   8.328   3.248  1.00112.33           H  
ATOM   1100 HD23 LEU B  74      -0.350   8.215   4.292  1.00112.33           H  
ATOM   1101  N   LEU B  75      -1.648   5.780   8.546  1.00112.37           N  
ANISOU 1101  N   LEU B  75    13959  12384  16351   -468  -1137   -407
ATOM   1102  CA  LEU B  75      -2.738   5.118   9.188  1.00113.70           C  
ANISOU 1102  CA  LEU B  75    13980  12894  16328   -248  -1083   -278
ATOM   1103  C   LEU B  75      -3.622   6.077   9.899  1.00119.54           C  
ANISOU 1103  C   LEU B  75    14959  13755  16707     71  -1041   -384
ATOM   1104  O   LEU B  75      -4.503   5.677  10.677  1.00119.81           O  
ANISOU 1104  O   LEU B  75    14866  14066  16589    265   -909   -281
ATOM   1105  CB  LEU B  75      -2.248   3.924  10.132  1.00113.93           C  
ANISOU 1105  CB  LEU B  75    13800  13144  16343   -338  -1243   -203
ATOM   1106  CG  LEU B  75      -1.775   2.733   9.187  1.00108.34           C  
ANISOU 1106  CG  LEU B  75    12802  12454  15910   -507  -1268    -44
ATOM   1107  CD1 LEU B  75      -1.079   1.678  10.046  1.00104.38           C  
ANISOU 1107  CD1 LEU B  75    12193  11992  15476   -454  -1076    138
ATOM   1108  CD2 LEU B  75      -3.006   2.117   8.449  1.00105.77           C  
ANISOU 1108  CD2 LEU B  75    12386  11923  15877   -736  -1325   -125
ATOM   1109  H   LEU B  75      -0.787   5.534   9.013  1.00112.37           H  
ATOM   1110  HA  LEU B  75      -3.375   4.776   8.372  1.00113.70           H  
ATOM   1111  HB3 LEU B  75      -3.086   3.575  10.735  1.00113.93           H  
ATOM   1112  HB2 LEU B  75      -1.474   4.265  10.820  1.00113.93           H  
ATOM   1113  HG  LEU B  75      -0.924   3.132   8.635  1.00108.34           H  
ATOM   1114 HD11 LEU B  75      -0.234   1.234   9.520  1.00104.38           H  
ATOM   1115 HD12 LEU B  75      -0.699   2.052  10.997  1.00104.38           H  
ATOM   1116 HD13 LEU B  75      -1.776   0.919  10.400  1.00104.38           H  
ATOM   1117 HD21 LEU B  75      -3.045   1.031   8.367  1.00105.77           H  
ATOM   1118 HD22 LEU B  75      -3.946   2.223   8.991  1.00105.77           H  
ATOM   1119 HD23 LEU B  75      -3.230   2.462   7.439  1.00105.77           H  
ATOM   1120  N   LYS B  76      -3.416   7.373   9.639  1.00112.85           N  
ANISOU 1120  N   LYS B  76    14452  12719  15708    128  -1156   -601
ATOM   1121  CA  LYS B  76      -4.405   8.437   9.918  1.00117.05           C  
ANISOU 1121  CA  LYS B  76    15265  13351  15857    515  -1117   -733
ATOM   1122  C   LYS B  76      -4.717   9.236   8.624  1.00114.36           C  
ANISOU 1122  C   LYS B  76    15000  12995  15455    797   -920   -699
ATOM   1123  O   LYS B  76      -5.849   9.623   8.369  1.00115.81           O  
ANISOU 1123  O   LYS B  76    15124  13522  15357   1153   -815   -689
ATOM   1124  CB  LYS B  76      -3.783   9.425  10.955  1.00119.54           C  
ANISOU 1124  CB  LYS B  76    16037  13338  16044    504  -1299  -1002
ATOM   1125  CG  LYS B  76      -3.525   8.674  12.259  1.00124.69           C  
ANISOU 1125  CG  LYS B  76    16793  14207  16377    635  -1465  -1131
ATOM   1126  CD  LYS B  76      -3.035   9.668  13.366  1.00127.04           C  
ANISOU 1126  CD  LYS B  76    17676  14211  16384    871  -1561  -1425
ATOM   1127  CE  LYS B  76      -1.465   9.715  13.583  1.00131.20           C  
ANISOU 1127  CE  LYS B  76    18355  14998  16496   1120  -1693  -1567
ATOM   1128  NZ  LYS B  76      -1.033  10.970  14.243  1.00132.06           N1+
ANISOU 1128  NZ  LYS B  76    19067  14884  16226   1523  -1723  -1844
ATOM   1129  H   LYS B  76      -2.617   7.566   9.052  1.00112.85           H  
ATOM   1130  HA  LYS B  76      -5.289   8.040  10.415  1.00117.05           H  
ATOM   1131  HB3 LYS B  76      -4.516  10.207  11.157  1.00119.54           H  
ATOM   1132  HB2 LYS B  76      -2.861   9.881  10.593  1.00119.54           H  
ATOM   1133  HG3 LYS B  76      -2.636   8.094  12.014  1.00124.69           H  
ATOM   1134  HG2 LYS B  76      -4.321   8.006  12.590  1.00124.69           H  
ATOM   1135  HD3 LYS B  76      -3.656   9.381  14.215  1.00127.04           H  
ATOM   1136  HD2 LYS B  76      -3.301  10.662  13.005  1.00127.04           H  
ATOM   1137  HE3 LYS B  76      -1.029   9.579  12.594  1.00131.20           H  
ATOM   1138  HE2 LYS B  76      -1.136   8.786  14.048  1.00131.20           H  
ATOM   1139  HZ1 LYS B  76      -1.337  10.937  15.206  1.00132.06           H  
ATOM   1140  HZ2 LYS B  76      -0.025  10.922  14.195  1.00132.06           H  
ATOM   1141  HZ3 LYS B  76      -1.410  11.824  13.857  1.00132.06           H  
ATOM   1142  N   HIS B  77      -3.756   9.476   7.824  0.50118.41           N  
ANISOU 1142  N   HIS B  77    15622  13157  16211    656   -863   -675
ATOM   1143  CA  HIS B  77      -3.826  10.169   6.490  0.50115.96           C  
ANISOU 1143  CA  HIS B  77    15501  12743  15817    954   -716   -669
ATOM   1144  C   HIS B  77      -4.767   9.511   5.374  0.50113.03           C  
ANISOU 1144  C   HIS B  77    14726  12676  15546    988   -588   -476
ATOM   1145  O   HIS B  77      -5.401  10.347   4.687  0.50111.46           O  
ANISOU 1145  O   HIS B  77    14616  12497  15236   1285   -493   -471
ATOM   1146  CB  HIS B  77      -2.377  10.525   6.005  0.50113.19           C  
ANISOU 1146  CB  HIS B  77    15542  11821  15643    758   -707   -722
ATOM   1147  CG  HIS B  77      -1.820  11.885   6.417  0.50110.93           C  
ANISOU 1147  CG  HIS B  77    15575  11343  15232   1095   -571   -711
ATOM   1148  ND1 HIS B  77      -1.200  12.148   7.663  0.50107.45           N  
ANISOU 1148  ND1 HIS B  77    15281  10548  14996    910   -461   -612
ATOM   1149  CD2 HIS B  77      -1.773  13.045   5.668  0.50111.62           C  
ANISOU 1149  CD2 HIS B  77    15873  11562  14977   1647   -528   -783
ATOM   1150  CE1 HIS B  77      -0.809  13.422   7.559  0.50106.37           C  
ANISOU 1150  CE1 HIS B  77    15473  10303  14640   1336   -371   -616
ATOM   1151  NE2 HIS B  77      -1.119  13.958   6.425  0.50108.58           N  
ANISOU 1151  NE2 HIS B  77    15781  10885  14591   1804   -423   -727
ATOM   1152  H   HIS B  77      -2.784   9.360   8.071  0.50118.41           H  
ATOM   1153  HA  HIS B  77      -4.415  11.070   6.663  0.50115.96           H  
ATOM   1154  HB3 HIS B  77      -2.358  10.778   4.945  0.50113.19           H  
ATOM   1155  HB2 HIS B  77      -1.741   9.651   6.147  0.50113.19           H  
ATOM   1156  HD2 HIS B  77      -2.219  13.282   4.713  0.50111.62           H  
ATOM   1157  HE1 HIS B  77      -0.214  13.956   8.285  0.50106.37           H  
ATOM   1158  HE2 HIS B  77      -1.009  14.875   6.017  0.50108.58           H  
ATOM   1159  N   MET B  78      -4.809   8.182   5.329  1.00115.91           N  
ANISOU 1159  N   MET B  78    14687  13267  16086    714   -605   -330
ATOM   1160  CA  MET B  78      -5.646   7.475   4.324  1.00112.43           C  
ANISOU 1160  CA  MET B  78    13923  13023  15771    658   -516   -166
ATOM   1161  C   MET B  78      -6.514   6.415   5.068  1.00114.00           C  
ANISOU 1161  C   MET B  78    13843  13733  15739    828   -471   -115
ATOM   1162  O   MET B  78      -5.982   5.498   5.753  1.00116.14           O  
ANISOU 1162  O   MET B  78    13965  14232  15930    721   -503    -65
ATOM   1163  CB  MET B  78      -4.673   6.820   3.298  1.00109.61           C  
ANISOU 1163  CB  MET B  78    13354  12570  15721    281   -557    -37
ATOM   1164  CG  MET B  78      -3.525   7.624   2.735  1.00106.20           C  
ANISOU 1164  CG  MET B  78    13086  11732  15534     94   -549    -63
ATOM   1165  SD  MET B  78      -2.598   6.728   1.391  1.00103.64           S  
ANISOU 1165  SD  MET B  78    13023  11170  15186    297   -394    -67
ATOM   1166  CE  MET B  78      -1.520   5.575   2.410  1.00100.83           C  
ANISOU 1166  CE  MET B  78    12859  10355  15095    -27   -347    -73
ATOM   1167  H   MET B  78      -4.237   7.667   5.983  1.00115.91           H  
ATOM   1168  HA  MET B  78      -6.425   8.109   3.901  1.00112.43           H  
ATOM   1169  HB3 MET B  78      -5.143   6.476   2.377  1.00109.61           H  
ATOM   1170  HB2 MET B  78      -4.067   6.016   3.715  1.00109.61           H  
ATOM   1171  HG3 MET B  78      -2.830   7.832   3.549  1.00106.20           H  
ATOM   1172  HG2 MET B  78      -3.907   8.588   2.401  1.00106.20           H  
ATOM   1173  HE1 MET B  78      -0.641   6.106   2.775  1.00100.83           H  
ATOM   1174  HE2 MET B  78      -1.952   5.090   3.285  1.00100.83           H  
ATOM   1175  HE3 MET B  78      -1.259   4.709   1.800  1.00100.83           H  
ATOM   1176  N   LYS B  79      -7.811   6.535   4.939  1.00108.13           N  
ANISOU 1176  N   LYS B  79    13015  13194  14874   1083   -394   -121
ATOM   1177  CA  LYS B  79      -8.776   5.732   5.740  1.00109.77           C  
ANISOU 1177  CA  LYS B  79    12923  13961  14824   1283   -332   -108
ATOM   1178  C   LYS B  79     -10.009   5.354   4.951  1.00106.76           C  
ANISOU 1178  C   LYS B  79    12216  13830  14517   1219   -301    -22
ATOM   1179  O   LYS B  79     -11.112   5.622   5.416  1.00106.92           O  
ANISOU 1179  O   LYS B  79    12090  14202  14334   1537   -270    -84
ATOM   1180  CB  LYS B  79      -8.887   6.321   7.145  1.00112.11           C  
ANISOU 1180  CB  LYS B  79    13437  14381  14778   1806   -304   -280
ATOM   1181  CG  LYS B  79      -9.469   7.802   7.299  1.00116.14           C  
ANISOU 1181  CG  LYS B  79    14004  15105  15020   1948   -295   -352
ATOM   1182  CD  LYS B  79      -8.663   8.865   6.789  1.00118.26           C  
ANISOU 1182  CD  LYS B  79    14579  14939  15417   1685   -410   -392
ATOM   1183  CE  LYS B  79      -8.993  10.154   7.549  1.00122.86           C  
ANISOU 1183  CE  LYS B  79    15285  15724  15673   1881   -426   -494
ATOM   1184  NZ  LYS B  79      -8.280  11.350   7.066  1.00124.03           N1+
ANISOU 1184  NZ  LYS B  79    15877  15722  15525   2377   -442   -725
ATOM   1185  H   LYS B  79      -8.328   7.152   4.329  1.00108.13           H  
ATOM   1186  HA  LYS B  79      -8.453   4.728   6.015  1.00109.77           H  
ATOM   1187  HB3 LYS B  79      -7.961   6.196   7.707  1.00112.11           H  
ATOM   1188  HB2 LYS B  79      -9.527   5.627   7.689  1.00112.11           H  
ATOM   1189  HG3 LYS B  79      -9.580   7.942   8.374  1.00116.14           H  
ATOM   1190  HG2 LYS B  79     -10.484   7.784   6.903  1.00116.14           H  
ATOM   1191  HD3 LYS B  79      -8.876   8.974   5.726  1.00118.26           H  
ATOM   1192  HD2 LYS B  79      -7.598   8.641   6.852  1.00118.26           H  
ATOM   1193  HE3 LYS B  79      -8.564  10.064   8.547  1.00122.86           H  
ATOM   1194  HE2 LYS B  79     -10.063  10.358   7.582  1.00122.86           H  
ATOM   1195  HZ1 LYS B  79      -8.651  11.630   6.169  1.00124.03           H  
ATOM   1196  HZ2 LYS B  79      -8.237  11.976   7.857  1.00124.03           H  
ATOM   1197  HZ3 LYS B  79      -7.334  11.045   6.889  1.00124.03           H  
ATOM   1198  N   HIS B  80      -9.867   4.695   3.785  1.00110.35           N  
ANISOU 1198  N   HIS B  80    12563  14121  15245    834   -331    104
ATOM   1199  CA  HIS B  80     -10.894   3.960   3.150  1.00107.76           C  
ANISOU 1199  CA  HIS B  80    11996  13962  14987    738   -339    155
ATOM   1200  C   HIS B  80     -10.985   2.497   3.751  1.00106.85           C  
ANISOU 1200  C   HIS B  80    11577  14082  14939    338   -337    300
ATOM   1201  O   HIS B  80     -10.123   2.086   4.523  1.00107.55           O  
ANISOU 1201  O   HIS B  80    11682  14139  15044    137   -323    393
ATOM   1202  CB  HIS B  80     -10.570   4.031   1.579  1.00104.62           C  
ANISOU 1202  CB  HIS B  80    11817  13119  14813    673   -370    164
ATOM   1203  CG  HIS B  80     -11.794   3.844   0.736  1.00103.80           C  
ANISOU 1203  CG  HIS B  80    11617  13164  14659    808   -402    126
ATOM   1204  ND1 HIS B  80     -12.559   2.641   0.718  1.00101.88           N  
ANISOU 1204  ND1 HIS B  80    11184  12993  14534    528   -459    187
ATOM   1205  CD2 HIS B  80     -12.314   4.721  -0.153  1.00104.94           C  
ANISOU 1205  CD2 HIS B  80    11858  13399  14614   1218   -412     23
ATOM   1206  CE1 HIS B  80     -13.541   2.874  -0.187  1.00102.48           C  
ANISOU 1206  CE1 HIS B  80    11213  13222  14504    737   -517    106
ATOM   1207  NE2 HIS B  80     -13.324   4.037  -0.851  1.00104.10           N  
ANISOU 1207  NE2 HIS B  80    11581  13457  14517   1178   -488     16
ATOM   1208  H   HIS B  80      -8.927   4.596   3.427  1.00110.35           H  
ATOM   1209  HA  HIS B  80     -11.837   4.431   3.427  1.00107.76           H  
ATOM   1210  HB3 HIS B  80      -9.813   3.294   1.309  1.00104.62           H  
ATOM   1211  HB2 HIS B  80     -10.117   5.004   1.391  1.00104.62           H  
ATOM   1212  HD2 HIS B  80     -11.910   5.655  -0.514  1.00104.94           H  
ATOM   1213  HE1 HIS B  80     -14.236   2.086  -0.434  1.00102.48           H  
ATOM   1214  HE2 HIS B  80     -13.842   4.564  -1.539  1.00104.10           H  
ATOM   1215  N   GLU B  81     -12.109   1.911   3.456  1.00104.51           N  
ANISOU 1215  N   GLU B  81    11041  14007  14661    219   -366    315
ATOM   1216  CA  GLU B  81     -12.559   0.533   3.766  1.00103.09           C  
ANISOU 1216  CA  GLU B  81    10653  13948  14570   -232   -379    449
ATOM   1217  C   GLU B  81     -11.733  -0.500   2.917  1.00 99.43           C  
ANISOU 1217  C   GLU B  81    10404  13012  14363   -471   -460    503
ATOM   1218  O   GLU B  81     -11.268  -1.431   3.483  1.00 98.48           O  
ANISOU 1218  O   GLU B  81    10226  12872  14321   -842   -493    607
ATOM   1219  CB  GLU B  81     -14.111   0.420   3.717  1.00  0.00           C  
ATOM   1220  CG  GLU B  81     -14.779   1.444   4.740  1.00  0.00           C  
ATOM   1221  CD  GLU B  81     -16.318   1.428   4.643  1.00  0.00           C  
ATOM   1222  OE1 GLU B  81     -16.915   0.378   4.789  1.00  0.00           O  
ATOM   1223  OE2 GLU B  81     -16.922   2.537   4.580  1.00  0.00           O1-
ATOM   1224  H   GLU B  81     -12.733   2.566   3.008  1.00104.51           H  
ATOM   1225  HB2 GLU B  81     -14.483   0.670   2.723  1.00  0.00           H  
ATOM   1226  HB3 GLU B  81     -14.478  -0.590   3.902  1.00  0.00           H  
ATOM   1227  HG2 GLU B  81     -14.254   1.416   5.694  1.00  0.00           H  
ATOM   1228  HG3 GLU B  81     -14.578   2.480   4.468  1.00  0.00           H  
ATOM   1229  HA  GLU B  81     -12.222   0.234   4.759  1.00103.09           H  
ATOM   1230  N   ASN B  82     -11.497  -0.222   1.664  1.00102.56           N  
ANISOU 1230  N   ASN B  82    11072  13024  14873   -264   -479    439
ATOM   1231  CA  ASN B  82     -10.540  -0.856   0.746  1.00 99.63           C  
ANISOU 1231  CA  ASN B  82    10902  12236  14715   -406   -522    483
ATOM   1232  C   ASN B  82      -9.062  -0.468   0.952  1.00 98.31           C  
ANISOU 1232  C   ASN B  82    10955  11714  14686   -338   -486    507
ATOM   1233  O   ASN B  82      -8.235  -0.790   0.064  1.00 96.10           O  
ANISOU 1233  O   ASN B  82    10812  11129  14574   -393   -494    542
ATOM   1234  CB  ASN B  82     -11.012  -0.650  -0.739  1.00 99.79           C  
ANISOU 1234  CB  ASN B  82    10990  12195  14731   -247   -563    384
ATOM   1235  CG  ASN B  82     -12.449  -1.165  -1.100  1.00101.34           C  
ANISOU 1235  CG  ASN B  82    10923  12777  14803   -350   -652    331
ATOM   1236  OD1 ASN B  82     -13.218  -0.336  -1.566  1.00103.30           O  
ANISOU 1236  OD1 ASN B  82    11074  13280  14896    -77   -686    217
ATOM   1237  ND2 ASN B  82     -12.755  -2.478  -1.008  1.00100.83           N  
ANISOU 1237  ND2 ASN B  82    10748  12767  14794   -752   -701    413
ATOM   1238  H   ASN B  82     -11.905   0.578   1.203  1.00102.56           H  
ATOM   1239  HA  ASN B  82     -10.678  -1.926   0.906  1.00 99.63           H  
ATOM   1240  HB3 ASN B  82     -10.330  -0.904  -1.551  1.00 99.79           H  
ATOM   1241  HB2 ASN B  82     -11.036   0.410  -0.990  1.00 99.79           H  
ATOM   1242 HD22 ASN B  82     -13.698  -2.735  -1.261  1.00100.83           H  
ATOM   1243 HD21 ASN B  82     -12.065  -3.079  -0.580  1.00100.83           H  
ATOM   1244  N   VAL B  83      -8.717   0.186   2.112  1.00 97.30           N  
ANISOU 1244  N   VAL B  83    10851  11644  14476   -212   -453    474
ATOM   1245  CA  VAL B  83      -7.354   0.246   2.566  1.00 96.87           C  
ANISOU 1245  CA  VAL B  83    10945  11320  14541   -217   -456    476
ATOM   1246  C   VAL B  83      -7.326  -0.181   4.028  1.00 98.59           C  
ANISOU 1246  C   VAL B  83    11096  11688  14676   -325   -500    538
ATOM   1247  O   VAL B  83      -8.248  -0.315   4.810  1.00101.28           O  
ANISOU 1247  O   VAL B  83    11312  12351  14819   -317   -474    554
ATOM   1248  CB  VAL B  83      -6.641   1.606   2.241  1.00 99.47           C  
ANISOU 1248  CB  VAL B  83    11458  11513  14822      9   -409    353
ATOM   1249  CG1 VAL B  83      -6.765   2.038   0.752  1.00 98.44           C  
ANISOU 1249  CG1 VAL B  83    11442  11096  14863    -96   -421    345
ATOM   1250  CG2 VAL B  83      -7.016   2.800   3.182  1.00 99.20           C  
ANISOU 1250  CG2 VAL B  83    11525  11396  14771    179   -353    312
ATOM   1251  H   VAL B  83      -9.420   0.338   2.820  1.00 97.30           H  
ATOM   1252  HA  VAL B  83      -6.667  -0.444   2.075  1.00 96.87           H  
ATOM   1253  HB  VAL B  83      -5.574   1.390   2.194  1.00 99.47           H  
ATOM   1254 HG11 VAL B  83      -6.544   1.124   0.201  1.00 98.44           H  
ATOM   1255 HG12 VAL B  83      -7.685   2.500   0.394  1.00 98.44           H  
ATOM   1256 HG13 VAL B  83      -5.924   2.711   0.584  1.00 98.44           H  
ATOM   1257 HG21 VAL B  83      -6.749   3.785   2.802  1.00 99.20           H  
ATOM   1258 HG22 VAL B  83      -8.105   2.839   3.169  1.00 99.20           H  
ATOM   1259 HG23 VAL B  83      -6.741   2.632   4.224  1.00 99.20           H  
ATOM   1260  N   ILE B  84      -6.056  -0.425   4.502  1.00 92.18           N  
ANISOU 1260  N   ILE B  84    10349  10683  13992   -410   -563    576
ATOM   1261  CA  ILE B  84      -5.800  -1.010   5.819  1.00 95.14           C  
ANISOU 1261  CA  ILE B  84    10711  11188  14251   -468   -631    633
ATOM   1262  C   ILE B  84      -6.334  -0.166   6.980  1.00 99.74           C  
ANISOU 1262  C   ILE B  84    11342  11936  14618   -300   -620    507
ATOM   1263  O   ILE B  84      -6.258   1.080   6.944  1.00100.67           O  
ANISOU 1263  O   ILE B  84    11584  11911  14756   -169   -613    364
ATOM   1264  CB  ILE B  84      -4.301  -1.356   5.953  1.00 94.11           C  
ANISOU 1264  CB  ILE B  84    10618  10854  14284   -526   -741    669
ATOM   1265  CG1 ILE B  84      -3.894  -1.828   7.353  1.00 97.72           C  
ANISOU 1265  CG1 ILE B  84    11095  11425  14611   -589   -825    803
ATOM   1266  CG2 ILE B  84      -3.169  -0.389   5.340  1.00 94.72           C  
ANISOU 1266  CG2 ILE B  84    10740  10820  14429   -471   -793    517
ATOM   1267  CD1 ILE B  84      -2.624  -2.716   7.427  1.00 97.93           C  
ANISOU 1267  CD1 ILE B  84    11140  11469  14601   -735   -772    978
ATOM   1268  H   ILE B  84      -5.247  -0.048   4.030  1.00 92.18           H  
ATOM   1269  HA  ILE B  84      -6.269  -1.994   5.845  1.00 95.14           H  
ATOM   1270  HB  ILE B  84      -4.246  -2.228   5.301  1.00 94.11           H  
ATOM   1271 HG13 ILE B  84      -4.789  -2.345   7.698  1.00 97.72           H  
ATOM   1272 HG12 ILE B  84      -3.837  -1.035   8.098  1.00 97.72           H  
ATOM   1273 HG21 ILE B  84      -2.133  -0.729   5.333  1.00 94.72           H  
ATOM   1274 HG22 ILE B  84      -3.366  -0.166   4.291  1.00 94.72           H  
ATOM   1275 HG23 ILE B  84      -3.239   0.580   5.834  1.00 94.72           H  
ATOM   1276 HD11 ILE B  84      -2.519  -3.093   8.444  1.00 97.93           H  
ATOM   1277 HD12 ILE B  84      -2.577  -3.573   6.755  1.00 97.93           H  
ATOM   1278 HD13 ILE B  84      -1.733  -2.104   7.290  1.00 97.93           H  
ATOM   1279  N   GLY B  85      -6.974  -0.868   7.941  1.00 94.70           N  
ANISOU 1279  N   GLY B  85    10648  11589  13744   -294   -601    565
ATOM   1280  CA  GLY B  85      -7.357  -0.396   9.231  1.00 99.93           C  
ANISOU 1280  CA  GLY B  85    11372  12454  14141    -69   -573    437
ATOM   1281  C   GLY B  85      -6.343  -0.674  10.352  1.00104.92           C  
ANISOU 1281  C   GLY B  85    12079  13216  14569    -61   -638    464
ATOM   1282  O   GLY B  85      -6.041  -1.842  10.532  1.00106.95           O  
ANISOU 1282  O   GLY B  85    12246  13697  14692   -173   -582    635
ATOM   1283  H   GLY B  85      -7.108  -1.852   7.757  1.00 94.70           H  
ATOM   1284  HA3 GLY B  85      -8.218  -1.013   9.487  1.00 99.93           H  
ATOM   1285  HA2 GLY B  85      -7.647   0.654   9.230  1.00 99.93           H  
ATOM   1286  N   LEU B  86      -5.859   0.278  11.122  1.00 97.44           N  
ANISOU 1286  N   LEU B  86    11330  12121  13572     57   -759    294
ATOM   1287  CA  LEU B  86      -5.256   0.017  12.446  1.00102.30           C  
ANISOU 1287  CA  LEU B  86    12059  12840  13970     95   -874    280
ATOM   1288  C   LEU B  86      -6.316   0.272  13.483  1.00108.16           C  
ANISOU 1288  C   LEU B  86    12784  13991  14319    278   -732    316
ATOM   1289  O   LEU B  86      -6.907   1.367  13.527  1.00110.76           O  
ANISOU 1289  O   LEU B  86    13187  14445  14452    545   -657    160
ATOM   1290  CB  LEU B  86      -4.037   1.003  12.654  1.00104.19           C  
ANISOU 1290  CB  LEU B  86    12526  12833  14227    156  -1058     38
ATOM   1291  CG  LEU B  86      -2.828   0.643  13.525  1.00106.85           C  
ANISOU 1291  CG  LEU B  86    12955  13192  14453    119  -1280      2
ATOM   1292  CD1 LEU B  86      -2.163  -0.623  13.103  1.00102.68           C  
ANISOU 1292  CD1 LEU B  86    12252  12628  14133    -69  -1361    198
ATOM   1293  CD2 LEU B  86      -1.856   1.835  13.558  1.00108.42           C  
ANISOU 1293  CD2 LEU B  86    13356  13132  14707     92  -1485   -271
ATOM   1294  H   LEU B  86      -6.096   1.229  10.880  1.00 97.44           H  
ATOM   1295  HA  LEU B  86      -4.929  -1.015  12.574  1.00102.30           H  
ATOM   1296  HB3 LEU B  86      -4.362   2.001  12.950  1.00104.19           H  
ATOM   1297  HB2 LEU B  86      -3.658   1.239  11.660  1.00104.19           H  
ATOM   1298  HG  LEU B  86      -3.182   0.442  14.536  1.00106.85           H  
ATOM   1299 HD11 LEU B  86      -1.079  -0.505  13.105  1.00102.68           H  
ATOM   1300 HD12 LEU B  86      -2.274  -1.412  13.846  1.00102.68           H  
ATOM   1301 HD13 LEU B  86      -2.512  -1.080  12.178  1.00102.68           H  
ATOM   1302 HD21 LEU B  86      -2.317   2.627  12.968  1.00108.42           H  
ATOM   1303 HD22 LEU B  86      -1.599   2.207  14.550  1.00108.42           H  
ATOM   1304 HD23 LEU B  86      -0.934   1.535  13.060  1.00108.42           H  
ATOM   1305  N   LEU B  87      -6.745  -0.810  14.190  1.00 99.63           N  
ANISOU 1305  N   LEU B  87    11628  13127  13099    157   -678    532
ATOM   1306  CA  LEU B  87      -7.784  -0.810  15.246  1.00105.14           C  
ANISOU 1306  CA  LEU B  87    12280  14268  13400    295   -497    602
ATOM   1307  C   LEU B  87      -7.145  -0.321  16.603  1.00110.28           C  
ANISOU 1307  C   LEU B  87    13198  14988  13717    531   -610    473
ATOM   1308  O   LEU B  87      -7.783   0.483  17.240  1.00114.06           O  
ANISOU 1308  O   LEU B  87    13728  15757  13854    824   -494    362
ATOM   1309  CB  LEU B  87      -8.251  -2.250  15.270  1.00106.56           C  
ANISOU 1309  CB  LEU B  87    12316  14630  13543     12   -354    918
ATOM   1310  CG  LEU B  87      -9.348  -2.700  14.273  1.00101.33           C  
ANISOU 1310  CG  LEU B  87    11400  13963  13137   -255   -238   1041
ATOM   1311  CD1 LEU B  87      -9.409  -4.164  13.834  1.00103.44           C  
ANISOU 1311  CD1 LEU B  87    11611  14384  13308   -582    -94   1349
ATOM   1312  CD2 LEU B  87     -10.762  -2.173  14.618  1.00 99.15           C  
ANISOU 1312  CD2 LEU B  87    10885  13986  12800    -75    -98    899
ATOM   1313  H   LEU B  87      -6.267  -1.698  14.126  1.00 99.63           H  
ATOM   1314  HA  LEU B  87      -8.582  -0.128  14.951  1.00105.14           H  
ATOM   1315  HB3 LEU B  87      -8.505  -2.635  16.258  1.00106.56           H  
ATOM   1316  HB2 LEU B  87      -7.399  -2.793  14.863  1.00106.56           H  
ATOM   1317  HG  LEU B  87      -9.125  -2.068  13.413  1.00101.33           H  
ATOM   1318 HD11 LEU B  87      -8.572  -4.785  14.154  1.00103.44           H  
ATOM   1319 HD12 LEU B  87     -10.198  -4.766  14.285  1.00103.44           H  
ATOM   1320 HD13 LEU B  87      -9.459  -4.207  12.746  1.00103.44           H  
ATOM   1321 HD21 LEU B  87     -11.215  -2.670  15.475  1.00 99.15           H  
ATOM   1322 HD22 LEU B  87     -10.628  -1.101  14.766  1.00 99.15           H  
ATOM   1323 HD23 LEU B  87     -11.509  -2.258  13.829  1.00 99.15           H  
ATOM   1324  N   ASP B  88      -5.947  -0.718  16.974  1.00106.44           N  
ANISOU 1324  N   ASP B  88    12880  14266  13296    447   -850    468
ATOM   1325  CA  ASP B  88      -5.195  -0.232  18.147  1.00110.23           C  
ANISOU 1325  CA  ASP B  88    13629  14816  13439    656  -1012    327
ATOM   1326  C   ASP B  88      -3.673  -0.364  17.821  1.00107.83           C  
ANISOU 1326  C   ASP B  88    13432  14184  13353    549  -1357    206
ATOM   1327  O   ASP B  88      -3.262  -1.079  16.967  1.00104.47           O  
ANISOU 1327  O   ASP B  88    12881  13614  13200    347  -1433    365
ATOM   1328  CB  ASP B  88      -5.587  -1.081  19.468  1.00114.09           C  
ANISOU 1328  CB  ASP B  88    14164  15654  13530    699   -876    567
ATOM   1329  CG  ASP B  88      -5.095  -0.618  20.854  1.00117.17           C  
ANISOU 1329  CG  ASP B  88    14864  16173  13482    987  -1022    402
ATOM   1330  OD1 ASP B  88      -5.345  -1.396  21.783  1.00118.52           O  
ANISOU 1330  OD1 ASP B  88    15173  16400  13461   1258  -1018    135
ATOM   1331  OD2 ASP B  88      -4.697   0.580  20.970  1.00117.86           O1-
ANISOU 1331  OD2 ASP B  88    15104  16291  13388    977  -1156    531
ATOM   1332  H   ASP B  88      -5.405  -1.352  16.405  1.00106.44           H  
ATOM   1333  HA  ASP B  88      -5.319   0.845  18.262  1.00110.23           H  
ATOM   1334  HB3 ASP B  88      -5.115  -2.055  19.342  1.00114.09           H  
ATOM   1335  HB2 ASP B  88      -6.636  -1.370  19.533  1.00114.09           H  
ATOM   1336  N   VAL B  89      -2.847   0.369  18.545  1.00112.26           N  
ANISOU 1336  N   VAL B  89    14225  14646  13782    691  -1570    -91
ATOM   1337  CA  VAL B  89      -1.381   0.337  18.589  1.00110.47           C  
ANISOU 1337  CA  VAL B  89    14071  14218  13685    582  -1934   -247
ATOM   1338  C   VAL B  89      -0.798   0.659  20.028  1.00114.02           C  
ANISOU 1338  C   VAL B  89    14818  14841  13665    811  -2126   -397
ATOM   1339  O   VAL B  89      -1.347   1.359  20.829  1.00117.01           O  
ANISOU 1339  O   VAL B  89    15425  15336  13696   1063  -2021   -540
ATOM   1340  CB  VAL B  89      -0.715   1.147  17.439  1.00107.99           C  
ANISOU 1340  CB  VAL B  89    13764  13550  13718    421  -2056   -504
ATOM   1341  CG1 VAL B  89      -1.313   2.551  17.289  1.00111.27           C  
ANISOU 1341  CG1 VAL B  89    14490  13882  13906    626  -2001   -761
ATOM   1342  CG2 VAL B  89       0.882   1.308  17.622  1.00106.17           C  
ANISOU 1342  CG2 VAL B  89    13504  13193  13642    239  -2431   -663
ATOM   1343  H   VAL B  89      -3.278   0.936  19.260  1.00112.26           H  
ATOM   1344  HA  VAL B  89      -1.060  -0.680  18.366  1.00110.47           H  
ATOM   1345  HB  VAL B  89      -0.944   0.576  16.539  1.00107.99           H  
ATOM   1346 HG11 VAL B  89      -1.293   3.026  18.270  1.00111.27           H  
ATOM   1347 HG12 VAL B  89      -0.768   3.273  16.679  1.00111.27           H  
ATOM   1348 HG13 VAL B  89      -2.370   2.493  17.031  1.00111.27           H  
ATOM   1349 HG21 VAL B  89       1.400   0.360  17.766  1.00106.17           H  
ATOM   1350 HG22 VAL B  89       1.285   1.713  16.693  1.00106.17           H  
ATOM   1351 HG23 VAL B  89       1.144   1.995  18.426  1.00106.17           H  
ATOM   1352  N   PHE B  90       0.317   0.017  20.405  1.00106.14           N  
ANISOU 1352  N   PHE B  90    13828  13884  12617    777  -2411   -368
ATOM   1353  CA  PHE B  90       0.682  -0.091  21.784  1.00108.91           C  
ANISOU 1353  CA  PHE B  90    14478  14422  12482   1012  -2629   -497
ATOM   1354  C   PHE B  90       2.124  -0.604  21.924  1.00107.17           C  
ANISOU 1354  C   PHE B  90    14204  14137  12377    909  -3085   -631
ATOM   1355  O   PHE B  90       2.751  -1.039  20.930  1.00103.87           O  
ANISOU 1355  O   PHE B  90    13486  13570  12409    672  -3186   -599
ATOM   1356  CB  PHE B  90      -0.203  -0.995  22.571  1.00111.58           C  
ANISOU 1356  CB  PHE B  90    14908  15090  12396   1210  -2385   -175
ATOM   1357  CG  PHE B  90      -0.245  -2.503  22.540  1.00110.37           C  
ANISOU 1357  CG  PHE B  90    14579  14939  12418   1067  -2331    193
ATOM   1358  CD1 PHE B  90       0.760  -3.242  23.110  1.00109.82           C  
ANISOU 1358  CD1 PHE B  90    14590  14893  12245   1137  -2650    252
ATOM   1359  CD2 PHE B  90      -1.243  -3.140  21.742  1.00109.91           C  
ANISOU 1359  CD2 PHE B  90    14311  14850  12601    888  -1986    465
ATOM   1360  CE1 PHE B  90       0.707  -4.645  23.122  1.00108.88           C  
ANISOU 1360  CE1 PHE B  90    14396  14724  12251   1071  -2606    588
ATOM   1361  CE2 PHE B  90      -1.254  -4.497  21.661  1.00108.88           C  
ANISOU 1361  CE2 PHE B  90    14113  14649  12608    760  -1949    785
ATOM   1362  CZ  PHE B  90      -0.331  -5.229  22.346  1.00108.41           C  
ANISOU 1362  CZ  PHE B  90    14187  14569  12433    871  -2250    854
ATOM   1363  H   PHE B  90       0.818  -0.571  19.753  1.00106.14           H  
ATOM   1364  HA  PHE B  90       0.729   0.910  22.212  1.00108.91           H  
ATOM   1365  HB3 PHE B  90      -1.198  -0.565  22.451  1.00111.58           H  
ATOM   1366  HB2 PHE B  90      -0.060  -0.779  23.629  1.00111.58           H  
ATOM   1367  HD1 PHE B  90       1.619  -2.819  23.609  1.00109.82           H  
ATOM   1368  HD2 PHE B  90      -1.976  -2.501  21.274  1.00109.91           H  
ATOM   1369  HE1 PHE B  90       1.462  -5.339  23.460  1.00108.88           H  
ATOM   1370  HE2 PHE B  90      -1.995  -4.979  21.040  1.00108.88           H  
ATOM   1371  HZ  PHE B  90      -0.315  -6.303  22.239  1.00108.41           H  
ATOM   1372  N   THR B  91       2.685  -0.370  23.142  1.00118.77           N  
ANISOU 1372  N   THR B  91    15951  15768  13408   1118  -3367   -792
ATOM   1373  CA  THR B  91       4.037  -0.776  23.505  1.00117.84           C  
ANISOU 1373  CA  THR B  91    15770  15695  13307   1077  -3850   -936
ATOM   1374  C   THR B  91       4.007  -1.196  25.012  1.00120.55           C  
ANISOU 1374  C   THR B  91    16465  16318  13020   1426  -4023   -935
ATOM   1375  O   THR B  91       3.377  -0.467  25.761  1.00122.87           O  
ANISOU 1375  O   THR B  91    17105  16688  12891   1642  -3899  -1055
ATOM   1376  CB  THR B  91       5.021   0.402  23.238  1.00116.94           C  
ANISOU 1376  CB  THR B  91    15618  15361  13453    815  -4180  -1367
ATOM   1377  OG1 THR B  91       6.291   0.032  23.644  1.00117.14           O  
ANISOU 1377  OG1 THR B  91    15602  15542  13363    817  -4697  -1563
ATOM   1378  CG2 THR B  91       4.872   1.749  23.942  1.00119.18           C  
ANISOU 1378  CG2 THR B  91    16317  15496  13469    910  -4106  -1655
ATOM   1379  H   THR B  91       2.183   0.069  23.901  1.00118.77           H  
ATOM   1380  HA  THR B  91       4.347  -1.607  22.871  1.00117.84           H  
ATOM   1381  HB  THR B  91       5.178   0.543  22.168  1.00116.94           H  
ATOM   1382  HG1 THR B  91       6.621  -0.600  23.001  1.00117.14           H  
ATOM   1383 HG21 THR B  91       4.968   1.601  25.017  1.00119.18           H  
ATOM   1384 HG22 THR B  91       5.610   2.465  23.580  1.00119.18           H  
ATOM   1385 HG23 THR B  91       3.877   2.164  23.783  1.00119.18           H  
ATOM   1386  N   PRO B  92       4.444  -2.439  25.381  1.00126.43           N  
ANISOU 1386  N   PRO B  92    17161  17233  13645   1544  -4296   -798
ATOM   1387  CA  PRO B  92       4.603  -2.734  26.831  1.00128.88           C  
ANISOU 1387  CA  PRO B  92    17861  17811  13297   1913  -4473   -785
ATOM   1388  C   PRO B  92       5.522  -1.741  27.571  1.00130.07           C  
ANISOU 1388  C   PRO B  92    18256  17995  13168   1983  -4914  -1273
ATOM   1389  O   PRO B  92       5.358  -1.631  28.752  1.00132.17           O  
ANISOU 1389  O   PRO B  92    18932  18470  12815   2324  -5009  -1321
ATOM   1390  CB  PRO B  92       5.165  -4.166  26.869  1.00127.90           C  
ANISOU 1390  CB  PRO B  92    17605  17808  13185   2027  -4707   -534
ATOM   1391  CG  PRO B  92       5.803  -4.409  25.516  1.00124.93           C  
ANISOU 1391  CG  PRO B  92    16732  17272  13463   1716  -4870   -640
ATOM   1392  CD  PRO B  92       5.001  -3.561  24.559  1.00123.81           C  
ANISOU 1392  CD  PRO B  92    16444  16871  13727   1412  -4459   -651
ATOM   1393  HA  PRO B  92       3.760  -2.667  27.519  1.00128.88           H  
ATOM   1394  HB3 PRO B  92       4.312  -4.841  26.931  1.00127.90           H  
ATOM   1395  HB2 PRO B  92       5.958  -4.303  27.605  1.00127.90           H  
ATOM   1396  HG3 PRO B  92       5.734  -5.463  25.247  1.00124.93           H  
ATOM   1397  HG2 PRO B  92       6.824  -4.032  25.478  1.00124.93           H  
ATOM   1398  HD2 PRO B  92       5.531  -3.300  23.643  1.00123.81           H  
ATOM   1399  HD3 PRO B  92       4.018  -3.892  24.224  1.00123.81           H  
ATOM   1400  N   ALA B  93       6.467  -1.062  26.890  1.00136.39           N  
ANISOU 1400  N   ALA B  93    18853  18585  14385   1653  -5180  -1636
ATOM   1401  CA  ALA B  93       7.445  -0.077  27.496  1.00137.68           C  
ANISOU 1401  CA  ALA B  93    19281  18715  14315   1633  -5634  -2134
ATOM   1402  C   ALA B  93       6.770   1.006  28.346  1.00139.53           C  
ANISOU 1402  C   ALA B  93    20018  18838  14158   1833  -5389  -2304
ATOM   1403  O   ALA B  93       5.911   1.740  27.822  1.00139.23           O  
ANISOU 1403  O   ALA B  93    19964  18613  14323   1769  -4949  -2205
ATOM   1404  CB  ALA B  93       8.162   0.545  26.324  1.00136.08           C  
ANISOU 1404  CB  ALA B  93    18731  18279  14694   1132  -5921  -2444
ATOM   1405  H   ALA B  93       6.528  -1.134  25.884  1.00136.39           H  
ATOM   1406  HA  ALA B  93       8.169  -0.615  28.108  1.00137.68           H  
ATOM   1407  HB1 ALA B  93       9.132   0.962  26.596  1.00136.08           H  
ATOM   1408  HB2 ALA B  93       8.393  -0.262  25.629  1.00136.08           H  
ATOM   1409  HB3 ALA B  93       7.528   1.270  25.814  1.00136.08           H  
ATOM   1410  N   ARG B  94       7.184   1.048  29.585  1.00148.42           N  
ANISOU 1410  N   ARG B  94    21602  20104  14685   2127  -5693  -2575
ATOM   1411  CA  ARG B  94       6.749   1.990  30.634  1.00150.00           C  
ANISOU 1411  CA  ARG B  94    22330  20219  14444   2402  -5503  -2790
ATOM   1412  C   ARG B  94       7.414   3.478  30.460  1.00149.89           C  
ANISOU 1412  C   ARG B  94    22523  19782  14645   2113  -5775  -3298
ATOM   1413  O   ARG B  94       7.297   4.321  31.354  1.00150.40           O  
ANISOU 1413  O   ARG B  94    22906  19625  14615   2244  -5488  -3416
ATOM   1414  CB  ARG B  94       7.001   1.370  31.950  1.00151.84           C  
ANISOU 1414  CB  ARG B  94    23041  20781  13872   2897  -5673  -2855
ATOM   1415  CG  ARG B  94       5.960   0.224  32.173  1.00152.60           C  
ANISOU 1415  CG  ARG B  94    23166  21228  13588   3261  -5158  -2342
ATOM   1416  CD  ARG B  94       6.369  -0.598  33.382  1.00153.86           C  
ANISOU 1416  CD  ARG B  94    23650  21740  13071   3651  -5416  -2279
ATOM   1417  NE  ARG B  94       7.768  -1.106  33.320  1.00154.97           N  
ANISOU 1417  NE  ARG B  94    24309  21877  12694   3888  -5863  -2799
ATOM   1418  CZ  ARG B  94       8.417  -1.791  34.291  1.00155.36           C  
ANISOU 1418  CZ  ARG B  94    24476  22018  12534   3918  -6512  -3073
ATOM   1419  NH1 ARG B  94       7.971  -2.017  35.552  1.00154.58           N  
ANISOU 1419  NH1 ARG B  94    23988  22052  12692   3779  -6776  -2861
ATOM   1420  NH2 ARG B  94       9.659  -2.085  34.016  1.00156.92           N1+
ANISOU 1420  NH2 ARG B  94    25193  22188  12242   4118  -6918  -3575
ATOM   1421  H   ARG B  94       7.851   0.403  29.982  1.00148.42           H  
ATOM   1422  HA  ARG B  94       5.665   2.087  30.584  1.00150.00           H  
ATOM   1423  HB3 ARG B  94       6.894   2.135  32.719  1.00151.84           H  
ATOM   1424  HB2 ARG B  94       8.022   0.994  32.018  1.00151.84           H  
ATOM   1425  HG3 ARG B  94       5.711  -0.424  31.333  1.00152.60           H  
ATOM   1426  HG2 ARG B  94       5.021   0.714  32.434  1.00152.60           H  
ATOM   1427  HD3 ARG B  94       5.678  -1.435  33.486  1.00153.86           H  
ATOM   1428  HD2 ARG B  94       6.386   0.001  34.293  1.00153.86           H  
ATOM   1429 HH22 ARG B  94      10.260  -2.693  34.553  1.00156.92           H  
ATOM   1430 HH21 ARG B  94      10.146  -1.671  33.234  1.00156.92           H  
ATOM   1431 HH12 ARG B  94       8.273  -2.763  36.163  1.00154.58           H  
ATOM   1432 HH11 ARG B  94       7.030  -1.849  35.879  1.00154.58           H  
ATOM   1433  HE  ARG B  94       8.322  -0.627  32.625  1.00154.97           H  
ATOM   1434  N   SER B  95       8.166   3.585  29.363  1.00151.52           N  
ANISOU 1434  N   SER B  95    22560  19878  15132   1721  -6321  -3598
ATOM   1435  CA  SER B  95       9.036   4.725  29.022  1.00151.47           C  
ANISOU 1435  CA  SER B  95    22765  19429  15357   1327  -6609  -4074
ATOM   1436  C   SER B  95       9.597   4.608  27.648  1.00149.54           C  
ANISOU 1436  C   SER B  95    21908  19055  15854    699  -6767  -4059
ATOM   1437  O   SER B  95       9.541   3.558  27.056  1.00148.16           O  
ANISOU 1437  O   SER B  95    21171  19167  15956    643  -6729  -3735
ATOM   1438  CB  SER B  95      10.160   4.720  30.108  1.00153.69           C  
ANISOU 1438  CB  SER B  95    23554  19719  15123   1424  -7203  -4581
ATOM   1439  OG  SER B  95      10.733   3.403  30.371  1.00153.98           O  
ANISOU 1439  OG  SER B  95    23636  19358  15510    847  -7611  -5024
ATOM   1440  H   SER B  95       8.179   2.847  28.673  1.00151.52           H  
ATOM   1441  HA  SER B  95       8.399   5.608  29.065  1.00151.47           H  
ATOM   1442  HB3 SER B  95       9.731   5.066  31.049  1.00153.69           H  
ATOM   1443  HB2 SER B  95      10.999   5.407  30.000  1.00153.69           H  
ATOM   1444  HG  SER B  95      11.461   3.487  30.992  1.00153.98           H  
ATOM   1445  N   LEU B  96      10.193   5.721  27.230  1.00151.33           N  
ANISOU 1445  N   LEU B  96    22284  18832  16382    233  -6931  -4413
ATOM   1446  CA  LEU B  96      10.995   5.779  26.055  1.00149.53           C  
ANISOU 1446  CA  LEU B  96    21485  18479  16849   -413  -7030  -4410
ATOM   1447  C   LEU B  96      12.322   4.971  26.180  1.00150.14           C  
ANISOU 1447  C   LEU B  96    21098  18946  17004   -648  -7608  -4560
ATOM   1448  O   LEU B  96      12.693   4.365  25.162  1.00148.29           O  
ANISOU 1448  O   LEU B  96    20182  18879  17281   -979  -7612  -4389
ATOM   1449  CB  LEU B  96      11.304   7.198  25.557  1.00149.83           C  
ANISOU 1449  CB  LEU B  96    21894  17909  17125   -883  -7062  -4751
ATOM   1450  CG  LEU B  96      12.251   7.393  24.405  1.00148.70           C  
ANISOU 1450  CG  LEU B  96    21280  17598  17623  -1670  -7256  -4870
ATOM   1451  CD1 LEU B  96      13.787   7.330  24.653  1.00145.33           C  
ANISOU 1451  CD1 LEU B  96    20187  17298  17735  -1786  -6808  -4405
ATOM   1452  CD2 LEU B  96      11.865   6.647  23.142  1.00149.58           C  
ANISOU 1452  CD2 LEU B  96    21977  17030  17826  -2103  -7306  -5227
ATOM   1453  H   LEU B  96      10.153   6.530  27.833  1.00151.33           H  
ATOM   1454  HA  LEU B  96      10.440   5.227  25.296  1.00149.53           H  
ATOM   1455  HB3 LEU B  96      11.589   7.769  26.441  1.00149.83           H  
ATOM   1456  HB2 LEU B  96      10.294   7.482  25.263  1.00149.83           H  
ATOM   1457  HG  LEU B  96      12.053   8.412  24.073  1.00148.70           H  
ATOM   1458 HD11 LEU B  96      14.254   8.191  24.173  1.00145.33           H  
ATOM   1459 HD12 LEU B  96      14.019   7.275  25.716  1.00145.33           H  
ATOM   1460 HD13 LEU B  96      14.281   6.455  24.231  1.00145.33           H  
ATOM   1461 HD21 LEU B  96      11.107   5.896  23.368  1.00149.58           H  
ATOM   1462 HD22 LEU B  96      11.546   7.314  22.341  1.00149.58           H  
ATOM   1463 HD23 LEU B  96      12.597   5.956  22.723  1.00149.58           H  
ATOM   1464  N   GLU B  97      12.978   4.937  27.357  1.00148.99           N  
ANISOU 1464  N   GLU B  97    21297  18986  16326   -437  -8104  -4885
ATOM   1465  CA  GLU B  97      14.178   4.086  27.587  1.00150.48           C  
ANISOU 1465  CA  GLU B  97    21044  19592  16541   -625  -8725  -5078
ATOM   1466  C   GLU B  97      13.925   2.604  27.238  1.00148.40           C  
ANISOU 1466  C   GLU B  97    20175  19835  16374   -317  -8613  -4619
ATOM   1467  O   GLU B  97      14.846   1.948  26.648  1.00148.63           O  
ANISOU 1467  O   GLU B  97    19555  20181  16737   -579  -8935  -4642
ATOM   1468  CB  GLU B  97      14.427   4.250  29.171  1.00155.68           C  
ANISOU 1468  CB  GLU B  97    22271  20371  16508   -340  -9261  -5491
ATOM   1469  CG  GLU B  97      15.452   3.305  29.828  1.00158.92           C  
ANISOU 1469  CG  GLU B  97    23351  20244  16788   -605  -9315  -5925
ATOM   1470  CD  GLU B  97      15.698   3.672  31.277  1.00159.44           C  
ANISOU 1470  CD  GLU B  97    24266  20160  16153     64  -9115  -5974
ATOM   1471  OE1 GLU B  97      16.544   3.019  31.867  1.00160.35           O  
ANISOU 1471  OE1 GLU B  97    24515  20699  15710    654  -9169  -5840
ATOM   1472  OE2 GLU B  97      15.035   4.528  31.923  1.00159.15           O1-
ANISOU 1472  OE2 GLU B  97    24765  19598  16105     27  -8861  -6121
ATOM   1473  H   GLU B  97      12.794   5.549  28.139  1.00148.99           H  
ATOM   1474  HA  GLU B  97      15.073   4.496  27.119  1.00150.48           H  
ATOM   1475  HB3 GLU B  97      13.539   4.048  29.771  1.00155.68           H  
ATOM   1476  HB2 GLU B  97      14.657   5.298  29.360  1.00155.68           H  
ATOM   1477  HG3 GLU B  97      16.318   3.316  29.166  1.00158.92           H  
ATOM   1478  HG2 GLU B  97      14.964   2.331  29.855  1.00158.92           H  
ATOM   1479  N   GLU B  98      12.683   2.139  27.538  1.00150.56           N  
ANISOU 1479  N   GLU B  98    20661  20196  16349    242  -8156  -4200
ATOM   1480  CA  GLU B  98      12.250   0.733  27.352  1.00148.99           C  
ANISOU 1480  CA  GLU B  98    20046  20376  16188    564  -8011  -3737
ATOM   1481  C   GLU B  98      11.570   0.497  25.958  1.00145.96           C  
ANISOU 1481  C   GLU B  98    19319  19811  16327    436  -7405  -3313
ATOM   1482  O   GLU B  98      11.035  -0.624  25.735  1.00144.66           O  
ANISOU 1482  O   GLU B  98    18989  19840  16136    751  -7153  -2883
ATOM   1483  CB  GLU B  98      11.144   0.463  28.362  1.00150.34           C  
ANISOU 1483  CB  GLU B  98    20703  20783  15637   1227  -7936  -3532
ATOM   1484  CG  GLU B  98      11.669   0.336  29.819  1.00151.59           C  
ANISOU 1484  CG  GLU B  98    21539  20690  15367   1456  -7600  -3603
ATOM   1485  CD  GLU B  98      10.719  -0.268  30.888  1.00153.18           C  
ANISOU 1485  CD  GLU B  98    22212  21192  14799   2085  -7553  -3432
ATOM   1486  OE1 GLU B  98       9.511  -0.456  30.596  1.00153.49           O  
ANISOU 1486  OE1 GLU B  98    22126  21587  14607   2334  -7843  -3288
ATOM   1487  OE2 GLU B  98      11.331  -0.704  31.900  1.00154.19           O1-
ANISOU 1487  OE2 GLU B  98    22842  21217  14526   2357  -7213  -3434
ATOM   1488  H   GLU B  98      12.130   2.680  28.187  1.00150.56           H  
ATOM   1489  HA  GLU B  98      12.997  -0.043  27.519  1.00148.99           H  
ATOM   1490  HB3 GLU B  98      10.619  -0.443  28.058  1.00150.34           H  
ATOM   1491  HB2 GLU B  98      10.392   1.252  28.386  1.00150.34           H  
ATOM   1492  HG3 GLU B  98      12.111   1.273  30.158  1.00151.59           H  
ATOM   1493  HG2 GLU B  98      12.555  -0.295  29.746  1.00151.59           H  
ATOM   1494  N   PHE B  99      11.417   1.493  25.118  1.00146.99           N  
ANISOU 1494  N   PHE B  99    19393  19549  16907    -19  -7180  -3430
ATOM   1495  CA  PHE B  99      10.801   1.472  23.796  1.00144.08           C  
ANISOU 1495  CA  PHE B  99    18736  18994  17014   -145  -6627  -3069
ATOM   1496  C   PHE B  99      11.693   0.590  22.906  1.00141.86           C  
ANISOU 1496  C   PHE B  99    17728  18908  17265   -447  -6762  -2982
ATOM   1497  O   PHE B  99      12.767   0.944  22.484  1.00141.77           O  
ANISOU 1497  O   PHE B  99    17434  18812  17619   -962  -6984  -3261
ATOM   1498  CB  PHE B  99      10.446   2.819  23.142  1.00143.93           C  
ANISOU 1498  CB  PHE B  99    19025  18475  17186   -438  -6341  -3226
ATOM   1499  CG  PHE B  99       9.728   2.622  21.826  1.00141.00           C  
ANISOU 1499  CG  PHE B  99    18409  17905  17259   -547  -5791  -2885
ATOM   1500  CD1 PHE B  99       8.424   2.317  21.883  1.00138.91           C  
ANISOU 1500  CD1 PHE B  99    17798  17868  17112   -325  -5520  -2455
ATOM   1501  CD2 PHE B  99      10.447   2.789  20.574  1.00140.35           C  
ANISOU 1501  CD2 PHE B  99    18500  17376  17450   -865  -5567  -3004
ATOM   1502  CE1 PHE B  99       7.634   2.181  20.761  1.00136.37           C  
ANISOU 1502  CE1 PHE B  99    17281  17363  17172   -428  -5056  -2180
ATOM   1503  CE2 PHE B  99       9.607   2.698  19.423  1.00137.67           C  
ANISOU 1503  CE2 PHE B  99    17959  16873  17477   -934  -5093  -2706
ATOM   1504  CZ  PHE B  99       8.264   2.430  19.526  1.00135.77           C  
ANISOU 1504  CZ  PHE B  99    17344  16892  17349   -721  -4847  -2307
ATOM   1505  H   PHE B  99      11.746   2.401  25.417  1.00146.99           H  
ATOM   1506  HA  PHE B  99       9.870   0.914  23.905  1.00144.08           H  
ATOM   1507  HB3 PHE B  99      11.285   3.485  22.941  1.00143.93           H  
ATOM   1508  HB2 PHE B  99       9.925   3.380  23.918  1.00143.93           H  
ATOM   1509  HD1 PHE B  99       8.095   2.201  22.905  1.00138.91           H  
ATOM   1510  HD2 PHE B  99      11.496   3.035  20.500  1.00140.35           H  
ATOM   1511  HE1 PHE B  99       6.578   2.053  20.949  1.00136.37           H  
ATOM   1512  HE2 PHE B  99      10.080   2.805  18.458  1.00137.67           H  
ATOM   1513  HZ  PHE B  99       7.628   2.417  18.654  1.00135.77           H  
ATOM   1514  N   ASN B 100      11.136  -0.594  22.701  1.00143.63           N  
ANISOU 1514  N   ASN B 100    17663  19397  17514   -127  -6620  -2596
ATOM   1515  CA  ASN B 100      11.771  -1.849  22.151  1.00141.20           C  
ANISOU 1515  CA  ASN B 100    16681  19263  17704   -309  -6636  -2463
ATOM   1516  C   ASN B 100      10.750  -2.529  21.265  1.00138.47           C  
ANISOU 1516  C   ASN B 100    16239  18879  17496    -39  -6160  -1979
ATOM   1517  O   ASN B 100      10.957  -2.639  20.027  1.00136.57           O  
ANISOU 1517  O   ASN B 100    15503  18826  17563    -23  -6178  -1829
ATOM   1518  CB  ASN B 100      12.373  -2.757  23.181  1.00142.71           C  
ANISOU 1518  CB  ASN B 100    16498  19948  17778   -182  -7229  -2621
ATOM   1519  CG  ASN B 100      13.773  -2.351  23.735  1.00144.57           C  
ANISOU 1519  CG  ASN B 100    17123  20423  17385    416  -7429  -2499
ATOM   1520  OD1 ASN B 100      14.663  -2.029  23.003  1.00146.26           O  
ANISOU 1520  OD1 ASN B 100    17933  20490  17149    590  -7369  -2557
ATOM   1521  ND2 ASN B 100      13.851  -2.544  25.058  1.00144.38           N  
ANISOU 1521  ND2 ASN B 100    16788  20776  17295    773  -7657  -2322
ATOM   1522  H   ASN B 100      10.214  -0.706  23.097  1.00143.63           H  
ATOM   1523  HA  ASN B 100      12.562  -1.550  21.464  1.00141.20           H  
ATOM   1524  HB3 ASN B 100      12.442  -3.831  23.005  1.00142.71           H  
ATOM   1525  HB2 ASN B 100      11.651  -2.756  23.998  1.00142.71           H  
ATOM   1526 HD22 ASN B 100      14.680  -2.474  25.631  1.00144.38           H  
ATOM   1527 HD21 ASN B 100      13.030  -2.636  25.639  1.00144.38           H  
ATOM   1528  N   ASP B 101       9.665  -3.050  21.846  1.00132.10           N  
ANISOU 1528  N   ASP B 101    15876  17852  16463    172  -5743  -1746
ATOM   1529  CA  ASP B 101       8.582  -3.724  21.206  1.00130.16           C  
ANISOU 1529  CA  ASP B 101    15582  17542  16330    365  -5313  -1308
ATOM   1530  C   ASP B 101       7.492  -2.671  20.942  1.00130.08           C  
ANISOU 1530  C   ASP B 101    15874  17216  16336    285  -4820  -1204
ATOM   1531  O   ASP B 101       7.229  -1.767  21.768  1.00132.41           O  
ANISOU 1531  O   ASP B 101    16551  17417  16343    305  -4804  -1390
ATOM   1532  CB  ASP B 101       7.909  -4.896  22.012  1.00131.53           C  
ANISOU 1532  CB  ASP B 101    15974  17941  16061    846  -5388  -1030
ATOM   1533  CG  ASP B 101       8.691  -6.126  22.289  1.00130.63           C  
ANISOU 1533  CG  ASP B 101    15474  18101  16057   1029  -5712   -958
ATOM   1534  OD1 ASP B 101       9.729  -6.305  21.638  1.00128.14           O  
ANISOU 1534  OD1 ASP B 101    14698  17768  16222    846  -5640   -934
ATOM   1535  OD2 ASP B 101       8.161  -7.039  22.993  1.00132.59           O1-
ANISOU 1535  OD2 ASP B 101    15893  18605  15882   1402  -6034   -923
ATOM   1536  H   ASP B 101       9.467  -3.056  22.836  1.00132.10           H  
ATOM   1537  HA  ASP B 101       8.969  -4.067  20.246  1.00130.16           H  
ATOM   1538  HB3 ASP B 101       6.952  -5.116  21.538  1.00131.53           H  
ATOM   1539  HB2 ASP B 101       7.481  -4.521  22.942  1.00131.53           H  
ATOM   1540  N   VAL B 102       6.802  -2.839  19.782  1.00117.08           N  
ANISOU 1540  N   VAL B 102    14057  15428  15000    235  -4434   -918
ATOM   1541  CA  VAL B 102       5.642  -2.119  19.454  1.00116.87           C  
ANISOU 1541  CA  VAL B 102    14226  15158  15023    169  -3982   -811
ATOM   1542  C   VAL B 102       4.712  -3.149  18.844  1.00115.00           C  
ANISOU 1542  C   VAL B 102    13907  14897  14891    278  -3648   -413
ATOM   1543  O   VAL B 102       5.164  -4.002  18.055  1.00112.83           O  
ANISOU 1543  O   VAL B 102    13383  14683  14804    327  -3733   -264
ATOM   1544  CB  VAL B 102       5.764  -0.762  18.671  1.00115.08           C  
ANISOU 1544  CB  VAL B 102    13877  14660  15189   -198  -3896  -1032
ATOM   1545  CG1 VAL B 102       6.113  -0.834  17.172  1.00110.81           C  
ANISOU 1545  CG1 VAL B 102    12894  14071  15139   -388  -3787   -897
ATOM   1546  CG2 VAL B 102       4.485   0.123  18.838  1.00116.36           C  
ANISOU 1546  CG2 VAL B 102    14354  14607  15250   -163  -3536  -1020
ATOM   1547  H   VAL B 102       6.992  -3.604  19.150  1.00117.08           H  
ATOM   1548  HA  VAL B 102       5.046  -1.872  20.333  1.00116.87           H  
ATOM   1549  HB  VAL B 102       6.563  -0.234  19.194  1.00115.08           H  
ATOM   1550 HG11 VAL B 102       5.383  -1.411  16.605  1.00110.81           H  
ATOM   1551 HG12 VAL B 102       6.069   0.122  16.651  1.00110.81           H  
ATOM   1552 HG13 VAL B 102       7.098  -1.280  17.037  1.00110.81           H  
ATOM   1553 HG21 VAL B 102       4.578   0.988  18.182  1.00116.36           H  
ATOM   1554 HG22 VAL B 102       3.518  -0.308  18.579  1.00116.36           H  
ATOM   1555 HG23 VAL B 102       4.421   0.407  19.889  1.00116.36           H  
ATOM   1556  N   TYR B 103       3.440  -3.134  19.194  1.00103.76           N  
ANISOU 1556  N   TYR B 103    12699  13398  13326    329  -3280   -256
ATOM   1557  CA  TYR B 103       2.433  -3.993  18.633  1.00102.50           C  
ANISOU 1557  CA  TYR B 103    12511  13197  13237    363  -2961    101
ATOM   1558  C   TYR B 103       1.347  -3.090  18.016  1.00101.48           C  
ANISOU 1558  C   TYR B 103    12357  12912  13289    215  -2600    113
ATOM   1559  O   TYR B 103       0.991  -2.031  18.577  1.00102.96           O  
ANISOU 1559  O   TYR B 103    12645  13044  13430    183  -2566   -116
ATOM   1560  CB  TYR B 103       1.835  -4.917  19.728  1.00106.18           C  
ANISOU 1560  CB  TYR B 103    13267  13838  13239    588  -2881    355
ATOM   1561  CG  TYR B 103       2.887  -5.775  20.494  1.00107.45           C  
ANISOU 1561  CG  TYR B 103    13536  14162  13128    818  -3241    376
ATOM   1562  CD1 TYR B 103       3.661  -5.187  21.520  1.00109.39           C  
ANISOU 1562  CD1 TYR B 103    13906  14568  13089    935  -3568     94
ATOM   1563  CD2 TYR B 103       2.953  -7.159  20.195  1.00106.80           C  
ANISOU 1563  CD2 TYR B 103    13480  14060  13040    951  -3276    667
ATOM   1564  CE1 TYR B 103       4.592  -6.010  22.193  1.00110.42           C  
ANISOU 1564  CE1 TYR B 103    14130  14887  12938   1181  -3935     99
ATOM   1565  CE2 TYR B 103       3.866  -7.954  20.839  1.00108.08           C  
ANISOU 1565  CE2 TYR B 103    13769  14385  12913   1235  -3626    693
ATOM   1566  CZ  TYR B 103       4.659  -7.400  21.888  1.00109.78           C  
ANISOU 1566  CZ  TYR B 103    14054  14810  12847   1351  -3961    408
ATOM   1567  OH  TYR B 103       5.634  -8.144  22.481  1.00111.82           O  
ANISOU 1567  OH  TYR B 103    14432  15269  12785   1668  -4348    418
ATOM   1568  H   TYR B 103       3.178  -2.300  19.699  1.00103.76           H  
ATOM   1569  HA  TYR B 103       2.937  -4.630  17.905  1.00102.50           H  
ATOM   1570  HB3 TYR B 103       1.011  -5.590  19.489  1.00106.18           H  
ATOM   1571  HB2 TYR B 103       1.368  -4.300  20.495  1.00106.18           H  
ATOM   1572  HD1 TYR B 103       3.713  -4.148  21.811  1.00109.39           H  
ATOM   1573  HD2 TYR B 103       2.451  -7.538  19.317  1.00106.80           H  
ATOM   1574  HE1 TYR B 103       5.221  -5.686  23.009  1.00110.42           H  
ATOM   1575  HE2 TYR B 103       3.894  -9.006  20.596  1.00108.08           H  
ATOM   1576  HH  TYR B 103       6.448  -7.708  22.745  1.00111.82           H  
ATOM   1577  N   LEU B 104       0.883  -3.535  16.870  1.00104.70           N  
ANISOU 1577  N   LEU B 104    12665  13237  13878    152  -2351    371
ATOM   1578  CA  LEU B 104      -0.038  -2.875  15.948  1.00103.34           C  
ANISOU 1578  CA  LEU B 104    12439  12964  13860     37  -2032    403
ATOM   1579  C   LEU B 104      -1.272  -3.817  15.695  1.00104.19           C  
ANISOU 1579  C   LEU B 104    12585  13128  13873     19  -1781    721
ATOM   1580  O   LEU B 104      -1.083  -4.844  15.014  1.00103.31           O  
ANISOU 1580  O   LEU B 104    12498  12956  13798     20  -1834    928
ATOM   1581  CB  LEU B 104       0.661  -2.415  14.623  1.00 97.90           C  
ANISOU 1581  CB  LEU B 104    11526  12047  13623   -130  -2016    316
ATOM   1582  CG  LEU B 104       1.514  -1.095  14.656  1.00 97.39           C  
ANISOU 1582  CG  LEU B 104    11410  11882  13711   -234  -2207     15
ATOM   1583  CD1 LEU B 104       3.011  -1.443  15.152  1.00 92.11           C  
ANISOU 1583  CD1 LEU B 104    10489  11037  13471   -412  -2158      8
ATOM   1584  CD2 LEU B 104       1.739  -0.414  13.270  1.00100.78           C  
ANISOU 1584  CD2 LEU B 104    12065  12254  13972   -204  -2114   -176
ATOM   1585  H   LEU B 104       1.253  -4.421  16.558  1.00104.70           H  
ATOM   1586  HA  LEU B 104      -0.373  -1.995  16.496  1.00103.34           H  
ATOM   1587  HB3 LEU B 104      -0.006  -2.202  13.787  1.00 97.90           H  
ATOM   1588  HB2 LEU B 104       1.240  -3.263  14.258  1.00 97.90           H  
ATOM   1589  HG  LEU B 104       1.072  -0.374  15.344  1.00 97.39           H  
ATOM   1590 HD11 LEU B 104       3.192  -0.886  16.071  1.00 92.11           H  
ATOM   1591 HD12 LEU B 104       3.124  -2.475  15.485  1.00 92.11           H  
ATOM   1592 HD13 LEU B 104       3.825  -1.327  14.438  1.00 92.11           H  
ATOM   1593 HD21 LEU B 104       2.112   0.595  13.445  1.00100.78           H  
ATOM   1594 HD22 LEU B 104       2.503  -0.886  12.653  1.00100.78           H  
ATOM   1595 HD23 LEU B 104       0.891  -0.349  12.588  1.00100.78           H  
ATOM   1596  N   VAL B 105      -2.432  -3.467  16.196  1.00 98.47           N  
ANISOU 1596  N   VAL B 105    11875  12523  13018      0  -1515    753
ATOM   1597  CA  VAL B 105      -3.675  -4.211  16.097  1.00100.42           C  
ANISOU 1597  CA  VAL B 105    12120  12876  13160   -104  -1261   1035
ATOM   1598  C   VAL B 105      -4.423  -3.675  14.824  1.00 97.49           C  
ANISOU 1598  C   VAL B 105    11555  12454  13034   -239  -1057   1016
ATOM   1599  O   VAL B 105      -4.550  -2.470  14.654  1.00 96.65           O  
ANISOU 1599  O   VAL B 105    11387  12384  12951   -149  -1011    808
ATOM   1600  CB  VAL B 105      -4.690  -4.062  17.352  1.00106.74           C  
ANISOU 1600  CB  VAL B 105    13049  14014  13494      2  -1113   1120
ATOM   1601  CG1 VAL B 105      -6.036  -4.877  17.234  1.00109.23           C  
ANISOU 1601  CG1 VAL B 105    13355  14438  13709   -205   -854   1452
ATOM   1602  CG2 VAL B 105      -3.974  -4.512  18.613  1.00108.96           C  
ANISOU 1602  CG2 VAL B 105    13562  14356  13480    197  -1353   1080
ATOM   1603  H   VAL B 105      -2.593  -2.539  16.560  1.00 98.47           H  
ATOM   1604  HA  VAL B 105      -3.477  -5.276  15.980  1.00100.42           H  
ATOM   1605  HB  VAL B 105      -4.948  -3.006  17.441  1.00106.74           H  
ATOM   1606 HG11 VAL B 105      -6.767  -4.631  16.464  1.00109.23           H  
ATOM   1607 HG12 VAL B 105      -5.821  -5.911  16.964  1.00109.23           H  
ATOM   1608 HG13 VAL B 105      -6.537  -4.852  18.202  1.00109.23           H  
ATOM   1609 HG21 VAL B 105      -4.577  -4.353  19.507  1.00108.96           H  
ATOM   1610 HG22 VAL B 105      -3.764  -5.568  18.443  1.00108.96           H  
ATOM   1611 HG23 VAL B 105      -2.999  -4.085  18.848  1.00108.96           H  
ATOM   1612  N   THR B 106      -4.968  -4.542  14.006  1.00107.98           N  
ANISOU 1612  N   THR B 106    12836  13674  14516   -434   -954   1224
ATOM   1613  CA  THR B 106      -5.438  -4.337  12.646  1.00104.29           C  
ANISOU 1613  CA  THR B 106    12193  13179  14253   -570   -795   1210
ATOM   1614  C   THR B 106      -6.337  -5.566  12.380  1.00105.77           C  
ANISOU 1614  C   THR B 106    12401  13364  14421   -832   -661   1476
ATOM   1615  O   THR B 106      -6.454  -6.458  13.247  1.00108.90           O  
ANISOU 1615  O   THR B 106    13001  13690  14685   -896   -694   1682
ATOM   1616  CB  THR B 106      -4.253  -4.173  11.680  1.00 96.88           C  
ANISOU 1616  CB  THR B 106    11194  11939  13678   -556   -902   1068
ATOM   1617  OG1 THR B 106      -4.661  -4.234  10.323  1.00 96.12           O  
ANISOU 1617  OG1 THR B 106    11130  11785  13608   -405  -1063    862
ATOM   1618  CG2 THR B 106      -3.096  -5.190  11.789  1.00 92.34           C  
ANISOU 1618  CG2 THR B 106    10473  11387  13225   -588   -759    980
ATOM   1619  H   THR B 106      -4.992  -5.533  14.204  1.00107.98           H  
ATOM   1620  HA  THR B 106      -5.963  -3.383  12.649  1.00104.29           H  
ATOM   1621  HB  THR B 106      -3.845  -3.179  11.864  1.00 96.88           H  
ATOM   1622  HG1 THR B 106      -5.095  -3.405  10.110  1.00 96.12           H  
ATOM   1623 HG21 THR B 106      -3.269  -6.258  11.658  1.00 92.34           H  
ATOM   1624 HG22 THR B 106      -2.268  -4.909  11.139  1.00 92.34           H  
ATOM   1625 HG23 THR B 106      -2.702  -5.189  12.806  1.00 92.34           H  
ATOM   1626  N   HIS B 107      -7.006  -5.606  11.205  1.00104.57           N  
ANISOU 1626  N   HIS B 107    12069  13277  14384   -991   -524   1466
ATOM   1627  CA  HIS B 107      -7.945  -6.696  10.891  1.00102.77           C  
ANISOU 1627  CA  HIS B 107    11854  13029  14164  -1327   -413   1683
ATOM   1628  C   HIS B 107      -7.196  -8.028  10.601  1.00100.65           C  
ANISOU 1628  C   HIS B 107    11864  12313  14065  -1404   -551   1810
ATOM   1629  O   HIS B 107      -6.294  -7.984   9.779  1.00 97.55           O  
ANISOU 1629  O   HIS B 107    11502  11660  13901  -1235   -694   1684
ATOM   1630  CB  HIS B 107      -8.815  -6.238   9.626  1.00 97.68           C  
ANISOU 1630  CB  HIS B 107    10946  12513  13655  -1457   -323   1583
ATOM   1631  CG  HIS B 107      -8.106  -5.431   8.570  1.00 99.70           C  
ANISOU 1631  CG  HIS B 107    10908  13269  13706  -1352   -172   1485
ATOM   1632  ND1 HIS B 107      -6.987  -5.832   7.947  1.00100.10           N  
ANISOU 1632  ND1 HIS B 107    10697  13708  13630  -1612      3   1584
ATOM   1633  CD2 HIS B 107      -8.266  -4.078   8.240  1.00101.51           C  
ANISOU 1633  CD2 HIS B 107    11068  13680  13823   -995   -172   1286
ATOM   1634  CE1 HIS B 107      -6.506  -4.798   7.203  1.00102.03           C  
ANISOU 1634  CE1 HIS B 107    10682  14407  13679  -1359    112   1453
ATOM   1635  NE2 HIS B 107      -7.289  -3.712   7.331  1.00103.10           N  
ANISOU 1635  NE2 HIS B 107    10977  14387  13810   -965      5   1269
ATOM   1636  H   HIS B 107      -7.097  -4.761  10.659  1.00104.57           H  
ATOM   1637  HA  HIS B 107      -8.573  -6.895  11.760  1.00102.77           H  
ATOM   1638  HB3 HIS B 107      -9.670  -5.692  10.025  1.00 97.68           H  
ATOM   1639  HB2 HIS B 107      -9.243  -7.103   9.120  1.00 97.68           H  
ATOM   1640  HD1 HIS B 107      -6.370  -6.610   8.135  1.00100.10           H  
ATOM   1641  HD2 HIS B 107      -9.039  -3.384   8.537  1.00101.51           H  
ATOM   1642  HE1 HIS B 107      -5.601  -4.851   6.615  1.00102.03           H  
ATOM   1643  N   LEU B 108      -7.773  -9.161  11.101  1.00104.74           N  
ANISOU 1643  N   LEU B 108    12606  12744  14447  -1649   -491   2069
ATOM   1644  CA  LEU B 108      -7.629 -10.493  10.630  1.00102.40           C  
ANISOU 1644  CA  LEU B 108    12645  11986  14278  -1717   -605   2202
ATOM   1645  C   LEU B 108      -8.501 -10.710   9.399  1.00 97.55           C  
ANISOU 1645  C   LEU B 108    11978  11201  13884  -1969   -577   2148
ATOM   1646  O   LEU B 108      -9.737 -10.622   9.580  1.00 96.95           O  
ANISOU 1646  O   LEU B 108    11670  11390  13776  -2256   -438   2138
ATOM   1647  CB  LEU B 108      -7.985 -11.476  11.799  1.00105.68           C  
ANISOU 1647  CB  LEU B 108    13422  12301  14430  -1897   -545   2516
ATOM   1648  CG  LEU B 108      -7.927 -13.055  11.484  1.00104.71           C  
ANISOU 1648  CG  LEU B 108    13773  11666  14346  -1803   -704   2666
ATOM   1649  CD1 LEU B 108      -6.488 -13.583  11.181  1.00107.03           C  
ANISOU 1649  CD1 LEU B 108    14188  11956  14521  -1354   -894   2657
ATOM   1650  CD2 LEU B 108      -8.521 -13.895  12.676  1.00105.99           C  
ANISOU 1650  CD2 LEU B 108    14335  11613  14322  -2202   -576   2985
ATOM   1651  H   LEU B 108      -8.591  -9.030  11.679  1.00104.74           H  
ATOM   1652  HA  LEU B 108      -6.587 -10.582  10.323  1.00102.40           H  
ATOM   1653  HB3 LEU B 108      -9.000 -11.281  12.148  1.00105.68           H  
ATOM   1654  HB2 LEU B 108      -7.368 -11.304  12.681  1.00105.68           H  
ATOM   1655  HG  LEU B 108      -8.503 -13.241  10.577  1.00104.71           H  
ATOM   1656 HD11 LEU B 108      -6.337 -14.556  11.648  1.00107.03           H  
ATOM   1657 HD12 LEU B 108      -6.444 -13.720  10.101  1.00107.03           H  
ATOM   1658 HD13 LEU B 108      -5.682 -12.954  11.561  1.00107.03           H  
ATOM   1659 HD21 LEU B 108      -8.006 -14.851  12.764  1.00105.99           H  
ATOM   1660 HD22 LEU B 108      -8.422 -13.414  13.649  1.00105.99           H  
ATOM   1661 HD23 LEU B 108      -9.566 -14.155  12.502  1.00105.99           H  
ATOM   1662  N   MET B 109      -7.887 -11.022   8.215  1.00108.87           N  
ANISOU 1662  N   MET B 109    13611  12232  15521  -1837   -718   2097
ATOM   1663  CA  MET B 109      -8.571 -11.254   6.912  1.00104.82           C  
ANISOU 1663  CA  MET B 109    13062  11558  15208  -1982   -727   1981
ATOM   1664  C   MET B 109      -8.550 -12.702   6.603  1.00104.85           C  
ANISOU 1664  C   MET B 109    13503  11113  15223  -2220   -777   2130
ATOM   1665  O   MET B 109      -7.759 -13.386   7.219  1.00104.84           O  
ANISOU 1665  O   MET B 109    13509  11120  15206  -2648   -713   2171
ATOM   1666  CB  MET B 109      -7.821 -10.464   5.813  1.00101.59           C  
ANISOU 1666  CB  MET B 109    12525  11065  15010  -1618   -816   1760
ATOM   1667  CG  MET B 109      -7.732  -8.974   6.116  1.00100.96           C  
ANISOU 1667  CG  MET B 109    12081  11343  14936  -1450   -764   1586
ATOM   1668  SD  MET B 109      -9.251  -7.971   5.899  1.00 99.18           S  
ANISOU 1668  SD  MET B 109    11538  11470  14677  -1642   -640   1467
ATOM   1669  CE  MET B 109      -9.531  -8.159   4.125  1.00 96.71           C  
ANISOU 1669  CE  MET B 109    11388  10855  14503  -1872   -695   1454
ATOM   1670  H   MET B 109      -6.887 -11.163   8.212  1.00108.87           H  
ATOM   1671  HA  MET B 109      -9.605 -10.935   7.042  1.00104.82           H  
ATOM   1672  HB3 MET B 109      -8.305 -10.595   4.845  1.00101.59           H  
ATOM   1673  HB2 MET B 109      -6.784 -10.797   5.791  1.00101.59           H  
ATOM   1674  HG3 MET B 109      -6.839  -8.611   5.608  1.00100.96           H  
ATOM   1675  HG2 MET B 109      -7.510  -8.651   7.133  1.00100.96           H  
ATOM   1676  HE1 MET B 109     -10.450  -7.608   3.923  1.00 96.71           H  
ATOM   1677  HE2 MET B 109      -8.628  -7.792   3.636  1.00 96.71           H  
ATOM   1678  HE3 MET B 109      -9.678  -9.189   3.801  1.00 96.71           H  
ATOM   1679  N   GLY B 110      -9.355 -13.091   5.672  1.00103.28           N  
ANISOU 1679  N   GLY B 110    13685  10525  15033  -1956   -901   2209
ATOM   1680  CA  GLY B 110      -9.507 -14.486   5.190  1.00103.79           C  
ANISOU 1680  CA  GLY B 110    14287  10080  15067  -2112   -964   2351
ATOM   1681  C   GLY B 110      -8.211 -15.145   4.683  1.00101.85           C  
ANISOU 1681  C   GLY B 110    14263   9458  14977  -1753  -1100   2218
ATOM   1682  O   GLY B 110      -7.907 -16.329   4.930  1.00102.90           O  
ANISOU 1682  O   GLY B 110    14922   9140  15037  -1624  -1193   2342
ATOM   1683  H   GLY B 110     -10.044 -12.442   5.320  1.00103.28           H  
ATOM   1684  HA3 GLY B 110     -10.223 -14.312   4.386  1.00103.79           H  
ATOM   1685  HA2 GLY B 110      -9.957 -15.105   5.966  1.00103.79           H  
ATOM   1686  N   ALA B 111      -7.413 -14.273   4.037  1.00105.73           N  
ANISOU 1686  N   ALA B 111    14402  10121  15650  -1559  -1098   1979
ATOM   1687  CA  ALA B 111      -6.040 -14.501   3.496  1.00104.33           C  
ANISOU 1687  CA  ALA B 111    14406   9642  15594  -1210  -1180   1853
ATOM   1688  C   ALA B 111      -5.456 -13.259   2.957  1.00101.86           C  
ANISOU 1688  C   ALA B 111    13628   9630  15445   -964  -1127   1637
ATOM   1689  O   ALA B 111      -6.177 -12.353   2.715  1.00100.95           O  
ANISOU 1689  O   ALA B 111    13116   9891  15350  -1070  -1048   1575
ATOM   1690  CB  ALA B 111      -6.185 -15.544   2.394  1.00104.08           C  
ANISOU 1690  CB  ALA B 111    14768   9217  15561  -1473  -1222   1818
ATOM   1691  H   ALA B 111      -7.732 -13.340   3.816  1.00105.73           H  
ATOM   1692  HA  ALA B 111      -5.303 -14.778   4.250  1.00104.33           H  
ATOM   1693  HB1 ALA B 111      -6.489 -16.510   2.797  1.00104.08           H  
ATOM   1694  HB2 ALA B 111      -6.960 -15.318   1.663  1.00104.08           H  
ATOM   1695  HB3 ALA B 111      -5.303 -15.721   1.778  1.00104.08           H  
ATOM   1696  N   ASP B 112      -4.127 -13.298   2.841  1.00105.82           N  
ANISOU 1696  N   ASP B 112    14225   9943  16040   -615  -1154   1530
ATOM   1697  CA  ASP B 112      -3.443 -12.539   1.865  1.00103.71           C  
ANISOU 1697  CA  ASP B 112    13609   9880  15915   -400  -1070   1351
ATOM   1698  C   ASP B 112      -3.641 -13.023   0.463  1.00103.14           C  
ANISOU 1698  C   ASP B 112    13803   9521  15863   -274  -1070   1238
ATOM   1699  O   ASP B 112      -3.727 -14.245   0.228  1.00104.64           O  
ANISOU 1699  O   ASP B 112    14458   9329  15973   -221  -1162   1288
ATOM   1700  CB  ASP B 112      -1.947 -12.412   2.074  1.00103.93           C  
ANISOU 1700  CB  ASP B 112    13386  10086  16017    -27  -1072   1344
ATOM   1701  CG  ASP B 112      -1.349 -12.081   3.465  1.00105.92           C  
ANISOU 1701  CG  ASP B 112    13939  10110  16195    303  -1192   1451
ATOM   1702  OD1 ASP B 112      -0.129 -12.373   3.741  1.00107.05           O  
ANISOU 1702  OD1 ASP B 112    14569   9885  16219    232  -1263   1546
ATOM   1703  OD2 ASP B 112      -2.053 -11.471   4.295  1.00106.51           O1-
ANISOU 1703  OD2 ASP B 112    13774  10374  16320    634  -1226   1436
ATOM   1704  H   ASP B 112      -3.581 -14.108   3.099  1.00105.82           H  
ATOM   1705  HA  ASP B 112      -3.762 -11.497   1.878  1.00103.71           H  
ATOM   1706  HB3 ASP B 112      -1.434 -11.730   1.395  1.00103.93           H  
ATOM   1707  HB2 ASP B 112      -1.590 -13.395   1.767  1.00103.93           H  
ATOM   1708  N   LEU B 113      -3.684 -12.166  -0.549  1.00 99.40           N  
ANISOU 1708  N   LEU B 113    13095   9205  15467   -202   -969   1086
ATOM   1709  CA  LEU B 113      -4.045 -12.514  -1.928  1.00 99.60           C  
ANISOU 1709  CA  LEU B 113    13389   8992  15464    -76   -967    962
ATOM   1710  C   LEU B 113      -2.962 -13.439  -2.513  1.00101.68           C  
ANISOU 1710  C   LEU B 113    13939   8991  15705    365   -985    972
ATOM   1711  O   LEU B 113      -3.266 -14.292  -3.378  1.00103.39           O  
ANISOU 1711  O   LEU B 113    14622   8838  15822    434  -1066    921
ATOM   1712  CB  LEU B 113      -4.258 -11.183  -2.692  1.00 98.21           C  
ANISOU 1712  CB  LEU B 113    12938   9042  15337     18   -830    826
ATOM   1713  CG  LEU B 113      -5.203 -11.397  -3.824  1.00 97.34           C  
ANISOU 1713  CG  LEU B 113    12568   9201  15216   -242   -796    762
ATOM   1714  CD1 LEU B 113      -6.696 -11.672  -3.358  1.00 95.99           C  
ANISOU 1714  CD1 LEU B 113    12164   9206  15102     -3   -622    699
ATOM   1715  CD2 LEU B 113      -5.170 -10.313  -4.981  1.00 98.96           C  
ANISOU 1715  CD2 LEU B 113    12986   9299  15314   -456   -908    657
ATOM   1716  H   LEU B 113      -3.667 -11.185  -0.311  1.00 99.40           H  
ATOM   1717  HA  LEU B 113      -5.022 -12.988  -2.022  1.00 99.60           H  
ATOM   1718  HB3 LEU B 113      -3.337 -10.699  -3.019  1.00 98.21           H  
ATOM   1719  HB2 LEU B 113      -4.681 -10.491  -1.963  1.00 98.21           H  
ATOM   1720  HG  LEU B 113      -4.860 -12.314  -4.303  1.00 97.34           H  
ATOM   1721 HD11 LEU B 113      -7.406 -11.022  -3.869  1.00 95.99           H  
ATOM   1722 HD12 LEU B 113      -7.038 -12.676  -3.613  1.00 95.99           H  
ATOM   1723 HD13 LEU B 113      -6.823 -11.457  -2.298  1.00 95.99           H  
ATOM   1724 HD21 LEU B 113      -4.327  -9.641  -4.820  1.00 98.96           H  
ATOM   1725 HD22 LEU B 113      -4.743 -10.614  -5.938  1.00 98.96           H  
ATOM   1726 HD23 LEU B 113      -5.991  -9.599  -4.923  1.00 98.96           H  
ATOM   1727  N   ASN B 114      -1.795 -13.364  -1.829  1.00100.32           N  
ANISOU 1727  N   ASN B 114    13487   9022  15607    684   -921   1018
ATOM   1728  CA  ASN B 114      -0.695 -14.274  -2.002  1.00102.61           C  
ANISOU 1728  CA  ASN B 114    13936   9184  15867   1195   -916   1012
ATOM   1729  C   ASN B 114      -1.114 -15.735  -1.964  1.00104.73           C  
ANISOU 1729  C   ASN B 114    14810   8999  15985   1281  -1092   1091
ATOM   1730  O   ASN B 114      -0.372 -16.503  -2.584  1.00106.57           O  
ANISOU 1730  O   ASN B 114    15467   8910  16116   1583  -1115   1018
ATOM   1731  CB  ASN B 114       0.462 -13.965  -0.971  1.00103.02           C  
ANISOU 1731  CB  ASN B 114    13516   9604  16022   1434   -873   1062
ATOM   1732  CG  ASN B 114       1.849 -14.268  -1.527  1.00105.85           C  
ANISOU 1732  CG  ASN B 114    14006   9897  16315   1991   -928   1091
ATOM   1733  OD1 ASN B 114       2.291 -13.695  -2.478  1.00107.51           O  
ANISOU 1733  OD1 ASN B 114    14546   9871  16433   2326   -894   1026
ATOM   1734  ND2 ASN B 114       2.461 -15.307  -0.991  1.00106.68           N  
ANISOU 1734  ND2 ASN B 114    13866  10228  16438   2139  -1030   1175
ATOM   1735  H   ASN B 114      -1.621 -12.664  -1.123  1.00100.32           H  
ATOM   1736  HA  ASN B 114      -0.228 -14.185  -2.983  1.00102.61           H  
ATOM   1737  HB3 ASN B 114       0.229 -14.282   0.045  1.00103.02           H  
ATOM   1738  HB2 ASN B 114       0.508 -12.878  -0.909  1.00103.02           H  
ATOM   1739 HD22 ASN B 114       3.209 -15.684  -1.555  1.00106.68           H  
ATOM   1740 HD21 ASN B 114       2.021 -15.830  -0.246  1.00106.68           H  
ATOM   1741  N   ASN B 115      -2.231 -16.179  -1.364  1.00100.85           N  
ANISOU 1741  N   ASN B 115    14424   8447  15448   1023  -1209   1245
ATOM   1742  CA  ASN B 115      -2.530 -17.611  -1.322  1.00103.09           C  
ANISOU 1742  CA  ASN B 115    15365   8237  15566   1040  -1362   1357
ATOM   1743  C   ASN B 115      -3.618 -17.944  -2.391  1.00103.11           C  
ANISOU 1743  C   ASN B 115    15806   7864  15506    605  -1412   1294
ATOM   1744  O   ASN B 115      -3.796 -19.086  -2.678  1.00105.16           O  
ANISOU 1744  O   ASN B 115    16727   7600  15628    667  -1528   1316
ATOM   1745  CB  ASN B 115      -2.947 -18.165   0.124  1.00103.72           C  
ANISOU 1745  CB  ASN B 115    15453   8375  15580    872  -1444   1566
ATOM   1746  CG  ASN B 115      -1.847 -18.429   1.135  1.00106.61           C  
ANISOU 1746  CG  ASN B 115    16419   8327  15761   1234  -1588   1711
ATOM   1747  OD1 ASN B 115      -0.683 -18.048   0.987  1.00107.85           O  
ANISOU 1747  OD1 ASN B 115    16454   8635  15889   1787  -1638   1733
ATOM   1748  ND2 ASN B 115      -2.258 -18.906   2.276  1.00107.86           N  
ANISOU 1748  ND2 ASN B 115    17237   7962  15781    922  -1664   1810
ATOM   1749  H   ASN B 115      -2.797 -15.416  -1.021  1.00100.85           H  
ATOM   1750  HA  ASN B 115      -1.680 -18.195  -1.673  1.00103.09           H  
ATOM   1751  HB3 ASN B 115      -3.367 -19.165   0.008  1.00103.72           H  
ATOM   1752  HB2 ASN B 115      -3.744 -17.534   0.518  1.00103.72           H  
ATOM   1753 HD22 ASN B 115      -1.679 -18.866   3.104  1.00107.86           H  
ATOM   1754 HD21 ASN B 115      -3.220 -19.207   2.336  1.00107.86           H  
ATOM   1755  N   ILE B 116      -4.367 -16.939  -2.906  1.00104.91           N  
ANISOU 1755  N   ILE B 116    15695   8348  15819    175  -1346   1204
ATOM   1756  CA  ILE B 116      -5.423 -17.091  -3.875  1.00105.33           C  
ANISOU 1756  CA  ILE B 116    16066   8137  15816   -252  -1425   1107
ATOM   1757  C   ILE B 116      -4.865 -17.240  -5.372  1.00106.45           C  
ANISOU 1757  C   ILE B 116    16529   8016  15900     93  -1449    905
ATOM   1758  O   ILE B 116      -5.458 -17.866  -6.281  1.00108.27           O  
ANISOU 1758  O   ILE B 116    17348   7775  16016    -52  -1590    835
ATOM   1759  CB  ILE B 116      -6.325 -15.807  -3.759  1.00103.21           C  
ANISOU 1759  CB  ILE B 116    15286   8303  15625   -716  -1366   1056
ATOM   1760  CG1 ILE B 116      -6.773 -15.544  -2.286  1.00102.83           C  
ANISOU 1760  CG1 ILE B 116    15028   8470  15574  -1081  -1343   1253
ATOM   1761  CG2 ILE B 116      -7.602 -15.978  -4.582  1.00104.09           C  
ANISOU 1761  CG2 ILE B 116    15614   8251  15683  -1097  -1474    901
ATOM   1762  CD1 ILE B 116      -7.516 -16.686  -1.536  1.00105.12           C  
ANISOU 1762  CD1 ILE B 116    15801   8388  15751  -1530  -1441   1397
ATOM   1763  H   ILE B 116      -4.217 -16.025  -2.503  1.00104.91           H  
ATOM   1764  HA  ILE B 116      -6.051 -17.951  -3.642  1.00105.33           H  
ATOM   1765  HB  ILE B 116      -5.824 -14.917  -4.138  1.00103.21           H  
ATOM   1766 HG13 ILE B 116      -7.482 -14.723  -2.390  1.00102.83           H  
ATOM   1767 HG12 ILE B 116      -5.919 -15.191  -1.707  1.00102.83           H  
ATOM   1768 HG21 ILE B 116      -8.435 -15.382  -4.210  1.00104.09           H  
ATOM   1769 HG22 ILE B 116      -7.279 -15.855  -5.616  1.00104.09           H  
ATOM   1770 HG23 ILE B 116      -7.927 -17.019  -4.560  1.00104.09           H  
ATOM   1771 HD11 ILE B 116      -7.211 -16.827  -0.499  1.00105.12           H  
ATOM   1772 HD12 ILE B 116      -8.600 -16.579  -1.494  1.00105.12           H  
ATOM   1773 HD13 ILE B 116      -7.332 -17.667  -1.973  1.00105.12           H  
ATOM   1774  N   VAL B 117      -3.702 -16.668  -5.549  1.00101.62           N  
ANISOU 1774  N   VAL B 117    15567   7696  15348    537  -1303    809
ATOM   1775  CA  VAL B 117      -2.916 -16.674  -6.791  1.00103.10           C  
ANISOU 1775  CA  VAL B 117    16035   7696  15441    926  -1279    624
ATOM   1776  C   VAL B 117      -2.119 -17.944  -7.058  1.00105.63           C  
ANISOU 1776  C   VAL B 117    16992   7527  15616   1354  -1376    637
ATOM   1777  O   VAL B 117      -1.669 -18.156  -8.182  1.00107.26           O  
ANISOU 1777  O   VAL B 117    17789   7295  15669   1421  -1488    493
ATOM   1778  CB  VAL B 117      -2.069 -15.386  -6.926  1.00102.23           C  
ANISOU 1778  CB  VAL B 117    15398   8032  15414   1302  -1046    571
ATOM   1779  CG1 VAL B 117      -2.811 -14.037  -7.264  1.00104.53           C  
ANISOU 1779  CG1 VAL B 117    15997   8155  15565   1839   -971    425
ATOM   1780  CG2 VAL B 117      -1.045 -15.320  -5.728  1.00100.04           C  
ANISOU 1780  CG2 VAL B 117    14697   8102  15211    937   -974    517
ATOM   1781  H   VAL B 117      -3.324 -16.250  -4.711  1.00101.62           H  
ATOM   1782  HA  VAL B 117      -3.598 -16.774  -7.636  1.00103.10           H  
ATOM   1783  HB  VAL B 117      -1.442 -15.519  -7.807  1.00102.23           H  
ATOM   1784 HG11 VAL B 117      -3.026 -13.678  -6.258  1.00104.53           H  
ATOM   1785 HG12 VAL B 117      -2.111 -13.355  -7.747  1.00104.53           H  
ATOM   1786 HG13 VAL B 117      -3.630 -14.137  -7.977  1.00104.53           H  
ATOM   1787 HG21 VAL B 117      -0.590 -16.270  -5.447  1.00100.04           H  
ATOM   1788 HG22 VAL B 117      -0.213 -14.708  -6.075  1.00100.04           H  
ATOM   1789 HG23 VAL B 117      -1.465 -14.843  -4.843  1.00100.04           H  
ATOM   1790  N   LYS B 118      -2.012 -18.821  -6.023  1.00103.32           N  
ANISOU 1790  N   LYS B 118    16621   7293  15341   1683  -1358    795
ATOM   1791  CA  LYS B 118      -1.169 -20.036  -6.185  1.00105.67           C  
ANISOU 1791  CA  LYS B 118    17537   7144  15469   2188  -1461    826
ATOM   1792  C   LYS B 118      -1.710 -21.078  -7.212  1.00106.75           C  
ANISOU 1792  C   LYS B 118    18271   6830  15460   1759  -1610    906
ATOM   1793  O   LYS B 118      -2.879 -21.618  -7.061  1.00108.78           O  
ANISOU 1793  O   LYS B 118    18971   6840  15520   2086  -1640    912
ATOM   1794  CB  LYS B 118      -0.966 -20.654  -4.765  1.00106.23           C  
ANISOU 1794  CB  LYS B 118    17244   7540  15579   2691  -1407    963
ATOM   1795  CG  LYS B 118      -0.174 -19.759  -3.747  1.00105.75           C  
ANISOU 1795  CG  LYS B 118    16418   8103  15661   2988  -1185    891
ATOM   1796  CD  LYS B 118      -0.006 -20.534  -2.376  1.00106.77           C  
ANISOU 1796  CD  LYS B 118    16155   8584  15827   3434  -1181   1004
ATOM   1797  CE  LYS B 118       1.055 -19.954  -1.449  1.00106.72           C  
ANISOU 1797  CE  LYS B 118    15371   9200  15977   3636   -949    933
ATOM   1798  NZ  LYS B 118       1.211 -20.639  -0.117  1.00107.44           N1+
ANISOU 1798  NZ  LYS B 118    14940   9734  16148   3880   -986   1027
ATOM   1799  H   LYS B 118      -2.385 -18.622  -5.105  1.00103.32           H  
ATOM   1800  HA  LYS B 118      -0.218 -19.671  -6.572  1.00105.67           H  
ATOM   1801  HB3 LYS B 118      -0.444 -21.610  -4.741  1.00106.23           H  
ATOM   1802  HB2 LYS B 118      -1.967 -20.896  -4.409  1.00106.23           H  
ATOM   1803  HG3 LYS B 118      -0.677 -18.800  -3.624  1.00105.75           H  
ATOM   1804  HG2 LYS B 118       0.823 -19.664  -4.176  1.00105.75           H  
ATOM   1805  HD3 LYS B 118       0.150 -21.600  -2.542  1.00106.77           H  
ATOM   1806  HD2 LYS B 118      -1.013 -20.380  -1.988  1.00106.77           H  
ATOM   1807  HE3 LYS B 118       0.867 -18.894  -1.279  1.00106.72           H  
ATOM   1808  HE2 LYS B 118       2.001 -19.867  -1.985  1.00106.72           H  
ATOM   1809  HZ1 LYS B 118       1.954 -20.286   0.469  1.00107.44           H  
ATOM   1810  HZ2 LYS B 118       0.418 -20.389   0.457  1.00107.44           H  
ATOM   1811  HZ3 LYS B 118       1.384 -21.630  -0.215  1.00107.44           H  
ATOM   1812  N   CYS B 119      -0.976 -21.406  -8.224  1.00109.25           N  
ANISOU 1812  N   CYS B 119    18561   7097  15853   1027  -1682    964
ATOM   1813  CA  CYS B 119      -1.019 -22.682  -8.902  1.00110.67           C  
ANISOU 1813  CA  CYS B 119    19209   6944  15897    531  -1767   1058
ATOM   1814  C   CYS B 119      -2.118 -22.823  -9.930  1.00111.01           C  
ANISOU 1814  C   CYS B 119    19431   6834  15914    -87  -1846    895
ATOM   1815  O   CYS B 119      -1.780 -23.269 -11.012  1.00113.54           O  
ANISOU 1815  O   CYS B 119    20265   6796  16079   -350  -1924    883
ATOM   1816  CB  CYS B 119      -0.792 -23.956  -8.049  1.00110.00           C  
ANISOU 1816  CB  CYS B 119    18913   7000  15883    156  -1765   1328
ATOM   1817  SG  CYS B 119       0.777 -23.800  -7.027  1.00111.77           S  
ANISOU 1817  SG  CYS B 119    19378   7130  15960    699  -1777   1566
ATOM   1818  H   CYS B 119      -0.173 -20.847  -8.472  1.00109.25           H  
ATOM   1819  HA  CYS B 119      -0.069 -22.715  -9.436  1.00110.67           H  
ATOM   1820  HB3 CYS B 119      -0.587 -24.854  -8.632  1.00110.00           H  
ATOM   1821  HB2 CYS B 119      -1.590 -24.141  -7.330  1.00110.00           H  
ATOM   1822  HG  CYS B 119       0.716 -25.088  -6.677  1.00111.77           H  
ATOM   1823  N   GLN B 120      -3.381 -22.640  -9.534  1.00112.52           N  
ANISOU 1823  N   GLN B 120    19219   7288  16247   -323  -1854    764
ATOM   1824  CA  GLN B 120      -4.526 -22.654 -10.412  1.00113.13           C  
ANISOU 1824  CA  GLN B 120    19361   7317  16308   -950  -1972    610
ATOM   1825  C   GLN B 120      -5.118 -21.240 -10.363  1.00113.36           C  
ANISOU 1825  C   GLN B 120    19403   7365  16305   -682  -2024    325
ATOM   1826  O   GLN B 120      -4.661 -20.358  -9.611  1.00112.08           O  
ANISOU 1826  O   GLN B 120    18924   7448  16212   -182  -1908    286
ATOM   1827  CB  GLN B 120      -5.610 -23.613  -9.884  1.00  0.00           C  
ATOM   1828  CG  GLN B 120      -5.053 -24.991  -9.497  1.00  0.00           C  
ATOM   1829  CD  GLN B 120      -6.067 -25.967  -8.871  1.00  0.00           C  
ATOM   1830  OE1 GLN B 120      -6.925 -26.535  -9.533  1.00  0.00           O  
ATOM   1831  NE2 GLN B 120      -6.120 -26.151  -7.570  1.00  0.00           N  
ATOM   1832  H   GLN B 120      -3.589 -22.166  -8.667  1.00112.52           H  
ATOM   1833  HB2 GLN B 120      -6.120 -23.202  -9.013  1.00  0.00           H  
ATOM   1834  HB3 GLN B 120      -6.386 -23.698 -10.645  1.00  0.00           H  
ATOM   1835  HG2 GLN B 120      -4.556 -25.422 -10.366  1.00  0.00           H  
ATOM   1836  HG3 GLN B 120      -4.314 -24.904  -8.700  1.00  0.00           H  
ATOM   1837 HE22 GLN B 120      -6.792 -26.758  -7.122  1.00  0.00           H  
ATOM   1838 HE21 GLN B 120      -5.487 -25.672  -6.945  1.00  0.00           H  
ATOM   1839  HA  GLN B 120      -4.201 -22.898 -11.423  1.00113.13           H  
ATOM   1840  N   LYS B 121      -6.106 -21.070 -11.238  1.00109.65           N  
ANISOU 1840  N   LYS B 121    19284   6673  15705  -1025  -2185    126
ATOM   1841  CA  LYS B 121      -6.963 -19.900 -11.415  1.00110.50           C  
ANISOU 1841  CA  LYS B 121    19450   6798  15737   -872  -2286   -165
ATOM   1842  C   LYS B 121      -7.747 -19.526 -10.125  1.00109.66           C  
ANISOU 1842  C   LYS B 121    18817   7080  15769  -1427  -2382   -223
ATOM   1843  O   LYS B 121      -8.225 -20.430  -9.456  1.00111.08           O  
ANISOU 1843  O   LYS B 121    19045   7218  15942  -2112  -2571   -287
ATOM   1844  CB  LYS B 121      -7.897 -20.141 -12.631  1.00113.60           C  
ANISOU 1844  CB  LYS B 121    20494   6779  15890   -929  -2453   -371
ATOM   1845  CG  LYS B 121      -9.097 -21.152 -12.317  1.00115.16           C  
ANISOU 1845  CG  LYS B 121    20799   6991  15967   -914  -2625   -694
ATOM   1846  CD  LYS B 121      -9.635 -21.812 -13.676  1.00114.92           C  
ANISOU 1846  CD  LYS B 121    20848   7009  15809    -59  -2474   -805
ATOM   1847  CE  LYS B 121     -10.693 -22.966 -13.476  1.00115.92           C  
ANISOU 1847  CE  LYS B 121    20905   7291  15848    -19  -2598  -1074
ATOM   1848  NZ  LYS B 121     -11.301 -23.368 -14.717  1.00118.94           N1+
ANISOU 1848  NZ  LYS B 121    21656   7458  16079   -551  -2935  -1326
ATOM   1849  H   LYS B 121      -6.324 -21.824 -11.873  1.00109.65           H  
ATOM   1850  HA  LYS B 121      -6.285 -19.056 -11.539  1.00110.50           H  
ATOM   1851  HB3 LYS B 121      -7.391 -20.338 -13.576  1.00113.60           H  
ATOM   1852  HB2 LYS B 121      -8.414 -19.196 -12.796  1.00113.60           H  
ATOM   1853  HG3 LYS B 121      -9.899 -20.579 -11.852  1.00115.16           H  
ATOM   1854  HG2 LYS B 121      -8.990 -21.945 -11.577  1.00115.16           H  
ATOM   1855  HD3 LYS B 121      -8.765 -22.235 -14.178  1.00114.92           H  
ATOM   1856  HD2 LYS B 121     -10.123 -21.125 -14.366  1.00114.92           H  
ATOM   1857  HE3 LYS B 121     -11.437 -22.647 -12.746  1.00115.92           H  
ATOM   1858  HE2 LYS B 121     -10.242 -23.817 -12.965  1.00115.92           H  
ATOM   1859  HZ1 LYS B 121     -10.509 -23.699 -15.249  1.00118.94           H  
ATOM   1860  HZ2 LYS B 121     -11.985 -24.065 -14.461  1.00118.94           H  
ATOM   1861  HZ3 LYS B 121     -11.712 -22.565 -15.171  1.00118.94           H  
ATOM   1862  N   LEU B 122      -8.078 -18.231 -10.008  1.00108.09           N  
ANISOU 1862  N   LEU B 122    17960   7458  15651  -1105  -2177   -196
ATOM   1863  CA  LEU B 122      -9.287 -17.758  -9.372  1.00107.28           C  
ANISOU 1863  CA  LEU B 122    17205   7933  15623  -1486  -2178   -227
ATOM   1864  C   LEU B 122     -10.429 -17.722 -10.448  1.00110.26           C  
ANISOU 1864  C   LEU B 122    17687   8355  15851  -1577  -2387   -528
ATOM   1865  O   LEU B 122     -10.187 -17.469 -11.627  1.00111.49           O  
ANISOU 1865  O   LEU B 122    18225   8287  15851  -1110  -2410   -703
ATOM   1866  CB  LEU B 122      -9.062 -16.404  -8.731  1.00105.02           C  
ANISOU 1866  CB  LEU B 122    16300   8160  15442  -1091  -1905   -109
ATOM   1867  CG  LEU B 122     -10.287 -15.591  -8.168  1.00102.19           C  
ANISOU 1867  CG  LEU B 122    15733   7872  15224  -1011  -1728    161
ATOM   1868  CD1 LEU B 122     -11.049 -16.426  -7.062  1.00100.21           C  
ANISOU 1868  CD1 LEU B 122    14806   8188  15080   -908  -1535    237
ATOM   1869  CD2 LEU B 122      -9.824 -14.298  -7.541  1.00102.54           C  
ANISOU 1869  CD2 LEU B 122    15933   7732  15297  -1578  -1835    313
ATOM   1870  H   LEU B 122      -7.585 -17.495 -10.494  1.00108.09           H  
ATOM   1871  HA  LEU B 122      -9.622 -18.477  -8.625  1.00107.28           H  
ATOM   1872  HB3 LEU B 122      -8.643 -15.795  -9.532  1.00105.02           H  
ATOM   1873  HB2 LEU B 122      -8.260 -16.449  -7.993  1.00105.02           H  
ATOM   1874  HG  LEU B 122     -10.992 -15.409  -8.978  1.00102.19           H  
ATOM   1875 HD11 LEU B 122     -12.019 -16.669  -7.496  1.00100.21           H  
ATOM   1876 HD12 LEU B 122     -10.493 -17.350  -6.907  1.00100.21           H  
ATOM   1877 HD13 LEU B 122     -11.248 -16.004  -6.077  1.00100.21           H  
ATOM   1878 HD21 LEU B 122     -10.653 -13.591  -7.510  1.00102.54           H  
ATOM   1879 HD22 LEU B 122      -9.628 -14.286  -6.469  1.00102.54           H  
ATOM   1880 HD23 LEU B 122      -8.908 -13.865  -7.945  1.00102.54           H  
ATOM   1881  N   THR B 123     -11.612 -17.974 -10.007  1.00106.02           N  
ANISOU 1881  N   THR B 123    16790   8155  15338  -2155  -2542   -595
ATOM   1882  CA  THR B 123     -12.904 -17.806 -10.747  1.00109.51           C  
ANISOU 1882  CA  THR B 123    17258   8723  15627  -2298  -2800   -894
ATOM   1883  C   THR B 123     -13.002 -16.360 -11.310  1.00110.50           C  
ANISOU 1883  C   THR B 123    16826   9450  15710  -1918  -2687   -946
ATOM   1884  O   THR B 123     -12.899 -15.400 -10.535  1.00108.24           O  
ANISOU 1884  O   THR B 123    16115   9475  15537  -1657  -2415   -751
ATOM   1885  CB  THR B 123     -14.108 -18.255  -9.787  1.00110.83           C  
ANISOU 1885  CB  THR B 123    17299   8982  15828  -3151  -3060   -958
ATOM   1886  OG1 THR B 123     -14.072 -19.695  -9.481  1.00109.63           O  
ANISOU 1886  OG1 THR B 123    16366   9488  15802  -3400  -2931   -805
ATOM   1887  CG2 THR B 123     -15.492 -17.940 -10.337  1.00109.92           C  
ANISOU 1887  CG2 THR B 123    17761   8240  15763  -3584  -3116   -831
ATOM   1888  H   THR B 123     -11.748 -18.643  -9.263  1.00106.02           H  
ATOM   1889  HA  THR B 123     -12.883 -18.560 -11.533  1.00109.51           H  
ATOM   1890  HB  THR B 123     -14.003 -17.719  -8.843  1.00110.83           H  
ATOM   1891  HG1 THR B 123     -13.254 -19.951  -9.049  1.00109.63           H  
ATOM   1892 HG21 THR B 123     -15.647 -16.865 -10.239  1.00109.92           H  
ATOM   1893 HG22 THR B 123     -15.402 -18.192 -11.394  1.00109.92           H  
ATOM   1894 HG23 THR B 123     -16.299 -18.495  -9.860  1.00109.92           H  
ATOM   1895  N   ASP B 124     -13.191 -16.160 -12.645  1.00109.70           N  
ANISOU 1895  N   ASP B 124    16782   9482  15418  -1884  -2919  -1222
ATOM   1896  CA  ASP B 124     -13.272 -14.819 -13.410  1.00111.53           C  
ANISOU 1896  CA  ASP B 124    16581  10244  15552  -1502  -2843  -1275
ATOM   1897  C   ASP B 124     -14.268 -13.818 -12.760  1.00110.69           C  
ANISOU 1897  C   ASP B 124    15747  10741  15569  -1814  -2808  -1161
ATOM   1898  O   ASP B 124     -13.974 -12.595 -12.797  1.00110.41           O  
ANISOU 1898  O   ASP B 124    15344  11071  15537  -1440  -2602  -1062
ATOM   1899  CB  ASP B 124     -13.679 -14.921 -14.907  1.00115.76           C  
ANISOU 1899  CB  ASP B 124    17372  10802  15810  -1400  -3151  -1606
ATOM   1900  CG  ASP B 124     -12.988 -15.933 -15.818  1.00118.07           C  
ANISOU 1900  CG  ASP B 124    17321  11598  15943   -936  -3082  -1649
ATOM   1901  OD1 ASP B 124     -12.202 -16.776 -15.410  1.00116.59           O  
ANISOU 1901  OD1 ASP B 124    16948  11527  15823   -519  -2732  -1436
ATOM   1902  OD2 ASP B 124     -13.439 -15.913 -16.957  1.00121.29           O1-
ANISOU 1902  OD2 ASP B 124    17665  12275  16143   -996  -3393  -1898
ATOM   1903  H   ASP B 124     -13.357 -16.906 -13.305  1.00109.70           H  
ATOM   1904  HA  ASP B 124     -12.313 -14.302 -13.363  1.00111.53           H  
ATOM   1905  HB3 ASP B 124     -13.920 -13.942 -15.321  1.00115.76           H  
ATOM   1906  HB2 ASP B 124     -14.657 -15.399 -14.858  1.00115.76           H  
ATOM   1907  N   ASP B 125     -15.329 -14.335 -12.155  1.00116.90           N  
ANISOU 1907  N   ASP B 125    16339  11635  16441  -2499  -2994  -1171
ATOM   1908  CA  ASP B 125     -16.478 -13.476 -11.653  1.00115.54           C  
ANISOU 1908  CA  ASP B 125    15455  12082  16364  -2773  -2929  -1057
ATOM   1909  C   ASP B 125     -15.955 -12.546 -10.548  1.00111.49           C  
ANISOU 1909  C   ASP B 125    14765  11569  16028  -2635  -2579   -745
ATOM   1910  O   ASP B 125     -16.255 -11.348 -10.479  1.00110.23           O  
ANISOU 1910  O   ASP B 125    14078  11909  15896  -2524  -2438   -650
ATOM   1911  CB  ASP B 125     -17.689 -14.333 -11.055  1.00116.14           C  
ANISOU 1911  CB  ASP B 125    15347  12302  16479  -3592  -3178  -1129
ATOM   1912  CG  ASP B 125     -18.062 -15.603 -11.819  1.00120.07           C  
ANISOU 1912  CG  ASP B 125    15889  12935  16797  -3783  -3580  -1476
ATOM   1913  OD1 ASP B 125     -17.433 -16.183 -12.772  1.00121.66           O  
ANISOU 1913  OD1 ASP B 125    16737  12572  16917  -3867  -3779  -1643
ATOM   1914  OD2 ASP B 125     -19.013 -16.239 -11.289  1.00121.56           O1-
ANISOU 1914  OD2 ASP B 125    15480  13805  16902  -3817  -3715  -1598
ATOM   1915  H   ASP B 125     -15.535 -15.318 -12.261  1.00116.90           H  
ATOM   1916  HA  ASP B 125     -16.807 -12.941 -12.543  1.00115.54           H  
ATOM   1917  HB3 ASP B 125     -18.516 -13.623 -11.077  1.00116.14           H  
ATOM   1918  HB2 ASP B 125     -17.508 -14.562 -10.005  1.00116.14           H  
ATOM   1919  N   HIS B 126     -15.364 -13.229  -9.593  1.00110.89           N  
ANISOU 1919  N   HIS B 126    15143  10945  16046  -2602  -2457   -599
ATOM   1920  CA  HIS B 126     -14.815 -12.587  -8.422  1.00107.12           C  
ANISOU 1920  CA  HIS B 126    14522  10468  15710  -2414  -2163   -328
ATOM   1921  C   HIS B 126     -13.653 -11.650  -8.781  1.00106.55           C  
ANISOU 1921  C   HIS B 126    14271  10591  15624  -1785  -1953   -306
ATOM   1922  O   HIS B 126     -13.619 -10.563  -8.190  1.00104.43           O  
ANISOU 1922  O   HIS B 126    13597  10660  15423  -1695  -1779   -174
ATOM   1923  CB  HIS B 126     -14.268 -13.775  -7.487  1.00105.51           C  
ANISOU 1923  CB  HIS B 126    14875   9646  15567  -2408  -2118   -203
ATOM   1924  CG  HIS B 126     -15.215 -14.827  -7.023  1.00105.07           C  
ANISOU 1924  CG  HIS B 126    14947   9411  15564  -3044  -2197    -76
ATOM   1925  ND1 HIS B 126     -16.215 -15.448  -7.863  1.00107.15           N  
ANISOU 1925  ND1 HIS B 126    15690   9256  15765  -3482  -2436   -194
ATOM   1926  CD2 HIS B 126     -15.105 -15.566  -5.889  1.00103.11           C  
ANISOU 1926  CD2 HIS B 126    14456   9322  15400  -3334  -2056    166
ATOM   1927  CE1 HIS B 126     -16.626 -16.476  -7.193  1.00106.45           C  
ANISOU 1927  CE1 HIS B 126    15651   9063  15734  -4048  -2421     -6
ATOM   1928  NE2 HIS B 126     -16.068 -16.574  -6.034  1.00104.20           N  
ANISOU 1928  NE2 HIS B 126    14923   9143  15526  -3949  -2183    221
ATOM   1929  H   HIS B 126     -15.312 -14.237  -9.628  1.00110.89           H  
ATOM   1930  HA  HIS B 126     -15.604 -12.073  -7.872  1.00107.12           H  
ATOM   1931  HB3 HIS B 126     -13.928 -13.296  -6.569  1.00105.51           H  
ATOM   1932  HB2 HIS B 126     -13.369 -14.253  -7.877  1.00105.51           H  
ATOM   1933  HD2 HIS B 126     -14.353 -15.389  -5.135  1.00103.11           H  
ATOM   1934  HE1 HIS B 126     -17.341 -17.142  -7.651  1.00106.45           H  
ATOM   1935  HE2 HIS B 126     -16.181 -17.366  -5.417  1.00104.20           H  
ATOM   1936  N   VAL B 127     -12.771 -12.046  -9.753  1.00106.78           N  
ANISOU 1936  N   VAL B 127    14634  10393  15544  -1358  -1957   -436
ATOM   1937  CA  VAL B 127     -11.630 -11.262 -10.258  1.00106.58           C  
ANISOU 1937  CA  VAL B 127    14501  10501  15492   -811  -1725   -393
ATOM   1938  C   VAL B 127     -12.181  -9.888 -10.743  1.00108.89           C  
ANISOU 1938  C   VAL B 127    14364  11307  15702   -746  -1737   -443
ATOM   1939  O   VAL B 127     -11.666  -8.847 -10.347  1.00107.78           O  
ANISOU 1939  O   VAL B 127    14017  11338  15598   -467  -1519   -331
ATOM   1940  CB  VAL B 127     -10.856 -11.910 -11.519  1.00108.32           C  
ANISOU 1940  CB  VAL B 127    15188  10405  15562   -390  -1712   -520
ATOM   1941  CG1 VAL B 127      -9.657 -11.097 -12.094  1.00107.39           C  
ANISOU 1941  CG1 VAL B 127    14969  10428  15407    112  -1430   -447
ATOM   1942  CG2 VAL B 127     -10.248 -13.282 -11.032  1.00106.06           C  
ANISOU 1942  CG2 VAL B 127    15344   9622  15331   -361  -1698   -477
ATOM   1943  H   VAL B 127     -12.851 -12.988 -10.110  1.00106.78           H  
ATOM   1944  HA  VAL B 127     -10.987 -10.947  -9.436  1.00106.58           H  
ATOM   1945  HB  VAL B 127     -11.522 -12.125 -12.355  1.00108.32           H  
ATOM   1946 HG11 VAL B 127      -9.120 -10.766 -11.205  1.00107.39           H  
ATOM   1947 HG12 VAL B 127      -8.878 -11.556 -12.704  1.00107.39           H  
ATOM   1948 HG13 VAL B 127     -10.200 -10.277 -12.564  1.00107.39           H  
ATOM   1949 HG21 VAL B 127      -9.432 -13.086 -10.336  1.00106.06           H  
ATOM   1950 HG22 VAL B 127     -10.952 -13.843 -10.417  1.00106.06           H  
ATOM   1951 HG23 VAL B 127      -9.912 -13.996 -11.783  1.00106.06           H  
ATOM   1952  N   GLN B 128     -13.205  -9.967 -11.536  1.00103.45           N  
ANISOU 1952  N   GLN B 128    13546  10874  14888   -994  -2006   -621
ATOM   1953  CA  GLN B 128     -13.943  -8.735 -12.005  1.00105.13           C  
ANISOU 1953  CA  GLN B 128    13342  11620  14981   -855  -2050   -684
ATOM   1954  C   GLN B 128     -14.304  -7.743 -10.887  1.00101.26           C  
ANISOU 1954  C   GLN B 128    12408  11446  14619   -954  -1879   -507
ATOM   1955  O   GLN B 128     -14.278  -6.539 -11.050  1.00101.04           O  
ANISOU 1955  O   GLN B 128    12221  11628  14541   -589  -1726   -454
ATOM   1956  CB  GLN B 128     -15.206  -9.080 -12.823  1.00107.50           C  
ANISOU 1956  CB  GLN B 128    13491  12214  15139  -1167  -2407   -916
ATOM   1957  CG  GLN B 128     -16.070  -7.857 -13.278  1.00111.73           C  
ANISOU 1957  CG  GLN B 128    14454  12536  15463   -964  -2622  -1146
ATOM   1958  CD  GLN B 128     -16.890  -8.320 -14.500  1.00114.02           C  
ANISOU 1958  CD  GLN B 128    14484  13270  15570  -1165  -3002  -1404
ATOM   1959  OE1 GLN B 128     -17.953  -8.941 -14.382  1.00113.51           O  
ANISOU 1959  OE1 GLN B 128    13906  13779  15442  -1099  -3043  -1416
ATOM   1960  NE2 GLN B 128     -16.451  -7.886 -15.677  1.00116.34           N  
ANISOU 1960  NE2 GLN B 128    15131  13315  15758  -1392  -3299  -1629
ATOM   1961  H   GLN B 128     -13.463 -10.878 -11.889  1.00103.45           H  
ATOM   1962  HA  GLN B 128     -13.280  -8.107 -12.600  1.00105.13           H  
ATOM   1963  HB3 GLN B 128     -15.936  -9.790 -12.432  1.00107.50           H  
ATOM   1964  HB2 GLN B 128     -14.845  -9.519 -13.753  1.00107.50           H  
ATOM   1965  HG3 GLN B 128     -15.430  -7.000 -13.485  1.00111.73           H  
ATOM   1966  HG2 GLN B 128     -16.732  -7.537 -12.474  1.00111.73           H  
ATOM   1967 HE22 GLN B 128     -17.110  -7.991 -16.436  1.00116.34           H  
ATOM   1968 HE21 GLN B 128     -15.781  -7.135 -15.751  1.00116.34           H  
ATOM   1969  N   PHE B 129     -14.666  -8.203  -9.695  1.00111.70           N  
ANISOU 1969  N   PHE B 129    13585  12775  16080  -1440  -1895   -409
ATOM   1970  CA  PHE B 129     -15.171  -7.427  -8.533  1.00108.45           C  
ANISOU 1970  CA  PHE B 129    12760  12705  15742  -1544  -1743   -255
ATOM   1971  C   PHE B 129     -13.956  -7.073  -7.625  1.00105.13           C  
ANISOU 1971  C   PHE B 129    12481  12006  15459  -1338  -1485    -59
ATOM   1972  O   PHE B 129     -13.769  -5.898  -7.404  1.00103.21           O  
ANISOU 1972  O   PHE B 129    11983  12012  15221  -1177  -1337     24
ATOM   1973  CB  PHE B 129     -16.080  -8.390  -7.673  1.00107.82           C  
ANISOU 1973  CB  PHE B 129    12456  12800  15711  -2175  -1846   -215
ATOM   1974  CG  PHE B 129     -17.049  -7.749  -6.640  1.00105.80           C  
ANISOU 1974  CG  PHE B 129    11726  13010  15463  -2276  -1694    -81
ATOM   1975  CD1 PHE B 129     -17.114  -8.327  -5.378  1.00106.83           C  
ANISOU 1975  CD1 PHE B 129    11384  13754  15454  -2084  -1720   -177
ATOM   1976  CD2 PHE B 129     -17.839  -6.622  -6.940  1.00103.42           C  
ANISOU 1976  CD2 PHE B 129    11475  12552  15267  -2526  -1536    135
ATOM   1977  CE1 PHE B 129     -18.011  -7.808  -4.482  1.00105.62           C  
ANISOU 1977  CE1 PHE B 129    10813  14049  15269  -2119  -1567    -69
ATOM   1978  CE2 PHE B 129     -18.659  -6.052  -5.962  1.00102.44           C  
ANISOU 1978  CE2 PHE B 129    10946  12871  15105  -2595  -1387    251
ATOM   1979  CZ  PHE B 129     -18.697  -6.722  -4.745  1.00103.55           C  
ANISOU 1979  CZ  PHE B 129    10614  13623  15108  -2387  -1393    144
ATOM   1980  H   PHE B 129     -14.678  -9.199  -9.530  1.00111.70           H  
ATOM   1981  HA  PHE B 129     -15.755  -6.523  -8.709  1.00108.45           H  
ATOM   1982  HB3 PHE B 129     -15.557  -9.215  -7.190  1.00107.82           H  
ATOM   1983  HB2 PHE B 129     -16.600  -8.961  -8.442  1.00107.82           H  
ATOM   1984  HD1 PHE B 129     -16.470  -9.172  -5.186  1.00106.83           H  
ATOM   1985  HD2 PHE B 129     -17.743  -6.057  -7.856  1.00103.42           H  
ATOM   1986  HE1 PHE B 129     -18.092  -8.235  -3.494  1.00105.62           H  
ATOM   1987  HE2 PHE B 129     -19.192  -5.116  -6.046  1.00102.44           H  
ATOM   1988  HZ  PHE B 129     -19.325  -6.249  -4.005  1.00103.55           H  
ATOM   1989  N   LEU B 130     -13.106  -8.042  -7.346  1.00105.52           N  
ANISOU 1989  N   LEU B 130    12931  11560  15601  -1314  -1445     -2
ATOM   1990  CA  LEU B 130     -11.779  -7.806  -6.747  1.00102.20           C  
ANISOU 1990  CA  LEU B 130    12588  10935  15307  -1108  -1233    162
ATOM   1991  C   LEU B 130     -10.827  -6.812  -7.380  1.00102.72           C  
ANISOU 1991  C   LEU B 130    12625  11057  15348   -654  -1071    146
ATOM   1992  O   LEU B 130      -9.988  -6.179  -6.670  1.00100.47           O  
ANISOU 1992  O   LEU B 130    12160  10897  15118   -552   -927    238
ATOM   1993  CB  LEU B 130     -11.029  -9.171  -6.583  1.00101.24           C  
ANISOU 1993  CB  LEU B 130    12882  10325  15260  -1114  -1245    211
ATOM   1994  CG  LEU B 130     -11.642 -10.132  -5.566  1.00100.43           C  
ANISOU 1994  CG  LEU B 130    12907  10050  15202  -1546  -1339    316
ATOM   1995  CD1 LEU B 130     -10.539 -11.255  -5.401  1.00101.43           C  
ANISOU 1995  CD1 LEU B 130    13568   9654  15317  -1519  -1437    279
ATOM   1996  CD2 LEU B 130     -12.152  -9.537  -4.239  1.00 97.51           C  
ANISOU 1996  CD2 LEU B 130    12384   9746  14920  -1556  -1197    518
ATOM   1997  H   LEU B 130     -13.290  -8.967  -7.706  1.00105.52           H  
ATOM   1998  HA  LEU B 130     -11.910  -7.265  -5.809  1.00102.20           H  
ATOM   1999  HB3 LEU B 130     -10.037  -8.838  -6.277  1.00101.24           H  
ATOM   2000  HB2 LEU B 130     -10.784  -9.638  -7.537  1.00101.24           H  
ATOM   2001  HG  LEU B 130     -12.547 -10.529  -6.026  1.00100.43           H  
ATOM   2002 HD11 LEU B 130     -10.983 -12.241  -5.537  1.00101.43           H  
ATOM   2003 HD12 LEU B 130      -9.834 -11.193  -6.229  1.00101.43           H  
ATOM   2004 HD13 LEU B 130      -9.949 -11.078  -4.501  1.00101.43           H  
ATOM   2005 HD21 LEU B 130     -12.694 -10.266  -3.636  1.00 97.51           H  
ATOM   2006 HD22 LEU B 130     -11.325  -9.261  -3.586  1.00 97.51           H  
ATOM   2007 HD23 LEU B 130     -12.635  -8.564  -4.330  1.00 97.51           H  
ATOM   2008  N   ILE B 131     -10.803  -6.705  -8.726  1.00104.79           N  
ANISOU 2008  N   ILE B 131    13106  11208  15503   -392  -1092     29
ATOM   2009  CA  ILE B 131     -10.034  -5.674  -9.434  1.00104.69           C  
ANISOU 2009  CA  ILE B 131    13132  11205  15440      3   -906     43
ATOM   2010  C   ILE B 131     -10.695  -4.334  -9.319  1.00106.42           C  
ANISOU 2010  C   ILE B 131    13102  11789  15543    107   -916     10
ATOM   2011  O   ILE B 131      -9.967  -3.442  -8.900  1.00104.13           O  
ANISOU 2011  O   ILE B 131    12813  11499  15253    336   -738     75
ATOM   2012  CB  ILE B 131      -9.612  -5.901 -10.857  1.00106.52           C  
ANISOU 2012  CB  ILE B 131    13705  11234  15533    277   -904    -56
ATOM   2013  CG1 ILE B 131      -8.835  -7.186 -11.116  1.00104.37           C  
ANISOU 2013  CG1 ILE B 131    13706  10604  15346    261   -883    -35
ATOM   2014  CG2 ILE B 131      -8.847  -4.645 -11.491  1.00104.24           C  
ANISOU 2014  CG2 ILE B 131    13498  10937  15172    645   -667     -2
ATOM   2015  CD1 ILE B 131      -7.360  -7.284 -10.729  1.00 99.12           C  
ANISOU 2015  CD1 ILE B 131    12965   9825  14872    331   -661    131
ATOM   2016  H   ILE B 131     -11.372  -7.293  -9.318  1.00104.79           H  
ATOM   2017  HA  ILE B 131      -9.085  -5.681  -8.899  1.00104.69           H  
ATOM   2018  HB  ILE B 131     -10.549  -5.983 -11.408  1.00106.52           H  
ATOM   2019 HG13 ILE B 131      -8.896  -7.544 -12.144  1.00104.37           H  
ATOM   2020 HG12 ILE B 131      -9.465  -7.969 -10.692  1.00104.37           H  
ATOM   2021 HG21 ILE B 131      -8.776  -4.705 -12.577  1.00104.24           H  
ATOM   2022 HG22 ILE B 131      -9.374  -3.716 -11.270  1.00104.24           H  
ATOM   2023 HG23 ILE B 131      -7.859  -4.441 -11.078  1.00104.24           H  
ATOM   2024 HD11 ILE B 131      -7.098  -8.292 -11.050  1.00 99.12           H  
ATOM   2025 HD12 ILE B 131      -6.752  -6.569 -11.284  1.00 99.12           H  
ATOM   2026 HD13 ILE B 131      -7.020  -7.314  -9.694  1.00 99.12           H  
ATOM   2027  N   TYR B 132     -12.090  -4.242  -9.418  1.00105.45           N  
ANISOU 2027  N   TYR B 132    12769  11987  15310    -56  -1125    -98
ATOM   2028  CA  TYR B 132     -12.823  -3.035  -9.120  1.00105.41           C  
ANISOU 2028  CA  TYR B 132    12506  12389  15155    131  -1151   -146
ATOM   2029  C   TYR B 132     -12.495  -2.358  -7.767  1.00101.64           C  
ANISOU 2029  C   TYR B 132    11851  12001  14766    137   -984    -23
ATOM   2030  O   TYR B 132     -11.990  -1.281  -7.715  1.00101.23           O  
ANISOU 2030  O   TYR B 132    11851  11984  14627    462   -872    -12
ATOM   2031  CB  TYR B 132     -14.352  -3.309  -9.305  1.00106.38           C  
ANISOU 2031  CB  TYR B 132    12315  12936  15168   -104  -1405   -280
ATOM   2032  CG  TYR B 132     -15.357  -2.357  -8.724  1.00105.86           C  
ANISOU 2032  CG  TYR B 132    11901  13386  14936    127  -1434   -331
ATOM   2033  CD1 TYR B 132     -15.826  -2.627  -7.466  1.00107.83           C  
ANISOU 2033  CD1 TYR B 132    12242  13779  14951    606  -1493   -433
ATOM   2034  CD2 TYR B 132     -15.864  -1.215  -9.423  1.00103.60           C  
ANISOU 2034  CD2 TYR B 132    11224  13452  14687    -81  -1392   -271
ATOM   2035  CE1 TYR B 132     -16.607  -1.711  -6.759  1.00107.13           C  
ANISOU 2035  CE1 TYR B 132    11869  14161  14675    910  -1531   -487
ATOM   2036  CE2 TYR B 132     -16.757  -0.319  -8.785  1.00103.66           C  
ANISOU 2036  CE2 TYR B 132    10912  13965  14509    209  -1407   -331
ATOM   2037  CZ  TYR B 132     -17.131  -0.584  -7.437  1.00105.17           C  
ANISOU 2037  CZ  TYR B 132    11205  14282  14474    723  -1486   -444
ATOM   2038  OH  TYR B 132     -17.977   0.206  -6.793  1.00104.68           O  
ANISOU 2038  OH  TYR B 132    10858  14721  14193   1101  -1513   -510
ATOM   2039  H   TYR B 132     -12.586  -5.029  -9.811  1.00105.45           H  
ATOM   2040  HA  TYR B 132     -12.440  -2.318  -9.847  1.00105.41           H  
ATOM   2041  HB3 TYR B 132     -14.626  -4.319  -8.999  1.00106.38           H  
ATOM   2042  HB2 TYR B 132     -14.593  -3.349 -10.368  1.00106.38           H  
ATOM   2043  HD1 TYR B 132     -15.509  -3.550  -7.003  1.00107.83           H  
ATOM   2044  HD2 TYR B 132     -15.515  -0.970 -10.415  1.00103.60           H  
ATOM   2045  HE1 TYR B 132     -16.981  -2.096  -5.822  1.00107.13           H  
ATOM   2046  HE2 TYR B 132     -17.139   0.533  -9.329  1.00103.66           H  
ATOM   2047  HH  TYR B 132     -18.235  -0.115  -5.926  1.00104.68           H  
ATOM   2048  N   GLN B 133     -12.515  -3.161  -6.704  1.00107.30           N  
ANISOU 2048  N   GLN B 133    12416  12727  15628   -213   -974     68
ATOM   2049  CA  GLN B 133     -12.005  -2.750  -5.336  1.00104.54           C  
ANISOU 2049  CA  GLN B 133    11912  12491  15319   -201   -845    163
ATOM   2050  C   GLN B 133     -10.528  -2.379  -5.317  1.00103.13           C  
ANISOU 2050  C   GLN B 133    11967  11962  15256    -28   -671    242
ATOM   2051  O   GLN B 133     -10.171  -1.429  -4.680  1.00102.26           O  
ANISOU 2051  O   GLN B 133    11821  11909  15124    105   -578    265
ATOM   2052  CB  GLN B 133     -12.141  -3.962  -4.435  1.00102.56           C  
ANISOU 2052  CB  GLN B 133    11483  12337  15150   -608   -871    258
ATOM   2053  CG  GLN B 133     -13.576  -4.143  -4.054  1.00104.09           C  
ANISOU 2053  CG  GLN B 133    11448  12827  15273   -940  -1027    203
ATOM   2054  CD  GLN B 133     -13.710  -5.375  -3.192  1.00102.84           C  
ANISOU 2054  CD  GLN B 133    11192  12701  15182  -1379  -1002    346
ATOM   2055  OE1 GLN B 133     -13.322  -5.361  -2.000  1.00102.62           O  
ANISOU 2055  OE1 GLN B 133    10916  12985  15089  -1411   -905    418
ATOM   2056  NE2 GLN B 133     -14.321  -6.490  -3.664  1.00102.75           N  
ANISOU 2056  NE2 GLN B 133    11433  12340  15269  -1686  -1078    395
ATOM   2057  H   GLN B 133     -12.821  -4.112  -6.853  1.00107.30           H  
ATOM   2058  HA  GLN B 133     -12.520  -1.875  -4.938  1.00104.54           H  
ATOM   2059  HB3 GLN B 133     -11.488  -3.888  -3.566  1.00102.56           H  
ATOM   2060  HB2 GLN B 133     -11.862  -4.908  -4.901  1.00102.56           H  
ATOM   2061  HG3 GLN B 133     -14.244  -4.302  -4.900  1.00104.09           H  
ATOM   2062  HG2 GLN B 133     -13.945  -3.258  -3.536  1.00104.09           H  
ATOM   2063 HE22 GLN B 133     -14.524  -7.216  -2.992  1.00102.75           H  
ATOM   2064 HE21 GLN B 133     -14.854  -6.470  -4.522  1.00102.75           H  
ATOM   2065  N   ILE B 134      -9.617  -3.141  -5.902  1.00102.43           N  
ANISOU 2065  N   ILE B 134    12108  11528  15282    -35   -629    275
ATOM   2066  CA  ILE B 134      -8.217  -2.704  -6.053  1.00 99.76           C  
ANISOU 2066  CA  ILE B 134    11924  10931  15048    117   -450    340
ATOM   2067  C   ILE B 134      -7.965  -1.306  -6.579  1.00100.48           C  
ANISOU 2067  C   ILE B 134    12146  11029  15003    414   -352    299
ATOM   2068  O   ILE B 134      -7.154  -0.536  -6.012  1.00 98.83           O  
ANISOU 2068  O   ILE B 134    11968  10768  14816    478   -242    332
ATOM   2069  CB  ILE B 134      -7.358  -3.759  -6.892  1.00 97.84           C  
ANISOU 2069  CB  ILE B 134    11866  10401  14907    126   -403    371
ATOM   2070  CG1 ILE B 134      -6.872  -4.898  -5.955  1.00 97.31           C  
ANISOU 2070  CG1 ILE B 134    11776  10267  14930   -118   -523    412
ATOM   2071  CG2 ILE B 134      -6.264  -3.200  -7.838  1.00 94.37           C  
ANISOU 2071  CG2 ILE B 134    11472   9791  14593    226   -199    447
ATOM   2072  CD1 ILE B 134      -6.506  -6.159  -6.733  1.00 96.94           C  
ANISOU 2072  CD1 ILE B 134    11970   9942  14921    -32   -516    407
ATOM   2073  H   ILE B 134      -9.851  -4.001  -6.377  1.00102.43           H  
ATOM   2074  HA  ILE B 134      -7.980  -2.618  -4.992  1.00 99.76           H  
ATOM   2075  HB  ILE B 134      -8.027  -4.215  -7.622  1.00 97.84           H  
ATOM   2076 HG13 ILE B 134      -7.641  -5.107  -5.212  1.00 97.31           H  
ATOM   2077 HG12 ILE B 134      -6.046  -4.638  -5.292  1.00 97.31           H  
ATOM   2078 HG21 ILE B 134      -5.430  -2.698  -7.347  1.00 94.37           H  
ATOM   2079 HG22 ILE B 134      -5.802  -4.063  -8.318  1.00 94.37           H  
ATOM   2080 HG23 ILE B 134      -6.689  -2.597  -8.640  1.00 94.37           H  
ATOM   2081 HD11 ILE B 134      -6.580  -7.038  -6.093  1.00 96.94           H  
ATOM   2082 HD12 ILE B 134      -7.114  -6.391  -7.608  1.00 96.94           H  
ATOM   2083 HD13 ILE B 134      -5.464  -6.083  -7.044  1.00 96.94           H  
ATOM   2084  N   LEU B 135      -8.718  -0.994  -7.626  1.00101.75           N  
ANISOU 2084  N   LEU B 135    12436  11229  14995    604   -410    221
ATOM   2085  CA  LEU B 135      -8.787   0.284  -8.271  1.00102.01           C  
ANISOU 2085  CA  LEU B 135    12669  11251  14841    940   -330    197
ATOM   2086  C   LEU B 135      -9.268   1.405  -7.306  1.00102.86           C  
ANISOU 2086  C   LEU B 135    12635  11629  14817   1067   -394    151
ATOM   2087  O   LEU B 135      -8.552   2.390  -7.305  1.00101.91           O  
ANISOU 2087  O   LEU B 135    12719  11388  14615   1285   -278    174
ATOM   2088  CB  LEU B 135      -9.590   0.235  -9.663  1.00104.90           C  
ANISOU 2088  CB  LEU B 135    13202  11652  15004   1153   -426    111
ATOM   2089  CG  LEU B 135      -8.755  -0.500 -10.768  1.00104.58           C  
ANISOU 2089  CG  LEU B 135    13356  11351  15030   1109   -358    133
ATOM   2090  CD1 LEU B 135      -9.549  -0.868 -12.064  1.00108.74           C  
ANISOU 2090  CD1 LEU B 135    14039  11959  15318   1294   -528      2
ATOM   2091  CD2 LEU B 135      -7.496   0.203 -11.140  1.00101.74           C  
ANISOU 2091  CD2 LEU B 135    13224  10703  14730   1220    -56    262
ATOM   2092  H   LEU B 135      -9.331  -1.749  -7.898  1.00101.75           H  
ATOM   2093  HA  LEU B 135      -7.750   0.534  -8.496  1.00102.01           H  
ATOM   2094  HB3 LEU B 135      -9.849   1.286  -9.791  1.00104.90           H  
ATOM   2095  HB2 LEU B 135     -10.542  -0.260  -9.473  1.00104.90           H  
ATOM   2096  HG  LEU B 135      -8.416  -1.447 -10.347  1.00104.58           H  
ATOM   2097 HD11 LEU B 135      -9.200  -1.804 -12.501  1.00108.74           H  
ATOM   2098 HD12 LEU B 135     -10.634  -0.888 -11.963  1.00108.74           H  
ATOM   2099 HD13 LEU B 135      -9.491  -0.021 -12.748  1.00108.74           H  
ATOM   2100 HD21 LEU B 135      -7.101  -0.034 -12.128  1.00101.74           H  
ATOM   2101 HD22 LEU B 135      -7.654   1.281 -11.190  1.00101.74           H  
ATOM   2102 HD23 LEU B 135      -6.677   0.041 -10.439  1.00101.74           H  
ATOM   2103  N   ARG B 136     -10.375   1.159  -6.604  1.00105.16           N  
ANISOU 2103  N   ARG B 136    12599  12287  15071    935   -566     85
ATOM   2104  CA  ARG B 136     -10.850   2.145  -5.619  1.00105.14           C  
ANISOU 2104  CA  ARG B 136    12405  12607  14936   1076   -596     44
ATOM   2105  C   ARG B 136      -9.739   2.562  -4.585  1.00103.35           C  
ANISOU 2105  C   ARG B 136    12225  12210  14834    979   -463    119
ATOM   2106  O   ARG B 136      -9.395   3.759  -4.516  1.00103.60           O  
ANISOU 2106  O   ARG B 136    12361  12270  14733   1232   -415     87
ATOM   2107  CB  ARG B 136     -12.042   1.604  -4.786  1.00105.97           C  
ANISOU 2107  CB  ARG B 136    12082  13186  14994    869   -762    -16
ATOM   2108  CG  ARG B 136     -13.362   1.641  -5.727  1.00106.05           C  
ANISOU 2108  CG  ARG B 136    11824  13636  14835   1052   -768    -61
ATOM   2109  CD  ARG B 136     -14.389   0.581  -5.359  1.00106.98           C  
ANISOU 2109  CD  ARG B 136    11465  14326  14858    886   -923   -135
ATOM   2110  NE  ARG B 136     -14.888   0.590  -3.951  1.00107.00           N  
ANISOU 2110  NE  ARG B 136    11146  14817  14694   1054   -883   -162
ATOM   2111  CZ  ARG B 136     -15.901   1.347  -3.460  1.00106.65           C  
ANISOU 2111  CZ  ARG B 136    10881  14934  14709    767   -790    -76
ATOM   2112  NH1 ARG B 136     -16.660   2.080  -4.308  1.00105.72           N  
ANISOU 2112  NH1 ARG B 136    10848  14503  14817    303   -752     48
ATOM   2113  NH2 ARG B 136     -16.216   1.283  -2.132  1.00107.09           N1+
ANISOU 2113  NH2 ARG B 136    10653  15473  14563    992   -732   -112
ATOM   2114  H   ARG B 136     -10.822   0.254  -6.561  1.00105.16           H  
ATOM   2115  HA  ARG B 136     -11.115   3.063  -6.144  1.00105.14           H  
ATOM   2116  HB3 ARG B 136     -12.318   2.203  -3.918  1.00105.97           H  
ATOM   2117  HB2 ARG B 136     -11.850   0.700  -4.208  1.00105.97           H  
ATOM   2118  HG3 ARG B 136     -13.351   1.485  -6.806  1.00106.05           H  
ATOM   2119  HG2 ARG B 136     -13.860   2.609  -5.670  1.00106.05           H  
ATOM   2120  HD3 ARG B 136     -13.930  -0.406  -5.308  1.00106.98           H  
ATOM   2121  HD2 ARG B 136     -15.211   0.441  -6.061  1.00106.98           H  
ATOM   2122 HH22 ARG B 136     -17.011   1.782  -1.759  1.00107.09           H  
ATOM   2123 HH21 ARG B 136     -15.832   0.575  -1.522  1.00107.09           H  
ATOM   2124 HH12 ARG B 136     -17.340   2.761  -4.003  1.00105.72           H  
ATOM   2125 HH11 ARG B 136     -16.475   2.009  -5.299  1.00105.72           H  
ATOM   2126  HE  ARG B 136     -14.341   0.132  -3.236  1.00107.00           H  
ATOM   2127  N   GLY B 137      -9.061   1.513  -4.058  1.00106.04           N  
ANISOU 2127  N   GLY B 137    12522  12363  15405    644   -424    204
ATOM   2128  CA  GLY B 137      -7.986   1.656  -3.103  1.00104.78           C  
ANISOU 2128  CA  GLY B 137    12423  12025  15362    552   -330    258
ATOM   2129  C   GLY B 137      -6.873   2.417  -3.810  1.00103.47           C  
ANISOU 2129  C   GLY B 137    12574  11487  15251    659   -185    282
ATOM   2130  O   GLY B 137      -6.237   3.321  -3.211  1.00103.18           O  
ANISOU 2130  O   GLY B 137    12660  11324  15219    676   -128    271
ATOM   2131  H   GLY B 137      -9.342   0.590  -4.356  1.00106.04           H  
ATOM   2132  HA3 GLY B 137      -7.616   0.692  -2.755  1.00104.78           H  
ATOM   2133  HA2 GLY B 137      -8.277   2.136  -2.168  1.00104.78           H  
ATOM   2134  N   LEU B 138      -6.444   2.051  -5.044  1.00105.08           N  
ANISOU 2134  N   LEU B 138    12935  11507  15482    712   -115    313
ATOM   2135  CA  LEU B 138      -5.257   2.627  -5.688  1.00103.47           C  
ANISOU 2135  CA  LEU B 138    13034  10974  15306    781     72    366
ATOM   2136  C   LEU B 138      -5.523   4.091  -6.081  1.00105.02           C  
ANISOU 2136  C   LEU B 138    13526  11102  15275   1080    107    325
ATOM   2137  O   LEU B 138      -4.613   4.923  -5.839  1.00104.55           O  
ANISOU 2137  O   LEU B 138    13735  10747  15244   1047    245    363
ATOM   2138  CB  LEU B 138      -4.911   1.835  -6.923  1.00103.15           C  
ANISOU 2138  CB  LEU B 138    13116  10803  15272    835    165    414
ATOM   2139  CG  LEU B 138      -3.500   2.002  -7.469  1.00101.17           C  
ANISOU 2139  CG  LEU B 138    12721  10475  15244    621    221    475
ATOM   2140  CD1 LEU B 138      -2.419   1.568  -6.466  1.00102.31           C  
ANISOU 2140  CD1 LEU B 138    13065  10499  15311    781    343    504
ATOM   2141  CD2 LEU B 138      -3.343   1.449  -8.954  1.00 99.32           C  
ANISOU 2141  CD2 LEU B 138    12403  10112  15221    404    344    539
ATOM   2142  H   LEU B 138      -7.027   1.363  -5.498  1.00105.08           H  
ATOM   2143  HA  LEU B 138      -4.426   2.572  -4.985  1.00103.47           H  
ATOM   2144  HB3 LEU B 138      -5.726   2.034  -7.620  1.00103.15           H  
ATOM   2145  HB2 LEU B 138      -5.104   0.773  -6.768  1.00103.15           H  
ATOM   2146  HG  LEU B 138      -3.319   3.068  -7.606  1.00101.17           H  
ATOM   2147 HD11 LEU B 138      -2.142   2.290  -5.698  1.00102.31           H  
ATOM   2148 HD12 LEU B 138      -2.735   0.691  -5.900  1.00102.31           H  
ATOM   2149 HD13 LEU B 138      -1.453   1.254  -6.861  1.00102.31           H  
ATOM   2150 HD21 LEU B 138      -3.124   2.178  -9.734  1.00 99.32           H  
ATOM   2151 HD22 LEU B 138      -2.527   0.730  -8.878  1.00 99.32           H  
ATOM   2152 HD23 LEU B 138      -4.266   0.994  -9.315  1.00 99.32           H  
ATOM   2153  N   LYS B 139      -6.790   4.382  -6.526  1.00100.65           N  
ANISOU 2153  N   LYS B 139    12941  10820  14483   1376    -26    244
ATOM   2154  CA  LYS B 139      -7.227   5.779  -6.794  1.00101.84           C  
ANISOU 2154  CA  LYS B 139    13403  10924  14369   1768    -16    198
ATOM   2155  C   LYS B 139      -7.036   6.700  -5.541  1.00102.17           C  
ANISOU 2155  C   LYS B 139    13488  10924  14407   1751    -16    152
ATOM   2156  O   LYS B 139      -6.693   7.899  -5.594  1.00102.25           O  
ANISOU 2156  O   LYS B 139    13927  10610  14312   1908     74    153
ATOM   2157  CB  LYS B 139      -8.669   5.739  -7.363  1.00103.47           C  
ANISOU 2157  CB  LYS B 139    13459  11544  14309   2125   -193     99
ATOM   2158  CG  LYS B 139      -9.138   7.111  -7.766  1.00103.52           C  
ANISOU 2158  CG  LYS B 139    13829  11516  13986   2659   -200     52
ATOM   2159  CD  LYS B 139     -10.654   7.170  -8.183  1.00104.53           C  
ANISOU 2159  CD  LYS B 139    13693  12178  13846   3037   -411    -68
ATOM   2160  CE  LYS B 139     -11.161   8.559  -8.491  1.00104.41           C  
ANISOU 2160  CE  LYS B 139    14100  12110  13461   3678   -429   -107
ATOM   2161  NZ  LYS B 139     -12.524   8.429  -8.981  1.00105.54           N1+
ANISOU 2161  NZ  LYS B 139    13879  12896  13327   4100   -659   -251
ATOM   2162  H   LYS B 139      -7.447   3.620  -6.614  1.00100.65           H  
ATOM   2163  HA  LYS B 139      -6.564   6.087  -7.602  1.00101.84           H  
ATOM   2164  HB3 LYS B 139      -9.361   5.300  -6.644  1.00103.47           H  
ATOM   2165  HB2 LYS B 139      -8.695   5.098  -8.244  1.00103.47           H  
ATOM   2166  HG3 LYS B 139      -8.585   7.418  -8.653  1.00103.52           H  
ATOM   2167  HG2 LYS B 139      -8.966   7.807  -6.945  1.00103.52           H  
ATOM   2168  HD3 LYS B 139     -11.307   6.881  -7.359  1.00104.53           H  
ATOM   2169  HD2 LYS B 139     -10.818   6.454  -8.987  1.00104.53           H  
ATOM   2170  HE3 LYS B 139     -10.502   9.160  -9.117  1.00104.41           H  
ATOM   2171  HE2 LYS B 139     -11.110   9.170  -7.590  1.00104.41           H  
ATOM   2172  HZ1 LYS B 139     -12.726   7.959  -9.852  1.00105.54           H  
ATOM   2173  HZ2 LYS B 139     -13.182   7.967  -8.371  1.00105.54           H  
ATOM   2174  HZ3 LYS B 139     -12.981   9.324  -9.080  1.00105.54           H  
ATOM   2175  N   TYR B 140      -7.433   6.091  -4.433  1.00106.62           N  
ANISOU 2175  N   TYR B 140    13668  11785  15059   1560   -115    112
ATOM   2176  CA  TYR B 140      -7.394   6.754  -3.144  1.00107.71           C  
ANISOU 2176  CA  TYR B 140    13855  11906  15162   1555   -127     53
ATOM   2177  C   TYR B 140      -6.001   7.096  -2.481  1.00106.61           C  
ANISOU 2177  C   TYR B 140    13964  11316  15227   1256    -25     96
ATOM   2178  O   TYR B 140      -5.741   8.240  -2.114  1.00107.45           O  
ANISOU 2178  O   TYR B 140    14473  11118  15236   1367     21     49
ATOM   2179  CB  TYR B 140      -8.351   5.950  -2.218  1.00108.76           C  
ANISOU 2179  CB  TYR B 140    13532  12459  15331   1380   -226     36
ATOM   2180  CG  TYR B 140      -8.474   6.556  -0.833  1.00110.86           C  
ANISOU 2180  CG  TYR B 140    13823  12811  15488   1441   -250    -40
ATOM   2181  CD1 TYR B 140      -7.648   6.076   0.286  1.00111.65           C  
ANISOU 2181  CD1 TYR B 140    14353  12551  15518   1562   -215   -110
ATOM   2182  CD2 TYR B 140      -9.388   7.638  -0.646  1.00112.22           C  
ANISOU 2182  CD2 TYR B 140    13624  13413  15603   1362   -303    -41
ATOM   2183  CE1 TYR B 140      -7.835   6.655   1.563  1.00114.17           C  
ANISOU 2183  CE1 TYR B 140    14739  12938  15703   1639   -260   -208
ATOM   2184  CE2 TYR B 140      -9.596   8.141   0.679  1.00114.73           C  
ANISOU 2184  CE2 TYR B 140    13981  13838  15773   1455   -313   -112
ATOM   2185  CZ  TYR B 140      -8.775   7.720   1.721  1.00115.94           C  
ANISOU 2185  CZ  TYR B 140    14574  13630  15847   1616   -306   -211
ATOM   2186  OH  TYR B 140      -8.874   8.288   2.996  1.00118.94           O  
ANISOU 2186  OH  TYR B 140    15047  14098  16045   1736   -338   -311
ATOM   2187  H   TYR B 140      -7.743   5.130  -4.427  1.00106.62           H  
ATOM   2188  HA  TYR B 140      -7.843   7.743  -3.233  1.00107.71           H  
ATOM   2189  HB3 TYR B 140      -8.009   4.915  -2.190  1.00108.76           H  
ATOM   2190  HB2 TYR B 140      -9.377   5.854  -2.573  1.00108.76           H  
ATOM   2191  HD1 TYR B 140      -6.903   5.316   0.099  1.00111.65           H  
ATOM   2192  HD2 TYR B 140      -9.875   8.069  -1.508  1.00112.22           H  
ATOM   2193  HE1 TYR B 140      -7.234   6.360   2.410  1.00114.17           H  
ATOM   2194  HE2 TYR B 140     -10.347   8.893   0.871  1.00114.73           H  
ATOM   2195  HH  TYR B 140      -9.583   8.922   3.127  1.00118.94           H  
ATOM   2196  N   ILE B 141      -5.053   6.088  -2.559  1.00107.93           N  
ANISOU 2196  N   ILE B 141    13897  11441  15669    875     -2    175
ATOM   2197  CA  ILE B 141      -3.636   6.316  -2.124  1.00106.87           C  
ANISOU 2197  CA  ILE B 141    13861  11002  15741    557     63    196
ATOM   2198  C   ILE B 141      -2.862   7.316  -3.046  1.00106.77           C  
ANISOU 2198  C   ILE B 141    14291  10574  15704    582    231    234
ATOM   2199  O   ILE B 141      -2.053   8.130  -2.646  1.00107.76           O  
ANISOU 2199  O   ILE B 141    14666  10407  15871    411    264    196
ATOM   2200  CB  ILE B 141      -2.992   4.939  -1.898  1.00104.29           C  
ANISOU 2200  CB  ILE B 141    13186  10753  15685    242     63    279
ATOM   2201  CG1 ILE B 141      -2.470   4.190  -3.103  1.00102.63           C  
ANISOU 2201  CG1 ILE B 141    12940  10550  15504    311    151    364
ATOM   2202  CG2 ILE B 141      -3.745   4.095  -0.884  1.00104.97           C  
ANISOU 2202  CG2 ILE B 141    12950  11155  15778    170    -98    261
ATOM   2203  CD1 ILE B 141      -1.246   3.193  -2.968  1.00100.30           C  
ANISOU 2203  CD1 ILE B 141    12362  10315  15432     96    150    434
ATOM   2204  H   ILE B 141      -5.286   5.180  -2.934  1.00107.93           H  
ATOM   2205  HA  ILE B 141      -3.660   6.872  -1.187  1.00106.87           H  
ATOM   2206  HB  ILE B 141      -2.058   5.192  -1.397  1.00104.29           H  
ATOM   2207 HG13 ILE B 141      -2.106   5.019  -3.709  1.00102.63           H  
ATOM   2208 HG12 ILE B 141      -3.299   3.680  -3.594  1.00102.63           H  
ATOM   2209 HG21 ILE B 141      -3.264   3.130  -0.726  1.00104.97           H  
ATOM   2210 HG22 ILE B 141      -3.879   4.585   0.081  1.00104.97           H  
ATOM   2211 HG23 ILE B 141      -4.621   3.611  -1.315  1.00104.97           H  
ATOM   2212 HD11 ILE B 141      -0.322   3.742  -2.788  1.00100.30           H  
ATOM   2213 HD12 ILE B 141      -1.466   2.565  -2.105  1.00100.30           H  
ATOM   2214 HD13 ILE B 141      -1.056   2.557  -3.832  1.00100.30           H  
ATOM   2215  N   HIS B 142      -3.269   7.272  -4.358  1.00107.84           N  
ANISOU 2215  N   HIS B 142    14573  10661  15741    786    334    308
ATOM   2216  CA  HIS B 142      -2.900   8.229  -5.410  1.00108.55           C  
ANISOU 2216  CA  HIS B 142    15148  10340  15755    831    526    382
ATOM   2217  C   HIS B 142      -3.287   9.694  -5.053  1.00110.12           C  
ANISOU 2217  C   HIS B 142    15841  10352  15646   1210    492    311
ATOM   2218  O   HIS B 142      -2.419  10.532  -5.206  1.00110.16           O  
ANISOU 2218  O   HIS B 142    16364   9915  15577   1200    646    373
ATOM   2219  CB  HIS B 142      -3.346   7.713  -6.824  1.00108.01           C  
ANISOU 2219  CB  HIS B 142    15115  10284  15640    959    655    494
ATOM   2220  CG  HIS B 142      -3.440   8.743  -7.926  1.00106.28           C  
ANISOU 2220  CG  HIS B 142    14549  10143  15691    639    749    574
ATOM   2221  ND1 HIS B 142      -2.341   9.071  -8.704  1.00104.92           N1+
ANISOU 2221  ND1 HIS B 142    13958  10293  15614    614    608    541
ATOM   2222  CD2 HIS B 142      -4.466   9.571  -8.294  1.00106.39           C  
ANISOU 2222  CD2 HIS B 142    14579   9964  15881    351    979    686
ATOM   2223  CE1 HIS B 142      -2.734   9.958  -9.614  1.00103.94           C  
ANISOU 2223  CE1 HIS B 142    13645  10152  15697    393    731    618
ATOM   2224  NE2 HIS B 142      -3.997  10.357  -9.353  1.00105.17           N  
ANISOU 2224  NE2 HIS B 142    14008  10043  15907    235    964    706
ATOM   2225  H   HIS B 142      -3.902   6.556  -4.683  1.00107.84           H  
ATOM   2226  HA  HIS B 142      -1.830   8.430  -5.356  1.00108.55           H  
ATOM   2227  HB3 HIS B 142      -4.352   7.294  -6.817  1.00108.01           H  
ATOM   2228  HB2 HIS B 142      -2.692   6.907  -7.157  1.00108.01           H  
ATOM   2229  HD1 HIS B 142      -1.423   8.712  -8.486  1.00104.92           H  
ATOM   2230  HD2 HIS B 142      -5.502   9.596  -7.990  1.00106.39           H  
ATOM   2231  HE1 HIS B 142      -2.012  10.306 -10.338  1.00103.94           H  
ATOM   2232  HE2 HIS B 142      -4.547  11.030  -9.866  1.00105.17           H  
ATOM   2233  N   SER B 143      -4.486   9.814  -4.464  1.00113.80           N  
ANISOU 2233  N   SER B 143    16179  11145  15915   1556    310    191
ATOM   2234  CA  SER B 143      -4.995  11.083  -4.051  1.00114.33           C  
ANISOU 2234  CA  SER B 143    16713  11070  15658   2008    267    103
ATOM   2235  C   SER B 143      -4.246  11.650  -2.805  1.00115.08           C  
ANISOU 2235  C   SER B 143    17203  10726  15798   1786    296     44
ATOM   2236  O   SER B 143      -4.194  12.867  -2.668  1.00114.88           O  
ANISOU 2236  O   SER B 143    17814  10205  15631   1888    396     71
ATOM   2237  CB  SER B 143      -6.493  10.980  -3.909  1.00115.23           C  
ANISOU 2237  CB  SER B 143    16488  11729  15567   2394     84    -22
ATOM   2238  OG  SER B 143      -7.054  10.416  -2.700  1.00120.42           O  
ANISOU 2238  OG  SER B 143    17581  12293  15881   2919     41   -124
ATOM   2239  H   SER B 143      -5.056   9.015  -4.226  1.00113.80           H  
ATOM   2240  HA  SER B 143      -4.854  11.786  -4.872  1.00114.33           H  
ATOM   2241  HB3 SER B 143      -7.004  10.552  -4.770  1.00115.23           H  
ATOM   2242  HB2 SER B 143      -6.873  12.001  -3.873  1.00115.23           H  
ATOM   2243  HG  SER B 143      -6.505   9.660  -2.479  1.00120.42           H  
ATOM   2244  N   ALA B 144      -3.678  10.760  -1.986  1.00117.07           N  
ANISOU 2244  N   ALA B 144    16133  13227  15120   1038  -2542   1859
ATOM   2245  CA  ALA B 144      -2.726  11.094  -0.847  1.00119.22           C  
ANISOU 2245  CA  ALA B 144    16670  13031  15599   1028  -2668   1649
ATOM   2246  C   ALA B 144      -1.282  11.551  -1.275  1.00123.37           C  
ANISOU 2246  C   ALA B 144    17020  13455  16401    508  -2604   1404
ATOM   2247  O   ALA B 144      -0.495  11.933  -0.384  1.00123.99           O  
ANISOU 2247  O   ALA B 144    16754  13780  16577    259  -2536   1258
ATOM   2248  CB  ALA B 144      -2.756   9.918   0.075  1.00116.45           C  
ANISOU 2248  CB  ALA B 144    16346  12549  15349   1334  -2840   1464
ATOM   2249  H   ALA B 144      -3.792   9.772  -2.158  1.00117.07           H  
ATOM   2250  HA  ALA B 144      -3.264  11.830  -0.249  1.00119.22           H  
ATOM   2251  HB1 ALA B 144      -2.629  10.111   1.140  1.00116.45           H  
ATOM   2252  HB2 ALA B 144      -3.546   9.192  -0.117  1.00116.45           H  
ATOM   2253  HB3 ALA B 144      -1.942   9.268  -0.245  1.00116.45           H  
ATOM   2254  N   ASP B 145      -0.902  11.379  -2.577  1.00119.50           N  
ANISOU 2254  N   ASP B 145    16768  12600  16036    345  -2620   1373
ATOM   2255  CA  ASP B 145       0.431  11.532  -3.064  1.00121.41           C  
ANISOU 2255  CA  ASP B 145    16811  12775  16543   -152  -2522   1193
ATOM   2256  C   ASP B 145       1.310  10.373  -2.616  1.00119.66           C  
ANISOU 2256  C   ASP B 145    16333  12517  16615   -263  -2649    811
ATOM   2257  O   ASP B 145       2.464  10.679  -2.451  1.00117.81           O  
ANISOU 2257  O   ASP B 145    16249  11951  16561   -143  -2858    610
ATOM   2258  CB  ASP B 145       1.081  12.918  -2.903  1.00  0.00           C  
ATOM   2259  CG  ASP B 145       0.349  14.209  -3.289  1.00  0.00           C  
ATOM   2260  OD1 ASP B 145      -0.315  14.218  -4.348  1.00  0.00           O  
ATOM   2261  OD2 ASP B 145       0.928  15.257  -2.878  1.00  0.00           O1-
ATOM   2262  H   ASP B 145      -1.581  10.929  -3.173  1.00119.50           H  
ATOM   2263  HB2 ASP B 145       1.356  13.024  -1.853  1.00  0.00           H  
ATOM   2264  HB3 ASP B 145       2.022  12.866  -3.449  1.00  0.00           H  
ATOM   2265  HA  ASP B 145       0.295  11.469  -4.144  1.00121.41           H  
ATOM   2266  N   ILE B 146       0.629   9.219  -2.401  1.00121.01           N  
ANISOU 2266  N   ILE B 146    16141  13026  16813   -457  -2543    697
ATOM   2267  CA  ILE B 146       1.303   7.998  -2.023  1.00117.87           C  
ANISOU 2267  CA  ILE B 146    15498  12640  16647   -521  -2647    343
ATOM   2268  C   ILE B 146       1.336   7.015  -3.236  1.00117.36           C  
ANISOU 2268  C   ILE B 146    15085  12922  16586   -819  -2475    265
ATOM   2269  O   ILE B 146       0.383   6.845  -3.984  1.00119.81           O  
ANISOU 2269  O   ILE B 146    15347  13505  16672   -867  -2325    481
ATOM   2270  CB  ILE B 146       0.696   7.336  -0.782  1.00116.15           C  
ANISOU 2270  CB  ILE B 146    15338  12451  16344    -96  -2807    295
ATOM   2271  CG1 ILE B 146       0.849   8.314   0.394  1.00112.98           C  
ANISOU 2271  CG1 ILE B 146    14924  11808  16195    -17  -3012    -65
ATOM   2272  CG2 ILE B 146       1.026   5.817  -0.518  1.00115.52           C  
ANISOU 2272  CG2 ILE B 146    14994  12755  16142    -95  -2712    327
ATOM   2273  CD1 ILE B 146       2.273   8.638   0.683  1.00111.33           C  
ANISOU 2273  CD1 ILE B 146    14831  11591  15879    457  -3152    -82
ATOM   2274  H   ILE B 146      -0.365   9.145  -2.569  1.00121.01           H  
ATOM   2275  HA  ILE B 146       2.351   8.261  -1.877  1.00117.87           H  
ATOM   2276  HB  ILE B 146      -0.384   7.296  -0.927  1.00116.15           H  
ATOM   2277 HG13 ILE B 146       0.462   7.977   1.356  1.00112.98           H  
ATOM   2278 HG12 ILE B 146       0.305   9.228   0.157  1.00112.98           H  
ATOM   2279 HG21 ILE B 146       0.678   5.421   0.437  1.00115.52           H  
ATOM   2280 HG22 ILE B 146       0.677   5.061  -1.221  1.00115.52           H  
ATOM   2281 HG23 ILE B 146       2.105   5.682  -0.449  1.00115.52           H  
ATOM   2282 HD11 ILE B 146       2.641   9.552   0.218  1.00111.33           H  
ATOM   2283 HD12 ILE B 146       2.463   8.853   1.734  1.00111.33           H  
ATOM   2284 HD13 ILE B 146       3.023   7.888   0.430  1.00111.33           H  
ATOM   2285  N   ILE B 147       2.507   6.348  -3.417  1.00114.51           N  
ANISOU 2285  N   ILE B 147    14490  12555  16463   -991  -2515    -58
ATOM   2286  CA  ILE B 147       2.671   5.172  -4.303  1.00113.02           C  
ANISOU 2286  CA  ILE B 147    13992  12686  16264  -1195  -2387   -187
ATOM   2287  C   ILE B 147       3.406   4.032  -3.551  1.00108.27           C  
ANISOU 2287  C   ILE B 147    13264  12115  15760  -1031  -2535   -480
ATOM   2288  O   ILE B 147       4.253   4.262  -2.667  1.00106.18           O  
ANISOU 2288  O   ILE B 147    13009  11628  15707   -963  -2690   -717
ATOM   2289  CB  ILE B 147       3.398   5.494  -5.637  1.00114.14           C  
ANISOU 2289  CB  ILE B 147    13947  12842  16579  -1570  -2236   -277
ATOM   2290  CG1 ILE B 147       4.752   6.209  -5.571  1.00118.66           C  
ANISOU 2290  CG1 ILE B 147    14713  13235  17137  -1718  -2115      2
ATOM   2291  CG2 ILE B 147       2.364   6.307  -6.490  1.00114.42           C  
ANISOU 2291  CG2 ILE B 147    13738  13257  16480  -1715  -2064   -315
ATOM   2292  CD1 ILE B 147       5.461   6.403  -6.882  1.00117.99           C  
ANISOU 2292  CD1 ILE B 147    14743  12735  17352  -1801  -2254   -100
ATOM   2293  H   ILE B 147       3.282   6.424  -2.774  1.00114.51           H  
ATOM   2294  HA  ILE B 147       1.681   4.735  -4.433  1.00113.02           H  
ATOM   2295  HB  ILE B 147       3.578   4.579  -6.200  1.00114.14           H  
ATOM   2296 HG13 ILE B 147       5.410   5.795  -4.806  1.00118.66           H  
ATOM   2297 HG12 ILE B 147       4.741   7.222  -5.170  1.00118.66           H  
ATOM   2298 HG21 ILE B 147       1.996   7.235  -6.053  1.00114.42           H  
ATOM   2299 HG22 ILE B 147       2.674   6.609  -7.491  1.00114.42           H  
ATOM   2300 HG23 ILE B 147       1.492   5.656  -6.544  1.00114.42           H  
ATOM   2301 HD11 ILE B 147       6.482   6.760  -6.752  1.00117.99           H  
ATOM   2302 HD12 ILE B 147       5.368   5.474  -7.445  1.00117.99           H  
ATOM   2303 HD13 ILE B 147       4.932   7.089  -7.544  1.00117.99           H  
ATOM   2304  N   HIS B 148       3.065   2.753  -3.895  1.00110.08           N  
ANISOU 2304  N   HIS B 148    13388  12603  15836   -961  -2502   -468
ATOM   2305  CA  HIS B 148       3.569   1.497  -3.250  1.00105.68           C  
ANISOU 2305  CA  HIS B 148    12745  12055  15352   -793  -2621   -716
ATOM   2306  C   HIS B 148       4.961   1.183  -3.828  1.00103.35           C  
ANISOU 2306  C   HIS B 148    12233  11785  15249   -968  -2620  -1061
ATOM   2307  O   HIS B 148       5.783   0.930  -2.909  1.00100.82           O  
ANISOU 2307  O   HIS B 148    11898  11332  15078   -813  -2766  -1319
ATOM   2308  CB  HIS B 148       2.518   0.441  -3.528  1.00104.22           C  
ANISOU 2308  CB  HIS B 148    12500  12109  14988   -735  -2584   -610
ATOM   2309  CG  HIS B 148       2.291  -0.313  -2.241  1.00100.38           C  
ANISOU 2309  CG  HIS B 148    11968  11602  14569   -560  -2684   -820
ATOM   2310  ND1 HIS B 148       3.445  -0.755  -1.458  1.00 98.08           N  
ANISOU 2310  ND1 HIS B 148    11551  11492  14224   -641  -2658   -912
ATOM   2311  CD2 HIS B 148       1.135  -0.635  -1.572  1.00 99.19           C  
ANISOU 2311  CD2 HIS B 148    11912  11254  14520   -283  -2814   -956
ATOM   2312  CE1 HIS B 148       2.931  -1.305  -0.418  1.00 95.84           C  
ANISOU 2312  CE1 HIS B 148    11290  11109  14015   -438  -2749  -1077
ATOM   2313  NE2 HIS B 148       1.578  -1.249  -0.389  1.00 96.50           N  
ANISOU 2313  NE2 HIS B 148    11501  10980  14184   -205  -2838  -1104
ATOM   2314  H   HIS B 148       2.517   2.620  -4.733  1.00110.08           H  
ATOM   2315  HA  HIS B 148       3.538   1.596  -2.165  1.00105.68           H  
ATOM   2316  HB3 HIS B 148       2.740  -0.140  -4.423  1.00104.22           H  
ATOM   2317  HB2 HIS B 148       1.568   0.865  -3.855  1.00104.22           H  
ATOM   2318  HD2 HIS B 148       0.088  -0.480  -1.789  1.00 99.19           H  
ATOM   2319  HE1 HIS B 148       3.519  -1.778   0.355  1.00 95.84           H  
ATOM   2320  HE2 HIS B 148       0.996  -1.655   0.330  1.00 96.50           H  
ATOM   2321  N   ARG B 149       5.261   1.290  -5.144  1.00103.50           N  
ANISOU 2321  N   ARG B 149    12079  12009  15239  -1250  -2454  -1069
ATOM   2322  CA  ARG B 149       6.525   0.966  -5.812  1.00103.39           C  
ANISOU 2322  CA  ARG B 149    11825  12064  15394  -1436  -2404  -1340
ATOM   2323  C   ARG B 149       6.750  -0.577  -5.657  1.00 99.96           C  
ANISOU 2323  C   ARG B 149    11261  11750  14969  -1308  -2478  -1644
ATOM   2324  O   ARG B 149       7.751  -1.223  -5.884  1.00100.62           O  
ANISOU 2324  O   ARG B 149    11124  11960  15146  -1420  -2426  -1874
ATOM   2325  CB  ARG B 149       7.727   1.860  -5.538  1.00103.73           C  
ANISOU 2325  CB  ARG B 149    11858  11841  15713  -1495  -2503  -1455
ATOM   2326  CG  ARG B 149       7.551   3.414  -5.645  1.00107.46           C  
ANISOU 2326  CG  ARG B 149    12482  12132  16217  -1650  -2435  -1180
ATOM   2327  CD  ARG B 149       8.638   4.274  -5.036  1.00106.98           C  
ANISOU 2327  CD  ARG B 149    12453  11741  16454  -1681  -2612  -1336
ATOM   2328  NE  ARG B 149       9.930   4.124  -5.601  1.00109.31           N  
ANISOU 2328  NE  ARG B 149    12482  12063  16988  -2045  -2492  -1413
ATOM   2329  CZ  ARG B 149      10.862   5.054  -5.792  1.00110.58           C  
ANISOU 2329  CZ  ARG B 149    12656  11928  17431  -2229  -2580  -1437
ATOM   2330  NH1 ARG B 149      10.713   6.352  -5.718  1.00109.70           N  
ANISOU 2330  NH1 ARG B 149    12857  11457  17368  -2046  -2812  -1421
ATOM   2331  NH2 ARG B 149      12.036   4.617  -6.347  1.00113.13           N1+
ANISOU 2331  NH2 ARG B 149    12681  12313  17992  -2591  -2439  -1475
ATOM   2332  H   ARG B 149       4.527   1.533  -5.794  1.00103.50           H  
ATOM   2333  HA  ARG B 149       6.309   1.051  -6.877  1.00103.39           H  
ATOM   2334  HB3 ARG B 149       8.546   1.582  -6.201  1.00103.73           H  
ATOM   2335  HB2 ARG B 149       7.992   1.666  -4.498  1.00103.73           H  
ATOM   2336  HG3 ARG B 149       6.666   3.697  -5.075  1.00107.46           H  
ATOM   2337  HG2 ARG B 149       7.376   3.724  -6.675  1.00107.46           H  
ATOM   2338  HD3 ARG B 149       8.761   3.729  -4.101  1.00106.98           H  
ATOM   2339  HD2 ARG B 149       8.263   5.286  -4.878  1.00106.98           H  
ATOM   2340 HH22 ARG B 149      12.850   5.196  -6.503  1.00113.13           H  
ATOM   2341 HH21 ARG B 149      12.128   3.692  -6.740  1.00113.13           H  
ATOM   2342 HH12 ARG B 149      11.498   6.946  -5.944  1.00109.70           H  
ATOM   2343 HH11 ARG B 149       9.796   6.763  -5.619  1.00109.70           H  
ATOM   2344  HE  ARG B 149      10.240   3.168  -5.697  1.00109.31           H  
ATOM   2345  HXT ARG B 149       5.912  -1.070  -5.165  1.00  0.00           H  
ATOM   2346  N   LEU B 151       4.017  -2.609  -5.444  1.00 96.10           N  
ANISOU 2346  N   LEU B 151    10932  11533  14048  -1016  -2552  -1550
ATOM   2347  CA  LEU B 151       2.892  -3.545  -5.127  1.00 95.27           C  
ANISOU 2347  CA  LEU B 151    10871  11536  13792  -1008  -2574  -1449
ATOM   2348  C   LEU B 151       3.225  -5.004  -5.580  1.00 94.90           C  
ANISOU 2348  C   LEU B 151    10746  11610  13700  -1049  -2582  -1731
ATOM   2349  O   LEU B 151       4.053  -5.200  -6.434  1.00 97.23           O  
ANISOU 2349  O   LEU B 151    10930  12078  13934  -1188  -2486  -1844
ATOM   2350  CB  LEU B 151       1.581  -2.981  -5.752  1.00 97.68           C  
ANISOU 2350  CB  LEU B 151    11189  11997  13928  -1157  -2493  -1156
ATOM   2351  CG  LEU B 151       0.293  -3.755  -5.677  1.00 97.32           C  
ANISOU 2351  CG  LEU B 151    11242  11918  13819  -1046  -2549   -850
ATOM   2352  CD1 LEU B 151      -0.390  -3.648  -4.318  1.00100.05           C  
ANISOU 2352  CD1 LEU B 151    11584  12455  13975  -1171  -2480   -592
ATOM   2353  CD2 LEU B 151      -0.701  -3.311  -6.837  1.00 94.89           C  
ANISOU 2353  CD2 LEU B 151    10931  11596  13526   -971  -2649   -897
ATOM   2354  H   LEU B 151       4.473  -2.271  -4.609  1.00 96.10           H  
ATOM   2355  HA  LEU B 151       2.837  -3.588  -4.039  1.00 95.27           H  
ATOM   2356  HB3 LEU B 151       1.821  -2.890  -6.812  1.00 97.68           H  
ATOM   2357  HB2 LEU B 151       1.378  -1.990  -5.347  1.00 97.68           H  
ATOM   2358  HG  LEU B 151       0.417  -4.833  -5.783  1.00 97.32           H  
ATOM   2359 HD11 LEU B 151      -0.535  -4.569  -3.754  1.00100.05           H  
ATOM   2360 HD12 LEU B 151       0.112  -2.860  -3.757  1.00100.05           H  
ATOM   2361 HD13 LEU B 151      -1.381  -3.215  -4.460  1.00100.05           H  
ATOM   2362 HD21 LEU B 151      -1.698  -3.017  -6.508  1.00 94.89           H  
ATOM   2363 HD22 LEU B 151      -0.313  -2.390  -7.273  1.00 94.89           H  
ATOM   2364 HD23 LEU B 151      -0.889  -4.126  -7.537  1.00 94.89           H  
ATOM   2365  H4  LEU B 151       4.761  -3.230  -5.727  1.00  0.00           H  
ATOM   2366  N   LYS B 152       2.705  -6.019  -4.848  1.00 92.55           N  
ANISOU 2366  N   LYS B 152    10523  11217  13423   -906  -2686  -1830
ATOM   2367  CA  LYS B 152       2.960  -7.420  -5.039  1.00 92.86           C  
ANISOU 2367  CA  LYS B 152    10556  11322  13406   -902  -2721  -2099
ATOM   2368  C   LYS B 152       1.773  -8.042  -4.315  1.00 91.92           C  
ANISOU 2368  C   LYS B 152    10570  11053  13303   -799  -2829  -2052
ATOM   2369  O   LYS B 152       1.284  -7.411  -3.401  1.00 91.23           O  
ANISOU 2369  O   LYS B 152    10547  10826  13292   -684  -2851  -1839
ATOM   2370  CB  LYS B 152       4.308  -7.796  -4.454  1.00 93.08           C  
ANISOU 2370  CB  LYS B 152    10505  11339  13521   -783  -2715  -2428
ATOM   2371  CG  LYS B 152       4.601  -7.414  -3.035  1.00 91.26           C  
ANISOU 2371  CG  LYS B 152    10321  10898  13456   -554  -2791  -2491
ATOM   2372  CD  LYS B 152       5.919  -7.962  -2.527  1.00 91.40           C  
ANISOU 2372  CD  LYS B 152    10284  10925  13520   -384  -2836  -2864
ATOM   2373  CE  LYS B 152       6.431  -7.328  -1.225  1.00 90.44           C  
ANISOU 2373  CE  LYS B 152    10061  10733  13570   -282  -2881  -2991
ATOM   2374  NZ  LYS B 152       7.589  -7.902  -0.575  1.00 89.81           N1+
ANISOU 2374  NZ  LYS B 152     9991  10599  13532      6  -2985  -3321
ATOM   2375  H   LYS B 152       1.969  -5.767  -4.203  1.00 92.55           H  
ATOM   2376  HA  LYS B 152       2.865  -7.616  -6.107  1.00 92.86           H  
ATOM   2377  HB3 LYS B 152       5.142  -7.523  -5.101  1.00 93.08           H  
ATOM   2378  HB2 LYS B 152       4.477  -8.873  -4.467  1.00 93.08           H  
ATOM   2379  HG3 LYS B 152       3.799  -7.861  -2.446  1.00 91.26           H  
ATOM   2380  HG2 LYS B 152       4.571  -6.340  -2.852  1.00 91.26           H  
ATOM   2381  HD3 LYS B 152       6.664  -8.148  -3.300  1.00 91.40           H  
ATOM   2382  HD2 LYS B 152       5.737  -8.997  -2.237  1.00 91.40           H  
ATOM   2383  HE3 LYS B 152       5.627  -7.528  -0.516  1.00 90.44           H  
ATOM   2384  HE2 LYS B 152       6.700  -6.272  -1.199  1.00 90.44           H  
ATOM   2385  HZ1 LYS B 152       7.613  -8.908  -0.655  1.00 89.81           H  
ATOM   2386  HZ2 LYS B 152       8.407  -7.569  -1.064  1.00 89.81           H  
ATOM   2387  HZ3 LYS B 152       7.603  -7.662   0.406  1.00 89.81           H  
ATOM   2388  N   PRO B 153       1.419  -9.301  -4.614  1.00 95.96           N  
ANISOU 2388  N   PRO B 153    11136  11584  13742   -831  -2890  -2230
ATOM   2389  CA  PRO B 153       0.152  -9.744  -4.076  1.00 96.17           C  
ANISOU 2389  CA  PRO B 153    11291  11438  13813   -793  -2988  -2150
ATOM   2390  C   PRO B 153       0.132  -9.995  -2.551  1.00 96.40           C  
ANISOU 2390  C   PRO B 153    11421  11232  13974   -526  -3000  -2161
ATOM   2391  O   PRO B 153      -0.981 -10.211  -1.994  1.00 97.56           O  
ANISOU 2391  O   PRO B 153    11652  11231  14186   -489  -3031  -1970
ATOM   2392  CB  PRO B 153      -0.264 -11.059  -4.838  1.00 97.63           C  
ANISOU 2392  CB  PRO B 153    11552  11652  13891   -856  -3068  -2420
ATOM   2393  CG  PRO B 153       1.088 -11.448  -5.528  1.00 98.33           C  
ANISOU 2393  CG  PRO B 153    11530  12006  13826   -973  -3001  -2511
ATOM   2394  CD  PRO B 153       1.836 -10.090  -5.748  1.00 97.80           C  
ANISOU 2394  CD  PRO B 153    11330  12001  13830   -916  -2873  -2471
ATOM   2395  HA  PRO B 153      -0.583  -8.975  -4.312  1.00 96.17           H  
ATOM   2396  HB3 PRO B 153      -1.005 -10.737  -5.569  1.00 97.63           H  
ATOM   2397  HB2 PRO B 153      -0.717 -11.912  -4.334  1.00 97.63           H  
ATOM   2398  HG3 PRO B 153       0.940 -12.110  -6.381  1.00 98.33           H  
ATOM   2399  HG2 PRO B 153       1.633 -12.074  -4.822  1.00 98.33           H  
ATOM   2400  HD2 PRO B 153       2.910 -10.173  -5.585  1.00 97.80           H  
ATOM   2401  HD3 PRO B 153       1.618  -9.609  -6.702  1.00 97.80           H  
ATOM   2402  N   SER B 154       1.258 -10.079  -1.857  1.00 98.23           N  
ANISOU 2402  N   SER B 154    11639  11435  14248   -330  -2979  -2371
ATOM   2403  CA  SER B 154       1.405 -10.152  -0.353  1.00 98.52           C  
ANISOU 2403  CA  SER B 154    11794  11264  14374    -16  -3007  -2405
ATOM   2404  C   SER B 154       1.114  -8.787   0.343  1.00 97.65           C  
ANISOU 2404  C   SER B 154    11681  11092  14328    108  -2982  -2151
ATOM   2405  O   SER B 154       0.955  -8.661   1.564  1.00 98.17           O  
ANISOU 2405  O   SER B 154    11863  10995  14441    419  -3009  -2161
ATOM   2406  CB  SER B 154       2.909 -10.677  -0.012  1.00 98.14           C  
ANISOU 2406  CB  SER B 154    11731  11225  14331    181  -3038  -2792
ATOM   2407  OG  SER B 154       3.055 -10.951   1.392  1.00 99.41           O  
ANISOU 2407  OG  SER B 154    11883  11496  14392     86  -3048  -3033
ATOM   2408  H   SER B 154       2.114 -10.034  -2.391  1.00 98.23           H  
ATOM   2409  HA  SER B 154       0.744 -10.952  -0.018  1.00 98.52           H  
ATOM   2410  HB3 SER B 154       3.665  -9.936  -0.275  1.00 98.14           H  
ATOM   2411  HB2 SER B 154       3.037 -11.599  -0.579  1.00 98.14           H  
ATOM   2412  HG  SER B 154       3.239 -10.100   1.798  1.00 99.41           H  
ATOM   2413  N   ASN B 155       1.216  -7.700  -0.508  1.00 93.23           N  
ANISOU 2413  N   ASN B 155    11024  10656  13744    -84  -2937  -1928
ATOM   2414  CA  ASN B 155       0.702  -6.329  -0.062  1.00 93.20           C  
ANISOU 2414  CA  ASN B 155    11054  10589  13768     55  -2923  -1682
ATOM   2415  C   ASN B 155      -0.851  -6.275  -0.042  1.00 94.31           C  
ANISOU 2415  C   ASN B 155    11198  10777  13860    -14  -2880  -1282
ATOM   2416  O   ASN B 155      -1.370  -5.168   0.161  1.00 94.74           O  
ANISOU 2416  O   ASN B 155    11282  10821  13894     98  -2857  -1044
ATOM   2417  CB  ASN B 155       1.306  -5.092  -0.874  1.00 92.33           C  
ANISOU 2417  CB  ASN B 155    10852  10553  13675    -62  -2907  -1742
ATOM   2418  CG  ASN B 155       2.843  -4.968  -0.891  1.00 91.44           C  
ANISOU 2418  CG  ASN B 155    10699  10385  13658     51  -2967  -2099
ATOM   2419  OD1 ASN B 155       3.439  -4.459  -1.879  1.00 91.23           O  
ANISOU 2419  OD1 ASN B 155    10750  10251  13663    304  -3035  -2291
ATOM   2420  ND2 ASN B 155       3.493  -5.325   0.195  1.00 91.36           N  
ANISOU 2420  ND2 ASN B 155    10559  10454  13701   -131  -2940  -2179
ATOM   2421  H   ASN B 155       1.340  -7.831  -1.501  1.00 93.23           H  
ATOM   2422  HA  ASN B 155       0.913  -6.063   0.974  1.00 93.20           H  
ATOM   2423  HB3 ASN B 155       0.973  -4.157  -0.424  1.00 92.33           H  
ATOM   2424  HB2 ASN B 155       0.932  -5.061  -1.898  1.00 92.33           H  
ATOM   2425 HD22 ASN B 155       4.485  -5.134   0.194  1.00 91.36           H  
ATOM   2426 HD21 ASN B 155       2.954  -5.401   1.046  1.00 91.36           H  
ATOM   2427  N   LEU B 156      -1.599  -7.413  -0.222  1.00 93.21           N  
ANISOU 2427  N   LEU B 156    11024  10689  13702   -189  -2884  -1208
ATOM   2428  CA  LEU B 156      -3.037  -7.357  -0.430  1.00 94.30           C  
ANISOU 2428  CA  LEU B 156    11109  10898  13822   -273  -2860   -832
ATOM   2429  C   LEU B 156      -3.698  -8.490   0.436  1.00 96.96           C  
ANISOU 2429  C   LEU B 156    11511  11083  14248   -174  -2863   -741
ATOM   2430  O   LEU B 156      -3.134  -9.587   0.500  1.00 97.97           O  
ANISOU 2430  O   LEU B 156    11638  11175  14410   -363  -2919   -858
ATOM   2431  CB  LEU B 156      -3.400  -7.501  -1.904  1.00 93.37           C  
ANISOU 2431  CB  LEU B 156    10866  10991  13621   -612  -2887   -798
ATOM   2432  CG  LEU B 156      -2.939  -6.398  -2.872  1.00 92.26           C  
ANISOU 2432  CG  LEU B 156    10675  11002  13378   -716  -2848   -854
ATOM   2433  CD1 LEU B 156      -2.896  -6.841  -4.390  1.00 92.36           C  
ANISOU 2433  CD1 LEU B 156    10587  11241  13266   -973  -2868   -739
ATOM   2434  CD2 LEU B 156      -3.792  -5.130  -2.717  1.00 92.73           C  
ANISOU 2434  CD2 LEU B 156    10783  11014  13436   -519  -2793   -656
ATOM   2435  H   LEU B 156      -1.295  -8.345  -0.467  1.00 93.21           H  
ATOM   2436  HA  LEU B 156      -3.556  -6.484  -0.034  1.00 94.30           H  
ATOM   2437  HB3 LEU B 156      -4.475  -7.583  -2.063  1.00 93.37           H  
ATOM   2438  HB2 LEU B 156      -2.902  -8.412  -2.235  1.00 93.37           H  
ATOM   2439  HG  LEU B 156      -1.979  -6.012  -2.528  1.00 92.26           H  
ATOM   2440 HD11 LEU B 156      -1.932  -6.512  -4.780  1.00 92.36           H  
ATOM   2441 HD12 LEU B 156      -3.172  -7.875  -4.594  1.00 92.36           H  
ATOM   2442 HD13 LEU B 156      -3.583  -6.273  -5.018  1.00 92.36           H  
ATOM   2443 HD21 LEU B 156      -3.150  -4.261  -2.570  1.00 92.73           H  
ATOM   2444 HD22 LEU B 156      -4.416  -5.015  -3.602  1.00 92.73           H  
ATOM   2445 HD23 LEU B 156      -4.380  -5.054  -1.802  1.00 92.73           H  
ATOM   2446  N   ALA B 157      -4.952  -8.201   0.881  1.00 92.56           N  
ANISOU 2446  N   ALA B 157    11032  10418  13720    137  -2801   -529
ATOM   2447  CA  ALA B 157      -5.641  -9.204   1.638  1.00 96.17           C  
ANISOU 2447  CA  ALA B 157    11550  10726  14263    255  -2757   -365
ATOM   2448  C   ALA B 157      -7.121  -9.101   1.333  1.00 97.91           C  
ANISOU 2448  C   ALA B 157    11599  11064  14540    -20  -2742    -29
ATOM   2449  O   ALA B 157      -7.520  -8.028   0.940  1.00 96.15           O  
ANISOU 2449  O   ALA B 157    11228  11049  14255   -129  -2736    188
ATOM   2450  CB  ALA B 157      -5.311  -9.161   3.070  1.00 96.51           C  
ANISOU 2450  CB  ALA B 157    11724  10661  14284    713  -2674   -192
ATOM   2451  H   ALA B 157      -5.411  -7.325   0.676  1.00 92.56           H  
ATOM   2452  HA  ALA B 157      -5.361 -10.183   1.250  1.00 96.17           H  
ATOM   2453  HB1 ALA B 157      -4.242  -9.282   3.246  1.00 96.51           H  
ATOM   2454  HB2 ALA B 157      -5.512  -8.172   3.482  1.00 96.51           H  
ATOM   2455  HB3 ALA B 157      -5.853  -9.964   3.570  1.00 96.51           H  
ATOM   2456  N   VAL B 158      -7.833 -10.208   1.595  1.00 96.84           N  
ANISOU 2456  N   VAL B 158    11483  10783  14527   -133  -2749     10
ATOM   2457  CA  VAL B 158      -9.198 -10.427   1.242  1.00 98.65           C  
ANISOU 2457  CA  VAL B 158    11525  11091  14865   -448  -2772    294
ATOM   2458  C   VAL B 158      -9.775 -11.414   2.270  1.00104.52           C  
ANISOU 2458  C   VAL B 158    12305  11649  15759   -313  -2653    588
ATOM   2459  O   VAL B 158      -9.075 -12.223   2.965  1.00107.61           O  
ANISOU 2459  O   VAL B 158    12913  11782  16193   -155  -2628    421
ATOM   2460  CB  VAL B 158      -9.251 -10.970  -0.245  1.00 96.97           C  
ANISOU 2460  CB  VAL B 158    11296  10866  14683   -844  -2947      8
ATOM   2461  CG1 VAL B 158      -8.543 -12.430  -0.337  1.00 99.71           C  
ANISOU 2461  CG1 VAL B 158    11529  11136  15222  -1140  -3005    229
ATOM   2462  CG2 VAL B 158     -10.618 -11.022  -0.951  1.00 92.17           C  
ANISOU 2462  CG2 VAL B 158    10565  10530  13926  -1022  -3030    -96
ATOM   2463  H   VAL B 158      -7.330 -10.999   1.971  1.00 96.84           H  
ATOM   2464  HA  VAL B 158      -9.701  -9.461   1.285  1.00 98.65           H  
ATOM   2465  HB  VAL B 158      -8.628 -10.340  -0.880  1.00 96.97           H  
ATOM   2466 HG11 VAL B 158      -8.353 -12.609  -1.395  1.00 99.71           H  
ATOM   2467 HG12 VAL B 158      -7.621 -12.592   0.222  1.00 99.71           H  
ATOM   2468 HG13 VAL B 158      -9.156 -13.262   0.009  1.00 99.71           H  
ATOM   2469 HG21 VAL B 158     -11.288 -11.678  -0.395  1.00 92.17           H  
ATOM   2470 HG22 VAL B 158     -11.103 -10.045  -0.959  1.00 92.17           H  
ATOM   2471 HG23 VAL B 158     -10.607 -11.301  -2.004  1.00 92.17           H  
ATOM   2472  N   ASN B 159     -11.124 -11.374   2.209  1.00103.62           N  
ANISOU 2472  N   ASN B 159    11975  11680  15715   -355  -2565   1042
ATOM   2473  CA  ASN B 159     -12.118 -12.170   3.011  1.00109.53           C  
ANISOU 2473  CA  ASN B 159    12719  12286  16610   -219  -2403   1403
ATOM   2474  C   ASN B 159     -13.054 -12.804   2.019  1.00112.20           C  
ANISOU 2474  C   ASN B 159    12999  12446  17186   -644  -2489   1411
ATOM   2475  O   ASN B 159     -13.398 -12.162   0.998  1.00108.72           O  
ANISOU 2475  O   ASN B 159    12549  11989  16769  -1004  -2697   1106
ATOM   2476  CB  ASN B 159     -12.979 -11.196   3.902  1.00109.35           C  
ANISOU 2476  CB  ASN B 159    12465  12521  16561    -51  -2249   1914
ATOM   2477  CG  ASN B 159     -12.272 -10.650   5.151  1.00108.47           C  
ANISOU 2477  CG  ASN B 159    11991  12645  16577   -484  -2327   2164
ATOM   2478  OD1 ASN B 159     -11.173 -11.136   5.440  1.00105.33           O  
ANISOU 2478  OD1 ASN B 159    11526  12281  16214   -881  -2535   1902
ATOM   2479  ND2 ASN B 159     -12.904  -9.721   5.944  1.00110.40           N  
ANISOU 2479  ND2 ASN B 159    11993  13075  16879   -380  -2165   2675
ATOM   2480  H   ASN B 159     -11.428 -10.799   1.437  1.00103.62           H  
ATOM   2481  HA  ASN B 159     -11.585 -12.819   3.706  1.00109.53           H  
ATOM   2482  HB3 ASN B 159     -13.815 -11.695   4.392  1.00109.35           H  
ATOM   2483  HB2 ASN B 159     -13.351 -10.414   3.240  1.00109.35           H  
ATOM   2484 HD22 ASN B 159     -12.506  -9.442   6.830  1.00110.40           H  
ATOM   2485 HD21 ASN B 159     -13.765  -9.316   5.606  1.00110.40           H  
ATOM   2486  N   GLU B 160     -13.577 -14.050   2.211  1.00108.94           N  
ANISOU 2486  N   GLU B 160    12561  11884  16949   -591  -2327   1776
ATOM   2487  CA  GLU B 160     -14.457 -14.845   1.271  1.00110.16           C  
ANISOU 2487  CA  GLU B 160    12681  11803  17371  -1010  -2406   1816
ATOM   2488  C   GLU B 160     -15.844 -14.262   0.959  1.00106.59           C  
ANISOU 2488  C   GLU B 160    11871  11573  17057  -1517  -2585   1931
ATOM   2489  O   GLU B 160     -16.449 -14.706  -0.016  1.00104.25           O  
ANISOU 2489  O   GLU B 160    11596  11120  16895  -1931  -2811   1693
ATOM   2490  CB  GLU B 160     -14.464 -16.328   1.700  1.00114.79           C  
ANISOU 2490  CB  GLU B 160    13299  12185  18132   -843  -2152   2252
ATOM   2491  CG  GLU B 160     -13.133 -17.009   1.965  1.00115.66           C  
ANISOU 2491  CG  GLU B 160    13767  12104  18075   -257  -1965   2185
ATOM   2492  CD  GLU B 160     -13.213 -18.507   2.191  1.00114.80           C  
ANISOU 2492  CD  GLU B 160    13629  12262  17727    256  -1811   2360
ATOM   2493  OE1 GLU B 160     -12.455 -18.985   3.048  1.00112.83           O  
ANISOU 2493  OE1 GLU B 160    13631  11882  17356    770  -1643   2411
ATOM   2494  OE2 GLU B 160     -13.898 -19.205   1.447  1.00114.35           O1-
ANISOU 2494  OE2 GLU B 160    13325  12534  17588    172  -1871   2438
ATOM   2495  H   GLU B 160     -13.480 -14.512   3.105  1.00108.94           H  
ATOM   2496  HA  GLU B 160     -14.003 -14.762   0.284  1.00110.16           H  
ATOM   2497  HB3 GLU B 160     -15.004 -16.826   0.895  1.00114.79           H  
ATOM   2498  HB2 GLU B 160     -15.040 -16.487   2.612  1.00114.79           H  
ATOM   2499  HG3 GLU B 160     -12.652 -16.689   2.889  1.00115.66           H  
ATOM   2500  HG2 GLU B 160     -12.433 -16.731   1.176  1.00115.66           H  
ATOM   2501  N   ASP B 161     -16.267 -13.267   1.679  1.00119.35           N  
ANISOU 2501  N   ASP B 161    13168  13557  18623  -1466  -2508   2279
ATOM   2502  CA  ASP B 161     -17.287 -12.289   1.343  1.00116.04           C  
ANISOU 2502  CA  ASP B 161    12377  13366  18346  -1928  -2685   2414
ATOM   2503  C   ASP B 161     -16.947 -11.396   0.080  1.00110.56           C  
ANISOU 2503  C   ASP B 161    11689  12865  17454  -2088  -2940   2013
ATOM   2504  O   ASP B 161     -17.807 -10.580  -0.356  1.00108.56           O  
ANISOU 2504  O   ASP B 161    11519  12466  17263  -2427  -3187   1668
ATOM   2505  CB  ASP B 161     -17.882 -11.429   2.462  1.00116.90           C  
ANISOU 2505  CB  ASP B 161    12113  13829  18476  -1793  -2498   2977
ATOM   2506  CG  ASP B 161     -18.412 -12.096   3.778  1.00122.06           C  
ANISOU 2506  CG  ASP B 161    12700  14337  19339  -1662  -2221   3450
ATOM   2507  OD1 ASP B 161     -19.063 -13.159   3.550  1.00123.11           O  
ANISOU 2507  OD1 ASP B 161    12738  14245  19795  -2056  -2268   3557
ATOM   2508  OD2 ASP B 161     -18.468 -11.517   4.847  1.00124.69           O1-
ANISOU 2508  OD2 ASP B 161    13096  14769  19512  -1152  -1954   3720
ATOM   2509  H   ASP B 161     -15.808 -13.186   2.575  1.00119.35           H  
ATOM   2510  HA  ASP B 161     -18.128 -12.865   0.956  1.00116.04           H  
ATOM   2511  HB3 ASP B 161     -18.746 -10.823   2.189  1.00116.90           H  
ATOM   2512  HB2 ASP B 161     -17.090 -10.741   2.756  1.00116.90           H  
ATOM   2513  N   CYS B 162     -15.781 -11.553  -0.429  1.00118.66           N  
ANISOU 2513  N   CYS B 162    12658  14204  18225  -1823  -2880   2054
ATOM   2514  CA  CYS B 162     -15.245 -10.946  -1.655  1.00113.91           C  
ANISOU 2514  CA  CYS B 162    12144  13739  17399  -1890  -3060   1665
ATOM   2515  C   CYS B 162     -14.887  -9.425  -1.437  1.00111.91           C  
ANISOU 2515  C   CYS B 162    12003  13651  16868  -1490  -2929   1648
ATOM   2516  O   CYS B 162     -15.136  -8.634  -2.313  1.00108.31           O  
ANISOU 2516  O   CYS B 162    11617  13309  16227  -1536  -3038   1368
ATOM   2517  CB  CYS B 162     -15.972 -11.198  -2.944  1.00111.19           C  
ANISOU 2517  CB  CYS B 162    11492  13670  17086  -2269  -3282   1714
ATOM   2518  SG  CYS B 162     -16.058 -13.017  -3.185  1.00107.04           S  
ANISOU 2518  SG  CYS B 162    11133  13191  16348  -2466  -3557   1163
ATOM   2519  H   CYS B 162     -15.097 -12.082   0.092  1.00118.66           H  
ATOM   2520  HA  CYS B 162     -14.262 -11.401  -1.775  1.00113.91           H  
ATOM   2521  HB3 CYS B 162     -15.360 -10.788  -3.747  1.00111.19           H  
ATOM   2522  HB2 CYS B 162     -16.992 -10.839  -2.808  1.00111.19           H  
ATOM   2523  HG  CYS B 162     -16.817 -13.252  -2.110  1.00107.04           H  
ATOM   2524  N   GLU B 163     -14.360  -9.132  -0.251  1.00114.83           N  
ANISOU 2524  N   GLU B 163    12409  14025  17196  -1093  -2706   1935
ATOM   2525  CA  GLU B 163     -13.934  -7.761   0.126  1.00112.32           C  
ANISOU 2525  CA  GLU B 163    12194  13856  16628   -733  -2622   1945
ATOM   2526  C   GLU B 163     -12.379  -7.636   0.212  1.00110.75           C  
ANISOU 2526  C   GLU B 163    12319  13439  16323   -587  -2649   1500
ATOM   2527  O   GLU B 163     -11.904  -8.431   1.037  1.00113.07           O  
ANISOU 2527  O   GLU B 163    12796  13457  16709   -521  -2629   1314
ATOM   2528  CB  GLU B 163     -14.469  -7.383   1.516  1.00114.56           C  
ANISOU 2528  CB  GLU B 163    12449  14202  16878   -306  -2399   2374
ATOM   2529  CG  GLU B 163     -16.015  -7.510   1.564  1.00112.04           C  
ANISOU 2529  CG  GLU B 163    12150  14115  16306     15  -2346   2515
ATOM   2530  CD  GLU B 163     -16.607  -7.323   2.944  1.00113.94           C  
ANISOU 2530  CD  GLU B 163    12285  14510  16497    409  -2146   3014
ATOM   2531  OE1 GLU B 163     -17.855  -7.558   3.029  1.00117.64           O  
ANISOU 2531  OE1 GLU B 163    12632  14924  17141    412  -2023   3282
ATOM   2532  OE2 GLU B 163     -15.946  -7.054   3.937  1.00111.87           O1-
ANISOU 2532  OE2 GLU B 163    12076  14419  16010    731  -2102   3153
ATOM   2533  H   GLU B 163     -14.461  -9.784   0.514  1.00114.83           H  
ATOM   2534  HA  GLU B 163     -14.367  -6.980  -0.498  1.00112.32           H  
ATOM   2535  HB3 GLU B 163     -14.249  -6.355   1.803  1.00114.56           H  
ATOM   2536  HB2 GLU B 163     -13.982  -7.993   2.276  1.00114.56           H  
ATOM   2537  HG3 GLU B 163     -16.401  -8.436   1.140  1.00112.04           H  
ATOM   2538  HG2 GLU B 163     -16.432  -6.710   0.953  1.00112.04           H  
ATOM   2539  N   LEU B 164     -11.700  -6.759  -0.551  1.00109.78           N  
ANISOU 2539  N   LEU B 164    12256  13445  16010   -534  -2691   1340
ATOM   2540  CA  LEU B 164     -10.241  -6.573  -0.597  1.00108.11           C  
ANISOU 2540  CA  LEU B 164    12292  13067  15717   -406  -2708    951
ATOM   2541  C   LEU B 164      -9.893  -5.242  -0.042  1.00106.32           C  
ANISOU 2541  C   LEU B 164    12162  12909  15325    -97  -2641   1026
ATOM   2542  O   LEU B 164     -10.599  -4.245  -0.124  1.00105.67           O  
ANISOU 2542  O   LEU B 164    11970  13044  15134    -57  -2615   1301
ATOM   2543  CB  LEU B 164      -9.873  -6.594  -2.093  1.00105.81           C  
ANISOU 2543  CB  LEU B 164    12009  12803  15390   -735  -2850    578
ATOM   2544  CG  LEU B 164      -8.511  -7.114  -2.447  1.00103.21           C  
ANISOU 2544  CG  LEU B 164    11642  12692  14882   -820  -2881    528
ATOM   2545  CD1 LEU B 164      -8.525  -7.743  -3.868  1.00101.58           C  
ANISOU 2545  CD1 LEU B 164    11508  12462  14624  -1023  -2967    120
ATOM   2546  CD2 LEU B 164      -7.267  -6.160  -2.347  1.00103.32           C  
ANISOU 2546  CD2 LEU B 164    11431  12970  14856   -988  -2931    819
ATOM   2547  H   LEU B 164     -12.301  -6.196  -1.136  1.00109.78           H  
ATOM   2548  HA  LEU B 164      -9.716  -7.274   0.052  1.00108.11           H  
ATOM   2549  HB3 LEU B 164     -10.098  -5.641  -2.573  1.00105.81           H  
ATOM   2550  HB2 LEU B 164     -10.642  -7.251  -2.499  1.00105.81           H  
ATOM   2551  HG  LEU B 164      -8.313  -7.866  -1.683  1.00103.21           H  
ATOM   2552 HD11 LEU B 164      -8.399  -6.936  -4.589  1.00101.58           H  
ATOM   2553 HD12 LEU B 164      -7.611  -8.322  -4.005  1.00101.58           H  
ATOM   2554 HD13 LEU B 164      -9.345  -8.448  -4.004  1.00101.58           H  
ATOM   2555 HD21 LEU B 164      -6.463  -6.605  -2.933  1.00103.32           H  
ATOM   2556 HD22 LEU B 164      -7.490  -5.182  -2.774  1.00103.32           H  
ATOM   2557 HD23 LEU B 164      -6.921  -6.082  -1.316  1.00103.32           H  
ATOM   2558  N   LYS B 165      -8.688  -5.191   0.634  1.00101.11           N  
ANISOU 2558  N   LYS B 165    11719  12053  14647    129  -2631    767
ATOM   2559  CA  LYS B 165      -8.002  -4.015   1.063  1.00 99.68           C  
ANISOU 2559  CA  LYS B 165    11682  11849  14344    431  -2604    782
ATOM   2560  C   LYS B 165      -6.450  -4.047   0.637  1.00 98.30           C  
ANISOU 2560  C   LYS B 165    11624  11553  14174    354  -2676    356
ATOM   2561  O   LYS B 165      -5.777  -5.081   0.772  1.00 98.42           O  
ANISOU 2561  O   LYS B 165    11690  11428  14278    321  -2713     64
ATOM   2562  CB  LYS B 165      -7.974  -4.030   2.657  1.00100.32           C  
ANISOU 2562  CB  LYS B 165    11907  11796  14415    899  -2525    955
ATOM   2563  CG  LYS B 165      -9.338  -4.444   3.304  1.00102.69           C  
ANISOU 2563  CG  LYS B 165    12065  12216  14736   1003  -2408   1404
ATOM   2564  CD  LYS B 165      -9.249  -4.391   4.846  1.00102.69           C  
ANISOU 2564  CD  LYS B 165    12198  12217  14601   1533  -2311   1686
ATOM   2565  CE  LYS B 165     -10.546  -4.745   5.445  1.00104.47           C  
ANISOU 2565  CE  LYS B 165    12203  12693  14798   1602  -2180   2200
ATOM   2566  NZ  LYS B 165     -11.605  -3.819   5.064  1.00103.14           N1+
ANISOU 2566  NZ  LYS B 165    11960  12765  14463   1612  -2200   2383
ATOM   2567  H   LYS B 165      -8.107  -6.018   0.636  1.00101.11           H  
ATOM   2568  HA  LYS B 165      -8.626  -3.244   0.610  1.00 99.68           H  
ATOM   2569  HB3 LYS B 165      -7.607  -3.118   3.127  1.00100.32           H  
ATOM   2570  HB2 LYS B 165      -7.280  -4.816   2.955  1.00100.32           H  
ATOM   2571  HG3 LYS B 165      -9.693  -5.414   2.957  1.00102.69           H  
ATOM   2572  HG2 LYS B 165     -10.140  -3.781   2.979  1.00102.69           H  
ATOM   2573  HD3 LYS B 165      -9.088  -3.336   5.064  1.00102.69           H  
ATOM   2574  HD2 LYS B 165      -8.415  -4.925   5.302  1.00102.69           H  
ATOM   2575  HE3 LYS B 165     -10.426  -4.830   6.525  1.00104.47           H  
ATOM   2576  HE2 LYS B 165     -10.836  -5.720   5.055  1.00104.47           H  
ATOM   2577  HZ1 LYS B 165     -11.341  -2.850   5.165  1.00103.14           H  
ATOM   2578  HZ2 LYS B 165     -11.837  -3.796   4.081  1.00103.14           H  
ATOM   2579  HZ3 LYS B 165     -12.409  -3.934   5.664  1.00103.14           H  
ATOM   2580  N   ILE B 166      -5.866  -2.836   0.435  1.00 96.74           N  
ANISOU 2580  N   ILE B 166    11462  11412  13882    330  -2688    337
ATOM   2581  CA  ILE B 166      -4.445  -2.665   0.156  1.00 96.17           C  
ANISOU 2581  CA  ILE B 166    11462  11235  13842    250  -2736    -20
ATOM   2582  C   ILE B 166      -3.683  -2.424   1.437  1.00 96.14           C  
ANISOU 2582  C   ILE B 166    11634  11000  13893    602  -2781   -176
ATOM   2583  O   ILE B 166      -4.179  -1.621   2.262  1.00 96.17           O  
ANISOU 2583  O   ILE B 166    11761  10938  13843    949  -2769     36
ATOM   2584  CB  ILE B 166      -4.277  -1.377  -0.767  1.00 96.83           C  
ANISOU 2584  CB  ILE B 166    11543  11420  13828    105  -2718     50
ATOM   2585  CG1 ILE B 166      -5.072  -1.447  -2.137  1.00 96.91           C  
ANISOU 2585  CG1 ILE B 166    11404  11687  13732   -126  -2687    279
ATOM   2586  CG2 ILE B 166      -2.717  -1.048  -1.046  1.00 96.70           C  
ANISOU 2586  CG2 ILE B 166    11520  11347  13876    -89  -2735   -290
ATOM   2587  CD1 ILE B 166      -4.891  -0.233  -3.066  1.00 98.29           C  
ANISOU 2587  CD1 ILE B 166    11584  11975  13786   -294  -2652    314
ATOM   2588  H   ILE B 166      -6.475  -2.031   0.469  1.00 96.74           H  
ATOM   2589  HA  ILE B 166      -3.950  -3.458  -0.404  1.00 96.17           H  
ATOM   2590  HB  ILE B 166      -4.692  -0.593  -0.134  1.00 96.83           H  
ATOM   2591 HG13 ILE B 166      -6.126  -1.680  -1.987  1.00 96.91           H  
ATOM   2592 HG12 ILE B 166      -4.645  -2.259  -2.725  1.00 96.91           H  
ATOM   2593 HG21 ILE B 166      -2.305  -1.646  -1.858  1.00 96.70           H  
ATOM   2594 HG22 ILE B 166      -2.560  -0.073  -1.505  1.00 96.70           H  
ATOM   2595 HG23 ILE B 166      -2.230  -1.176  -0.079  1.00 96.70           H  
ATOM   2596 HD11 ILE B 166      -3.965  -0.167  -3.636  1.00 98.29           H  
ATOM   2597 HD12 ILE B 166      -5.738  -0.081  -3.735  1.00 98.29           H  
ATOM   2598 HD13 ILE B 166      -4.817   0.658  -2.443  1.00 98.29           H  
ATOM   2599  N   LEU B 167      -2.531  -3.085   1.582  1.00 98.85           N  
ANISOU 2599  N   LEU B 167    11989  11241  14328    545  -2841   -555
ATOM   2600  CA  LEU B 167      -1.854  -3.183   2.896  1.00 98.67           C  
ANISOU 2600  CA  LEU B 167    12111  11014  14365    878  -2922   -772
ATOM   2601  C   LEU B 167      -0.500  -2.570   2.744  1.00 98.62           C  
ANISOU 2601  C   LEU B 167    12090  10942  14438    770  -3006  -1075
ATOM   2602  O   LEU B 167      -0.052  -2.164   1.606  1.00 98.65           O  
ANISOU 2602  O   LEU B 167    11984  11054  14446    447  -2963  -1079
ATOM   2603  CB  LEU B 167      -1.684  -4.658   3.246  1.00 98.37           C  
ANISOU 2603  CB  LEU B 167    12082  10913  14381    970  -2928   -954
ATOM   2604  CG  LEU B 167      -2.836  -5.563   3.199  1.00 98.84           C  
ANISOU 2604  CG  LEU B 167    12261  10884  14410   1310  -2877   -733
ATOM   2605  CD1 LEU B 167      -2.344  -6.976   3.482  1.00 99.84           C  
ANISOU 2605  CD1 LEU B 167    12290  11152  14491   1185  -2768   -304
ATOM   2606  CD2 LEU B 167      -4.022  -5.041   4.054  1.00 99.60           C  
ANISOU 2606  CD2 LEU B 167    12396  10885  14564   1361  -2884   -958
ATOM   2607  H   LEU B 167      -2.212  -3.726   0.870  1.00 98.85           H  
ATOM   2608  HA  LEU B 167      -2.372  -2.664   3.703  1.00 98.67           H  
ATOM   2609  HB3 LEU B 167      -1.534  -4.565   4.321  1.00 98.37           H  
ATOM   2610  HB2 LEU B 167      -0.788  -5.071   2.782  1.00 98.37           H  
ATOM   2611  HG  LEU B 167      -3.209  -5.580   2.175  1.00 98.84           H  
ATOM   2612 HD11 LEU B 167      -3.088  -7.500   4.081  1.00 99.84           H  
ATOM   2613 HD12 LEU B 167      -2.228  -7.580   2.582  1.00 99.84           H  
ATOM   2614 HD13 LEU B 167      -1.366  -6.939   3.963  1.00 99.84           H  
ATOM   2615 HD21 LEU B 167      -3.583  -4.354   4.778  1.00 99.60           H  
ATOM   2616 HD22 LEU B 167      -4.751  -4.464   3.484  1.00 99.60           H  
ATOM   2617 HD23 LEU B 167      -4.654  -5.823   4.474  1.00 99.60           H  
ATOM   2618  N   ASP B 168       0.253  -2.498   3.834  1.00108.20           N  
ANISOU 2618  N   ASP B 168    13410  11983  15719   1052  -3125  -1324
ATOM   2619  CA  ASP B 168       1.711  -2.349   3.865  1.00107.41           C  
ANISOU 2619  CA  ASP B 168    13238  11821  15753    945  -3231  -1682
ATOM   2620  C   ASP B 168       2.132  -0.901   3.435  1.00108.84           C  
ANISOU 2620  C   ASP B 168    13414  11968  15971    735  -3240  -1590
ATOM   2621  O   ASP B 168       2.952  -0.623   2.585  1.00108.24           O  
ANISOU 2621  O   ASP B 168    13172  12011  15943    363  -3160  -1624
ATOM   2622  CB  ASP B 168       2.491  -3.433   3.070  1.00105.04           C  
ANISOU 2622  CB  ASP B 168    12735  11669  15508    678  -3183  -1938
ATOM   2623  CG  ASP B 168       2.467  -4.765   3.787  1.00103.52           C  
ANISOU 2623  CG  ASP B 168    12424  11446  15464    641  -3291  -2325
ATOM   2624  OD1 ASP B 168       3.147  -5.622   3.194  1.00104.03           O  
ANISOU 2624  OD1 ASP B 168    12468  11427  15632    551  -3359  -2357
ATOM   2625  OD2 ASP B 168       1.964  -4.934   4.921  1.00102.16           O1-
ANISOU 2625  OD2 ASP B 168    12173  11331  15313    703  -3315  -2598
ATOM   2626  H   ASP B 168      -0.128  -2.855   4.699  1.00108.20           H  
ATOM   2627  HA  ASP B 168       2.019  -2.386   4.910  1.00107.41           H  
ATOM   2628  HB3 ASP B 168       3.542  -3.166   2.958  1.00105.04           H  
ATOM   2629  HB2 ASP B 168       2.088  -3.424   2.057  1.00105.04           H  
ATOM   2630  N   PHE B 169       1.511   0.078   4.090  1.00101.82           N  
ANISOU 2630  N   PHE B 169    12741  10906  15040   1013  -3330  -1455
ATOM   2631  CA  PHE B 169       1.819   1.543   4.062  1.00103.73           C  
ANISOU 2631  CA  PHE B 169    13057  11030  15327    876  -3376  -1389
ATOM   2632  C   PHE B 169       3.113   1.932   4.890  1.00102.14           C  
ANISOU 2632  C   PHE B 169    12839  10634  15336    845  -3566  -1749
ATOM   2633  O   PHE B 169       3.525   3.125   4.906  1.00103.74           O  
ANISOU 2633  O   PHE B 169    13192  10628  15595    850  -3676  -1723
ATOM   2634  CB  PHE B 169       0.650   2.374   4.359  1.00106.35           C  
ANISOU 2634  CB  PHE B 169    13661  11254  15492   1212  -3402  -1076
ATOM   2635  CG  PHE B 169      -0.625   2.093   3.576  1.00106.37           C  
ANISOU 2635  CG  PHE B 169    13627  11470  15319   1127  -3218   -681
ATOM   2636  CD1 PHE B 169      -1.866   2.717   3.937  1.00103.92           C  
ANISOU 2636  CD1 PHE B 169    13190  11355  14939   1144  -3106   -562
ATOM   2637  CD2 PHE B 169      -0.582   1.467   2.293  1.00108.46           C  
ANISOU 2637  CD2 PHE B 169    13981  11733  15496   1020  -3167   -435
ATOM   2638  CE1 PHE B 169      -2.974   2.691   3.084  1.00103.40           C  
ANISOU 2638  CE1 PHE B 169    13050  11499  14737   1044  -2971   -217
ATOM   2639  CE2 PHE B 169      -1.709   1.474   1.448  1.00107.91           C  
ANISOU 2639  CE2 PHE B 169    13854  11893  15253    964  -3019    -89
ATOM   2640  CZ  PHE B 169      -2.963   1.980   1.895  1.00105.25           C  
ANISOU 2640  CZ  PHE B 169    13353  11771  14868    967  -2932     12
ATOM   2641  H   PHE B 169       0.891  -0.149   4.855  1.00101.82           H  
ATOM   2642  HA  PHE B 169       2.059   1.948   3.078  1.00103.73           H  
ATOM   2643  HB3 PHE B 169       0.900   3.429   4.250  1.00106.35           H  
ATOM   2644  HB2 PHE B 169       0.457   2.375   5.432  1.00106.35           H  
ATOM   2645  HD1 PHE B 169      -1.920   3.361   4.803  1.00103.92           H  
ATOM   2646  HD2 PHE B 169       0.375   1.078   1.979  1.00108.46           H  
ATOM   2647  HE1 PHE B 169      -3.893   3.209   3.317  1.00103.40           H  
ATOM   2648  HE2 PHE B 169      -1.729   0.987   0.484  1.00107.91           H  
ATOM   2649  HZ  PHE B 169      -3.870   2.025   1.309  1.00105.25           H  
ATOM   2650  N   GLY B 170       3.882   1.011   5.460  1.00112.06           N  
ANISOU 2650  N   GLY B 170    13914  11949  16714    812  -3619  -2087
ATOM   2651  CA  GLY B 170       5.287   1.217   5.847  1.00110.64           C  
ANISOU 2651  CA  GLY B 170    13675  11614  16750    810  -3831  -2449
ATOM   2652  C   GLY B 170       6.132   1.026   4.541  1.00111.44           C  
ANISOU 2652  C   GLY B 170    13623  11678  17042    356  -3803  -2459
ATOM   2653  O   GLY B 170       7.111   1.787   4.199  1.00111.81           O  
ANISOU 2653  O   GLY B 170    13718  11493  17273    341  -4005  -2624
ATOM   2654  H   GLY B 170       3.534   0.063   5.446  1.00112.06           H  
ATOM   2655  HA3 GLY B 170       5.513   0.413   6.548  1.00110.64           H  
ATOM   2656  HA2 GLY B 170       5.419   2.174   6.352  1.00110.64           H  
ATOM   2657  N   LEU B 171       5.771   0.039   3.724  1.00106.23           N  
ANISOU 2657  N   LEU B 171    12785  11234  16343    -13  -3559  -2278
ATOM   2658  CA  LEU B 171       6.409  -0.239   2.471  1.00107.92           C  
ANISOU 2658  CA  LEU B 171    12835  11450  16721   -453  -3464  -2238
ATOM   2659  C   LEU B 171       6.199   0.840   1.339  1.00110.82           C  
ANISOU 2659  C   LEU B 171    13346  11850  16912   -591  -3275  -1824
ATOM   2660  O   LEU B 171       7.062   1.196   0.571  1.00111.41           O  
ANISOU 2660  O   LEU B 171    13291  12182  16859   -786  -3058  -1673
ATOM   2661  CB  LEU B 171       6.256  -1.800   2.185  1.00107.00           C  
ANISOU 2661  CB  LEU B 171    12339  11611  16704   -732  -3332  -2445
ATOM   2662  CG  LEU B 171       7.011  -2.279   0.891  1.00105.90           C  
ANISOU 2662  CG  LEU B 171    12107  11774  16355   -710  -3158  -2408
ATOM   2663  CD1 LEU B 171       8.549  -2.071   0.957  1.00107.43           C  
ANISOU 2663  CD1 LEU B 171    11988  12233  16598  -1050  -2964  -2471
ATOM   2664  CD2 LEU B 171       6.557  -3.694   0.559  1.00103.07           C  
ANISOU 2664  CD2 LEU B 171    11784  11425  15952   -352  -3295  -2659
ATOM   2665  H   LEU B 171       5.112  -0.640   4.077  1.00106.23           H  
ATOM   2666  HA  LEU B 171       7.460  -0.044   2.685  1.00107.92           H  
ATOM   2667  HB3 LEU B 171       5.196  -2.012   2.044  1.00107.00           H  
ATOM   2668  HB2 LEU B 171       6.587  -2.373   3.051  1.00107.00           H  
ATOM   2669  HG  LEU B 171       6.644  -1.711   0.036  1.00105.90           H  
ATOM   2670 HD11 LEU B 171       8.946  -1.503   0.116  1.00107.43           H  
ATOM   2671 HD12 LEU B 171       9.029  -1.564   1.794  1.00107.43           H  
ATOM   2672 HD13 LEU B 171       9.009  -3.059   0.946  1.00107.43           H  
ATOM   2673 HD21 LEU B 171       6.388  -4.320   1.435  1.00103.07           H  
ATOM   2674 HD22 LEU B 171       5.626  -3.636  -0.005  1.00103.07           H  
ATOM   2675 HD23 LEU B 171       7.240  -4.401   0.088  1.00103.07           H  
ATOM   2676  N   ALA B 172       4.940   1.394   1.251  1.00105.96           N  
ANISOU 2676  N   ALA B 172    13020  10969  16270   -455  -3378  -1656
ATOM   2677  CA  ALA B 172       4.499   2.560   0.486  1.00109.32           C  
ANISOU 2677  CA  ALA B 172    13624  11405  16507   -512  -3228  -1264
ATOM   2678  C   ALA B 172       5.164   3.831   0.806  1.00111.52           C  
ANISOU 2678  C   ALA B 172    14173  11317  16883   -496  -3368  -1197
ATOM   2679  O   ALA B 172       5.495   4.070   1.966  1.00110.48           O  
ANISOU 2679  O   ALA B 172    14213  10923  16841   -231  -3626  -1389
ATOM   2680  CB  ALA B 172       3.007   2.521   0.570  1.00109.95           C  
ANISOU 2680  CB  ALA B 172    13853  11619  16304   -169  -3192  -1035
ATOM   2681  H   ALA B 172       4.292   0.994   1.914  1.00105.96           H  
ATOM   2682  HA  ALA B 172       4.795   2.283  -0.526  1.00109.32           H  
ATOM   2683  HB1 ALA B 172       2.530   1.577   0.835  1.00109.95           H  
ATOM   2684  HB2 ALA B 172       2.533   3.329   1.128  1.00109.95           H  
ATOM   2685  HB3 ALA B 172       2.499   2.682  -0.381  1.00109.95           H  
ATOM   2686  N   ARG B 173       5.426   4.622  -0.213  1.00113.32           N  
ANISOU 2686  N   ARG B 173    14469  11511  17078   -756  -3208   -932
ATOM   2687  CA  ARG B 173       6.235   5.774  -0.219  1.00115.15           C  
ANISOU 2687  CA  ARG B 173    14979  11348  17423   -794  -3333   -867
ATOM   2688  C   ARG B 173       5.457   6.982  -0.928  1.00118.77           C  
ANISOU 2688  C   ARG B 173    15634  11822  17673   -879  -3128   -459
ATOM   2689  O   ARG B 173       4.360   6.728  -1.420  1.00120.23           O  
ANISOU 2689  O   ARG B 173    15658  12333  17691  -1024  -2878   -269
ATOM   2690  CB  ARG B 173       7.563   5.473  -0.982  1.00114.52           C  
ANISOU 2690  CB  ARG B 173    14696  11081  17735  -1191  -3404  -1117
ATOM   2691  CG  ARG B 173       8.411   4.420  -0.292  1.00117.37           C  
ANISOU 2691  CG  ARG B 173    14900  11517  18177  -1668  -3118   -903
ATOM   2692  CD  ARG B 173       9.779   4.203  -1.048  1.00117.22           C  
ANISOU 2692  CD  ARG B 173    14596  11362  18579  -2076  -3166  -1137
ATOM   2693  NE  ARG B 173      10.766   5.229  -1.005  1.00118.92           N  
ANISOU 2693  NE  ARG B 173    15060  11105  19018  -2254  -3295  -1067
ATOM   2694  CZ  ARG B 173      12.033   5.209  -1.382  1.00119.49           C  
ANISOU 2694  CZ  ARG B 173    14919  10973  19507  -2651  -3367  -1228
ATOM   2695  NH1 ARG B 173      12.787   6.288  -1.194  1.00121.02           N  
ANISOU 2695  NH1 ARG B 173    15385  10686  19910  -2821  -3504  -1151
ATOM   2696  NH2 ARG B 173      12.542   4.094  -1.907  1.00118.76           N1+
ANISOU 2696  NH2 ARG B 173    14338  11154  19630  -2876  -3309  -1465
ATOM   2697  H   ARG B 173       4.973   4.522  -1.110  1.00113.32           H  
ATOM   2698  HA  ARG B 173       6.388   6.158   0.790  1.00115.15           H  
ATOM   2699  HB3 ARG B 173       8.190   6.357  -1.099  1.00114.52           H  
ATOM   2700  HB2 ARG B 173       7.323   5.051  -1.958  1.00114.52           H  
ATOM   2701  HG3 ARG B 173       7.870   3.517  -0.009  1.00117.37           H  
ATOM   2702  HG2 ARG B 173       8.525   4.832   0.711  1.00117.37           H  
ATOM   2703  HD3 ARG B 173       9.583   4.167  -2.120  1.00117.22           H  
ATOM   2704  HD2 ARG B 173      10.160   3.248  -0.687  1.00117.22           H  
ATOM   2705 HH22 ARG B 173      13.529   4.037  -2.116  1.00118.76           H  
ATOM   2706 HH21 ARG B 173      12.031   3.286  -2.233  1.00118.76           H  
ATOM   2707 HH12 ARG B 173      13.702   6.517  -1.555  1.00121.02           H  
ATOM   2708 HH11 ARG B 173      12.390   7.036  -0.644  1.00121.02           H  
ATOM   2709  HE  ARG B 173      10.465   6.101  -0.593  1.00118.92           H  
ATOM   2710  N   HIS B 174       6.009   8.157  -0.721  1.00119.29           N  
ANISOU 2710  N   HIS B 174    16076  11516  17731   -754  -3259   -341
ATOM   2711  CA  HIS B 174       5.483   9.380  -1.352  1.00122.34           C  
ANISOU 2711  CA  HIS B 174    16705  11848  17931   -817  -3085     36
ATOM   2712  C   HIS B 174       5.865   9.349  -2.783  1.00124.01           C  
ANISOU 2712  C   HIS B 174    16699  12099  18320  -1347  -2845    110
ATOM   2713  O   HIS B 174       6.933   8.831  -3.149  1.00123.27           O  
ANISOU 2713  O   HIS B 174    16463  11790  18584  -1669  -2912    -94
ATOM   2714  CB  HIS B 174       6.102  10.627  -0.614  1.00122.48           C  
ANISOU 2714  CB  HIS B 174    17207  11393  17936   -569  -3310     95
ATOM   2715  CG  HIS B 174       5.733  11.958  -1.178  1.00124.90           C  
ANISOU 2715  CG  HIS B 174    17807  11545  18104   -667  -3153    450
ATOM   2716  ND1 HIS B 174       4.350  12.417  -1.200  1.00126.20           N  
ANISOU 2716  ND1 HIS B 174    17985  11438  18527  -1121  -3065    492
ATOM   2717  CD2 HIS B 174       6.526  12.918  -1.725  1.00125.94           C  
ANISOU 2717  CD2 HIS B 174    18240  11752  17861   -347  -3064    791
ATOM   2718  CE1 HIS B 174       4.461  13.608  -1.711  1.00128.02           C  
ANISOU 2718  CE1 HIS B 174    18546  11562  18534  -1069  -2921    848
ATOM   2719  NE2 HIS B 174       5.676  13.946  -2.047  1.00127.68           N  
ANISOU 2719  NE2 HIS B 174    18680  11738  18095   -589  -2928   1022
ATOM   2720  H   HIS B 174       6.875   8.199  -0.203  1.00119.29           H  
ATOM   2721  HA  HIS B 174       4.420   9.383  -1.110  1.00122.34           H  
ATOM   2722  HB3 HIS B 174       7.192  10.608  -0.647  1.00122.48           H  
ATOM   2723  HB2 HIS B 174       5.968  10.530   0.463  1.00122.48           H  
ATOM   2724  HD1 HIS B 174       3.438  12.026  -1.008  1.00126.20           H  
ATOM   2725  HD2 HIS B 174       7.594  12.893  -1.882  1.00125.94           H  
ATOM   2726  HE1 HIS B 174       3.554  14.124  -1.987  1.00128.02           H  
ATOM   2727  N   THR B 175       5.046  10.043  -3.553  1.00118.10           N  
ANISOU 2727  N   THR B 175    15910  11645  17317  -1420  -2564    410
ATOM   2728  CA  THR B 175       5.179  10.178  -4.974  1.00120.21           C  
ANISOU 2728  CA  THR B 175    15949  12042  17683  -1860  -2285    508
ATOM   2729  C   THR B 175       6.481  10.878  -5.384  1.00121.38           C  
ANISOU 2729  C   THR B 175    16282  11745  18093  -2154  -2275    595
ATOM   2730  O   THR B 175       7.253  10.343  -6.183  1.00121.97           O  
ANISOU 2730  O   THR B 175    16783  11487  18073  -1992  -2357    784
ATOM   2731  CB  THR B 175       4.015  10.980  -5.570  1.00123.17           C  
ANISOU 2731  CB  THR B 175    16349  12773  17677  -1794  -2026    833
ATOM   2732  OG1 THR B 175       3.742  12.232  -5.053  1.00124.61           O  
ANISOU 2732  OG1 THR B 175    16956  12737  17652  -1609  -2015   1147
ATOM   2733  CG2 THR B 175       2.766  10.079  -5.709  1.00122.15           C  
ANISOU 2733  CG2 THR B 175    16079  13020  17311  -1507  -2083    767
ATOM   2734  H   THR B 175       4.233  10.455  -3.117  1.00118.10           H  
ATOM   2735  HA  THR B 175       5.215   9.200  -5.455  1.00120.21           H  
ATOM   2736  HB  THR B 175       4.284  11.231  -6.596  1.00123.17           H  
ATOM   2737  HG1 THR B 175       4.352  12.796  -5.535  1.00124.61           H  
ATOM   2738 HG21 THR B 175       1.876  10.708  -5.732  1.00122.15           H  
ATOM   2739 HG22 THR B 175       2.778   9.511  -6.639  1.00122.15           H  
ATOM   2740 HG23 THR B 175       2.827   9.416  -4.846  1.00122.15           H  
ATOM   2741  N   ASP B 176       6.790  12.033  -4.847  1.00126.16           N  
ANISOU 2741  N   ASP B 176    16562  12341  19032  -2585  -2171    467
ATOM   2742  CA  ASP B 176       7.873  12.986  -5.277  1.00127.77           C  
ANISOU 2742  CA  ASP B 176    16860  12140  19546  -2962  -2119    574
ATOM   2743  C   ASP B 176       9.220  12.648  -4.554  1.00130.56           C  
ANISOU 2743  C   ASP B 176    16853  12767  19987  -3375  -1739    719
ATOM   2744  O   ASP B 176      10.182  13.418  -4.734  1.00130.81           O  
ANISOU 2744  O   ASP B 176    16538  13269  19894  -3365  -1590    633
ATOM   2745  CB  ASP B 176       7.566  14.484  -5.160  1.00  0.00           C  
ATOM   2746  CG  ASP B 176       6.163  15.002  -5.595  1.00  0.00           C  
ATOM   2747  OD1 ASP B 176       5.256  14.312  -6.185  1.00  0.00           O  
ATOM   2748  OD2 ASP B 176       6.054  16.204  -5.296  1.00  0.00           O1-
ATOM   2749  H   ASP B 176       6.061  12.483  -4.312  1.00126.16           H  
ATOM   2750  HB2 ASP B 176       7.647  14.790  -4.117  1.00  0.00           H  
ATOM   2751  HB3 ASP B 176       8.248  15.136  -5.705  1.00  0.00           H  
ATOM   2752  HA  ASP B 176       7.945  12.887  -6.361  1.00127.77           H  
ATOM   2753  N   ASP B 177       9.202  11.533  -3.788  1.00130.33           N  
ANISOU 2753  N   ASP B 177    16929  12423  20168  -3726  -1579    953
ATOM   2754  CA  ASP B 177      10.313  11.083  -2.961  1.00133.63           C  
ANISOU 2754  CA  ASP B 177    17034  13089  20649  -4096  -1168   1162
ATOM   2755  C   ASP B 177      11.531  10.888  -3.822  1.00133.12           C  
ANISOU 2755  C   ASP B 177    16391  13281  20908  -4353  -1161    849
ATOM   2756  O   ASP B 177      11.503  10.163  -4.872  1.00135.04           O  
ANISOU 2756  O   ASP B 177    16303  14001  21004  -4397   -881    887
ATOM   2757  CB  ASP B 177       9.983   9.754  -2.145  1.00  0.00           C  
ATOM   2758  CG  ASP B 177      10.829   9.324  -0.949  1.00  0.00           C  
ATOM   2759  OD1 ASP B 177      11.723  10.098  -0.614  1.00  0.00           O  
ATOM   2760  OD2 ASP B 177      10.662   8.206  -0.369  1.00  0.00           O1-
ATOM   2761  H   ASP B 177       8.338  11.014  -3.720  1.00130.33           H  
ATOM   2762  HB2 ASP B 177       8.926   9.754  -1.878  1.00  0.00           H  
ATOM   2763  HB3 ASP B 177       9.917   8.949  -2.878  1.00  0.00           H  
ATOM   2764  HA  ASP B 177      10.392  11.873  -2.214  1.00133.63           H  
ATOM   2765  N   GLU B 178      12.683  11.469  -3.384  1.00132.86           N  
ANISOU 2765  N   GLU B 178    16237  12949  21294  -4490  -1481    526
ATOM   2766  CA  GLU B 178      14.013  11.420  -4.042  1.00132.11           C  
ANISOU 2766  CA  GLU B 178    15588  13094  21513  -4692  -1523    196
ATOM   2767  C   GLU B 178      14.033  12.056  -5.418  1.00127.68           C  
ANISOU 2767  C   GLU B 178    15023  12533  20956  -4347  -1945   -246
ATOM   2768  O   GLU B 178      14.714  11.533  -6.311  1.00125.45           O  
ANISOU 2768  O   GLU B 178    15122  11862  20680  -4124  -2277   -341
ATOM   2769  CB  GLU B 178      14.625   9.987  -4.005  1.00134.01           C  
ANISOU 2769  CB  GLU B 178    15586  13021  22312  -5232  -1501    209
ATOM   2770  CG  GLU B 178      14.669   9.352  -2.592  1.00131.96           C  
ANISOU 2770  CG  GLU B 178    15307  12354  22476  -5296  -1985   -186
ATOM   2771  CD  GLU B 178      15.734   8.320  -2.325  1.00135.78           C  
ANISOU 2771  CD  GLU B 178    15590  12470  23532  -5879  -1974   -122
ATOM   2772  OE1 GLU B 178      15.324   7.117  -2.454  1.00138.56           O  
ANISOU 2772  OE1 GLU B 178    15429  13122  24094  -6248  -1652    -19
ATOM   2773  OE2 GLU B 178      16.781   8.656  -1.807  1.00136.48           O1-
ANISOU 2773  OE2 GLU B 178    16030  11965  23861  -5966  -2287   -168
ATOM   2774  H   GLU B 178      12.530  12.129  -2.635  1.00132.86           H  
ATOM   2775  HA  GLU B 178      14.746  12.094  -3.598  1.00132.11           H  
ATOM   2776  HB3 GLU B 178      15.587  10.071  -4.511  1.00134.01           H  
ATOM   2777  HB2 GLU B 178      14.120   9.355  -4.734  1.00134.01           H  
ATOM   2778  HG3 GLU B 178      13.692   8.873  -2.527  1.00131.96           H  
ATOM   2779  HG2 GLU B 178      14.728  10.173  -1.878  1.00131.96           H  
ATOM   2780  N   MET B 179      13.152  13.033  -5.677  1.00128.84           N  
ANISOU 2780  N   MET B 179    14770  13122  21061  -4259  -1919   -501
ATOM   2781  CA  MET B 179      13.062  13.750  -6.972  1.00124.47           C  
ANISOU 2781  CA  MET B 179    14206  12631  20457  -3891  -2262   -895
ATOM   2782  C   MET B 179      12.507  15.161  -6.620  1.00123.92           C  
ANISOU 2782  C   MET B 179    13610  12986  20488  -3945  -2203  -1183
ATOM   2783  O   MET B 179      11.881  15.854  -7.415  1.00127.51           O  
ANISOU 2783  O   MET B 179    13723  13724  21001  -4229  -1879  -1053
ATOM   2784  CB  MET B 179      12.194  12.932  -7.967  1.00122.88           C  
ANISOU 2784  CB  MET B 179    14361  12549  19778  -3433  -2283   -784
ATOM   2785  CG  MET B 179      10.746  12.596  -7.515  1.00126.19           C  
ANISOU 2785  CG  MET B 179    14832  13274  19841  -3450  -1906   -416
ATOM   2786  SD  MET B 179       9.794  12.045  -8.994  1.00125.51           S  
ANISOU 2786  SD  MET B 179    15237  13170  19281  -2998  -1969   -185
ATOM   2787  CE  MET B 179       9.327  13.630  -9.827  1.00120.39           C  
ANISOU 2787  CE  MET B 179    14527  12642  18572  -2600  -2279   -566
ATOM   2788  H   MET B 179      12.480  13.346  -4.992  1.00128.84           H  
ATOM   2789  HA  MET B 179      14.068  13.880  -7.371  1.00124.47           H  
ATOM   2790  HB3 MET B 179      12.839  12.060  -8.067  1.00122.88           H  
ATOM   2791  HB2 MET B 179      12.077  13.408  -8.940  1.00122.88           H  
ATOM   2792  HG3 MET B 179      10.317  13.522  -7.133  1.00126.19           H  
ATOM   2793  HG2 MET B 179      10.614  11.820  -6.761  1.00126.19           H  
ATOM   2794  HE1 MET B 179      10.265  14.088 -10.139  1.00120.39           H  
ATOM   2795  HE2 MET B 179       8.673  13.505 -10.691  1.00120.39           H  
ATOM   2796  HE3 MET B 179       8.813  14.264  -9.104  1.00120.39           H  
ATOM   2797  HXT MET B 179      12.647  15.451  -5.578  1.00  0.00           H  
ATOM   2798  N   GLY B 181       7.080   7.090 -13.053  1.00124.02           N  
ANISOU 2798  N   GLY B 181    12484  14204  20435  -3841  -1935  -1782
ATOM   2799  CA  GLY B 181       8.053   6.069 -13.283  1.00126.51           C  
ANISOU 2799  CA  GLY B 181    12624  15002  20442  -3767  -1619  -1700
ATOM   2800  C   GLY B 181       9.491   6.389 -13.030  1.00123.10           C  
ANISOU 2800  C   GLY B 181    12027  14859  19886  -3447  -1759  -2077
ATOM   2801  O   GLY B 181       9.983   7.510 -13.310  1.00119.00           O  
ANISOU 2801  O   GLY B 181    11464  14197  19554  -3304  -2080  -2408
ATOM   2802  H   GLY B 181       7.167   7.393 -12.094  1.00124.02           H  
ATOM   2803  HA3 GLY B 181       8.030   5.846 -14.350  1.00126.51           H  
ATOM   2804  HA2 GLY B 181       7.797   5.141 -12.771  1.00126.51           H  
ATOM   2805  H4  GLY B 181       7.500   7.811 -13.622  1.00  0.00           H  
ATOM   2806  HXT GLY B 181      10.007   5.498 -12.673  1.00  0.00           H  
ATOM   2807  N   VAL B 183       8.620 -10.731  -0.778  1.00119.00           N  
ANISOU 2807  N   VAL B 183    12064  14646  18504  -2527  -1962  -2328
ATOM   2808  CA  VAL B 183       7.790 -11.840  -1.274  1.00113.79           C  
ANISOU 2808  CA  VAL B 183    11735  13717  17784  -2242  -2238  -2399
ATOM   2809  C   VAL B 183       7.639 -11.836  -2.845  1.00111.09           C  
ANISOU 2809  C   VAL B 183    11543  13535  17130  -1943  -2266  -2474
ATOM   2810  O   VAL B 183       6.530 -11.527  -3.342  1.00107.03           O  
ANISOU 2810  O   VAL B 183    11068  12970  16628  -1675  -2466  -2735
ATOM   2811  CB  VAL B 183       6.397 -12.030  -0.523  1.00114.63           C  
ANISOU 2811  CB  VAL B 183    12161  13520  17873  -2317  -2252  -2073
ATOM   2812  CG1 VAL B 183       5.620 -13.165  -1.013  1.00119.50           C  
ANISOU 2812  CG1 VAL B 183    12839  14305  18262  -2487  -1953  -1717
ATOM   2813  CG2 VAL B 183       6.559 -12.211   0.977  1.00110.19           C  
ANISOU 2813  CG2 VAL B 183    11936  12765  17167  -1973  -2475  -2083
ATOM   2814  H   VAL B 183       9.406 -10.651  -1.408  1.00119.00           H  
ATOM   2815  HA  VAL B 183       8.330 -12.776  -1.136  1.00113.79           H  
ATOM   2816  HB  VAL B 183       5.881 -11.096  -0.746  1.00114.63           H  
ATOM   2817 HG11 VAL B 183       5.947 -14.117  -0.595  1.00119.50           H  
ATOM   2818 HG12 VAL B 183       4.619 -13.124  -0.585  1.00119.50           H  
ATOM   2819 HG13 VAL B 183       5.513 -13.469  -2.055  1.00119.50           H  
ATOM   2820 HG21 VAL B 183       7.151 -11.357   1.308  1.00110.19           H  
ATOM   2821 HG22 VAL B 183       5.607 -12.177   1.507  1.00110.19           H  
ATOM   2822 HG23 VAL B 183       6.985 -13.136   1.365  1.00110.19           H  
ATOM   2823  H4  VAL B 183       9.098 -10.953   0.084  1.00  0.00           H  
ATOM   2824  N   ALA B 184       8.719 -12.093  -3.622  1.00108.22           N  
ANISOU 2824  N   ALA B 184    11274  13351  16493  -1985  -2077  -2248
ATOM   2825  CA  ALA B 184       8.858 -12.096  -5.095  1.00105.61           C  
ANISOU 2825  CA  ALA B 184    11119  13111  15898  -1750  -2135  -2286
ATOM   2826  C   ALA B 184       8.653 -10.752  -5.851  1.00105.44           C  
ANISOU 2826  C   ALA B 184    10920  13338  15806  -1628  -2123  -2591
ATOM   2827  O   ALA B 184       8.344 -10.803  -7.009  1.00108.80           O  
ANISOU 2827  O   ALA B 184    11061  13973  16304  -1740  -1991  -2702
ATOM   2828  CB  ALA B 184       7.829 -13.163  -5.700  1.00108.71           C  
ANISOU 2828  CB  ALA B 184    11663  13617  16023  -1833  -1983  -1974
ATOM   2829  H   ALA B 184       9.566 -12.381  -3.151  1.00108.22           H  
ATOM   2830  HA  ALA B 184       9.840 -12.505  -5.335  1.00105.61           H  
ATOM   2831  HB1 ALA B 184       6.789 -12.854  -5.595  1.00108.71           H  
ATOM   2832  HB2 ALA B 184       8.132 -13.212  -6.746  1.00108.71           H  
ATOM   2833  HB3 ALA B 184       7.960 -14.087  -5.137  1.00108.71           H  
ATOM   2834  N   THR B 185       8.923  -9.665  -5.095  1.00107.12           N  
ANISOU 2834  N   THR B 185    11306  13521  15875  -1384  -2257  -2712
ATOM   2835  CA  THR B 185       8.677  -8.278  -5.541  1.00107.64           C  
ANISOU 2835  CA  THR B 185    11293  13797  15810  -1234  -2251  -2980
ATOM   2836  C   THR B 185       9.225  -7.894  -6.957  1.00112.83           C  
ANISOU 2836  C   THR B 185    11888  14747  16235  -1359  -2042  -2878
ATOM   2837  O   THR B 185       8.654  -7.133  -7.664  1.00114.09           O  
ANISOU 2837  O   THR B 185    12205  14913  16230  -1449  -1987  -2628
ATOM   2838  CB  THR B 185       9.257  -7.214  -4.482  1.00103.70           C  
ANISOU 2838  CB  THR B 185    11049  13148  15206   -979  -2426  -3072
ATOM   2839  OG1 THR B 185       9.036  -7.669  -3.120  1.00105.34           O  
ANISOU 2839  OG1 THR B 185    11257  13535  15231   -853  -2411  -3286
ATOM   2840  CG2 THR B 185       8.584  -5.849  -4.622  1.00102.44           C  
ANISOU 2840  CG2 THR B 185    11122  12864  14937  -1036  -2443  -2760
ATOM   2841  H   THR B 185       9.352  -9.729  -4.183  1.00107.12           H  
ATOM   2842  HA  THR B 185       7.590  -8.234  -5.464  1.00107.64           H  
ATOM   2843  HB  THR B 185      10.346  -7.256  -4.500  1.00103.70           H  
ATOM   2844  HG1 THR B 185       9.486  -8.490  -2.910  1.00105.34           H  
ATOM   2845 HG21 THR B 185       8.895  -5.272  -5.493  1.00102.44           H  
ATOM   2846 HG22 THR B 185       7.495  -5.873  -4.586  1.00102.44           H  
ATOM   2847 HG23 THR B 185       8.834  -5.082  -3.889  1.00102.44           H  
ATOM   2848  N   ARG B 186      10.296  -8.588  -7.402  1.00101.43           N  
ANISOU 2848  N   ARG B 186    10210  13571  14758  -1330  -1928  -3074
ATOM   2849  CA  ARG B 186      10.990  -8.513  -8.659  1.00107.77           C  
ANISOU 2849  CA  ARG B 186    10923  14687  15336  -1416  -1695  -2970
ATOM   2850  C   ARG B 186      10.073  -8.769  -9.845  1.00108.67           C  
ANISOU 2850  C   ARG B 186    11313  14848  15129  -1328  -1735  -2911
ATOM   2851  O   ARG B 186      10.464  -8.378 -10.963  1.00112.35           O  
ANISOU 2851  O   ARG B 186    11842  15412  15434  -1452  -1606  -2661
ATOM   2852  CB  ARG B 186      12.265  -9.435  -8.729  1.00111.31           C  
ANISOU 2852  CB  ARG B 186    11084  15437  15773  -1310  -1585  -3218
ATOM   2853  CG  ARG B 186      13.248  -9.428  -7.524  1.00108.68           C  
ANISOU 2853  CG  ARG B 186    10814  15088  15392  -1005  -1774  -3576
ATOM   2854  CD  ARG B 186      14.534 -10.186  -7.871  1.00113.23           C  
ANISOU 2854  CD  ARG B 186    11099  16028  15895   -884  -1626  -3774
ATOM   2855  NE  ARG B 186      15.295  -9.483  -8.932  1.00111.54           N  
ANISOU 2855  NE  ARG B 186    10528  15847  16007   -957  -1625  -3877
ATOM   2856  CZ  ARG B 186      16.338  -8.651  -8.889  1.00114.21           C  
ANISOU 2856  CZ  ARG B 186    10521  16510  16362   -850  -1521  -4067
ATOM   2857  NH1 ARG B 186      16.881  -8.269  -7.749  1.00118.23           N  
ANISOU 2857  NH1 ARG B 186    11058  17315  16549   -600  -1424  -4199
ATOM   2858  NH2 ARG B 186      16.938  -8.304  -9.974  1.00112.57           N1+
ANISOU 2858  NH2 ARG B 186     9949  16329  16492   -969  -1541  -4145
ATOM   2859  H   ARG B 186      10.688  -9.279  -6.779  1.00101.43           H  
ATOM   2860  HA  ARG B 186      11.237  -7.455  -8.744  1.00107.77           H  
ATOM   2861  HB3 ARG B 186      12.823  -9.059  -9.587  1.00111.31           H  
ATOM   2862  HB2 ARG B 186      11.957 -10.464  -8.915  1.00111.31           H  
ATOM   2863  HG3 ARG B 186      12.782  -9.657  -6.566  1.00108.68           H  
ATOM   2864  HG2 ARG B 186      13.554  -8.391  -7.386  1.00108.68           H  
ATOM   2865  HD3 ARG B 186      14.357 -11.185  -8.269  1.00113.23           H  
ATOM   2866  HD2 ARG B 186      15.141 -10.277  -6.971  1.00113.23           H  
ATOM   2867 HH22 ARG B 186      17.608  -7.583 -10.199  1.00112.57           H  
ATOM   2868 HH21 ARG B 186      16.533  -8.669 -10.824  1.00112.57           H  
ATOM   2869 HH12 ARG B 186      17.763  -7.800  -7.598  1.00118.23           H  
ATOM   2870 HH11 ARG B 186      16.407  -8.467  -6.880  1.00118.23           H  
ATOM   2871  HE  ARG B 186      15.001  -9.709  -9.871  1.00111.54           H  
ATOM   2872  N   TRP B 187       9.042  -9.644  -9.659  1.00104.50           N  
ANISOU 2872  N   TRP B 187    10957  14249  14501  -1111  -1919  -3144
ATOM   2873  CA  TRP B 187       8.221 -10.189 -10.747  1.00105.25           C  
ANISOU 2873  CA  TRP B 187    11297  14381  14313  -1056  -1987  -3123
ATOM   2874  C   TRP B 187       6.992  -9.321 -11.057  1.00103.49           C  
ANISOU 2874  C   TRP B 187    11222  14029  14070  -1223  -2021  -2803
ATOM   2875  O   TRP B 187       6.174  -9.588 -11.975  1.00105.40           O  
ANISOU 2875  O   TRP B 187    11599  14377  14073  -1239  -2037  -2725
ATOM   2876  CB  TRP B 187       7.977 -11.681 -10.427  1.00101.79           C  
ANISOU 2876  CB  TRP B 187    11063  13777  13836   -842  -2210  -3382
ATOM   2877  CG  TRP B 187       9.212 -12.569 -10.256  1.00103.11           C  
ANISOU 2877  CG  TRP B 187    11130  14033  14014   -610  -2219  -3718
ATOM   2878  CD1 TRP B 187      10.527 -12.214 -10.473  1.00106.22           C  
ANISOU 2878  CD1 TRP B 187    11219  14652  14489   -584  -2066  -3817
ATOM   2879  CD2 TRP B 187       9.194 -13.885  -9.689  1.00101.63           C  
ANISOU 2879  CD2 TRP B 187    11146  13712  13757   -361  -2393  -3989
ATOM   2880  NE1 TRP B 187      11.268 -13.346 -10.122  1.00106.42           N  
ANISOU 2880  NE1 TRP B 187    11231  14726  14478   -306  -2142  -4146
ATOM   2881  CE2 TRP B 187      10.511 -14.329  -9.579  1.00103.95           C  
ANISOU 2881  CE2 TRP B 187    11256  14179  14060   -153  -2340  -4258
ATOM   2882  CE3 TRP B 187       8.158 -14.707  -9.211  1.00 98.81           C  
ANISOU 2882  CE3 TRP B 187    11105  13098  13341   -301  -2586  -4019
ATOM   2883  CZ2 TRP B 187      10.838 -15.610  -9.061  1.00103.57           C  
ANISOU 2883  CZ2 TRP B 187    11370  14053  13928    153  -2474  -4562
ATOM   2884  CZ3 TRP B 187       8.493 -15.990  -8.668  1.00 98.65           C  
ANISOU 2884  CZ3 TRP B 187    11254  12964  13263    -35  -2709  -4305
ATOM   2885  CH2 TRP B 187       9.813 -16.490  -8.637  1.00101.26           C  
ANISOU 2885  CH2 TRP B 187    11436  13468  13569    210  -2654  -4578
ATOM   2886  H   TRP B 187       8.847 -10.091  -8.774  1.00104.50           H  
ATOM   2887  HA  TRP B 187       8.786 -10.151 -11.679  1.00105.25           H  
ATOM   2888  HB3 TRP B 187       7.541 -12.056 -11.353  1.00101.79           H  
ATOM   2889  HB2 TRP B 187       7.275 -11.821  -9.605  1.00101.79           H  
ATOM   2890  HD1 TRP B 187      10.876 -11.343 -11.009  1.00106.22           H  
ATOM   2891  HE1 TRP B 187      12.276 -13.282 -10.118  1.00106.42           H  
ATOM   2892  HE3 TRP B 187       7.101 -14.501  -9.288  1.00 98.81           H  
ATOM   2893  HZ2 TRP B 187      11.903 -15.768  -8.980  1.00103.57           H  
ATOM   2894  HZ3 TRP B 187       7.702 -16.641  -8.325  1.00 98.65           H  
ATOM   2895  HH2 TRP B 187      10.119 -17.440  -8.225  1.00101.26           H  
ATOM   2896  N   TYR B 188       6.820  -8.214 -10.332  1.00103.68           N  
ANISOU 2896  N   TYR B 188    11229  13842  14324  -1318  -2045  -2627
ATOM   2897  CA  TYR B 188       5.899  -7.176 -10.599  1.00102.43           C  
ANISOU 2897  CA  TYR B 188    11201  13572  14146  -1433  -2072  -2312
ATOM   2898  C   TYR B 188       6.562  -5.826 -10.871  1.00104.99           C  
ANISOU 2898  C   TYR B 188    11422  13865  14604  -1592  -1917  -2076
ATOM   2899  O   TYR B 188       5.945  -4.743 -11.020  1.00102.64           O  
ANISOU 2899  O   TYR B 188    11228  13379  14392  -1629  -1971  -1859
ATOM   2900  CB  TYR B 188       5.045  -7.028  -9.249  1.00 96.25           C  
ANISOU 2900  CB  TYR B 188    10575  12521  13476  -1336  -2278  -2298
ATOM   2901  CG  TYR B 188       4.537  -8.410  -8.734  1.00 94.51           C  
ANISOU 2901  CG  TYR B 188    10460  12265  13186  -1191  -2424  -2549
ATOM   2902  CD1 TYR B 188       3.380  -8.982  -9.274  1.00 95.60           C  
ANISOU 2902  CD1 TYR B 188    10715  12495  13113  -1218  -2495  -2558
ATOM   2903  CD2 TYR B 188       5.260  -9.076  -7.765  1.00 92.43           C  
ANISOU 2903  CD2 TYR B 188    10195  11865  13058  -1015  -2504  -2794
ATOM   2904  CE1 TYR B 188       3.092 -10.342  -9.016  1.00 94.57           C  
ANISOU 2904  CE1 TYR B 188    10719  12282  12933  -1102  -2644  -2792
ATOM   2905  CE2 TYR B 188       5.026 -10.483  -7.432  1.00 92.01           C  
ANISOU 2905  CE2 TYR B 188    10281  11747  12932   -868  -2627  -3013
ATOM   2906  CZ  TYR B 188       3.875 -11.063  -8.019  1.00 93.12           C  
ANISOU 2906  CZ  TYR B 188    10555  11942  12883   -927  -2696  -3008
ATOM   2907  OH  TYR B 188       3.683 -12.381  -7.733  1.00 93.05           O  
ANISOU 2907  OH  TYR B 188    10722  11817  12816   -798  -2835  -3228
ATOM   2908  H   TYR B 188       7.543  -7.958  -9.675  1.00103.68           H  
ATOM   2909  HA  TYR B 188       5.129  -7.373 -11.345  1.00102.43           H  
ATOM   2910  HB3 TYR B 188       4.266  -6.322  -9.535  1.00 96.25           H  
ATOM   2911  HB2 TYR B 188       5.714  -6.576  -8.517  1.00 96.25           H  
ATOM   2912  HD1 TYR B 188       2.848  -8.497 -10.080  1.00 95.60           H  
ATOM   2913  HD2 TYR B 188       6.076  -8.564  -7.277  1.00 92.43           H  
ATOM   2914  HE1 TYR B 188       2.245 -10.857  -9.444  1.00 94.57           H  
ATOM   2915  HE2 TYR B 188       5.485 -11.051  -6.635  1.00 92.01           H  
ATOM   2916  HH  TYR B 188       2.779 -12.577  -7.989  1.00 93.05           H  
ATOM   2917  N   ARG B 189       7.860  -5.853 -11.086  1.00109.36           N  
ANISOU 2917  N   ARG B 189    13019  14696  13836   -817   -331  -2061
ATOM   2918  CA  ARG B 189       8.726  -4.673 -11.206  1.00114.32           C  
ANISOU 2918  CA  ARG B 189    13802  15413  14221  -1061   -326  -1596
ATOM   2919  C   ARG B 189       8.533  -3.971 -12.555  1.00115.89           C  
ANISOU 2919  C   ARG B 189    13491  16500  14041  -1575   -163  -1521
ATOM   2920  O   ARG B 189       8.609  -4.653 -13.596  1.00113.26           O  
ANISOU 2920  O   ARG B 189    12621  16755  13658  -1808    -49  -1987
ATOM   2921  CB  ARG B 189      10.187  -5.106 -10.934  1.00113.18           C  
ANISOU 2921  CB  ARG B 189    13747  15022  14236  -1103   -549  -1819
ATOM   2922  CG  ARG B 189      11.292  -4.037 -11.079  1.00113.19           C  
ANISOU 2922  CG  ARG B 189    13090  15754  14164  -1517   -539  -2309
ATOM   2923  CD  ARG B 189      12.688  -4.546 -10.879  1.00114.57           C  
ANISOU 2923  CD  ARG B 189    13429  15793  14311  -1680   -723  -2215
ATOM   2924  NE  ARG B 189      12.842  -4.781  -9.413  1.00111.79           N  
ANISOU 2924  NE  ARG B 189    13481  14635  14358  -1329   -999  -2307
ATOM   2925  CZ  ARG B 189      14.007  -4.897  -8.712  1.00109.45           C  
ANISOU 2925  CZ  ARG B 189    12858  14280  14448  -1290  -1208  -2867
ATOM   2926  NH1 ARG B 189      15.201  -4.715  -9.338  1.00109.64           N  
ANISOU 2926  NH1 ARG B 189    12114  15018  14526  -1550  -1105  -3449
ATOM   2927  NH2 ARG B 189      13.918  -5.210  -7.450  1.00105.79           N1+
ANISOU 2927  NH2 ARG B 189    12831  13027  14339  -1026  -1525  -2852
ATOM   2928  H   ARG B 189       8.328  -6.738 -11.218  1.00109.36           H  
ATOM   2929  HA  ARG B 189       8.357  -4.008 -10.426  1.00114.32           H  
ATOM   2930  HB3 ARG B 189      10.431  -5.763 -11.768  1.00113.18           H  
ATOM   2931  HB2 ARG B 189      10.303  -5.678 -10.014  1.00113.18           H  
ATOM   2932  HG3 ARG B 189      11.013  -3.347 -10.282  1.00113.19           H  
ATOM   2933  HG2 ARG B 189      11.201  -3.425 -11.976  1.00113.19           H  
ATOM   2934  HD3 ARG B 189      13.370  -3.875 -11.401  1.00114.57           H  
ATOM   2935  HD2 ARG B 189      12.752  -5.540 -11.321  1.00114.57           H  
ATOM   2936 HH22 ARG B 189      14.728  -5.287  -6.850  1.00105.79           H  
ATOM   2937 HH21 ARG B 189      13.031  -5.394  -7.004  1.00105.79           H  
ATOM   2938 HH12 ARG B 189      16.035  -4.547  -8.793  1.00109.64           H  
ATOM   2939 HH11 ARG B 189      15.297  -4.958 -10.314  1.00109.64           H  
ATOM   2940  HE  ARG B 189      11.972  -4.783  -8.899  1.00111.79           H  
ATOM   2941  N   ALA B 190       8.207  -2.684 -12.524  1.00116.69           N  
ANISOU 2941  N   ALA B 190    13803  16668  13866  -1792   -165   -927
ATOM   2942  CA  ALA B 190       8.058  -1.894 -13.734  1.00116.69           C  
ANISOU 2942  CA  ALA B 190    13429  17444  13464  -2363    -86   -731
ATOM   2943  C   ALA B 190       9.401  -1.676 -14.518  1.00115.07           C  
ANISOU 2943  C   ALA B 190    12858  17791  13071  -2861   -130  -1140
ATOM   2944  O   ALA B 190      10.352  -1.556 -13.751  1.00114.92           O  
ANISOU 2944  O   ALA B 190    12960  17471  13233  -2725   -259  -1387
ATOM   2945  CB  ALA B 190       7.554  -0.483 -13.343  1.00119.61           C  
ANISOU 2945  CB  ALA B 190    14189  17595  13661  -2393   -139     95
ATOM   2946  H   ALA B 190       8.019  -2.217 -11.648  1.00116.69           H  
ATOM   2947  HA  ALA B 190       7.264  -2.312 -14.352  1.00116.69           H  
ATOM   2948  HB1 ALA B 190       7.375  -0.376 -12.273  1.00119.61           H  
ATOM   2949  HB2 ALA B 190       8.277   0.298 -13.580  1.00119.61           H  
ATOM   2950  HB3 ALA B 190       6.614  -0.290 -13.860  1.00119.61           H  
ATOM   2951  N   PRO B 191       9.345  -1.612 -15.821  1.00118.12           N  
ANISOU 2951  N   PRO B 191    12789  19007  13084  -3498    -26  -1229
ATOM   2952  CA  PRO B 191      10.525  -1.296 -16.710  1.00116.65           C  
ANISOU 2952  CA  PRO B 191    12267  19404  12652  -4070    -38  -1595
ATOM   2953  C   PRO B 191      11.299  -0.046 -16.219  1.00118.80           C  
ANISOU 2953  C   PRO B 191    12929  19567  12643  -4301   -248  -1044
ATOM   2954  O   PRO B 191      12.485  -0.145 -16.201  1.00117.50           O  
ANISOU 2954  O   PRO B 191    12549  19839  12258  -4766   -286  -1324
ATOM   2955  CB  PRO B 191       9.895  -1.149 -18.114  1.00114.31           C  
ANISOU 2955  CB  PRO B 191    11457  20001  11976  -4763    158  -1795
ATOM   2956  CG  PRO B 191       8.398  -1.128 -17.854  1.00115.53           C  
ANISOU 2956  CG  PRO B 191    11827  20006  12064  -4641    155  -1173
ATOM   2957  CD  PRO B 191       8.138  -1.860 -16.638  1.00117.02           C  
ANISOU 2957  CD  PRO B 191    12381  19345  12738  -3777    124  -1103
ATOM   2958  HA  PRO B 191      11.285  -2.078 -16.721  1.00116.65           H  
ATOM   2959  HB3 PRO B 191      10.247  -2.079 -18.560  1.00114.31           H  
ATOM   2960  HB2 PRO B 191      10.102  -0.232 -18.666  1.00114.31           H  
ATOM   2961  HG3 PRO B 191       7.889  -1.664 -18.655  1.00115.53           H  
ATOM   2962  HG2 PRO B 191       7.996  -0.115 -17.839  1.00115.53           H  
ATOM   2963  HD2 PRO B 191       7.262  -1.395 -16.184  1.00117.02           H  
ATOM   2964  HD3 PRO B 191       7.920  -2.915 -16.804  1.00117.02           H  
ATOM   2965  N   GLU B 192      10.581   1.078 -15.857  1.00119.12           N  
ANISOU 2965  N   GLU B 192    13529  19038  12692  -4004   -375   -296
ATOM   2966  CA  GLU B 192      11.176   2.240 -15.228  1.00120.77           C  
ANISOU 2966  CA  GLU B 192    14157  19098  12633  -4222   -588    240
ATOM   2967  C   GLU B 192      11.862   1.970 -13.938  1.00120.81           C  
ANISOU 2967  C   GLU B 192    14466  18624  12812  -3954   -699     58
ATOM   2968  O   GLU B 192      12.502   2.893 -13.435  1.00120.28           O  
ANISOU 2968  O   GLU B 192    14569  18696  12437  -4323   -860    237
ATOM   2969  CB  GLU B 192      10.124   3.324 -14.912  1.00121.49           C  
ANISOU 2969  CB  GLU B 192    14745  18640  12777  -3929   -669   1052
ATOM   2970  CG  GLU B 192       9.192   3.609 -16.124  1.00119.87           C  
ANISOU 2970  CG  GLU B 192    14295  18887  12365  -4298   -674   1437
ATOM   2971  CD  GLU B 192       7.839   2.958 -15.888  1.00120.35           C  
ANISOU 2971  CD  GLU B 192    14054  18998  12675  -4012   -459   1200
ATOM   2972  OE1 GLU B 192       6.848   3.699 -15.499  1.00120.20           O  
ANISOU 2972  OE1 GLU B 192    13695  19216  12761  -3968   -297    498
ATOM   2973  OE2 GLU B 192       7.739   1.704 -16.002  1.00119.43           O1-
ANISOU 2973  OE2 GLU B 192    14040  18662  12675  -3820   -464   1718
ATOM   2974  H   GLU B 192       9.593   1.162 -16.051  1.00119.12           H  
ATOM   2975  HA  GLU B 192      11.901   2.716 -15.888  1.00120.77           H  
ATOM   2976  HB3 GLU B 192      10.562   4.287 -14.649  1.00121.49           H  
ATOM   2977  HB2 GLU B 192       9.566   2.965 -14.047  1.00121.49           H  
ATOM   2978  HG3 GLU B 192       9.515   3.247 -17.100  1.00119.87           H  
ATOM   2979  HG2 GLU B 192       8.954   4.665 -16.245  1.00119.87           H  
ATOM   2980  N   ILE B 193      11.746   0.748 -13.340  1.00120.31           N  
ANISOU 2980  N   ILE B 193    14498  17999  13214  -3372   -654   -272
ATOM   2981  CA  ILE B 193      12.414   0.427 -12.058  1.00120.10           C  
ANISOU 2981  CA  ILE B 193    14901  17347  13386  -3094   -814   -287
ATOM   2982  C   ILE B 193      13.464  -0.683 -12.302  1.00118.03           C  
ANISOU 2982  C   ILE B 193    14278  17588  12980  -3534   -914   -720
ATOM   2983  O   ILE B 193      14.367  -0.910 -11.483  1.00117.94           O  
ANISOU 2983  O   ILE B 193    14624  17430  12757  -3715  -1087   -435
ATOM   2984  CB  ILE B 193      11.419  -0.113 -10.965  1.00119.33           C  
ANISOU 2984  CB  ILE B 193    14957  16575  13809  -2482   -801   -575
ATOM   2985  CG1 ILE B 193      10.241   0.917 -10.617  1.00120.72           C  
ANISOU 2985  CG1 ILE B 193    15621  16157  14091  -2065   -698    -78
ATOM   2986  CG2 ILE B 193      12.069  -0.744  -9.612  1.00117.61           C  
ANISOU 2986  CG2 ILE B 193    15077  15807  13803  -2333  -1017   -686
ATOM   2987  CD1 ILE B 193       9.177   0.300  -9.677  1.00120.81           C  
ANISOU 2987  CD1 ILE B 193    15261  16412  14229  -1915   -522   -282
ATOM   2988  H   ILE B 193      11.231   0.053 -13.863  1.00120.31           H  
ATOM   2989  HA  ILE B 193      12.977   1.306 -11.743  1.00120.10           H  
ATOM   2990  HB  ILE B 193      10.919  -1.012 -11.327  1.00119.33           H  
ATOM   2991 HG13 ILE B 193       9.751   1.222 -11.541  1.00120.72           H  
ATOM   2992 HG12 ILE B 193      10.611   1.849 -10.189  1.00120.72           H  
ATOM   2993 HG21 ILE B 193      11.388  -1.278  -8.950  1.00117.61           H  
ATOM   2994 HG22 ILE B 193      12.805  -1.546  -9.666  1.00117.61           H  
ATOM   2995 HG23 ILE B 193      12.690  -0.099  -8.991  1.00117.61           H  
ATOM   2996 HD11 ILE B 193       8.099   0.436  -9.764  1.00120.81           H  
ATOM   2997 HD12 ILE B 193       9.298  -0.776  -9.797  1.00120.81           H  
ATOM   2998 HD13 ILE B 193       9.517   0.539  -8.670  1.00120.81           H  
ATOM   2999  N   MET B 194      13.456  -1.255 -13.480  1.00124.91           N  
ANISOU 2999  N   MET B 194    14430  19058  13971  -3725   -790  -1433
ATOM   3000  CA  MET B 194      14.561  -2.092 -13.988  1.00122.94           C  
ANISOU 3000  CA  MET B 194    13743  19310  13658  -4133   -839  -1929
ATOM   3001  C   MET B 194      15.650  -1.134 -14.527  1.00122.05           C  
ANISOU 3001  C   MET B 194    13379  20075  12920  -4935   -778  -1838
ATOM   3002  O   MET B 194      16.792  -1.117 -14.027  1.00120.81           O  
ANISOU 3002  O   MET B 194    13087  20270  12547  -5352   -869  -1997
ATOM   3003  CB  MET B 194      13.929  -2.994 -15.055  1.00121.11           C  
ANISOU 3003  CB  MET B 194    12819  19295  13903  -3984   -714  -2807
ATOM   3004  CG  MET B 194      12.837  -4.058 -14.662  1.00119.84           C  
ANISOU 3004  CG  MET B 194    12136  19754  13645  -4208   -415  -3159
ATOM   3005  SD  MET B 194      12.486  -5.177 -15.983  1.00121.31           S  
ANISOU 3005  SD  MET B 194    12764  19456  13872  -3751   -355  -2626
ATOM   3006  CE  MET B 194      10.703  -5.139 -15.921  1.00120.22           C  
ANISOU 3006  CE  MET B 194    12532  18687  14458  -3043   -406  -3195
ATOM   3007  H   MET B 194      12.849  -0.869 -14.189  1.00124.91           H  
ATOM   3008  HA  MET B 194      14.960  -2.657 -13.145  1.00122.94           H  
ATOM   3009  HB3 MET B 194      14.763  -3.542 -15.495  1.00121.11           H  
ATOM   3010  HB2 MET B 194      13.499  -2.434 -15.885  1.00121.11           H  
ATOM   3011  HG3 MET B 194      11.872  -3.638 -14.377  1.00119.84           H  
ATOM   3012  HG2 MET B 194      13.122  -4.682 -13.815  1.00119.84           H  
ATOM   3013  HE1 MET B 194      10.283  -5.841 -15.201  1.00120.22           H  
ATOM   3014  HE2 MET B 194      10.363  -4.103 -15.897  1.00120.22           H  
ATOM   3015  HE3 MET B 194      10.355  -5.438 -16.910  1.00120.22           H  
ATOM   3016  N   LEU B 195      15.245  -0.267 -15.464  1.00120.35           N  
ANISOU 3016  N   LEU B 195    13113  20223  12393  -5211   -658  -1564
ATOM   3017  CA  LEU B 195      15.995   0.853 -16.041  1.00119.16           C  
ANISOU 3017  CA  LEU B 195    12788  20881  11608  -6072   -663  -1425
ATOM   3018  C   LEU B 195      15.762   2.085 -15.213  1.00120.53           C  
ANISOU 3018  C   LEU B 195    13617  20778  11402  -6241   -959   -656
ATOM   3019  O   LEU B 195      15.335   1.942 -14.066  1.00118.91           O  
ANISOU 3019  O   LEU B 195    13359  21084  10737  -6888  -1071   -674
ATOM   3020  CB  LEU B 195      15.591   0.939 -17.545  1.00118.83           C  
ANISOU 3020  CB  LEU B 195    12525  21265  11361  -6371   -510  -1305
ATOM   3021  CG  LEU B 195      15.653  -0.388 -18.366  1.00116.29           C  
ANISOU 3021  CG  LEU B 195    11465  21641  11080  -6702   -182  -2104
ATOM   3022  CD1 LEU B 195      15.156  -0.065 -19.786  1.00115.95           C  
ANISOU 3022  CD1 LEU B 195    11078  22421  10555  -7511    -47  -2480
ATOM   3023  CD2 LEU B 195      16.964  -1.195 -18.380  1.00116.15           C  
ANISOU 3023  CD2 LEU B 195    11158  21259  11715  -6040    -40  -2793
ATOM   3024  H   LEU B 195      14.291  -0.425 -15.757  1.00120.35           H  
ATOM   3025  HA  LEU B 195      17.054   0.593 -16.053  1.00119.16           H  
ATOM   3026  HB3 LEU B 195      16.226   1.754 -17.892  1.00118.83           H  
ATOM   3027  HB2 LEU B 195      14.520   1.104 -17.661  1.00118.83           H  
ATOM   3028  HG  LEU B 195      14.860  -0.978 -17.907  1.00116.29           H  
ATOM   3029 HD11 LEU B 195      15.966  -0.124 -20.514  1.00115.95           H  
ATOM   3030 HD12 LEU B 195      14.343  -0.747 -20.034  1.00115.95           H  
ATOM   3031 HD13 LEU B 195      14.654   0.893 -19.925  1.00115.95           H  
ATOM   3032 HD21 LEU B 195      17.770  -0.690 -17.848  1.00116.15           H  
ATOM   3033 HD22 LEU B 195      16.872  -2.181 -17.925  1.00116.15           H  
ATOM   3034 HD23 LEU B 195      17.334  -1.430 -19.378  1.00116.15           H  
ATOM   3035  N   ASN B 196      15.969   3.343 -15.677  1.00127.72           N  
ANISOU 3035  N   ASN B 196    15155  20880  12491  -5687  -1075     -3
ATOM   3036  CA  ASN B 196      15.936   4.575 -15.015  1.00128.14           C  
ANISOU 3036  CA  ASN B 196    15894  20532  12263  -5751  -1336    737
ATOM   3037  C   ASN B 196      14.498   5.015 -14.580  1.00129.32           C  
ANISOU 3037  C   ASN B 196    16626  19687  12821  -5020  -1381    920
ATOM   3038  O   ASN B 196      13.530   4.991 -15.345  1.00130.76           O  
ANISOU 3038  O   ASN B 196    16883  19334  13467  -4405  -1243    856
ATOM   3039  CB  ASN B 196      16.476   5.639 -16.033  1.00127.75           C  
ANISOU 3039  CB  ASN B 196    16062  20449  12027  -5880  -1423   1416
ATOM   3040  CG  ASN B 196      17.860   5.427 -16.682  1.00124.75           C  
ANISOU 3040  CG  ASN B 196    16239  19934  11228  -6228  -1740   2098
ATOM   3041  OD1 ASN B 196      18.055   4.378 -17.309  1.00123.45           O  
ANISOU 3041  OD1 ASN B 196    16623  19180  11103  -5949  -1851   2332
ATOM   3042  ND2 ASN B 196      18.742   6.367 -16.617  1.00122.35           N  
ANISOU 3042  ND2 ASN B 196    15832  20151  10506  -6881  -1917   2443
ATOM   3043  H   ASN B 196      16.337   3.301 -16.616  1.00127.72           H  
ATOM   3044  HA  ASN B 196      16.561   4.558 -14.122  1.00128.14           H  
ATOM   3045  HB3 ASN B 196      16.369   6.615 -15.561  1.00127.75           H  
ATOM   3046  HB2 ASN B 196      15.766   5.739 -16.855  1.00127.75           H  
ATOM   3047 HD22 ASN B 196      19.711   6.178 -16.829  1.00122.35           H  
ATOM   3048 HD21 ASN B 196      18.435   7.230 -16.192  1.00122.35           H  
ATOM   3049  N   TRP B 197      14.486   5.727 -13.417  1.00129.52           N  
ANISOU 3049  N   TRP B 197    17104  19475  12632  -5151  -1581   1157
ATOM   3050  CA  TRP B 197      13.349   6.416 -12.839  1.00129.45           C  
ANISOU 3050  CA  TRP B 197    17612  18604  12968  -4609  -1625   1214
ATOM   3051  C   TRP B 197      13.524   7.856 -13.110  1.00127.54           C  
ANISOU 3051  C   TRP B 197    18060  17468  12933  -4073  -1578   1806
ATOM   3052  O   TRP B 197      14.349   8.526 -12.457  1.00127.99           O  
ANISOU 3052  O   TRP B 197    18220  16961  13448  -3515  -1435   1666
ATOM   3053  CB  TRP B 197      13.223   6.002 -11.340  1.00127.53           C  
ANISOU 3053  CB  TRP B 197    17666  18404  12384  -4981  -1854   1319
ATOM   3054  CG  TRP B 197      12.169   6.693 -10.516  1.00126.66           C  
ANISOU 3054  CG  TRP B 197    17913  17588  12625  -4588  -1930   1214
ATOM   3055  CD1 TRP B 197      12.110   7.998 -10.223  1.00124.61           C  
ANISOU 3055  CD1 TRP B 197    18443  16686  12218  -4549  -2095   1686
ATOM   3056  CD2 TRP B 197      10.938   6.117 -10.051  1.00126.31           C  
ANISOU 3056  CD2 TRP B 197    17480  17382  13130  -4237  -1885    621
ATOM   3057  NE1 TRP B 197      10.953   8.252  -9.493  1.00123.65           N  
ANISOU 3057  NE1 TRP B 197    18459  16024  12498  -4241  -2163   1450
ATOM   3058  CE2 TRP B 197      10.223   7.080  -9.339  1.00124.29           C  
ANISOU 3058  CE2 TRP B 197    17816  16374  13034  -4034  -2066    804
ATOM   3059  CE3 TRP B 197      10.434   4.789 -10.165  1.00126.70           C  
ANISOU 3059  CE3 TRP B 197    16767  17820  13553  -4100  -1732    -35
ATOM   3060  CZ2 TRP B 197       9.010   6.704  -8.774  1.00122.59           C  
ANISOU 3060  CZ2 TRP B 197    17441  15775  13362  -3716  -2157    382
ATOM   3061  CZ3 TRP B 197       9.167   4.435  -9.707  1.00125.41           C  
ANISOU 3061  CZ3 TRP B 197    16440  17263  13948  -3730  -1805   -481
ATOM   3062  CH2 TRP B 197       8.462   5.407  -8.951  1.00123.40           C  
ANISOU 3062  CH2 TRP B 197    16773  16249  13865  -3549  -2044   -257
ATOM   3063  H   TRP B 197      15.314   5.775 -12.841  1.00129.52           H  
ATOM   3064  HA  TRP B 197      12.461   5.931 -13.244  1.00129.45           H  
ATOM   3065  HB3 TRP B 197      14.171   6.151 -10.824  1.00127.53           H  
ATOM   3066  HB2 TRP B 197      12.982   4.941 -11.411  1.00127.53           H  
ATOM   3067  HD1 TRP B 197      12.799   8.795 -10.463  1.00124.61           H  
ATOM   3068  HE1 TRP B 197      10.762   9.085  -8.954  1.00123.65           H  
ATOM   3069  HE3 TRP B 197      10.990   4.016 -10.676  1.00126.70           H  
ATOM   3070  HZ2 TRP B 197       8.477   7.445  -8.196  1.00122.59           H  
ATOM   3071  HZ3 TRP B 197       8.850   3.412  -9.847  1.00125.41           H  
ATOM   3072  HH2 TRP B 197       7.494   5.082  -8.599  1.00123.40           H  
ATOM   3073  N   MET B 198      12.846   8.269 -14.159  1.00142.32           N  
ANISOU 3073  N   MET B 198    20409  19183  14483  -4252  -1698   2452
ATOM   3074  CA  MET B 198      12.948   9.579 -14.814  1.00135.58           C  
ANISOU 3074  CA  MET B 198    20184  17467  13862  -3757  -1618   2996
ATOM   3075  C   MET B 198      11.834   9.637 -15.889  1.00135.23           C  
ANISOU 3075  C   MET B 198    19839  17561  13981  -3620  -1503   3196
ATOM   3076  O   MET B 198      12.066  10.248 -16.937  1.00130.29           O  
ANISOU 3076  O   MET B 198    19624  16411  13469  -3379  -1493   3746
ATOM   3077  CB  MET B 198      14.272   9.748 -15.564  1.00130.16           C  
ANISOU 3077  CB  MET B 198    20222  16397  12835  -3950  -1815   3591
ATOM   3078  CG  MET B 198      14.561   8.733 -16.655  1.00129.82           C  
ANISOU 3078  CG  MET B 198    20107  16873  12344  -4498  -2054   4010
ATOM   3079  SD  MET B 198      16.104   8.983 -17.580  1.00134.01           S  
ANISOU 3079  SD  MET B 198    20011  18617  12290  -5395  -2257   3592
ATOM   3080  CE  MET B 198      15.720  10.346 -18.630  1.00131.13           C  
ANISOU 3080  CE  MET B 198    20067  18398  11358  -5994  -2642   4299
ATOM   3081  H   MET B 198      12.107   7.669 -14.498  1.00142.32           H  
ATOM   3082  HA  MET B 198      12.604  10.404 -14.191  1.00135.58           H  
ATOM   3083  HB3 MET B 198      15.123   9.668 -14.888  1.00130.16           H  
ATOM   3084  HB2 MET B 198      14.293  10.741 -16.015  1.00130.16           H  
ATOM   3085  HG3 MET B 198      13.784   8.595 -17.407  1.00129.82           H  
ATOM   3086  HG2 MET B 198      14.749   7.745 -16.233  1.00129.82           H  
ATOM   3087  HE1 MET B 198      14.901  10.128 -19.315  1.00131.13           H  
ATOM   3088  HE2 MET B 198      15.551  11.275 -18.086  1.00131.13           H  
ATOM   3089  HE3 MET B 198      16.574  10.518 -19.285  1.00131.13           H  
ATOM   3090  N   HIS B 199      10.632   9.078 -15.638  1.00129.43           N  
ANISOU 3090  N   HIS B 199    18388  17493  13298  -3763  -1408   2750
ATOM   3091  CA  HIS B 199       9.503   8.826 -16.533  1.00129.78           C  
ANISOU 3091  CA  HIS B 199    18080  17733  13499  -3671  -1297   2879
ATOM   3092  C   HIS B 199       8.269   9.116 -15.686  1.00129.22           C  
ANISOU 3092  C   HIS B 199    18153  16989  13954  -2949  -1047   2800
ATOM   3093  O   HIS B 199       7.454   8.257 -15.530  1.00124.85           O  
ANISOU 3093  O   HIS B 199    18178  15646  13614  -2536   -984   2914
ATOM   3094  CB  HIS B 199       9.640   7.345 -17.098  1.00  0.00           C  
ATOM   3095  CG  HIS B 199      10.705   7.184 -18.155  1.00  0.00           C  
ATOM   3096  ND1 HIS B 199      10.650   7.594 -19.483  1.00  0.00           N  
ATOM   3097  CD2 HIS B 199      11.827   6.427 -18.040  1.00  0.00           C  
ATOM   3098  CE1 HIS B 199      11.767   7.183 -20.069  1.00  0.00           C  
ATOM   3099  NE2 HIS B 199      12.551   6.438 -19.273  1.00  0.00           N  
ATOM   3100  H   HIS B 199      10.519   8.658 -14.726  1.00129.43           H  
ATOM   3101  HB2 HIS B 199       9.819   6.610 -16.314  1.00  0.00           H  
ATOM   3102  HB3 HIS B 199       8.700   6.986 -17.518  1.00  0.00           H  
ATOM   3103  HD1 HIS B 199       9.884   8.104 -19.899  1.00  0.00           H  
ATOM   3104  HD2 HIS B 199      12.102   5.928 -17.123  1.00  0.00           H  
ATOM   3105  HE1 HIS B 199      11.907   7.216 -21.140  1.00  0.00           H  
ATOM   3106  HA  HIS B 199       9.489   9.587 -17.313  1.00129.78           H  
ATOM   3107  N   TYR B 200       8.276  10.320 -15.097  1.00133.96           N  
ANISOU 3107  N   TYR B 200    18283  17897  14717  -2864   -909   2668
ATOM   3108  CA  TYR B 200       7.389  10.676 -13.888  1.00133.89           C  
ANISOU 3108  CA  TYR B 200    18299  17426  15148  -2272   -673   2522
ATOM   3109  C   TYR B 200       5.931  10.727 -14.187  1.00126.77           C  
ANISOU 3109  C   TYR B 200    17878  15778  14512  -1841   -583   3109
ATOM   3110  O   TYR B 200       5.236  11.522 -13.646  1.00122.90           O  
ANISOU 3110  O   TYR B 200    17761  14593  14343  -1343   -394   3046
ATOM   3111  CB  TYR B 200       7.908  11.922 -13.214  1.00136.25           C  
ANISOU 3111  CB  TYR B 200    18705  17396  15666  -1977   -603   1944
ATOM   3112  CG  TYR B 200       9.371  12.026 -12.945  1.00131.47           C  
ANISOU 3112  CG  TYR B 200    18749  16090  15113  -1811   -676   2002
ATOM   3113  CD1 TYR B 200      10.017  13.253 -13.280  1.00122.27           C  
ANISOU 3113  CD1 TYR B 200    18256  14074  14126  -1440   -566   2409
ATOM   3114  CD2 TYR B 200      10.064  11.000 -12.323  1.00135.36           C  
ANISOU 3114  CD2 TYR B 200    19169  16771  15490  -2055   -838   1627
ATOM   3115  CE1 TYR B 200      11.403  13.375 -12.893  1.00116.39           C  
ANISOU 3115  CE1 TYR B 200    18152  12689  13380  -1372   -619   2466
ATOM   3116  CE2 TYR B 200      11.395  11.203 -11.904  1.00130.36           C  
ANISOU 3116  CE2 TYR B 200    19143  15505  14882  -1966   -939   1723
ATOM   3117  CZ  TYR B 200      12.116  12.350 -12.168  1.00120.31           C  
ANISOU 3117  CZ  TYR B 200    18594  13391  13727  -1648   -828   2153
ATOM   3118  OH  TYR B 200      13.362  12.584 -11.623  1.00114.02           O  
ANISOU 3118  OH  TYR B 200    18464  11950  12910  -1634   -912   2264
ATOM   3119  H   TYR B 200       8.996  10.992 -15.321  1.00133.96           H  
ATOM   3120  HA  TYR B 200       7.501   9.870 -13.162  1.00133.89           H  
ATOM   3121  HB3 TYR B 200       7.438  12.107 -12.249  1.00136.25           H  
ATOM   3122  HB2 TYR B 200       7.587  12.769 -13.820  1.00136.25           H  
ATOM   3123  HD1 TYR B 200       9.521  13.999 -13.885  1.00122.27           H  
ATOM   3124  HD2 TYR B 200       9.625  10.068 -11.998  1.00135.36           H  
ATOM   3125  HE1 TYR B 200      11.975  14.259 -13.132  1.00116.39           H  
ATOM   3126  HE2 TYR B 200      11.764  10.357 -11.343  1.00130.36           H  
ATOM   3127  HH  TYR B 200      13.398  13.526 -11.439  1.00114.02           H  
ATOM   3128  N   ASN B 201       5.423   9.656 -14.839  1.00127.45           N  
ANISOU 3128  N   ASN B 201    17909  16031  14485  -2073   -722   3664
ATOM   3129  CA  ASN B 201       3.935   9.479 -14.838  1.00121.48           C  
ANISOU 3129  CA  ASN B 201    17509  14607  14041  -1695   -661   4247
ATOM   3130  C   ASN B 201       3.463   8.916 -13.461  1.00122.00           C  
ANISOU 3130  C   ASN B 201    17311  14546  14499  -1279   -417   4221
ATOM   3131  O   ASN B 201       2.273   9.066 -13.186  1.00123.06           O  
ANISOU 3131  O   ASN B 201    17042  15021  14694  -1402   -489   4534
ATOM   3132  CB  ASN B 201       3.522   8.627 -16.022  1.00121.16           C  
ANISOU 3132  CB  ASN B 201    17416  14823  13797  -2119   -977   4844
ATOM   3133  CG  ASN B 201       3.791   9.154 -17.425  1.00123.97           C  
ANISOU 3133  CG  ASN B 201    17115  16121  13868  -2705  -1159   4813
ATOM   3134  OD1 ASN B 201       3.103  10.021 -17.929  1.00126.13           O  
ANISOU 3134  OD1 ASN B 201    17218  17035  13671  -3328  -1353   4632
ATOM   3135  ND2 ASN B 201       4.959   8.815 -18.041  1.00124.72           N  
ANISOU 3135  ND2 ASN B 201    16847  16315  14227  -2555  -1080   4979
ATOM   3136  H   ASN B 201       6.059   8.891 -15.018  1.00127.45           H  
ATOM   3137  HA  ASN B 201       3.475  10.463 -14.927  1.00121.48           H  
ATOM   3138  HB3 ASN B 201       2.457   8.395 -15.997  1.00121.16           H  
ATOM   3139  HB2 ASN B 201       3.934   7.633 -15.848  1.00121.16           H  
ATOM   3140 HD22 ASN B 201       5.024   9.015 -19.029  1.00124.72           H  
ATOM   3141 HD21 ASN B 201       5.618   8.133 -17.695  1.00124.72           H  
ATOM   3142  N   GLN B 202       4.323   8.268 -12.604  1.00119.65           N  
ANISOU 3142  N   GLN B 202    17267  13746  14450   -826   -151   3858
ATOM   3143  CA  GLN B 202       3.983   7.571 -11.362  1.00118.45           C  
ANISOU 3143  CA  GLN B 202    17012  13327  14668   -389    115   3832
ATOM   3144  C   GLN B 202       2.742   6.631 -11.562  1.00124.67           C  
ANISOU 3144  C   GLN B 202    17125  14873  15371   -592     82   3677
ATOM   3145  O   GLN B 202       1.776   6.625 -10.834  1.00124.19           O  
ANISOU 3145  O   GLN B 202    16833  14811  15544   -406    189   3926
ATOM   3146  CB  GLN B 202       3.670   8.531 -10.163  1.00114.89           C  
ANISOU 3146  CB  GLN B 202    16783  12291  14578    -64    233   4404
ATOM   3147  CG  GLN B 202       4.654   9.656  -9.851  1.00110.59           C  
ANISOU 3147  CG  GLN B 202    16950  10807  14261    323    486   4393
ATOM   3148  CD  GLN B 202       6.164   9.293  -9.828  1.00108.82           C  
ANISOU 3148  CD  GLN B 202    16828   9994  14523    745    740   4783
ATOM   3149  OE1 GLN B 202       6.621   8.212 -10.074  1.00109.68           O  
ANISOU 3149  OE1 GLN B 202    16733  10154  14785    705    581   5302
ATOM   3150  NE2 GLN B 202       6.971  10.330  -9.630  1.00106.32           N  
ANISOU 3150  NE2 GLN B 202    16823   9099  14474   1124   1122   4527
ATOM   3151  H   GLN B 202       5.261   8.092 -12.934  1.00119.65           H  
ATOM   3152  HA  GLN B 202       4.756   6.872 -11.042  1.00118.45           H  
ATOM   3153  HB3 GLN B 202       3.529   7.916  -9.274  1.00114.89           H  
ATOM   3154  HB2 GLN B 202       2.675   8.957 -10.294  1.00114.89           H  
ATOM   3155  HG3 GLN B 202       4.424  10.174  -8.921  1.00110.59           H  
ATOM   3156  HG2 GLN B 202       4.390  10.388 -10.615  1.00110.59           H  
ATOM   3157 HE22 GLN B 202       7.969  10.180  -9.599  1.00106.32           H  
ATOM   3158 HE21 GLN B 202       6.714  11.292  -9.460  1.00106.32           H  
ATOM   3159  N   THR B 203       2.896   5.621 -12.432  1.00111.02           N  
ANISOU 3159  N   THR B 203    15071  13799  13314   -998    -51   3253
ATOM   3160  CA  THR B 203       1.880   4.645 -12.840  1.00116.04           C  
ANISOU 3160  CA  THR B 203    15109  15161  13820  -1258    -49   3042
ATOM   3161  C   THR B 203       2.425   3.248 -12.718  1.00120.58           C  
ANISOU 3161  C   THR B 203    15520  15937  14358  -1218     37   2303
ATOM   3162  O   THR B 203       2.006   2.320 -13.436  1.00123.29           O  
ANISOU 3162  O   THR B 203    15430  16785  14630  -1359     93   2078
ATOM   3163  CB  THR B 203       1.262   4.864 -14.296  1.00117.44           C  
ANISOU 3163  CB  THR B 203    14908  16100  13613  -1946   -289   3253
ATOM   3164  OG1 THR B 203       2.140   4.616 -15.350  1.00118.85           O  
ANISOU 3164  OG1 THR B 203    15190  16459  13508  -2269   -417   2970
ATOM   3165  CG2 THR B 203       0.717   6.375 -14.442  1.00112.97           C  
ANISOU 3165  CG2 THR B 203    14425  15363  13135  -2016   -459   4039
ATOM   3166  H   THR B 203       3.732   5.620 -12.999  1.00111.02           H  
ATOM   3167  HA  THR B 203       0.993   4.773 -12.220  1.00116.04           H  
ATOM   3168  HB  THR B 203       0.493   4.123 -14.515  1.00117.44           H  
ATOM   3169  HG1 THR B 203       2.862   5.238 -15.467  1.00118.85           H  
ATOM   3170 HG21 THR B 203       1.297   6.937 -15.174  1.00112.97           H  
ATOM   3171 HG22 THR B 203      -0.341   6.341 -14.703  1.00112.97           H  
ATOM   3172 HG23 THR B 203       0.692   6.918 -13.497  1.00112.97           H  
ATOM   3173  N   VAL B 204       3.407   3.066 -11.807  1.00112.51           N  
ANISOU 3173  N   VAL B 204    14837  14514  13399  -1050     22   1936
ATOM   3174  CA  VAL B 204       4.108   1.760 -11.547  1.00116.12           C  
ANISOU 3174  CA  VAL B 204    15131  15074  13917   -981     35   1245
ATOM   3175  C   VAL B 204       3.148   0.744 -10.896  1.00114.23           C  
ANISOU 3175  C   VAL B 204    14959  14526  13917   -579    191   1122
ATOM   3176  O   VAL B 204       3.402  -0.402 -11.155  1.00116.92           O  
ANISOU 3176  O   VAL B 204    14941  15242  14242   -626    213    701
ATOM   3177  CB  VAL B 204       5.414   1.932 -10.795  1.00114.87           C  
ANISOU 3177  CB  VAL B 204    15352  14467  13828   -901    -86    973
ATOM   3178  CG1 VAL B 204       6.498   2.654 -11.612  1.00117.10           C  
ANISOU 3178  CG1 VAL B 204    15335  14945  14214   -911   -160    254
ATOM   3179  CG2 VAL B 204       5.261   2.529  -9.353  1.00115.61           C  
ANISOU 3179  CG2 VAL B 204    15479  14795  13651  -1285   -231   1211
ATOM   3180  H   VAL B 204       3.644   3.756 -11.109  1.00112.51           H  
ATOM   3181  HA  VAL B 204       4.296   1.211 -12.470  1.00116.12           H  
ATOM   3182  HB  VAL B 204       5.953   1.000 -10.623  1.00114.87           H  
ATOM   3183 HG11 VAL B 204       6.383   3.734 -11.709  1.00117.10           H  
ATOM   3184 HG12 VAL B 204       7.531   2.339 -11.464  1.00117.10           H  
ATOM   3185 HG13 VAL B 204       6.361   2.293 -12.631  1.00117.10           H  
ATOM   3186 HG21 VAL B 204       4.969   3.575  -9.435  1.00115.61           H  
ATOM   3187 HG22 VAL B 204       4.510   2.050  -8.725  1.00115.61           H  
ATOM   3188 HG23 VAL B 204       6.233   2.462  -8.864  1.00115.61           H  
ATOM   3189  N   ASP B 205       2.180   1.157 -10.088  1.00120.82           N  
ANISOU 3189  N   ASP B 205    16270  14671  14964   -205    316   1458
ATOM   3190  CA  ASP B 205       1.313   0.251  -9.379  1.00116.99           C  
ANISOU 3190  CA  ASP B 205    15888  13892  14671    132    477   1346
ATOM   3191  C   ASP B 205       0.261  -0.325 -10.332  1.00122.30           C  
ANISOU 3191  C   ASP B 205    16047  15155  15266     24    554   1512
ATOM   3192  O   ASP B 205       0.039  -1.509 -10.306  1.00123.40           O  
ANISOU 3192  O   ASP B 205    16044  15427  15415    111    604   1200
ATOM   3193  CB  ASP B 205       0.696   0.930  -8.116  1.00106.74           C  
ANISOU 3193  CB  ASP B 205    15178  11777  13601    479    658   1672
ATOM   3194  CG  ASP B 205       1.655   1.718  -7.197  1.00105.96           C  
ANISOU 3194  CG  ASP B 205    15160  11574  13525    439    690   2270
ATOM   3195  OD1 ASP B 205       1.097   2.613  -6.584  1.00112.06           O  
ANISOU 3195  OD1 ASP B 205    15473  12926  14179    191    597   2572
ATOM   3196  OD2 ASP B 205       2.749   1.283  -6.872  1.00 98.48           O1-
ANISOU 3196  OD2 ASP B 205    14767   9942  12709    616    790   2443
ATOM   3197  H   ASP B 205       1.983   2.125  -9.880  1.00120.82           H  
ATOM   3198  HA  ASP B 205       1.869  -0.637  -9.078  1.00116.99           H  
ATOM   3199  HB3 ASP B 205       0.336   0.124  -7.476  1.00106.74           H  
ATOM   3200  HB2 ASP B 205      -0.243   1.451  -8.302  1.00106.74           H  
ATOM   3201  N   ILE B 206      -0.285   0.403 -11.366  1.00109.52           N  
ANISOU 3201  N   ILE B 206    14171  13885  13555   -208    523   2026
ATOM   3202  CA  ILE B 206      -1.036  -0.090 -12.501  1.00111.93           C  
ANISOU 3202  CA  ILE B 206    13971  14813  13744   -438    534   2227
ATOM   3203  C   ILE B 206      -0.318  -1.226 -13.238  1.00115.40           C  
ANISOU 3203  C   ILE B 206    14001  15949  13898   -826    466   1697
ATOM   3204  O   ILE B 206      -0.919  -2.229 -13.505  1.00115.48           O  
ANISOU 3204  O   ILE B 206    13750  16290  13838   -871    538   1517
ATOM   3205  CB  ILE B 206      -1.583   1.077 -13.388  1.00109.92           C  
ANISOU 3205  CB  ILE B 206    13547  14758  13458   -697    418   2916
ATOM   3206  CG1 ILE B 206      -2.645   1.912 -12.621  1.00104.74           C  
ANISOU 3206  CG1 ILE B 206    13332  13327  13137   -295    489   3355
ATOM   3207  CG2 ILE B 206      -2.344   0.400 -14.538  1.00109.94           C  
ANISOU 3207  CG2 ILE B 206    13099  15259  13414   -898    414   3240
ATOM   3208  CD1 ILE B 206      -2.107   3.199 -12.079  1.00101.61           C  
ANISOU 3208  CD1 ILE B 206    13000  12511  13097    158    723   3556
ATOM   3209  H   ILE B 206      -0.068   1.374 -11.540  1.00109.52           H  
ATOM   3210  HA  ILE B 206      -1.883  -0.544 -11.987  1.00111.93           H  
ATOM   3211  HB  ILE B 206      -0.739   1.685 -13.712  1.00109.92           H  
ATOM   3212 HG13 ILE B 206      -3.273   1.309 -11.966  1.00104.74           H  
ATOM   3213 HG12 ILE B 206      -3.463   2.209 -13.278  1.00104.74           H  
ATOM   3214 HG21 ILE B 206      -1.610  -0.190 -15.088  1.00109.94           H  
ATOM   3215 HG22 ILE B 206      -3.108  -0.291 -14.181  1.00109.94           H  
ATOM   3216 HG23 ILE B 206      -2.818   1.136 -15.187  1.00109.94           H  
ATOM   3217 HD11 ILE B 206      -2.881   3.762 -11.557  1.00101.61           H  
ATOM   3218 HD12 ILE B 206      -1.239   3.058 -11.435  1.00101.61           H  
ATOM   3219 HD13 ILE B 206      -1.766   3.834 -12.896  1.00101.61           H  
ATOM   3220  N   TRP B 207       0.981  -1.169 -13.404  1.00113.76           N  
ANISOU 3220  N   TRP B 207    13728  15974  13522  -1128    345   1419
ATOM   3221  CA  TRP B 207       1.817  -2.229 -13.919  1.00113.66           C  
ANISOU 3221  CA  TRP B 207    13328  16535  13322  -1449    335    784
ATOM   3222  C   TRP B 207       1.790  -3.518 -13.070  1.00112.62           C  
ANISOU 3222  C   TRP B 207    13329  16055  13408  -1061    373    196
ATOM   3223  O   TRP B 207       1.593  -4.631 -13.606  1.00109.70           O  
ANISOU 3223  O   TRP B 207    12628  16093  12961  -1199    416   -267
ATOM   3224  CB  TRP B 207       3.208  -1.722 -14.373  1.00113.96           C  
ANISOU 3224  CB  TRP B 207    13283  16824  13194  -1814    216    583
ATOM   3225  CG  TRP B 207       4.113  -2.816 -14.790  1.00111.32           C  
ANISOU 3225  CG  TRP B 207    12545  16975  12775  -2078    244   -177
ATOM   3226  CD1 TRP B 207       4.937  -3.548 -13.967  1.00109.76           C  
ANISOU 3226  CD1 TRP B 207    12401  16464  12837  -1785    207   -790
ATOM   3227  CD2 TRP B 207       4.397  -3.193 -16.114  1.00108.75           C  
ANISOU 3227  CD2 TRP B 207    11694  17506  12120  -2717    316   -423
ATOM   3228  NE1 TRP B 207       5.639  -4.438 -14.764  1.00106.49           N  
ANISOU 3228  NE1 TRP B 207    11478  16644  12339  -2132    268  -1426
ATOM   3229  CE2 TRP B 207       5.306  -4.289 -16.105  1.00105.96           C  
ANISOU 3229  CE2 TRP B 207    11061  17316  11883  -2726    373  -1240
ATOM   3230  CE3 TRP B 207       3.885  -2.720 -17.357  1.00108.29           C  
ANISOU 3230  CE3 TRP B 207    11383  18075  11688  -3325    324    -32
ATOM   3231  CZ2 TRP B 207       5.796  -4.824 -17.321  1.00103.20           C  
ANISOU 3231  CZ2 TRP B 207    10179  17743  11289  -3306    517  -1733
ATOM   3232  CZ3 TRP B 207       4.388  -3.280 -18.573  1.00105.22           C  
ANISOU 3232  CZ3 TRP B 207    10520  18472  10988  -3974    440   -489
ATOM   3233  CH2 TRP B 207       5.290  -4.328 -18.517  1.00102.85           C  
ANISOU 3233  CH2 TRP B 207     9940  18329  10811  -3952    574  -1360
ATOM   3234  H   TRP B 207       1.519  -0.412 -13.008  1.00113.76           H  
ATOM   3235  HA  TRP B 207       1.254  -2.552 -14.795  1.00113.66           H  
ATOM   3236  HB3 TRP B 207       3.703  -1.149 -13.589  1.00113.96           H  
ATOM   3237  HB2 TRP B 207       3.167  -1.090 -15.260  1.00113.96           H  
ATOM   3238  HD1 TRP B 207       5.111  -3.311 -12.928  1.00109.76           H  
ATOM   3239  HE1 TRP B 207       6.244  -5.146 -14.374  1.00106.49           H  
ATOM   3240  HE3 TRP B 207       3.000  -2.103 -17.362  1.00108.29           H  
ATOM   3241  HZ2 TRP B 207       6.544  -5.597 -17.226  1.00103.20           H  
ATOM   3242  HZ3 TRP B 207       4.053  -2.931 -19.539  1.00105.22           H  
ATOM   3243  HH2 TRP B 207       5.639  -4.748 -19.449  1.00102.85           H  
ATOM   3244  N   SER B 208       1.864  -3.314 -11.785  1.00116.76           N  
ANISOU 3244  N   SER B 208    14365  15804  14193   -619    342    207
ATOM   3245  CA  SER B 208       1.740  -4.403 -10.799  1.00112.17           C  
ANISOU 3245  CA  SER B 208    13980  14823  13817   -310    292   -313
ATOM   3246  C   SER B 208       0.358  -5.053 -10.835  1.00110.48           C  
ANISOU 3246  C   SER B 208    13727  14655  13596   -154    405   -297
ATOM   3247  O   SER B 208       0.254  -6.297 -11.029  1.00105.02           O  
ANISOU 3247  O   SER B 208    12927  14043  12933   -111    346   -803
ATOM   3248  CB  SER B 208       2.214  -3.987  -9.394  1.00107.45           C  
ANISOU 3248  CB  SER B 208    14010  13374  13442      5    216   -245
ATOM   3249  OG  SER B 208       3.493  -3.410  -9.370  1.00108.84           O  
ANISOU 3249  OG  SER B 208    14237  13517  13600   -161     83   -281
ATOM   3250  H   SER B 208       2.127  -2.409 -11.421  1.00116.76           H  
ATOM   3251  HA  SER B 208       2.454  -5.125 -11.194  1.00112.17           H  
ATOM   3252  HB3 SER B 208       2.179  -4.785  -8.653  1.00107.45           H  
ATOM   3253  HB2 SER B 208       1.623  -3.144  -9.036  1.00107.45           H  
ATOM   3254  HG  SER B 208       3.411  -2.548  -8.955  1.00108.84           H  
ATOM   3255  N   VAL B 209      -0.703  -4.232 -10.783  1.00110.43           N  
ANISOU 3255  N   VAL B 209    13799  14588  13573    -67    552    280
ATOM   3256  CA  VAL B 209      -2.108  -4.639 -10.935  1.00109.79           C  
ANISOU 3256  CA  VAL B 209    13641  14617  13456     39    664    345
ATOM   3257  C   VAL B 209      -2.512  -5.484 -12.085  1.00109.84           C  
ANISOU 3257  C   VAL B 209    13111  15428  13195   -345    665    165
ATOM   3258  O   VAL B 209      -3.179  -6.504 -11.887  1.00106.73           O  
ANISOU 3258  O   VAL B 209    12657  15165  12729   -310    681   -132
ATOM   3259  CB  VAL B 209      -3.050  -3.428 -10.708  1.00109.86           C  
ANISOU 3259  CB  VAL B 209    13758  14411  13572    204    825   1019
ATOM   3260  CG1 VAL B 209      -4.557  -3.818 -10.949  1.00109.75           C  
ANISOU 3260  CG1 VAL B 209    13619  14575  13506    276    938   1102
ATOM   3261  CG2 VAL B 209      -2.865  -2.859  -9.373  1.00103.02           C  
ANISOU 3261  CG2 VAL B 209    13464  12718  12962    553    894   1110
ATOM   3262  H   VAL B 209      -0.592  -3.229 -10.743  1.00110.43           H  
ATOM   3263  HA  VAL B 209      -2.246  -5.310 -10.088  1.00109.79           H  
ATOM   3264  HB  VAL B 209      -2.748  -2.741 -11.499  1.00109.86           H  
ATOM   3265 HG11 VAL B 209      -4.911  -4.527 -10.201  1.00109.75           H  
ATOM   3266 HG12 VAL B 209      -5.155  -2.907 -10.944  1.00109.75           H  
ATOM   3267 HG13 VAL B 209      -4.850  -4.078 -11.966  1.00109.75           H  
ATOM   3268 HG21 VAL B 209      -1.918  -2.344  -9.207  1.00103.02           H  
ATOM   3269 HG22 VAL B 209      -3.554  -2.054  -9.120  1.00103.02           H  
ATOM   3270 HG23 VAL B 209      -3.036  -3.625  -8.617  1.00103.02           H  
ATOM   3271  N   GLY B 210      -1.918  -5.154 -13.214  1.00112.88           N  
ANISOU 3271  N   GLY B 210    13138  16360  13392   -773    646    335
ATOM   3272  CA  GLY B 210      -2.087  -6.062 -14.412  1.00109.82           C  
ANISOU 3272  CA  GLY B 210    12276  16741  12711  -1246    678     81
ATOM   3273  C   GLY B 210      -1.314  -7.401 -14.377  1.00106.02           C  
ANISOU 3273  C   GLY B 210    11714  16296  12273  -1206    651   -743
ATOM   3274  O   GLY B 210      -1.831  -8.448 -14.733  1.00102.23           O  
ANISOU 3274  O   GLY B 210    11023  16174  11644  -1352    718  -1039
ATOM   3275  H   GLY B 210      -1.421  -4.287 -13.357  1.00112.88           H  
ATOM   3276  HA3 GLY B 210      -1.649  -5.498 -15.236  1.00109.82           H  
ATOM   3277  HA2 GLY B 210      -3.151  -6.275 -14.509  1.00109.82           H  
ATOM   3278  N   CYS B 211      -0.096  -7.353 -13.779  1.00113.77           N  
ANISOU 3278  N   CYS B 211    12864  16879  13484  -1011    533  -1112
ATOM   3279  CA  CYS B 211       0.764  -8.585 -13.501  1.00106.97           C  
ANISOU 3279  CA  CYS B 211    11948  15888  12806   -874    438  -1875
ATOM   3280  C   CYS B 211       0.157  -9.625 -12.542  1.00101.95           C  
ANISOU 3280  C   CYS B 211    11673  14754  12311   -473    361  -1981
ATOM   3281  O   CYS B 211      -0.015 -10.852 -12.786  1.00 96.25           O  
ANISOU 3281  O   CYS B 211    10820  14148  11604   -466    319  -2485
ATOM   3282  CB  CYS B 211       2.157  -8.254 -13.103  1.00106.58           C  
ANISOU 3282  CB  CYS B 211    12010  15471  13016   -762    272  -2151
ATOM   3283  SG  CYS B 211       3.032  -7.335 -14.486  1.00112.13           S  
ANISOU 3283  SG  CYS B 211    12368  16733  13503  -1266    333  -2010
ATOM   3284  H   CYS B 211       0.345  -6.480 -13.529  1.00113.77           H  
ATOM   3285  HA  CYS B 211       0.814  -9.064 -14.478  1.00106.97           H  
ATOM   3286  HB3 CYS B 211       2.803  -9.130 -13.063  1.00106.58           H  
ATOM   3287  HB2 CYS B 211       2.151  -7.722 -12.152  1.00106.58           H  
ATOM   3288  HG  CYS B 211       2.490  -6.128 -14.301  1.00112.13           H  
ATOM   3289  N   ILE B 212      -0.454  -9.066 -11.474  1.00111.61           N  
ANISOU 3289  N   ILE B 212    13365  15416  13625   -170    352  -1530
ATOM   3290  CA  ILE B 212      -1.254  -9.769 -10.469  1.00105.89           C  
ANISOU 3290  CA  ILE B 212    13033  14222  12980    135    287  -1615
ATOM   3291  C   ILE B 212      -2.655 -10.179 -10.988  1.00107.20           C  
ANISOU 3291  C   ILE B 212    12996  14861  12876      7    433  -1455
ATOM   3292  O   ILE B 212      -3.038 -11.327 -10.682  1.00101.33           O  
ANISOU 3292  O   ILE B 212    12369  14036  12094     96    346  -1786
ATOM   3293  CB  ILE B 212      -1.594  -8.744  -9.294  1.00105.61           C  
ANISOU 3293  CB  ILE B 212    13549  13487  13092    415    311  -1207
ATOM   3294  CG1 ILE B 212      -0.390  -8.238  -8.535  1.00100.24           C  
ANISOU 3294  CG1 ILE B 212    13179  12250  12656    517    109  -1433
ATOM   3295  CG2 ILE B 212      -2.589  -9.304  -8.255  1.00100.22           C  
ANISOU 3295  CG2 ILE B 212    13247  12435  12396    620    317  -1215
ATOM   3296  CD1 ILE B 212      -0.600  -7.005  -7.620  1.00 97.32           C  
ANISOU 3296  CD1 ILE B 212    13378  11208  12393    703    184  -1032
ATOM   3297  H   ILE B 212      -0.491  -8.058 -11.434  1.00111.61           H  
ATOM   3298  HA  ILE B 212      -0.675 -10.643 -10.171  1.00105.89           H  
ATOM   3299  HB  ILE B 212      -2.192  -7.890  -9.612  1.00105.61           H  
ATOM   3300 HG13 ILE B 212       0.382  -7.999  -9.266  1.00100.24           H  
ATOM   3301 HG12 ILE B 212      -0.137  -9.122  -7.948  1.00100.24           H  
ATOM   3302 HG21 ILE B 212      -2.878  -8.572  -7.500  1.00100.22           H  
ATOM   3303 HG22 ILE B 212      -3.483  -9.825  -8.596  1.00100.22           H  
ATOM   3304 HG23 ILE B 212      -2.026 -10.079  -7.736  1.00100.22           H  
ATOM   3305 HD11 ILE B 212      -1.523  -6.980  -7.042  1.00 97.32           H  
ATOM   3306 HD12 ILE B 212       0.327  -6.802  -7.085  1.00 97.32           H  
ATOM   3307 HD13 ILE B 212      -0.774  -6.208  -8.342  1.00 97.32           H  
ATOM   3308  N   MET B 213      -3.348  -9.381 -11.799  1.00105.27           N  
ANISOU 3308  N   MET B 213    12460  15104  12432   -236    614   -919
ATOM   3309  CA  MET B 213      -4.529  -9.906 -12.580  1.00105.82           C  
ANISOU 3309  CA  MET B 213    12332  15638  12238   -410    731   -675
ATOM   3310  C   MET B 213      -4.285 -11.051 -13.527  1.00 99.79           C  
ANISOU 3310  C   MET B 213    11269  15383  11262   -698    716  -1220
ATOM   3311  O   MET B 213      -5.092 -11.956 -13.542  1.00 96.66           O  
ANISOU 3311  O   MET B 213    10901  15146  10679   -727    737  -1279
ATOM   3312  CB  MET B 213      -5.135  -8.694 -13.369  1.00112.68           C  
ANISOU 3312  CB  MET B 213    12919  16909  12984   -680    849     36
ATOM   3313  CG  MET B 213      -6.450  -8.968 -14.097  1.00111.96           C  
ANISOU 3313  CG  MET B 213    12599  17308  12631   -917    935    399
ATOM   3314  SD  MET B 213      -7.446  -7.480 -14.449  1.00114.40           S  
ANISOU 3314  SD  MET B 213    12603  17948  12917  -1216    961   1324
ATOM   3315  CE  MET B 213      -8.700  -8.423 -15.330  1.00110.68           C  
ANISOU 3315  CE  MET B 213    11850  18112  12092  -1594   1007   1610
ATOM   3316  H   MET B 213      -3.175  -8.386 -11.822  1.00105.27           H  
ATOM   3317  HA  MET B 213      -5.306 -10.223 -11.885  1.00105.82           H  
ATOM   3318  HB3 MET B 213      -4.433  -8.373 -14.139  1.00112.68           H  
ATOM   3319  HB2 MET B 213      -5.416  -7.838 -12.756  1.00112.68           H  
ATOM   3320  HG3 MET B 213      -6.912  -9.708 -13.443  1.00111.96           H  
ATOM   3321  HG2 MET B 213      -6.274  -9.423 -15.072  1.00111.96           H  
ATOM   3322  HE1 MET B 213      -9.611  -7.831 -15.422  1.00110.68           H  
ATOM   3323  HE2 MET B 213      -8.265  -8.712 -16.287  1.00110.68           H  
ATOM   3324  HE3 MET B 213      -9.018  -9.383 -14.924  1.00110.68           H  
ATOM   3325  N   ALA B 214      -3.136 -11.055 -14.197  1.00110.20           N  
ANISOU 3325  N   ALA B 214    12303  16962  12607   -930    700  -1646
ATOM   3326  CA  ALA B 214      -2.670 -12.190 -15.064  1.00104.58           C  
ANISOU 3326  CA  ALA B 214    11298  16669  11768  -1184    733  -2277
ATOM   3327  C   ALA B 214      -2.412 -13.416 -14.259  1.00 97.98           C  
ANISOU 3327  C   ALA B 214    10704  15308  11217   -807    523  -2936
ATOM   3328  O   ALA B 214      -2.656 -14.506 -14.702  1.00 93.17           O  
ANISOU 3328  O   ALA B 214     9942  14926  10534   -919    529  -3442
ATOM   3329  CB  ALA B 214      -1.452 -11.829 -15.942  1.00105.61           C  
ANISOU 3329  CB  ALA B 214    10990  17296  11842  -1614    837  -2548
ATOM   3330  H   ALA B 214      -2.608 -10.197 -14.271  1.00110.20           H  
ATOM   3331  HA  ALA B 214      -3.487 -12.511 -15.710  1.00104.58           H  
ATOM   3332  HB1 ALA B 214      -0.701 -11.261 -15.393  1.00105.61           H  
ATOM   3333  HB2 ALA B 214      -0.912 -12.706 -16.301  1.00105.61           H  
ATOM   3334  HB3 ALA B 214      -1.950 -11.315 -16.764  1.00105.61           H  
ATOM   3335  N   GLU B 215      -1.943 -13.199 -12.998  1.00113.83           N  
ANISOU 3335  N   GLU B 215    13107  16595  13550   -403    316  -2935
ATOM   3336  CA  GLU B 215      -1.660 -14.272 -12.030  1.00106.76           C  
ANISOU 3336  CA  GLU B 215    12522  15118  12924    -86     24  -3458
ATOM   3337  C   GLU B 215      -2.972 -14.870 -11.497  1.00103.84           C  
ANISOU 3337  C   GLU B 215    12447  14676  12332     -9    -14  -3367
ATOM   3338  O   GLU B 215      -3.156 -16.070 -11.678  1.00 98.88           O  
ANISOU 3338  O   GLU B 215    11842  14003  11724     19   -177  -3874
ATOM   3339  CB  GLU B 215      -0.733 -13.755 -10.954  1.00105.64           C  
ANISOU 3339  CB  GLU B 215    12811  14214  13114    220   -199  -3374
ATOM   3340  CG  GLU B 215      -0.143 -14.963 -10.270  1.00107.19           C  
ANISOU 3340  CG  GLU B 215    12769  14385  13575    173   -262  -3594
ATOM   3341  CD  GLU B 215       0.947 -14.615  -9.232  1.00101.45           C  
ANISOU 3341  CD  GLU B 215    12143  13118  13286    382   -641  -4206
ATOM   3342  OE1 GLU B 215       1.495 -15.572  -8.642  1.00 98.95           O  
ANISOU 3342  OE1 GLU B 215    12355  12073  13168    604   -912  -4107
ATOM   3343  OE2 GLU B 215       1.441 -13.493  -9.124  1.00101.16           O1-
ANISOU 3343  OE2 GLU B 215    11657  13361  13418    298   -676  -4794
ATOM   3344  H   GLU B 215      -1.893 -12.237 -12.695  1.00113.83           H  
ATOM   3345  HA  GLU B 215      -1.321 -15.079 -12.679  1.00106.76           H  
ATOM   3346  HB3 GLU B 215      -1.187 -13.041 -10.267  1.00105.64           H  
ATOM   3347  HB2 GLU B 215       0.041 -13.322 -11.587  1.00105.64           H  
ATOM   3348  HG3 GLU B 215       0.213 -15.747 -10.939  1.00107.19           H  
ATOM   3349  HG2 GLU B 215      -0.998 -15.467  -9.820  1.00107.19           H  
ATOM   3350  N   LEU B 216      -3.905 -14.001 -11.007  1.00103.52           N  
ANISOU 3350  N   LEU B 216    12624  14614  12093     25    130  -2732
ATOM   3351  CA  LEU B 216      -5.304 -14.461 -10.591  1.00101.59           C  
ANISOU 3351  CA  LEU B 216    12664  14322  11612     74    109  -2609
ATOM   3352  C   LEU B 216      -5.955 -15.373 -11.715  1.00100.89           C  
ANISOU 3352  C   LEU B 216    12232  14941  11161   -251    243  -2682
ATOM   3353  O   LEU B 216      -6.476 -16.392 -11.291  1.00 96.26           O  
ANISOU 3353  O   LEU B 216    11841  14324  10410   -244    115  -2943
ATOM   3354  CB  LEU B 216      -6.259 -13.263 -10.433  1.00107.27           C  
ANISOU 3354  CB  LEU B 216    13603  14887  12267    178    286  -1926
ATOM   3355  CG  LEU B 216      -6.138 -12.311  -9.183  1.00108.26           C  
ANISOU 3355  CG  LEU B 216    14080  14349  12705    431    250  -1776
ATOM   3356  CD1 LEU B 216      -7.029 -11.038  -9.243  1.00114.03           C  
ANISOU 3356  CD1 LEU B 216    14961  14962  13402    529    497  -1150
ATOM   3357  CD2 LEU B 216      -6.168 -13.060  -7.746  1.00 99.99           C  
ANISOU 3357  CD2 LEU B 216    13543  12598  11850    614    -80  -2261
ATOM   3358  H   LEU B 216      -3.651 -13.024 -11.019  1.00103.52           H  
ATOM   3359  HA  LEU B 216      -5.348 -14.949  -9.618  1.00101.59           H  
ATOM   3360  HB3 LEU B 216      -7.208 -13.729 -10.167  1.00107.27           H  
ATOM   3361  HB2 LEU B 216      -6.441 -12.705 -11.352  1.00107.27           H  
ATOM   3362  HG  LEU B 216      -5.122 -11.947  -9.340  1.00108.26           H  
ATOM   3363 HD11 LEU B 216      -8.098 -11.232  -9.329  1.00114.03           H  
ATOM   3364 HD12 LEU B 216      -6.879 -10.382  -8.385  1.00114.03           H  
ATOM   3365 HD13 LEU B 216      -6.948 -10.410 -10.130  1.00114.03           H  
ATOM   3366 HD21 LEU B 216      -6.069 -14.136  -7.888  1.00 99.99           H  
ATOM   3367 HD22 LEU B 216      -5.362 -12.747  -7.083  1.00 99.99           H  
ATOM   3368 HD23 LEU B 216      -7.115 -12.966  -7.214  1.00 99.99           H  
ATOM   3369  N   LEU B 217      -5.835 -14.948 -12.969  1.00103.93           N  
ANISOU 3369  N   LEU B 217    12148  15959  11382   -596    480  -2445
ATOM   3370  CA  LEU B 217      -6.537 -15.693 -14.037  1.00102.61           C  
ANISOU 3370  CA  LEU B 217    11684  16485  10818  -1013    635  -2458
ATOM   3371  C   LEU B 217      -5.856 -17.005 -14.541  1.00 96.51           C  
ANISOU 3371  C   LEU B 217    10770  15819  10081  -1114    572  -3274
ATOM   3372  O   LEU B 217      -6.595 -17.830 -15.078  1.00 95.16           O  
ANISOU 3372  O   LEU B 217    10517  16066   9574  -1398    662  -3407
ATOM   3373  CB  LEU B 217      -6.730 -14.700 -15.285  1.00107.92           C  
ANISOU 3373  CB  LEU B 217    11934  17775  11296  -1455    866  -1965
ATOM   3374  CG  LEU B 217      -7.906 -13.760 -15.413  1.00114.19           C  
ANISOU 3374  CG  LEU B 217    12757  18630  11999  -1465    939  -1084
ATOM   3375  CD1 LEU B 217      -7.646 -12.926 -16.733  1.00118.62           C  
ANISOU 3375  CD1 LEU B 217    12939  19656  12477  -1888   1048   -637
ATOM   3376  CD2 LEU B 217      -9.274 -14.530 -15.335  1.00112.66           C  
ANISOU 3376  CD2 LEU B 217    12625  18720  11459  -1606    977   -798
ATOM   3377  H   LEU B 217      -5.492 -14.011 -13.130  1.00103.93           H  
ATOM   3378  HA  LEU B 217      -7.462 -16.122 -13.653  1.00102.61           H  
ATOM   3379  HB3 LEU B 217      -6.550 -15.191 -16.242  1.00107.92           H  
ATOM   3380  HB2 LEU B 217      -5.863 -14.040 -15.272  1.00107.92           H  
ATOM   3381  HG  LEU B 217      -7.863 -13.022 -14.612  1.00114.19           H  
ATOM   3382 HD11 LEU B 217      -6.616 -12.687 -16.999  1.00118.62           H  
ATOM   3383 HD12 LEU B 217      -8.052 -13.392 -17.631  1.00118.62           H  
ATOM   3384 HD13 LEU B 217      -8.265 -12.035 -16.627  1.00118.62           H  
ATOM   3385 HD21 LEU B 217      -9.359 -15.374 -16.019  1.00112.66           H  
ATOM   3386 HD22 LEU B 217      -9.308 -14.818 -14.284  1.00112.66           H  
ATOM   3387 HD23 LEU B 217     -10.156 -13.906 -15.484  1.00112.66           H  
ATOM   3388  N   THR B 218      -4.549 -17.063 -14.334  1.00109.72           N  
ANISOU 3388  N   THR B 218    12404  17109  12174   -894    421  -3820
ATOM   3389  CA  THR B 218      -3.753 -18.218 -14.966  1.00107.27           C  
ANISOU 3389  CA  THR B 218    11861  16866  12030   -954    376  -4643
ATOM   3390  C   THR B 218      -3.240 -19.219 -13.881  1.00104.27           C  
ANISOU 3390  C   THR B 218    11843  15727  12046   -505    -37  -5147
ATOM   3391  O   THR B 218      -2.908 -20.371 -14.221  1.00102.43           O  
ANISOU 3391  O   THR B 218    11702  15451  11767   -494   -162  -5580
ATOM   3392  CB  THR B 218      -2.468 -17.809 -15.811  1.00109.56           C  
ANISOU 3392  CB  THR B 218    11672  17426  12530  -1153    538  -4934
ATOM   3393  OG1 THR B 218      -2.742 -16.677 -16.626  1.00112.07           O  
ANISOU 3393  OG1 THR B 218    11663  18502  12416  -1706    881  -4541
ATOM   3394  CG2 THR B 218      -2.034 -18.824 -16.888  1.00108.81           C  
ANISOU 3394  CG2 THR B 218    11293  17298  12752  -1133    497  -5866
ATOM   3395  H   THR B 218      -3.936 -16.454 -13.811  1.00109.72           H  
ATOM   3396  HA  THR B 218      -4.393 -18.791 -15.637  1.00107.27           H  
ATOM   3397  HB  THR B 218      -1.611 -17.504 -15.210  1.00109.56           H  
ATOM   3398  HG1 THR B 218      -2.916 -15.905 -16.083  1.00112.07           H  
ATOM   3399 HG21 THR B 218      -2.846 -19.409 -17.319  1.00108.81           H  
ATOM   3400 HG22 THR B 218      -1.636 -18.503 -17.851  1.00108.81           H  
ATOM   3401 HG23 THR B 218      -1.402 -19.599 -16.456  1.00108.81           H  
ATOM   3402  N   GLY B 219      -2.913 -18.787 -12.655  1.00104.12           N  
ANISOU 3402  N   GLY B 219    17583  13428   8551  -4513   2422  -3115
ATOM   3403  CA  GLY B 219      -2.302 -19.665 -11.632  1.00109.47           C  
ANISOU 3403  CA  GLY B 219    18964  13678   8951  -4547   2730  -2953
ATOM   3404  C   GLY B 219      -0.777 -19.699 -11.613  1.00114.85           C  
ANISOU 3404  C   GLY B 219    20117  14106   9413  -4163   2848  -2656
ATOM   3405  O   GLY B 219      -0.179 -20.413 -10.830  1.00120.38           O  
ANISOU 3405  O   GLY B 219    21341  14640   9757  -4028   2984  -2347
ATOM   3406  H   GLY B 219      -3.306 -17.941 -12.269  1.00104.12           H  
ATOM   3407  HA3 GLY B 219      -2.666 -20.692 -11.671  1.00109.47           H  
ATOM   3408  HA2 GLY B 219      -2.499 -19.421 -10.588  1.00109.47           H  
ATOM   3409  N   ARG B 220      -0.156 -18.901 -12.514  1.00115.55           N  
ANISOU 3409  N   ARG B 220    20050  14218   9636  -3946   2838  -2645
ATOM   3410  CA  ARG B 220       1.238 -18.861 -12.542  1.00120.64           C  
ANISOU 3410  CA  ARG B 220    21045  14714  10079  -3497   2960  -2285
ATOM   3411  C   ARG B 220       1.626 -17.422 -12.877  1.00118.10           C  
ANISOU 3411  C   ARG B 220    19881  15076   9914  -3324   2022  -2319
ATOM   3412  O   ARG B 220       0.771 -16.764 -13.481  1.00110.57           O  
ANISOU 3412  O   ARG B 220    18191  14610   9212  -3472   1432  -2601
ATOM   3413  CB  ARG B 220       1.813 -19.857 -13.540  1.00124.03           C  
ANISOU 3413  CB  ARG B 220    21857  14516  10752  -3317   3755  -2155
ATOM   3414  CG  ARG B 220       1.311 -21.353 -13.499  1.00128.76           C  
ANISOU 3414  CG  ARG B 220    23302  14281  11341  -3452   4823  -2104
ATOM   3415  CD  ARG B 220       1.896 -22.276 -14.615  1.00134.11           C  
ANISOU 3415  CD  ARG B 220    24212  14213  12529  -2903   5528  -1591
ATOM   3416  NE  ARG B 220       1.660 -21.821 -16.048  1.00137.21           N  
ANISOU 3416  NE  ARG B 220    25489  13701  12942  -3095   6748  -1656
ATOM   3417  CZ  ARG B 220       0.647 -22.147 -16.854  1.00135.30           C  
ANISOU 3417  CZ  ARG B 220    25294  13141  12974  -3576   7168  -2148
ATOM   3418  NH1 ARG B 220      -0.348 -22.936 -16.452  1.00129.83           N  
ANISOU 3418  NH1 ARG B 220    23941  13063  12325  -3906   6622  -2526
ATOM   3419  NH2 ARG B 220       0.689 -21.581 -18.034  1.00138.84           N1+
ANISOU 3419  NH2 ARG B 220    26399  12676  13677  -3733   8117  -2168
ATOM   3420  H   ARG B 220      -0.704 -18.328 -13.138  1.00115.55           H  
ATOM   3421  HA  ARG B 220       1.578 -19.117 -11.538  1.00120.64           H  
ATOM   3422  HB3 ARG B 220       2.899 -19.914 -13.461  1.00124.03           H  
ATOM   3423  HB2 ARG B 220       1.739 -19.546 -14.582  1.00124.03           H  
ATOM   3424  HG3 ARG B 220       0.221 -21.351 -13.494  1.00128.76           H  
ATOM   3425  HG2 ARG B 220       1.522 -21.843 -12.548  1.00128.76           H  
ATOM   3426  HD3 ARG B 220       1.524 -23.297 -14.527  1.00134.11           H  
ATOM   3427  HD2 ARG B 220       2.974 -22.302 -14.457  1.00134.11           H  
ATOM   3428 HH22 ARG B 220       0.062 -21.740 -18.810  1.00138.84           H  
ATOM   3429 HH21 ARG B 220       1.485 -21.046 -18.350  1.00138.84           H  
ATOM   3430 HH12 ARG B 220      -1.049 -23.236 -17.114  1.00129.83           H  
ATOM   3431 HH11 ARG B 220      -0.355 -23.515 -15.624  1.00129.83           H  
ATOM   3432  HE  ARG B 220       2.455 -21.306 -16.400  1.00137.21           H  
ATOM   3433  N   THR B 221       2.790 -16.957 -12.466  1.00114.52           N  
ANISOU 3433  N   THR B 221    19036  14525   9950  -2678   1794  -1690
ATOM   3434  CA  THR B 221       3.392 -15.669 -12.719  1.00113.52           C  
ANISOU 3434  CA  THR B 221    18114  14939  10079  -2480    996  -1659
ATOM   3435  C   THR B 221       3.481 -15.191 -14.255  1.00111.41           C  
ANISOU 3435  C   THR B 221    17681  14681   9967  -2490   1040  -1847
ATOM   3436  O   THR B 221       3.655 -16.038 -15.134  1.00114.17           O  
ANISOU 3436  O   THR B 221    18349  14569  10461  -2330   1618  -1661
ATOM   3437  CB  THR B 221       4.803 -15.761 -12.245  1.00119.51           C  
ANISOU 3437  CB  THR B 221    18466  15726  11215  -1853    703   -924
ATOM   3438  OG1 THR B 221       5.003 -16.520 -11.079  1.00120.79           O  
ANISOU 3438  OG1 THR B 221    18877  15835  11181  -1805    809   -590
ATOM   3439  CG2 THR B 221       5.769 -14.519 -12.201  1.00116.67           C  
ANISOU 3439  CG2 THR B 221    17305  15986  11038  -1826    -95  -1036
ATOM   3440  H   THR B 221       3.481 -17.600 -12.108  1.00114.52           H  
ATOM   3441  HA  THR B 221       2.833 -14.878 -12.220  1.00113.52           H  
ATOM   3442  HB  THR B 221       5.331 -16.334 -13.007  1.00119.51           H  
ATOM   3443  HG1 THR B 221       4.811 -15.970 -10.316  1.00120.79           H  
ATOM   3444 HG21 THR B 221       5.917 -13.906 -13.091  1.00116.67           H  
ATOM   3445 HG22 THR B 221       5.289 -13.922 -11.426  1.00116.67           H  
ATOM   3446 HG23 THR B 221       6.713 -14.905 -11.817  1.00116.67           H  
ATOM   3447  N   LEU B 222       3.362 -13.887 -14.572  1.00113.98           N  
ANISOU 3447  N   LEU B 222    17497  15538  10274  -2688    456  -2204
ATOM   3448  CA  LEU B 222       3.507 -13.418 -15.937  1.00111.92           C  
ANISOU 3448  CA  LEU B 222    16997  15380  10147  -2670    399  -2276
ATOM   3449  C   LEU B 222       4.990 -13.198 -16.263  1.00118.55           C  
ANISOU 3449  C   LEU B 222    17562  15989  11494  -2102    346  -1701
ATOM   3450  O   LEU B 222       5.486 -13.801 -17.240  1.00120.76           O  
ANISOU 3450  O   LEU B 222    18063  15949  11872  -1998    803  -1553
ATOM   3451  CB  LEU B 222       2.558 -12.227 -16.210  1.00104.98           C  
ANISOU 3451  CB  LEU B 222    15520  15028   9341  -2806   -222  -2573
ATOM   3452  CG  LEU B 222       2.221 -11.951 -17.715  1.00 98.83           C  
ANISOU 3452  CG  LEU B 222    14548  14350   8652  -2901    -98  -2694
ATOM   3453  CD1 LEU B 222       1.405 -13.149 -18.348  1.00 95.64           C  
ANISOU 3453  CD1 LEU B 222    13516  14241   8582  -2698   -644  -2664
ATOM   3454  CD2 LEU B 222       1.520 -10.577 -17.979  1.00100.76           C  
ANISOU 3454  CD2 LEU B 222    15131  14488   8666  -3075    371  -2696
ATOM   3455  H   LEU B 222       3.428 -13.295 -13.755  1.00113.98           H  
ATOM   3456  HA  LEU B 222       3.265 -14.211 -16.645  1.00111.92           H  
ATOM   3457  HB3 LEU B 222       3.067 -11.364 -15.780  1.00104.98           H  
ATOM   3458  HB2 LEU B 222       1.608 -12.329 -15.685  1.00104.98           H  
ATOM   3459  HG  LEU B 222       3.161 -11.849 -18.256  1.00 98.83           H
[truncated: 3,831,823 more chars]
